# Supplementary material for: Modelling EWS::FLI1 protein fluctuations reveal determinants of tumor plasticity in Ewing sarcoma
Source: EMBO Mol Med. 2026 Jan 3;18(2):646–76. doi: 10.1038/s44321-025-00364-7 (PMC12905378; doi:10.1038/s44321-025-00364-7)
Supplement: Supplementary file 3 — Dataset EV1 [file 44321_2025_364_MOESM3_ESM.xlsx]

## Sheet: Legend
Dataset EV1:
FLI1 consensus peaks identified through CUT&RUN

## Sheet: Dataset EV1
seqnames	start	end	width	strand	discovered_in	signal_value	signal_rescaled	q_value	peak_name	locus	genomic_annotation	longest_ggaa_repeat	overlaps_H3K4me3	overlaps_H3K27me3	overlaps_H3K27ac	ef1_match_count	UMAP1	UMAP2	peak_cluster	associated_SLAMseq_gene_cluster
chr1	844593	844959	367	*	WT	3.91921e+16	0.01716263056199365	2.30074e+16	peak_000001	chr1:844593-844959	Intron	1	FALSE	FALSE	FALSE	0	4265750285795200	-1.35231e+16	6	NA
chr1	940335	940905	571	*	A2.2,WT	624689	0.05306714234949373	8031745	peak_000002	chr1:940335-940905	Intron	1	TRUE	FALSE	FALSE	0	2.47468e+16	-2.51321e+16	1	NA
chr1	941674	942788	1115	*	WT	5285625	0.029892234692494673	480195	peak_000003	chr1:941674-942788	Exon	1	TRUE	FALSE	TRUE	0	0.5762038199214842	-4.96571e+16	1	NA
chr1	958802	959599	798	*	WT	5015935000000000	0.04062445036315891	6.25653e+16	peak_000004	chr1:958802-959599	Promoter	1	TRUE	FALSE	FALSE	0	0.7746709553508665	-3.26572e+16	1	NA
chr1	960730	961051	322	*	A2.2	4183495	0.09313218148602904	2507295	peak_000005	chr1:960730-961051	Promoter	1	TRUE	FALSE	FALSE	0	1.33909e+16	-3.62917e+16	1	NA
chr1	976176	976748	573	*	A2.2,WT	55312175	0.04680050445792516	5228204166666660	peak_000006	chr1:976176-976748	Exon	1	TRUE	FALSE	TRUE	0	0.3880360094814207	-1.90433e+16	1	NA
chr1	1019525	1020283	759	*	A2.2,WT	55203875	0.039880197032661574	71767825	peak_000007	chr1:1019525-1020283	Promoter	2	TRUE	FALSE	FALSE	8	0.241116878202429	-5271824257727270	1	NA
chr1	1075001	1075605	605	*	WT	4063965	0.02604274449837299	242687	peak_000008	chr1:1075001-1075605	Promoter	1	FALSE	FALSE	TRUE	0	2837475654294950	-1.58558e+16	1	NA
chr1	1080053	1080347	295	*	A2.2	4522865	0.09002483479555717	3100745	peak_000009	chr1:1080053-1080347	Distal Intergenic	1	TRUE	FALSE	FALSE	0	0.5734373299388792	-236805083071769	1	NA
chr1	1115830	1116298	469	*	WT	7190215	0.04925660286301824	1045306	peak_000010	chr1:1115830-1116298	Promoter	1	TRUE	FALSE	TRUE	0	0.9433126417903807	-241876305853904	1	NA
chr1	1273578	1274202	625	*	A2.2	4.50092e+16	0.03619785552199022	5083005	peak_000011	chr1:1273578-1274202	Promoter	1	TRUE	FALSE	TRUE	0	0.45308530013846415	-4334736960287690	1	NA
chr1	1304792	1305993	1202	*	A2.2,WT	53043555	0.05828856268832295	5540387	peak_000012	chr1:1304792-1305993	Intron	1	TRUE	FALSE	TRUE	1	0.1315524546413328	-3.64375e+16	1	NA
chr1	1307538	1308805	1268	*	A2.2,WT	1115433125	0.1392474545880496	267313875	peak_000013	chr1:1307538-1308805	Promoter	1	TRUE	FALSE	TRUE	1	0.6523013083248045	-5159543650503760	1	NA
chr1	1324233	1325164	932	*	A2.2,WT	115403485	0.16462683404644535	2.50141e+16	peak_000014	chr1:1324233-1325164	Promoter	1	TRUE	FALSE	TRUE	0	0.7713812557964231	-4445108073111180	1	NA
chr1	1349213	1349957	745	*	A2.2,WT	7546325833333330	0.06805746630967875	1.16231e+16	peak_000015	chr1:1349213-1349957	Promoter	1	TRUE	FALSE	TRUE	0	1.05695e+16	-479848946845115	1	NA
chr1	1353402	1354092	691	*	WT	5542785	0.05162709581056511	5421495	peak_000016	chr1:1353402-1354092	3' UTR	1	FALSE	FALSE	FALSE	1	0.8505679337291624	-1.29772e+16	1	NA
chr1	1361295	1361891	597	*	WT	4146865	0.08403178316315027	2.45614e+16	peak_000017	chr1:1361295-1361891	Promoter	1	FALSE	FALSE	FALSE	1	3.47666e+16	-1.50609e+16	6	NA
chr1	1374167	1376491	2325	*	A2.2,WT	1.35731e+16	0.21531814921617257	4.89314e+16	peak_000018	chr1:1374167-1376491	Promoter	1	TRUE	FALSE	TRUE	1	1.49537e+16	-3.49386e+16	1	NA
chr1	1398944	1400215	1272	*	A2.2,WT	7950627916666660	0.0848300356019098	1422188875	peak_000019	chr1:1398944-1400215	Promoter	1	TRUE	FALSE	TRUE	0	1395137187650670	-3580397742148040	1	NA
chr1	1406389	1407882	1494	*	A2.2,WT	1001004375	0.1259676472996595	1.89369e+16	peak_000020	chr1:1406389-1407882	Promoter	2	TRUE	FALSE	TRUE	1	1.64639e+16	-3474617140646580	1	NA
chr1	1471451	1471909	459	*	WT	5113135	0.07657855937933712	39109875	peak_000021	chr1:1471451-1471909	Promoter	1	TRUE	FALSE	TRUE	0	1.63499e+16	-2.18403e+16	1	NA
chr1	1511432	1512221	790	*	A2.2	658706	0.062042954642122956	9142465000000000	peak_000022	chr1:1511432-1512221	Promoter	1	TRUE	FALSE	TRUE	0	196109258811759	-3.10719e+16	1	NA
chr1	1513573	1513906	334	*	A2.2	4353125	0.05314919810542451	2.3691e+16	peak_000023	chr1:1513573-1513906	Intron	1	TRUE	FALSE	FALSE	5	0.7100790707378294	2.30185e+16	2	NA
chr1	1528413	1528901	489	*	WT	4164875	0.019836236532548776	2.69529e+16	peak_000024	chr1:1528413-1528901	Intron	1	FALSE	FALSE	TRUE	0	1.49471e+16	0.6073350735944438	2	NA
chr1	1573968	1575393	1426	*	A2.2,WT	6.51531e+16	0.055070689331111713	1.09514e+16	peak_000025	chr1:1573968-1575393	Promoter	1	TRUE	FALSE	TRUE	1	1.46125e+16	-344344510352195	1	NA
chr1	1615182	1616239	1058	*	A2.2,WT	5503713333333330	0.05218911517848082	8457923333333330	peak_000026	chr1:1615182-1616239	Promoter	1	TRUE	FALSE	TRUE	0	1.35674e+16	-4216646330710060	1	NA
chr1	1658759	1659308	550	*	A2.2,WT	1258984375	0.1550078624255007	2536758	peak_000027	chr1:1658759-1659308	Promoter	1	TRUE	FALSE	FALSE	0	-1.69866e+16	0.6613007613462139	3	NA
chr1	1724040	1724838	799	*	A2.2,WT	9320575	0.10463711618941765	197185925	peak_000028	chr1:1724040-1724838	Promoter	1	TRUE	FALSE	TRUE	0	-1.08165e+16	0.34671066487252	3	NA
chr1	1891542	1891903	362	*	A2.2	5667275	0.09043537237806683	4312295	peak_000029	chr1:1891542-1891903	Promoter	1	TRUE	FALSE	TRUE	1	2.06679e+16	-0.2034844330507588	2	NA
chr1	1908956	1909341	386	*	A2.2	6283305	0.08834567029710914	5386215	peak_000030	chr1:1908956-1909341	Distal Intergenic	1	TRUE	FALSE	TRUE	0	-0.32315641958428365	-413580431258262	1	NA
chr1	1918836	1919633	798	*	A2.2,WT	4658208333333330	0.03954685453614075	5.98992e+16	peak_000031	chr1:1918836-1919633	Promoter	0	TRUE	FALSE	FALSE	0	-0.4466749461383913	-5194327967520360	1	NA
chr1	1954828	1955525	698	*	WT	6925255	0.04794481498972266	727315	peak_000032	chr1:1954828-1955525	Intron	1	FALSE	FALSE	FALSE	0	-1.71076e+16	0.4865834542554546	3	NA
chr1	2133133	2133555	423	*	A2.2	366506	0.04072358420354253	2.91341e+16	peak_000033	chr1:2133133-2133555	Intron	1	TRUE	FALSE	FALSE	0	-0.08464134056282979	-287321497714103	1	NA
chr1	2189556	2190012	457	*	WT	4417886666666660	0.03206855229964088	4180066666666660	peak_000034	chr1:2189556-2190012	3' UTR	1	TRUE	FALSE	TRUE	0	3471409675291050	-1.34772e+16	6	NA
chr1	2194330	2195591	1262	*	A2.2,WT	1406940625	0.1991220752425395	358992135	peak_000035	chr1:2194330-2195591	Promoter	1	TRUE	FALSE	TRUE	0	0.4529522625713255	-4981703179236060	1	NA
chr1	2199226	2199733	508	*	WT	6081390000000000	0.03782858672776186	634643	peak_000036	chr1:2199226-2199733	Distal Intergenic	1	TRUE	FALSE	TRUE	0	3.22308e+16	-1.23907e+16	6	NA
chr1	2204234	2206185	1952	*	A2.2,WT	73837	0.06674888042450738	1.22224e+16	peak_000037	chr1:2204234-2206185	Distal Intergenic	1	TRUE	FALSE	TRUE	1	-0.3185614975185488	-5286234276648170	1	NA
chr1	2212202	2213607	1406	*	A2.2,WT	9955064166666660	0.10459983357781316	1788367583333330	peak_000038	chr1:2212202-2213607	Promoter	2	TRUE	FALSE	TRUE	2	-0.06096077282143575	-2.64593e+16	1	NA
chr1	2227309	2228463	1155	*	A2.2,WT	6.7662e+16	0.06984326018704134	1.14558e+16	peak_000039	chr1:2227309-2228463	Promoter	1	TRUE	FALSE	TRUE	0	0.7993676630763914	-5142964976187350	1	NA
chr1	2228767	2229704	938	*	A2.2,WT	5353411250000000	0.0667313930841639	510422	peak_000040	chr1:2228767-2229704	Promoter	1	TRUE	FALSE	TRUE	1	3149643775632840	-1.63518e+16	1	NA
chr1	2234407	2234690	284	*	WT	454311	0.022817802210854603	3374855	peak_000041	chr1:2234407-2234690	Intron	1	FALSE	FALSE	TRUE	0	1.91786e+16	2.03083e+16	4	NA
chr1	2243461	2243908	448	*	WT	4151105	0.019504225466672014	258726	peak_000042	chr1:2243461-2243908	Intron	1	FALSE	FALSE	TRUE	0	1.58209e+16	1.39131e+16	2	NA
chr1	2246047	2246642	596	*	WT	8004145	0.06012794150235148	9678795000000000	peak_000043	chr1:2246047-2246642	Intron	1	FALSE	FALSE	TRUE	0	1.35787e+16	1136819226388320	2	NA
chr1	2253174	2254069	896	*	WT	576541	0.04161601020477063	5329026666666660	peak_000044	chr1:2253174-2254069	Intron	2	FALSE	FALSE	TRUE	0	3.37972e+16	-12423432490784	6	NA
chr1	2254525	2257628	3104	*	A2.2,WT	3.35071e+16	0.650148153795229	1.03857e+16	peak_000045	chr1:2254525-2257628	Intron	1	FALSE	FALSE	TRUE	1	-1.99524e+16	0.28230319703041795	3	NA
chr1	2278711	2279906	1196	*	A2.2,WT	899379375	0.12411049837207842	178124275	peak_000046	chr1:2278711-2279906	Intron	2	TRUE	FALSE	TRUE	4	-0.03695482332421285	-4436239617224340	1	NA
chr1	2290524	2291724	1201	*	A2.2,WT	5.27549e+16	0.043437564937344644	48796325	peak_000047	chr1:2290524-2291724	Intron	1	TRUE	FALSE	TRUE	1	1.25177e+16	-2.88109e+16	1	NA
chr1	2300585	2301440	856	*	WT	8047203333333330	0.06913076751119712	1.0901e+16	peak_000048	chr1:2300585-2301440	Intron	1	TRUE	FALSE	TRUE	1	2.67714e+16	-1.91648e+16	1	NA
chr1	2313432	2315244	1813	*	A2.2,WT	680026875	0.06204915477336781	104659	peak_000049	chr1:2313432-2315244	Promoter	1	TRUE	FALSE	TRUE	0	0.0630502073078062	-5013205187674170	1	NA
chr1	2324574	2325059	486	*	WT	4405645	0.02169632648615514	297118	peak_000050	chr1:2324574-2325059	Intron	1	FALSE	FALSE	FALSE	0	1.64411e+16	-0.5404478481966328	2	NA
chr1	2384863	2385414	552	*	A2.2	429472	0.07296626814985732	2.75057e+16	peak_000051	chr1:2384863-2385414	Exon	1	FALSE	FALSE	FALSE	0	1.03233e+16	-0.3977394870477986	2	NA
chr1	2391090	2392411	1322	*	A2.2,WT	1.02707e+16	0.1104308790284206	2.79047e+16	peak_000052	chr1:2391090-2392411	Promoter	1	TRUE	FALSE	TRUE	1	0.7999438015727903	-4593097823019630	1	NA
chr1	2526248	2526623	376	*	WT	7.31119e+16	0.05514363656341468	1.11037e+16	peak_000053	chr1:2526248-2526623	Promoter	1	TRUE	FALSE	TRUE	2	2112809058835970	-3.10075e+16	1	NA
chr1	2546263	2546953	691	*	A2.2,WT	4.35017e+16	0.03097173354886462	372654	peak_000054	chr1:2546263-2546953	Exon	1	TRUE	FALSE	TRUE	1	0.5551385847835447	-3.09656e+16	1	NA
chr1	2586257	2586932	676	*	A2.2,WT	4187235	0.0314875573403129	4468129166666660	peak_000055	chr1:2586257-2586932	Promoter	1	TRUE	FALSE	FALSE	1	-0.2691481145114992	-4765258925314550	1	NA
chr1	2642920	2643539	620	*	A2.2	3815105	0.028021107300375582	272802	peak_000056	chr1:2642920-2643539	Intron	1	TRUE	FALSE	FALSE	0	1.18635e+16	-2.52945e+16	1	NA
chr1	2789535	2789986	452	*	WT	473676	0.11489903640003911	3.01076e+16	peak_000057	chr1:2789535-2789986	Promoter	1	FALSE	FALSE	FALSE	0	3396266338041290	-1.25968e+16	6	NA
chr1	2808700	2808986	287	*	A2.2	45419	0.06379173378422767	2760885	peak_000058	chr1:2808700-2808986	Distal Intergenic	1	FALSE	TRUE	FALSE	0	0.8207017151622679	-0.17351366793692824	2	NA
chr1	2956776	2957111	336	*	WT	6.68526e+16	0.04425380928937972	648123	peak_000059	chr1:2956776-2957111	Distal Intergenic	2	FALSE	FALSE	FALSE	0	1.62015e+16	1961535555962910	2	NA
chr1	3316513	3317031	519	*	WT	721999	0.05027341387224571	7.88885e+16	peak_000060	chr1:3316513-3317031	Intron	1	FALSE	FALSE	FALSE	1	-1.70777e+16	1.76114e+16	3	NA
chr1	3365097	3365579	483	*	A2.2	6618005	0.12584365886301713	62821	peak_000061	chr1:3365097-3365579	Intron	2	FALSE	TRUE	FALSE	1	2869455215147000	-1.98085e+16	1	NA
chr1	3531040	3531411	372	*	WT	360438	0.021104178197191452	2525245	peak_000062	chr1:3531040-3531411	Promoter	1	TRUE	FALSE	FALSE	0	2219668027570710	-0.7093561462122273	1	NA
chr1	3611119	3611809	691	*	WT	4877355	0.03822219585840836	4147	peak_000063	chr1:3611119-3611809	Promoter	1	TRUE	FALSE	FALSE	0	-0.2020504506321047	-5008702175970680	1	NA
chr1	3624023	3625538	1516	*	A2.2,WT	15329083	0.22296018609230642	39577445	peak_000064	chr1:3624023-3625538	Promoter	1	TRUE	FALSE	TRUE	0	0.4496374098567869	-5061360495443940	1	NA
chr1	3649644	3650384	741	*	A2.2,WT	6846777916666660	0.07887400367742531	780331	peak_000065	chr1:3649644-3650384	Promoter	1	TRUE	TRUE	FALSE	0	2.16264e+16	-2.73689e+16	1	NA
chr1	3795776	3797045	1270	*	A2.2,WT	7251493333333330	0.09487867558240098	1.04592e+16	peak_000066	chr1:3795776-3797045	Promoter	1	TRUE	FALSE	TRUE	0	1.5273e+16	-244202007567466	1	NA
chr1	4051088	4051487	400	*	A2.2	4619255	0.08682220955047065	2694115	peak_000067	chr1:4051088-4051487	Distal Intergenic	1	FALSE	TRUE	FALSE	0	2171454545667630	0.9879437514585185	2	NA
chr1	4629387	4629724	338	*	A2.2	592484	0.08881899185674863	4.6004e+16	peak_000068	chr1:4629387-4629724	Distal Intergenic	1	FALSE	FALSE	FALSE	3	-0.46119255144310933	156296883309304	3	NA
chr1	5349320	5350169	850	*	WT	4.70365e+16	0.025064882621744142	333207	peak_000069	chr1:5349320-5350169	Distal Intergenic	1	FALSE	FALSE	FALSE	1	-0.22640019972039205	1.62097e+16	3	NA
chr1	5780857	5781700	844	*	A2.2	5216895	0.06719227451307314	3.81559e+16	peak_000070	chr1:5780857-5781700	Distal Intergenic	1	FALSE	FALSE	FALSE	0	2125737544706330	-1.5456e+16	1	NA
chr1	6393532	6394029	498	*	A2.2,WT	4.98213e+16	0.05744077168919502	4902003	peak_000071	chr1:6393532-6394029	Promoter	1	TRUE	FALSE	TRUE	0	1.55088e+16	-1.06085e+16	1	NA
chr1	6784637	6785321	685	*	A2.2,WT	5728520833333330	0.05741868511984427	9444805833333330	peak_000072	chr1:6784637-6785321	Promoter	1	TRUE	FALSE	FALSE	0	-0.3063045771808718	-4044011490698460	1	NA
chr1	7298164	7298623	460	*	WT	476574	0.04205132914441352	3780725	peak_000073	chr1:7298164-7298623	Intron	1	FALSE	FALSE	TRUE	0	1470311280897130	2.21568e+16	2	NA
chr1	7471334	7472270	937	*	A2.2	4796773333333330	0.05120623005164646	342691	peak_000074	chr1:7471334-7472270	Intron	1	FALSE	FALSE	TRUE	2	3.27303e+16	-1.69612e+16	6	NA
chr1	7477818	7478513	696	*	WT	5609175	0.03580811240686605	537142	peak_000075	chr1:7477818-7478513	Intron	1	FALSE	FALSE	TRUE	0	1502927657773960	0.9176188536924053	2	NA
chr1	7770937	7771537	601	*	WT	4468909999999990	0.03766028315141409	3182475	peak_000076	chr1:7770937-7771537	Promoter	1	TRUE	FALSE	TRUE	0	-0.2197399767131899	-3872157948370580	1	NA
chr1	7783946	7784198	253	*	A2.2	5420749999999990	0.0704242831934385	5409776666666660	peak_000077	chr1:7783946-7784198	Promoter	0	TRUE	FALSE	FALSE	0	1.5989e+16	-2641614692564610	1	NA
chr1	7856827	7857426	600	*	WT	7468645	0.05260224723380484	7886939999999990	peak_000078	chr1:7856827-7857426	Distal Intergenic	8	FALSE	FALSE	FALSE	17	-8515421512910850	-1.18566e+16	5	NA
chr1	7953906	7954679	774	*	A2.2,WT	581385875	0.07459541055697066	6637253749999990	peak_000079	chr1:7953906-7954679	Distal Intergenic	1	TRUE	FALSE	TRUE	0	2.16441e+16	-1.88805e+16	1	NA
chr1	7961168	7962147	980	*	A2.2,WT	5258143333333330	0.0435195304217687	5140599444444440	peak_000080	chr1:7961168-7962147	Promoter	1	TRUE	FALSE	TRUE	0	2189554568937290	-1.92966e+16	1	NA
chr1	8047671	8048477	807	*	WT	7638850000000000	0.10131808888417881	8828533333333330	peak_000081	chr1:8047671-8048477	Intron	1	FALSE	FALSE	TRUE	2	-0.8787146139906142	1.47225e+16	3	G1
chr1	8387030	8387304	275	*	WT	5479315	0.13966326478692243	3954785	peak_000082	chr1:8387030-8387304	Intron	1	FALSE	FALSE	FALSE	0	2186023351362210	5478131396417010	4	NA
chr1	8396506	8397043	538	*	WT	7585850000000000	0.0571771527668495	897857	peak_000083	chr1:8396506-8397043	Intron	1	FALSE	FALSE	TRUE	0	1.51463e+16	1887166602258070	2	NA
chr1	8423387	8423822	436	*	WT	474859	0.035105063909285916	3619665	peak_000084	chr1:8423387-8423822	Promoter	1	TRUE	FALSE	TRUE	0	1767214175870880	-2.27676e+16	1	NA
chr1	8443589	8443893	305	*	WT	4806055	0.10900104960638636	3.03229e+16	peak_000085	chr1:8443589-8443893	Intron	1	FALSE	FALSE	FALSE	0	1.63153e+16	1825361115579000	2	NA
chr1	8525655	8526081	427	*	WT	620983	0.03959225166524902	5753605	peak_000086	chr1:8525655-8526081	Promoter	1	TRUE	FALSE	TRUE	0	1665421840360630	3299003703240740	4	NA
chr1	8544754	8545592	839	*	A2.2,WT	5791980000000000	0.05960394033676453	5.78094e+16	peak_000087	chr1:8544754-8545592	Intron	1	FALSE	FALSE	FALSE	0	2.31596e+16	2926236254815450	2	NA
chr1	8596123	8596653	531	*	WT	4286715	0.020484651023038286	279961	peak_000088	chr1:8596123-8596653	Intron	1	FALSE	FALSE	TRUE	0	-2.7985e+16	2.67938e+16	7	NA
chr1	8597963	8600507	2545	*	WT	8732956666666660	0.07607364634048985	1.21731e+16	peak_000089	chr1:8597963-8600507	Intron	1	FALSE	FALSE	TRUE	0	2511754151990880	-1.43459e+16	2	NA
chr1	8603257	8605641	2385	*	A2.2,WT	8667450833333330	0.11067380482621514	1.26962e+16	peak_000090	chr1:8603257-8605641	Intron	13	FALSE	FALSE	TRUE	31	-9612791183778770	-0.9098701945501637	5	NA
chr1	8606635	8607380	746	*	WT	5428755	0.033856022078088834	4.70942e+16	peak_000091	chr1:8606635-8607380	Intron	1	FALSE	FALSE	TRUE	0	-3.48934e+16	2.28891e+16	7	NA
chr1	8660337	8662915	2579	*	A2.2,WT	639413125	0.0524666792889605	662182125	peak_000092	chr1:8660337-8662915	Intron	1	FALSE	FALSE	TRUE	0	-1.10608e+16	0.2476888724607158	3	NA
chr1	8666082	8666708	627	*	WT	509617	0.029121562202469736	3864705	peak_000093	chr1:8666082-8666708	Intron	1	FALSE	FALSE	TRUE	0	2768216964414580	2.90454e+16	2	NA
chr1	8671048	8671722	675	*	WT	5463645	0.0332941337574133	4568365	peak_000094	chr1:8671048-8671722	Intron	2	FALSE	FALSE	TRUE	2	0.604229089429846	3488184077386250	4	NA
chr1	8686960	8687707	748	*	A2.2,WT	561247	0.042869702713268815	49536625	peak_000095	chr1:8686960-8687707	Intron	1	TRUE	FALSE	TRUE	0	-1.43546e+16	2.16837e+16	3	NA
chr1	8701116	8702003	888	*	WT	5460979999999990	0.03406643537616001	4884915	peak_000096	chr1:8701116-8702003	Intron	1	TRUE	FALSE	TRUE	1	-3726039293596270	-2449786441679600	8	NA
chr1	8712517	8713174	658	*	WT	4936325	0.027775234204032304	3.99286e+16	peak_000097	chr1:8712517-8713174	Intron	1	FALSE	FALSE	FALSE	0	-3.52184e+16	1.93736e+16	7	NA
chr1	8878695	8879255	561	*	A2.2	504964	0.06076202332447708	4.71562e+16	peak_000098	chr1:8878695-8879255	Promoter	1	TRUE	FALSE	TRUE	0	0.33368694465445536	-3.17957e+16	1	NA
chr1	9234655	9235087	433	*	A2.2	4624895	0.05017187602032617	3190225	peak_000099	chr1:9234655-9235087	Promoter	1	TRUE	FALSE	TRUE	0	0.8996934859065916	-4479906456823950	1	NA
chr1	9593535	9594111	577	*	A2.2	4308730000000000	0.052728881427071675	265774	peak_000100	chr1:9593535-9594111	Intron	1	TRUE	FALSE	TRUE	0	0.5155571667461302	-1.15594e+16	1	NA
chr1	9719694	9720239	546	*	A2.2	6.82508e+16	0.06780908147479903	781418	peak_000101	chr1:9719694-9720239	Exon	1	FALSE	FALSE	TRUE	0	1.64359e+16	0.07897041523873094	2	NA
chr1	9910182	9910538	357	*	WT	3.57428e+16	0.013684901475051067	289145	peak_000102	chr1:9910182-9910538	Promoter	1	TRUE	FALSE	TRUE	1	0.4512867895870115	-4264090912695530	1	NA
chr1	9910696	9911304	609	*	WT	4789745	0.02504101673587184	3.8248e+16	peak_000103	chr1:9910696-9911304	Promoter	1	TRUE	FALSE	TRUE	0	1.54629e+16	1.38877e+16	2	NA
chr1	9942590	9943832	1243	*	A2.2,WT	8165071666666660	0.072874282143728	143509675	peak_000104	chr1:9942590-9943832	Promoter	1	TRUE	FALSE	TRUE	2	-0.08118301946831685	-0.5037517121988606	1	NA
chr1	10472033	10472705	673	*	WT	48822	0.06193257717241946	3799256666666660	peak_000105	chr1:10472033-10472705	Promoter	1	TRUE	FALSE	TRUE	2	1.25611e+16	1.0379e+16	2	NA
chr1	10679833	10680094	262	*	WT	5342874999999990	0.0307551378654064	4629894999999990	peak_000106	chr1:10679833-10680094	Intron	1	FALSE	FALSE	TRUE	3	3.2919e+16	-1229221450443870	6	NA
chr1	10988130	10988486	357	*	WT	539222	0.04521610751669414	4867245	peak_000107	chr1:10988130-10988486	Distal Intergenic	1	FALSE	FALSE	TRUE	1	1.19019e+16	3004287821893080	2	NA
chr1	11012437	11012654	218	*	WT	4526125	0.02380677786380534	47918	peak_000108	chr1:11012437-11012654	Promoter	1	TRUE	FALSE	TRUE	0	1412489530256260	0.5051455327314067	2	NA
chr1	11060103	11060439	337	*	WT	607258	0.058040410971096884	6834625	peak_000109	chr1:11060103-11060439	Promoter	1	TRUE	FALSE	FALSE	0	2.70125e+16	0.9103129931729961	2	NA
chr1	11161146	11161556	411	*	WT	534853	0.1521524098431376	3717905	peak_000110	chr1:11161146-11161556	Intron	1	FALSE	FALSE	FALSE	0	1.55516e+16	0.9967042037290264	2	NA
chr1	11262302	11263049	748	*	A2.2,WT	881280625	0.12153491619473986	147405325	peak_000111	chr1:11262302-11263049	Promoter	1	TRUE	FALSE	TRUE	1	2605461475065220	-2015439586992860	1	G2
chr1	11272810	11273499	690	*	WT	8695026666666660	0.07201378109606422	1.27967e+16	peak_000112	chr1:11272810-11273499	Promoter	1	TRUE	FALSE	TRUE	3	-0.19082629997445089	-5186820881720190	1	NA
chr1	11730314	11730873	560	*	A2.2,WT	8614215	0.0889048793259096	1.31586e+16	peak_000113	chr1:11730314-11730873	Distal Intergenic	1	FALSE	FALSE	FALSE	0	-3350731256792070	-2.07922e+16	8	NA
chr1	11805471	11806540	1070	*	A2.2,WT	888974125	0.10154487189340497	1.66448e+16	peak_000114	chr1:11805471-11806540	Promoter	1	TRUE	FALSE	FALSE	2	-0.05581981260491353	-4176756995077730	1	NA
chr1	11979756	11980649	894	*	A2.2,WT	7.28229e+16	0.07175603769160276	1.20261e+16	peak_000115	chr1:11979756-11980649	Promoter	1	TRUE	FALSE	TRUE	0	0.3099241225032713	-3179008739348060	1	NA
chr1	11985643	11986811	1169	*	A2.2,WT	9484320416666660	0.10381232526831015	1.78586e+16	peak_000116	chr1:11985643-11986811	Intron	2	TRUE	FALSE	TRUE	1	-3.57085e+16	1.68145e+16	7	NA
chr1	12019274	12019710	437	*	WT	456452	0.02282169001060625	4636565	peak_000117	chr1:12019274-12019710	Promoter	1	TRUE	FALSE	TRUE	0	1794377443006500	-0.4253632596689534	2	NA
chr1	12109835	12110336	502	*	A2.2	4389415	0.05584862014110326	2.65254e+16	peak_000118	chr1:12109835-12110336	Exon	1	FALSE	FALSE	FALSE	0	1.3111e+16	0.7624782153409648	2	NA
chr1	12435434	12436194	761	*	WT	6498773333333330	0.0930353811873426	6208516666666660	peak_000119	chr1:12435434-12436194	Intron	1	FALSE	FALSE	FALSE	0	-0.8922418685646151	1.68366e+16	3	NA
chr1	12541265	12541675	411	*	A2.2	4457095	0.1082646704988323	2426015	peak_000120	chr1:12541265-12541675	Distal Intergenic	1	FALSE	FALSE	FALSE	0	1296588775327670	2061977727059710	2	NA
chr1	13838274	13838591	318	*	A2.2,WT	6027475	0.057723657902482836	57642425	peak_000121	chr1:13838274-13838591	Distal Intergenic	1	FALSE	FALSE	FALSE	1	-3047334554979330	2.33791e+16	7	NA
chr1	13949304	13949687	384	*	WT	4794115	0.10376828218495678	3102935	peak_000122	chr1:13949304-13949687	Intron	1	FALSE	FALSE	FALSE	0	2.09528e+16	5357785803918230	4	NA
chr1	13965993	13966557	565	*	WT	454244	0.1053207651699587	2.5992e+16	peak_000123	chr1:13965993-13966557	Intron	2	FALSE	FALSE	FALSE	6	0.598820563962927	1.90421e+16	2	NA
chr1	14114401	14114662	262	*	WT	4060025	0.027429070989485427	237289	peak_000124	chr1:14114401-14114662	Intron	2	FALSE	FALSE	FALSE	3	0.32879519145773906	3455743891839370	4	NA
chr1	14115422	14116255	834	*	WT	6098285000000000	0.057796885188215116	5568575	peak_000125	chr1:14115422-14116255	Intron	1	FALSE	FALSE	FALSE	0	-0.37628436405373555	3.5341e+16	3	NA
chr1	14865072	14865394	323	*	WT	391959	0.016920939098560666	2.2424e+16	peak_000126	chr1:14865072-14865394	Intron	1	FALSE	FALSE	FALSE	0	2.09655e+16	4746960742120130	4	NA
chr1	14991383	14991813	431	*	A2.2	5128035000000000	0.08508184741726421	3517225	peak_000127	chr1:14991383-14991813	Intron	1	FALSE	FALSE	FALSE	0	3995633956602080	-1.26258e+16	6	NA
chr1	15153230	15153661	432	*	WT	4342075	0.042073720020913	27929	peak_000128	chr1:15153230-15153661	Promoter	1	TRUE	FALSE	FALSE	0	203039133231925	-0.029639618750221697	2	NA
chr1	15247244	15248017	774	*	WT	725153	0.076240009699178	81219	peak_000129	chr1:15247244-15248017	Promoter	1	FALSE	FALSE	FALSE	0	1.2834e+16	-1984572785254120	1	G4
chr1	15337901	15338302	402	*	A2.2	683837	0.10497242657020267	6.25775e+16	peak_000130	chr1:15337901-15338302	Intron	2	FALSE	FALSE	TRUE	1	0.36528408210562724	-0.6499243549066853	1	G4
chr1	15409279	15410176	898	*	A2.2	668805	0.07823337570666261	6538263333333330	peak_000131	chr1:15409279-15410176	Promoter	1	TRUE	FALSE	TRUE	0	0.6177941529064085	-466528143202842	1	NA
chr1	15524609	15525378	770	*	WT	366459	0.014615868754905127	368254	peak_000132	chr1:15524609-15525378	Promoter	1	TRUE	FALSE	TRUE	0	-0.3250182898731325	-5270312683935760	1	NA
chr1	15526494	15526967	474	*	A2.2	3.52438e+16	0.025126103364273563	2.62388e+16	peak_000133	chr1:15526494-15526967	Promoter	1	TRUE	FALSE	FALSE	0	2.22292e+16	1.5881e+16	2	NA
chr1	15617274	15617768	495	*	WT	493935	0.045594225263979944	5299435	peak_000134	chr1:15617274-15617768	Promoter	1	TRUE	FALSE	FALSE	3	0.6921851603298094	-283650626456321	1	NA
chr1	15800037	15800647	611	*	WT	6234389999999990	0.1606266037715419	550774	peak_000135	chr1:15800037-15800647	Distal Intergenic	1	FALSE	FALSE	FALSE	2	1.83808e+16	-1.78995e+16	1	NA
chr1	16089899	16090208	310	*	WT	814456	0.05960601893359287	9552275000000000	peak_000136	chr1:16089899-16090208	Distal Intergenic	4	FALSE	FALSE	FALSE	10	0.5564953057079222	1.93837e+16	5	NA
chr1	16146203	16146859	657	*	WT	554629	0.03183828165634	5124715	peak_000137	chr1:16146203-16146859	Intron	1	TRUE	FALSE	TRUE	0	0.09000080507086772	-1.59896e+16	1	NA
chr1	16206687	16207165	479	*	WT	8370475	0.06128189695489995	151799	peak_000138	chr1:16206687-16207165	Exon	1	TRUE	FALSE	TRUE	0	1.0608e+16	-2.51311e+16	1	NA
chr1	16366795	16367734	940	*	A2.2,WT	6932985000000000	0.0686971053990445	1039112	peak_000139	chr1:16366795-16367734	Promoter	1	TRUE	FALSE	TRUE	2	0.2879437176494505	-3313120501394870	1	NA
chr1	16513424	16514151	728	*	A2.2,WT	5.01741e+16	0.05652172679435179	365448	peak_000140	chr1:16513424-16514151	Promoter	1	TRUE	FALSE	TRUE	0	4159504768064480	-0.9984722605902028	6	NA
chr1	16612992	16613820	829	*	WT	3.03597e+16	0.019756891064787566	285792	peak_000141	chr1:16612992-16613820	Promoter	1	TRUE	FALSE	TRUE	1	0.9310687748699095	-3377056734915380	1	NA
chr1	16644337	16644944	608	*	A2.2,WT	4335265	0.05595258035993465	5.42313e+16	peak_000142	chr1:16644337-16644944	Promoter	1	TRUE	FALSE	TRUE	0	2252762910535800	-0.7499978116709065	1	NA
chr1	17053575	17054229	655	*	A2.2	506199	0.0429771261142619	684613	peak_000143	chr1:17053575-17054229	Promoter	1	TRUE	FALSE	FALSE	1	0.3398017851619627	-1232409881706840	1	NA
chr1	17059915	17060824	910	*	WT	404497	0.01833052537256368	2517435	peak_000144	chr1:17059915-17060824	Distal Intergenic	1	FALSE	FALSE	FALSE	1	3.38256e+16	-1.72517e+16	6	NA
chr1	17128378	17128955	578	*	WT	7769290000000000	0.06357123470239806	1.02774e+16	peak_000145	chr1:17128378-17128955	Distal Intergenic	1	FALSE	FALSE	TRUE	0	-2869753244707110	2477456433419570	7	G5
chr1	17206999	17207448	450	*	WT	6219475	0.11630332230422243	5472925	peak_000146	chr1:17206999-17207448	Intron	1	FALSE	FALSE	TRUE	0	-1.30564e+16	2415197951440200	3	NA
chr1	17207486	17208880	1395	*	WT	9489173333333330	0.08600787759845635	1.31616e+16	peak_000147	chr1:17207486-17208880	Intron	1	FALSE	FALSE	TRUE	0	0.2954655854015257	-2800096648092870	1	NA
chr1	17234446	17236056	1611	*	A2.2,WT	9816728333333330	0.10794421647566313	2.16334e+16	peak_000148	chr1:17234446-17236056	Intron	7	FALSE	FALSE	TRUE	59	-1070895111877630	-0.9142410031515431	5	NA
chr1	17509521	17509957	437	*	WT	5378185	0.11202186384999846	392833	peak_000149	chr1:17509521-17509957	Distal Intergenic	1	FALSE	FALSE	FALSE	1	1.26276e+16	2251163823251120	2	NA
chr1	17633610	17633980	371	*	WT	4234159999999990	0.09582326829125785	2444445	peak_000150	chr1:17633610-17633980	Intron	1	FALSE	FALSE	FALSE	1	1.20508e+16	2861953837518080	2	NA
chr1	17765122	17765871	750	*	A2.2	5295266666666660	0.08719292411189693	3.64955e+16	peak_000151	chr1:17765122-17765871	Intron	1	FALSE	FALSE	FALSE	0	1.50609e+16	2528697116021500	2	NA
chr1	17978493	17979051	559	*	WT	5389185	0.032198617995136666	4354145	peak_000152	chr1:17978493-17979051	Distal Intergenic	1	FALSE	TRUE	FALSE	0	-3.57732e+16	2140171391610490	7	NA
chr1	18110381	18110814	434	*	A2.2	4705515	0.06737694293563422	287914	peak_000153	chr1:18110381-18110814	Promoter	1	FALSE	TRUE	FALSE	0	2.92956e+16	-1013487773295050	6	NA
chr1	18328535	18329020	486	*	WT	7243495	0.07032785466995604	7701230000000000	peak_000154	chr1:18328535-18329020	Intron	1	FALSE	FALSE	FALSE	0	-0.09412616808129293	1.30928e+16	3	NA
chr1	18354604	18355183	580	*	WT	47732	0.025929178296675043	3546255	peak_000155	chr1:18354604-18355183	Intron	1	FALSE	FALSE	FALSE	1	1.00318e+16	-0.2788689306932759	2	NA
chr1	18358654	18359333	680	*	WT	69375	0.047544908480817244	6930244999999990	peak_000156	chr1:18358654-18359333	Intron	1	FALSE	FALSE	FALSE	2	-3549107673952110	215779362404763	7	NA
chr1	18359448	18360242	795	*	WT	8784696666666660	0.16759367057248373	1.03492e+16	peak_000157	chr1:18359448-18360242	Intron	13	FALSE	FALSE	FALSE	15	-8307409408876420	-1.13417e+16	5	NA
chr1	18539999	18540580	582	*	WT	6351243333333330	0.09381087590420055	5817283333333330	peak_000158	chr1:18539999-18540580	Distal Intergenic	13	FALSE	FALSE	FALSE	28	-9568735245058060	-1.37465e+16	5	NA
chr1	18611315	18611821	507	*	A2.2,WT	6544584166666660	0.10485913818077722	6657144166666660	peak_000159	chr1:18611315-18611821	Distal Intergenic	7	FALSE	FALSE	FALSE	9	-8072382572481160	-0.9788069597441029	5	NA
chr1	18902554	18902832	279	*	A2.2	370967	0.059912531345883834	2292065	peak_000160	chr1:18902554-18902832	Promoter	1	TRUE	FALSE	FALSE	0	1.73947e+16	1.46167e+16	2	NA
chr1	18926205	18927235	1031	*	A2.2,WT	6227096250000000	0.06632326360056268	668575375	peak_000161	chr1:18926205-18927235	Intron	1	FALSE	FALSE	TRUE	3	0.16097318809317607	-1.55878e+16	1	NA
chr1	18949578	18950309	732	*	WT	8657465	0.06407745363761026	10635	peak_000162	chr1:18949578-18950309	Intron	1	TRUE	FALSE	TRUE	0	0.38285374324606913	-0.9040074518877339	1	NA
chr1	18955493	18956109	617	*	WT	600357	0.04845280120304458	575636	peak_000163	chr1:18955493-18956109	Promoter	1	TRUE	FALSE	TRUE	0	1.87331e+16	-0.6306941679674458	1	NA
chr1	18956315	18956656	342	*	A2.2	4456225	0.050904580440629316	304793	peak_000164	chr1:18956315-18956656	Promoter	1	TRUE	FALSE	TRUE	0	2.32383e+16	-0.13217498576224562	2	NA
chr1	18985132	18985710	579	*	WT	3870055	0.016626163788264793	2.25712e+16	peak_000165	chr1:18985132-18985710	Distal Intergenic	1	FALSE	FALSE	FALSE	0	-305503928978158	2213342768792500	2	NA
chr1	19034359	19034954	596	*	WT	486776	0.12612406014240812	328584	peak_000166	chr1:19034359-19034954	Distal Intergenic	1	FALSE	FALSE	FALSE	0	3.60735e+16	-1884694295282960	6	NA
chr1	19048249	19049314	1066	*	WT	670096	0.04582854908341627	686903	peak_000167	chr1:19048249-19049314	Distal Intergenic	13	FALSE	FALSE	FALSE	20	-9220507744142540	-0.6574497393328023	5	NA
chr1	19053438	19054008	571	*	WT	4633895	0.02418716554149517	3420205	peak_000168	chr1:19053438-19054008	Distal Intergenic	2	FALSE	FALSE	FALSE	0	3664008495023710	-1.26044e+16	6	NA
chr1	19054886	19056132	1247	*	WT	684874	0.04967453206916931	7149112499999990	peak_000169	chr1:19054886-19056132	Distal Intergenic	1	FALSE	FALSE	FALSE	1	0.5470114914684202	-0.23684455668509719	2	NA
chr1	19516832	19517660	829	*	A2.2	4766525	0.11895417573715716	2872435	peak_000170	chr1:19516832-19517660	Intron	1	FALSE	FALSE	FALSE	0	1.02336e+16	-0.06866611754477736	2	NA
chr1	19596670	19597470	801	*	WT	4859806666666660	0.034312931331993195	3.88209e+16	peak_000171	chr1:19596670-19597470	Promoter	2	TRUE	FALSE	TRUE	4	-0.20068043787194234	0.12823854172646287	1	NA
chr1	19765155	19766111	957	*	WT	515693	0.038466379737792246	411482	peak_000172	chr1:19765155-19766111	Intron	1	FALSE	FALSE	TRUE	2	-0.5353442164154146	2.79202e+16	3	NA
chr1	19782305	19782965	661	*	WT	4545235	0.02366878781700113	30647	peak_000173	chr1:19782305-19782965	Intron	3	FALSE	FALSE	FALSE	15	-8342795017549520	-1.13846e+16	5	NA
chr1	19790603	19791134	532	*	WT	6532575	0.04530966425485896	662857	peak_000174	chr1:19790603-19791134	Intron	1	FALSE	FALSE	FALSE	0	-1.4801e+16	2.35022e+16	3	NA
chr1	19882366	19882884	519	*	WT	548418	0.0812543148235835	621377	peak_000175	chr1:19882366-19882884	Promoter	1	TRUE	FALSE	TRUE	0	2.58338e+16	-1860153155680300	1	NA
chr1	19949013	19949298	286	*	A2.2	515255	0.04530477500519407	3.66302e+16	peak_000176	chr1:19949013-19949298	Distal Intergenic	1	FALSE	FALSE	FALSE	2	0.4109396902828123	3222439391259540	4	NA
chr1	20507382	20508707	1326	*	A2.2,WT	126166475	0.2182449900018701	2.37098e+16	peak_000177	chr1:20507382-20508707	Promoter	1	TRUE	FALSE	TRUE	0	-0.7851489814014528	0.827361447457664	3	NA
chr1	20633493	20634004	512	*	WT	5048805	0.03566179982436947	422165	peak_000178	chr1:20633493-20634004	Promoter	1	TRUE	FALSE	TRUE	0	2.17886e+16	-0.42050452744544264	1	NA
chr1	20661139	20661687	549	*	A2.2,WT	8607488333333330	0.11538599663417863	1303849	peak_000179	chr1:20661139-20661687	Promoter	1	TRUE	FALSE	TRUE	0	-0.9345757694931124	0.06356344902931932	3	NA
chr1	20696618	20697260	643	*	WT	4902693333333330	0.035742058412093845	402899	peak_000180	chr1:20696618-20697260	Intron	2	TRUE	FALSE	TRUE	1	2.30506e+16	-2630850689764620	1	NA
chr1	21300058	21300368	311	*	WT	4.90251e+16	0.03554244767864874	3.48769e+16	peak_000181	chr1:21300058-21300368	Intron	1	FALSE	FALSE	FALSE	0	2.61858e+16	3.84687e+16	4	NA
chr1	21439787	21440359	573	*	WT	6724365000000000	0.05705468310097065	65769	peak_000182	chr1:21439787-21440359	Promoter	1	TRUE	FALSE	FALSE	0	3.06548e+16	-1.89008e+16	1	NA
chr1	21558441	21559240	800	*	WT	696327	0.04882421530799992	7699195	peak_000183	chr1:21558441-21559240	Intron	1	FALSE	FALSE	FALSE	0	2034254666975010	-1.54033e+16	1	NA
chr1	21651437	21654002	2566	*	WT	1.15745e+16	0.16088685512158585	2.1828e+16	peak_000184	chr1:21651437-21654002	Promoter	12	TRUE	FALSE	TRUE	30	0.07486784141348857	-5222089903708100	5	NA
chr1	21677852	21678066	215	*	WT	535718	0.140781587563776	378456	peak_000185	chr1:21677852-21678066	Distal Intergenic	1	FALSE	FALSE	FALSE	0	2451234933546050	406880150521218	4	NA
chr1	21782932	21783646	715	*	WT	628931	0.04882752584320749	6603166666666660	peak_000186	chr1:21782932-21783646	Promoter	1	TRUE	FALSE	TRUE	1	1.83879e+16	-3.4808e+16	1	NA
chr1	22024682	22026214	1533	*	A2.2,WT	1.09591e+16	0.13916963813326252	21275785	peak_000187	chr1:22024682-22026214	Promoter	2	TRUE	FALSE	TRUE	3	0.5669528214244749	-3.21152e+16	1	NA
chr1	22338883	22339492	610	*	WT	4976205	0.09672680267933084	364977	peak_000188	chr1:22338883-22339492	Distal Intergenic	1	FALSE	TRUE	FALSE	0	2311694738080960	2253856522683490	2	NA
chr1	22651132	22651358	227	*	A2.2	4366955	0.06004410602605686	2583705	peak_000189	chr1:22651132-22651358	Distal Intergenic	1	FALSE	FALSE	FALSE	0	1.85873e+16	4661725623254170	4	NA
chr1	22871765	22872378	614	*	WT	4225386666666660	0.07002344234847428	2.46688e+16	peak_000190	chr1:22871765-22872378	Intron	1	FALSE	FALSE	FALSE	0	-3.34639e+16	2256072146539080	7	NA
chr1	23168223	23168966	744	*	WT	5.81697e+16	0.03590110653051913	5.05132e+16	peak_000191	chr1:23168223-23168966	Promoter	2	TRUE	FALSE	TRUE	3	0.009619530847540081	-4882258313055640	1	NA
chr1	23177481	23178031	551	*	WT	620186	0.05686028663839193	6277985	peak_000192	chr1:23177481-23178031	Distal Intergenic	1	TRUE	FALSE	FALSE	0	1.16861e+16	-1.74703e+16	1	NA
chr1	23419112	23419515	404	*	A2.2	4834925	0.1153306241779587	2.9123e+16	peak_000193	chr1:23419112-23419515	Promoter	2	FALSE	FALSE	FALSE	1	0.9651489226131346	0.8111249038022685	2	NA
chr1	23558315	23558623	309	*	WT	497257	0.03836357185198912	421923	peak_000194	chr1:23558315-23558623	Promoter	1	TRUE	FALSE	TRUE	0	1.45291e+16	0.30773399556099656	2	NA
chr1	23691607	23692325	719	*	A2.2,WT	80188475	0.06621364636897455	1.06416e+16	peak_000195	chr1:23691607-23692325	Promoter	1	TRUE	FALSE	TRUE	0	-0.2841655047626589	1.32015e+16	3	NA
chr1	23743116	23743684	569	*	WT	4.69966e+16	0.03189545255474095	3639113333333330	peak_000196	chr1:23743116-23743684	Promoter	1	TRUE	FALSE	TRUE	0	1224543687513340	-2.53231e+16	1	NA
chr1	23790634	23791744	1111	*	A2.2,WT	7805922500000000	0.07580499459787186	985273	peak_000197	chr1:23790634-23791744	Promoter	1	TRUE	FALSE	TRUE	0	0.1992026535777952	-3.26237e+16	1	NA
chr1	23800428	23800830	403	*	WT	4509615	0.03906764711422481	3207625	peak_000198	chr1:23800428-23800830	Promoter	1	TRUE	FALSE	TRUE	0	0.13669883888052958	-3512601750250460	1	NA
chr1	23959181	23960179	999	*	A2.2,WT	60147825	0.05928161086360419	778548625	peak_000199	chr1:23959181-23960179	Promoter	1	TRUE	FALSE	TRUE	1	1.32649e+16	-3.1545e+16	1	NA
chr1	25033936	25034390	455	*	A2.2	4508495	0.05621912821653227	2.96127e+16	peak_000200	chr1:25033936-25034390	Distal Intergenic	1	FALSE	FALSE	FALSE	1	-1027235555836680	0.41886649811684373	3	NA
chr1	25074579	25075083	505	*	WT	5441165	0.03199192829859904	5200419999999990	peak_000201	chr1:25074579-25075083	Intron	1	FALSE	FALSE	FALSE	0	2.38757e+16	3.63444e+16	4	NA
chr1	25231879	25232904	1026	*	A2.2,WT	854414875	0.10277138888233131	1.18295e+16	peak_000202	chr1:25231879-25232904	Promoter	1	TRUE	FALSE	TRUE	1	0.08865844886588115	-1.09642e+16	1	NA
chr1	25239493	25240630	1138	*	A2.2,WT	9555325833333330	0.14388384583931257	1.6988e+16	peak_000203	chr1:25239493-25240630	Promoter	1	TRUE	FALSE	TRUE	0	-0.964051301965246	0.4734530278485942	3	NA
chr1	25246348	25247905	1558	*	A2.2,WT	5303319166666660	0.04658045719981828	5295780000000000	peak_000204	chr1:25246348-25247905	Promoter	1	TRUE	FALSE	FALSE	1	1.26892e+16	-3.59248e+16	1	NA
chr1	25338298	25338574	277	*	A2.2	792757	0.1629854388176109	9421865	peak_000205	chr1:25338298-25338574	Promoter	1	TRUE	FALSE	TRUE	0	2.1113e+16	0.8441730567258525	2	NA
chr1	25738666	25739250	585	*	WT	404654	0.07863749439653425	2233015	peak_000206	chr1:25738666-25739250	Intron	1	FALSE	FALSE	FALSE	0	-0.2884560855121706	2.08225e+16	3	NA
chr1	25819729	25820191	463	*	WT	539869	0.030934795185580947	486305	peak_000207	chr1:25819729-25820191	Promoter	1	TRUE	FALSE	TRUE	0	1239140626600250	-2.06836e+16	1	NA
chr1	25875086	25875956	871	*	WT	4723224999999990	0.0499786662302285	3479445	peak_000208	chr1:25875086-25875956	Promoter	1	TRUE	FALSE	FALSE	6	0.8271683422832395	-404007186209739	1	NA
chr1	26153706	26154377	672	*	WT	5792435	0.1528192262699939	4.38958e+16	peak_000209	chr1:26153706-26154377	Distal Intergenic	1	FALSE	FALSE	FALSE	2	0.7481999365596678	2982203108910910	2	G5
chr1	26155916	26156330	415	*	WT	4900035	0.033676500838084836	401782	peak_000210	chr1:26155916-26156330	Distal Intergenic	2	FALSE	FALSE	FALSE	2	-0.3472983272762392	2829643351678240	3	G5
chr1	26306479	26306950	472	*	WT	5.11103e+16	0.09739810251926795	3639795	peak_000211	chr1:26306479-26306950	Promoter	1	TRUE	FALSE	TRUE	0	0.32013261001395243	-1329291459451920	1	NA
chr1	26620344	26621269	926	*	A2.2	4169206666666660	0.04403444377839588	307908	peak_000212	chr1:26620344-26621269	Promoter	1	TRUE	FALSE	TRUE	0	0.4857274262218382	-4841122525091770	1	NA
chr1	27112219	27112718	500	*	A2.2	650944	0.09225048647935569	6.2253e+16	peak_000213	chr1:27112219-27112718	Intron	1	FALSE	FALSE	TRUE	0	0.9129604069499876	-0.18327488219321486	2	G2
chr1	27322075	27322653	579	*	A2.2	5770936666666660	0.07415415552856448	5.59895e+16	peak_000214	chr1:27322075-27322653	Promoter	1	TRUE	FALSE	FALSE	0	0.23715936820792216	1.02549e+16	3	NA
chr1	27379324	27380213	890	*	A2.2	4814116666666660	0.062258455893093555	3.16523e+16	peak_000215	chr1:27379324-27380213	3' UTR	1	FALSE	FALSE	FALSE	1	1.51447e+16	-2.17815e+16	1	NA
chr1	27602255	27602710	456	*	A2.2	536428	0.048110425989888086	469519	peak_000216	chr1:27602255-27602710	Promoter	1	TRUE	FALSE	TRUE	1	2077460881879790	-2.2023e+16	1	NA
chr1	27959519	27960519	1001	*	A2.2,WT	5478989166666660	0.06495951757683942	4478510833333330	peak_000217	chr1:27959519-27960519	Promoter	1	TRUE	FALSE	FALSE	0	1.63328e+16	-3.42479e+16	1	NA
chr1	28087684	28088807	1124	*	A2.2,WT	5906051666666660	0.054821275833565226	6602187499999990	peak_000218	chr1:28087684-28088807	Promoter	1	TRUE	FALSE	TRUE	1	0.20822751205252665	-2386785166617040	1	NA
chr1	28259248	28259794	547	*	WT	4826803333333330	0.036334169165229746	4186696666666660	peak_000219	chr1:28259248-28259794	Promoter	1	TRUE	FALSE	TRUE	0	2.5314e+16	-1.74258e+16	1	NA
chr1	28328458	28329423	966	*	WT	7081355	0.0492300617610493	7442145	peak_000220	chr1:28328458-28329423	Promoter	1	TRUE	FALSE	FALSE	0	-4.34358e+16	1.72489e+16	7	NA
chr1	28437769	28438175	407	*	WT	5.04684e+16	0.03757142019769148	3.69597e+16	peak_000221	chr1:28437769-28438175	Promoter	1	TRUE	FALSE	TRUE	0	1514547702482210	1394150120858540	2	NA
chr1	28517969	28518465	497	*	A2.2	4544835	0.05495247734779571	2.6656e+16	peak_000222	chr1:28517969-28518465	Promoter	1	TRUE	FALSE	TRUE	0	347692191283988	-1.34752e+16	6	NA
chr1	28601874	28602266	393	*	A2.2	469648	0.05984199823045437	3069865	peak_000223	chr1:28601874-28602266	Intron	1	FALSE	FALSE	TRUE	0	1.59769e+16	2.06796e+16	2	NA
chr1	28642385	28643661	1277	*	A2.2,WT	8103424	0.1150339955100735	1.25028e+16	peak_000224	chr1:28642385-28643661	Promoter	1	TRUE	FALSE	TRUE	0	-0.14757430870247823	0.1778644152921367	3	NA
chr1	28648011	28648399	389	*	A2.2,WT	62086475	0.059964137243518706	6.87738e+16	peak_000225	chr1:28648011-28648399	Promoter	1	TRUE	FALSE	TRUE	0	0.8123787609844114	2593209607247700	3	NA
chr1	28648698	28649091	394	*	A2.2	4772986666666660	0.05500153539724045	3.40163e+16	peak_000226	chr1:28648698-28649091	Promoter	1	TRUE	FALSE	TRUE	0	-3.3738e+16	2279881102685320	7	NA
chr1	28812097	28812522	426	*	A2.2	4974945	0.08784136255843501	313035	peak_000227	chr1:28812097-28812522	Promoter	1	TRUE	TRUE	FALSE	0	2.21754e+16	-0.8396984509188008	1	NA
chr1	28886438	28887099	662	*	WT	491668	0.027347906991570765	387547	peak_000228	chr1:28886438-28887099	Promoter	1	TRUE	FALSE	TRUE	0	0.45036315601157206	-3166588323469760	1	G5
chr1	28914046	28914713	668	*	A2.2,WT	5174205	0.0478651492353942	4470595	peak_000229	chr1:28914046-28914713	Promoter	1	TRUE	FALSE	TRUE	3	1.14557e+16	-2419754760618810	1	G5
chr1	28989784	28990972	1189	*	WT	7759035	0.08748924373002308	8966235	peak_000230	chr1:28989784-28990972	Intron	10	FALSE	FALSE	TRUE	30	-964536297638131	-0.7979092768389058	5	G5
chr1	29124341	29124820	480	*	A2.2,WT	53816975	0.03904675981805118	49591475	peak_000231	chr1:29124341-29124820	Promoter	1	TRUE	FALSE	FALSE	0	168763386886405	-3.30101e+16	1	NA
chr1	29156677	29157103	427	*	WT	4657254999999990	0.024470251143410192	3251175	peak_000232	chr1:29156677-29157103	Intron	1	FALSE	FALSE	TRUE	0	2.78067e+16	282487068856179	2	NA
chr1	29181098	29182086	989	*	A2.2,WT	6046386666666660	0.07805711611326382	6692971666666660	peak_000233	chr1:29181098-29182086	Promoter	1	TRUE	FALSE	TRUE	1	1.37312e+16	-4.09338e+16	1	NA
chr1	29230731	29231224	494	*	WT	459694	0.0237164828444221	346289	peak_000234	chr1:29230731-29231224	Promoter	2	TRUE	FALSE	TRUE	1	2.14098e+16	-2507203238363860	1	NA
chr1	29250844	29251231	388	*	WT	4714695	0.12294540652536816	300761	peak_000235	chr1:29250844-29251231	Intron	1	FALSE	FALSE	TRUE	0	2.57308e+16	2.81878e+16	2	NA
chr1	29323599	29323976	378	*	WT	4218875	0.01987540030891544	2694235	peak_000236	chr1:29323599-29323976	Exon	1	FALSE	FALSE	FALSE	0	1.58866e+16	0.8303328582090068	2	NA
chr1	29708555	29708838	284	*	WT	4224259999999990	0.020057627382084026	268285	peak_000237	chr1:29708555-29708838	Promoter	1	FALSE	FALSE	TRUE	0	0.3695069519786741	2286409003381120	2	NA
chr1	29709183	29710192	1010	*	A2.2,WT	5148137500000000	0.047267744479990416	3.9711e+16	peak_000238	chr1:29709183-29710192	Promoter	2	FALSE	FALSE	TRUE	2	-0.32796782571984273	0.5455790587705303	3	NA
chr1	29717608	29717897	290	*	A2.2	574613	0.08999159809502173	4324895	peak_000239	chr1:29717608-29717897	Distal Intergenic	1	FALSE	FALSE	FALSE	0	1.37706e+16	2612801415566790	2	NA
chr1	30083695	30084044	350	*	WT	4973906666666660	0.03637214622452628	363476	peak_000240	chr1:30083695-30084044	Distal Intergenic	1	FALSE	FALSE	TRUE	0	1.86727e+16	3.61241e+16	4	NA
chr1	30170557	30171052	496	*	A2.2	4457095	0.1082646704988323	2426015	peak_000241	chr1:30170557-30171052	Distal Intergenic	1	FALSE	FALSE	FALSE	0	-2.83647e+16	2709939105157240	7	NA
chr1	30250502	30250935	434	*	WT	6230175	0.04001159048352596	6008265	peak_000242	chr1:30250502-30250935	Distal Intergenic	1	FALSE	FALSE	TRUE	0	0.5980149475841429	2.06643e+16	8	NA
chr1	30257732	30259980	2249	*	A2.2,WT	13448705	0.18355759321641585	27166035	peak_000243	chr1:30257732-30259980	Distal Intergenic	15	FALSE	FALSE	TRUE	19	-8879711273500450	-1.13629e+16	5	NA
chr1	30273650	30274260	611	*	WT	516294	0.039256354662868816	4.22603e+16	peak_000244	chr1:30273650-30274260	Distal Intergenic	1	FALSE	FALSE	TRUE	0	4156270858457550	-1125222849007250	6	NA
chr1	30379751	30380494	744	*	WT	669333	0.05812252037665444	8184023333333330	peak_000245	chr1:30379751-30380494	Distal Intergenic	1	FALSE	FALSE	TRUE	1	-0.8186339469642733	1.81085e+16	3	NA
chr1	30515726	30516384	659	*	WT	89383925	0.10793639282600152	13324965	peak_000246	chr1:30515726-30516384	Distal Intergenic	1	FALSE	FALSE	TRUE	3	0.07930349986838359	-0.004710095282204119	3	NA
chr1	30718019	30718505	487	*	WT	6711473333333330	0.051181880586141405	1.0407e+16	peak_000247	chr1:30718019-30718505	Promoter	1	TRUE	FALSE	FALSE	0	-0.46343729216767293	-4760341065283420	1	NA
chr1	30807172	30807736	565	*	WT	4798933333333330	0.0895148349851751	366906	peak_000248	chr1:30807172-30807736	Distal Intergenic	1	FALSE	TRUE	FALSE	4	0.7098933426647093	-2.64387e+16	1	NA
chr1	30814015	30814356	342	*	A2.2	5212055	0.06582653113552153	350326	peak_000249	chr1:30814015-30814356	Intron	1	FALSE	TRUE	FALSE	0	1.56356e+16	1.0263e+16	2	NA
chr1	30824187	30824515	329	*	WT	5.78853e+16	0.03622098491284349	535363	peak_000250	chr1:30824187-30824515	Promoter	1	TRUE	TRUE	FALSE	0	1.71301e+16	2385948521737440	2	NA
chr1	31594037	31594410	374	*	WT	431219	0.029433338101910442	2.54383e+16	peak_000251	chr1:31594037-31594410	Distal Intergenic	1	FALSE	FALSE	FALSE	1	2.2335e+16	2.77274e+16	2	NA
chr1	31644664	31645312	649	*	A2.2,WT	4745776666666660	0.03911962822253166	5119755	peak_000252	chr1:31644664-31645312	Promoter	1	TRUE	FALSE	TRUE	0	0.9893286196498777	-1076361524220110	1	NA
chr1	31788940	31789562	623	*	WT	5168115	0.030145235879408178	431707	peak_000253	chr1:31788940-31789562	Promoter	1	TRUE	FALSE	FALSE	0	0.09739237706946391	-2318170028086310	1	G1
chr1	32013505	32014629	1125	*	A2.2,WT	4826223333333330	0.036792302582811305	5427792777777770	peak_000254	chr1:32013505-32014629	Promoter	1	TRUE	FALSE	TRUE	1	0.926173087766638	-4385650771017670	1	NA
chr1	32072158	32073498	1341	*	A2.2,WT	6689394	0.07381442952585575	1.08962e+16	peak_000255	chr1:32072158-32073498	Promoter	1	TRUE	FALSE	TRUE	0	-0.3180787595005129	-4856698172445900	1	NA
chr1	32179674	32180083	410	*	WT	5465014999999990	0.031132613446103838	593269	peak_000256	chr1:32179674-32180083	Promoter	1	TRUE	FALSE	TRUE	0	1.8803e+16	-3483711855764990	1	NA
chr1	32221739	32222937	1199	*	A2.2,WT	8600602	0.11669273715242748	1.40467e+16	peak_000257	chr1:32221739-32222937	Promoter	1	TRUE	FALSE	TRUE	3	0.11947023551749247	-2881905572767860	1	NA
chr1	32234416	32234700	285	*	WT	4496475	0.02359493997696579	3.88742e+16	peak_000258	chr1:32234416-32234700	3' UTR	1	FALSE	FALSE	FALSE	0	1.38533e+16	231112180436074	2	NA
chr1	32240314	32241748	1435	*	WT	5095153333333330	0.05216499767358962	4583783333333330	peak_000259	chr1:32240314-32241748	Promoter	1	TRUE	FALSE	FALSE	0	0.36459350269125956	-4033406632300020	1	NA
chr1	32249893	32250308	416	*	WT	5853555	0.15655776839041605	485515	peak_000260	chr1:32249893-32250308	Promoter	1	FALSE	FALSE	FALSE	0	1.42832e+16	186563955033242	2	NA
chr1	32351180	32352188	1009	*	A2.2,WT	5880986249999990	0.05977709344405059	982670875	peak_000261	chr1:32351180-32352188	Promoter	2	TRUE	FALSE	TRUE	0	-0.3668032320232485	-5031223910208350	1	NA
chr1	32448559	32449192	634	*	A2.2	542476	0.048766334041662356	4111685	peak_000262	chr1:32448559-32449192	Distal Intergenic	1	TRUE	FALSE	FALSE	0	2.37323e+16	2.71854e+16	2	NA
chr1	32650116	32651622	1507	*	A2.2,WT	6.57814e+16	0.06601769466470916	84853575	peak_000263	chr1:32650116-32651622	Promoter	1	TRUE	FALSE	TRUE	0	0.4215341774730589	-3.17882e+16	1	NA
chr1	32816978	32818105	1128	*	WT	5735955	0.04462983310468975	6.69202e+16	peak_000264	chr1:32816978-32818105	Promoter	1	TRUE	FALSE	TRUE	0	0.4349535671977903	-4032662051077490	1	G4
chr1	33127102	33127866	765	*	A2.2,WT	5226548333333330	0.04574792450170666	8403178333333330	peak_000265	chr1:33127102-33127866	Distal Intergenic	1	TRUE	FALSE	FALSE	0	-0.555653962680826	0.174355609063499	3	NA
chr1	33346654	33347536	883	*	A2.2,WT	7078741666666660	0.09508108644417834	8146203333333330	peak_000266	chr1:33346654-33347536	Intron	1	TRUE	FALSE	TRUE	1	-1.01182e+16	1.17754e+16	3	NA
chr1	33421097	33422183	1087	*	WT	8226535	0.05972376858208267	937012	peak_000267	chr1:33421097-33422183	Intron	1	TRUE	FALSE	TRUE	4	-1.67999e+16	1.1539e+16	3	NA
chr1	33430388	33431438	1051	*	A2.2	690963	0.0868312527363013	8269465	peak_000268	chr1:33430388-33431438	Promoter	1	TRUE	FALSE	FALSE	0	1.16021e+16	-4490642922278050	1	NA
chr1	33433422	33434052	631	*	A2.2,WT	6943086666666660	0.0717976672828253	7702706666666660	peak_000269	chr1:33433422-33434052	Distal Intergenic	2	FALSE	FALSE	TRUE	5	-3.38496e+16	-2062315659876470	8	NA
chr1	33443652	33444146	495	*	A2.2	4270815	0.05269700676702915	2470605	peak_000270	chr1:33443652-33444146	Distal Intergenic	2	FALSE	FALSE	FALSE	0	1.92256e+16	4101165873650900	4	NA
chr1	34305991	34306408	418	*	WT	445327	0.02287029504238732	301021	peak_000271	chr1:34305991-34306408	Distal Intergenic	1	FALSE	FALSE	FALSE	0	2.3301e+16	3720224005822530	4	NA
chr1	35079273	35079580	308	*	A2.2	486817	0.04029146213623603	334905	peak_000272	chr1:35079273-35079580	Promoter	1	TRUE	FALSE	TRUE	0	1.4043e+16	-0.42870260989249465	1	NA
chr1	35557160	35557680	521	*	WT	54968275	0.1108934147543942	6.03485e+16	peak_000273	chr1:35557160-35557680	Promoter	1	TRUE	FALSE	TRUE	2	1.02916e+16	-2877744214888220	1	NA
chr1	35769225	35770288	1064	*	A2.2,WT	8014708333333330	0.08912040538736465	1171574	peak_000274	chr1:35769225-35770288	Promoter	1	TRUE	FALSE	TRUE	0	0.2474178044109251	-3.9896e+16	1	NA
chr1	35930876	35931663	788	*	WT	3.9505e+16	0.024328662918616777	3.31524e+16	peak_000275	chr1:35930876-35931663	Promoter	1	TRUE	FALSE	TRUE	0	1.88067e+16	-2.63566e+16	1	NA
chr1	36088414	36089576	1163	*	A2.2,WT	7889034583333330	0.08437536560366696	1.46912e+16	peak_000276	chr1:36088414-36089576	Promoter	1	TRUE	FALSE	TRUE	1	0.6116219727306272	-3.71967e+16	1	NA
chr1	36160809	36161827	1019	*	WT	8034103333333330	0.06825363943207126	1057398	peak_000277	chr1:36160809-36161827	Intron	1	TRUE	FALSE	TRUE	0	-1437990549394610	1.34741e+16	3	G2
chr1	36224154	36224893	740	*	A2.2	560166	0.0693517067259633	5098036666666660	peak_000278	chr1:36224154-36224893	Promoter	1	TRUE	FALSE	TRUE	0	0.1753575770168211	-3541556733008030	1	NA
chr1	36366236	36366824	589	*	WT	533404	0.029907276817940052	447573	peak_000279	chr1:36366236-36366824	Intron	1	TRUE	FALSE	TRUE	4	0.4157880512981321	0.8511208125394512	3	NA
chr1	36373489	36374837	1349	*	A2.2,WT	5948238	0.05815139936314615	7.00477e+16	peak_000280	chr1:36373489-36374837	Intron	1	TRUE	FALSE	TRUE	0	1.49465e+16	-2226921933050750	1	NA
chr1	36385453	36386843	1391	*	A2.2,WT	6142925833333330	0.05275773679027271	7989482499999990	peak_000281	chr1:36385453-36386843	Promoter	1	TRUE	FALSE	TRUE	1	-0.11527121383858663	-4339617627020480	1	NA
chr1	36397225	36398021	797	*	A2.2,WT	6861305	0.07636388783597425	7294	peak_000282	chr1:36397225-36398021	Promoter	2	TRUE	FALSE	TRUE	1	1.8684e+16	2421627623681410	2	NA
chr1	36406099	36406847	749	*	WT	7645673333333330	0.11781109667010647	8127966666666660	peak_000283	chr1:36406099-36406847	Distal Intergenic	5	FALSE	FALSE	FALSE	70	-1.08513e+16	-0.810470776911385	5	NA
chr1	36443299	36443668	370	*	WT	5268995	0.029454343894039565	4237945	peak_000284	chr1:36443299-36443668	Intron	1	FALSE	FALSE	FALSE	0	1.59091e+16	1.7041e+16	2	NA
chr1	36739966	36740307	342	*	A2.2	46816	0.05734358075078613	3.21489e+16	peak_000285	chr1:36739966-36740307	Distal Intergenic	1	FALSE	TRUE	FALSE	0	2064222928693760	1.90005e+16	2	NA
chr1	37131375	37131732	358	*	WT	8246185	0.05750299379245397	9967095	peak_000286	chr1:37131375-37131732	Distal Intergenic	1	FALSE	FALSE	FALSE	0	1.55117e+16	1.01777e+16	2	NA
chr1	37474169	37474593	425	*	A2.2	479945	0.06012273341320485	3191815	peak_000287	chr1:37474169-37474593	Promoter	1	TRUE	FALSE	TRUE	0	0.14234459083365458	-3.40632e+16	1	NA
chr1	37514519	37515059	541	*	WT	4903755	0.025805153358299866	4.61947e+16	peak_000288	chr1:37514519-37515059	Promoter	1	TRUE	FALSE	TRUE	0	2116938945463170	-0.9684754780489278	1	NA
chr1	37553727	37554635	909	*	A2.2,WT	7788808333333330	0.07011322348350908	1.19508e+16	peak_000289	chr1:37553727-37554635	Promoter	1	TRUE	FALSE	FALSE	1	0.9182519881038572	-1809735732432010	1	NA
chr1	37556591	37557237	647	*	WT	5188445	0.030039448385115013	4360095	peak_000290	chr1:37556591-37557237	Promoter	1	TRUE	FALSE	FALSE	0	1.84936e+16	-1.98684e+16	1	NA
chr1	37595456	37596439	984	*	A2.2,WT	1424066375	0.1780610150792462	3401612	peak_000291	chr1:37595456-37596439	Promoter	1	TRUE	FALSE	FALSE	4	-1.16901e+16	0.8910268374723125	3	NA
chr1	37690420	37690993	574	*	WT	4561764999999990	0.0229717064280636	3145705	peak_000292	chr1:37690420-37690993	Promoter	1	TRUE	FALSE	TRUE	0	2.73284e+16	1.67407e+16	2	NA
chr1	37692042	37692699	658	*	WT	4630535	0.023712733958693853	359488	peak_000293	chr1:37692042-37692699	Promoter	1	TRUE	FALSE	TRUE	0	1.00692e+16	-0.133558528776772	2	NA
chr1	37807430	37809168	1739	*	A2.2,WT	13961675	0.16922584616858466	3.83697e+16	peak_000294	chr1:37807430-37809168	Promoter	1	TRUE	FALSE	TRUE	4	0.5497677294521238	-4278359787817600	1	NA
chr1	37859111	37860228	1118	*	A2.2,WT	7125303666666660	0.08984292749459777	1.12226e+16	peak_000295	chr1:37859111-37860228	Promoter	1	TRUE	FALSE	TRUE	2	2.03676e+16	-2.54466e+16	1	NA
chr1	37943696	37944022	327	*	WT	442623	0.10480958458080565	2629525	peak_000296	chr1:37943696-37944022	Exon	1	FALSE	FALSE	FALSE	0	1.50055e+16	2.33274e+16	2	NA
chr1	37989801	37990258	458	*	A2.2	5064356666666660	0.058480672478219024	5369976666666660	peak_000297	chr1:37989801-37990258	Promoter	1	TRUE	FALSE	TRUE	0	3.68458e+16	-0.9952440432268452	6	NA
chr1	37995903	37997134	1232	*	WT	5757772	0.06273325943806762	6886315999999990	peak_000298	chr1:37995903-37997134	3' UTR	2	TRUE	FALSE	TRUE	0	-3709496143648150	-2474410908575660	8	NA
chr1	37999108	38001328	2221	*	A2.2,WT	5705458571428570	0.0896359171028458	5498425357142850	peak_000299	chr1:37999108-38001328	5' UTR	2	TRUE	FALSE	TRUE	2	0.4313789574413206	-2608610527868870	1	NA
chr1	38012362	38013658	1297	*	A2.2,WT	156812075	0.1940918058796498	397651175	peak_000300	chr1:38012362-38013658	Promoter	1	TRUE	FALSE	TRUE	1	-0.8350407512874697	0.625614268426292	3	NA
chr1	38024971	38025927	957	*	A2.2,WT	59791875	0.0767900856805506	55673125	peak_000301	chr1:38024971-38025927	Downstream	2	TRUE	FALSE	TRUE	3	3071934816053380	-1.38951e+16	6	NA
chr1	38026555	38027198	644	*	WT	521245	0.03143389244438424	4944925	peak_000302	chr1:38026555-38027198	Downstream	2	FALSE	FALSE	TRUE	0	0.08639186303900737	1.35782e+16	3	NA
chr1	38029099	38030389	1291	*	A2.2,WT	5614246666666660	0.06370900590541625	5349776666666660	peak_000303	chr1:38029099-38030389	Distal Intergenic	1	TRUE	FALSE	TRUE	0	0.985810276678076	-1.41283e+16	1	NA
chr1	38045492	38046243	752	*	WT	5.0833e+16	0.03923356154207684	4462545	peak_000304	chr1:38045492-38046243	Promoter	0	TRUE	FALSE	TRUE	0	2145918246915800	-0.7832641771990132	1	G5
chr1	38046325	38048116	1792	*	A2.2,WT	56143975	0.05887700163612452	690244125	peak_000305	chr1:38046325-38048116	Promoter	1	TRUE	FALSE	TRUE	1	0.8889510599880125	-4968906300421360	1	G5
chr1	38061743	38063390	1648	*	A2.2,WT	759784125	0.11807969336527488	12567935	peak_000306	chr1:38061743-38063390	Intron	12	TRUE	FALSE	TRUE	26	-9285068634340290	-1.05396e+16	5	G5
chr1	38063903	38064736	834	*	WT	8499026666666660	0.07155553505819301	1199667	peak_000307	chr1:38063903-38064736	Intron	1	TRUE	FALSE	TRUE	0	0.32171225230978984	-1.48551e+16	1	G5
chr1	38092178	38092922	745	*	WT	383085	0.023886061836733287	2.15732e+16	peak_000308	chr1:38092178-38092922	Intron	1	FALSE	FALSE	TRUE	2	1.8138e+16	-1945591466780310	1	G5
chr1	38093127	38095417	2291	*	WT	471581	0.048640200199598506	439194	peak_000309	chr1:38093127-38095417	Intron	1	FALSE	FALSE	TRUE	2	2.42345e+16	-2.37842e+16	1	G5
chr1	38297797	38298231	435	*	WT	5139926666666660	0.051094013119162424	4350726666666660	peak_000310	chr1:38297797-38298231	Distal Intergenic	1	FALSE	FALSE	FALSE	2	0.5221215454845335	3.25093e+16	4	NA
chr1	38485742	38486599	858	*	WT	732185	0.061146407118565026	8398103333333330	peak_000311	chr1:38485742-38486599	Intron	1	FALSE	FALSE	TRUE	0	1.26537e+16	2.05163e+16	2	NA
chr1	38507953	38508706	754	*	A2.2,WT	5.05364e+16	0.04010216524467	4.14094e+16	peak_000312	chr1:38507953-38508706	Intron	2	FALSE	FALSE	TRUE	2	1.08567e+16	2.21022e+16	2	NA
chr1	38519586	38520535	950	*	A2.2,WT	69398675	0.06447640859214945	7.3058e+16	peak_000313	chr1:38519586-38520535	Distal Intergenic	1	FALSE	FALSE	FALSE	4	-1.3018e+16	1613346440438620	3	NA
chr1	38584635	38585695	1061	*	WT	6690198	0.11665035860726602	6603211999999990	peak_000314	chr1:38584635-38585695	Distal Intergenic	1	FALSE	FALSE	FALSE	0	-0.7550484346242045	1.24973e+16	3	NA
chr1	38727505	38728743	1239	*	A2.2,WT	82372045	0.08041440367794327	1.17768e+16	peak_000315	chr1:38727505-38728743	Distal Intergenic	1	TRUE	FALSE	TRUE	4	-3.63366e+16	1.77314e+16	7	NA
chr1	38872794	38873746	953	*	WT	4280843333333330	0.027167807871307393	3.27827e+16	peak_000316	chr1:38872794-38873746	Promoter	1	TRUE	FALSE	FALSE	1	1.13705e+16	-2663806217070220	1	NA
chr1	39132054	39133347	1294	*	A2.2,WT	8066689166666660	0.08291551881109524	9664895000000000	peak_000317	chr1:39132054-39133347	Intron	2	TRUE	FALSE	TRUE	3	-0.6778816463441942	0.14382980549752	3	NA
chr1	39183909	39184412	504	*	WT	9203465	0.07335085920586087	11939845	peak_000318	chr1:39183909-39184412	Intron	1	FALSE	FALSE	TRUE	0	2.17204e+16	3.02453e+16	2	NA
chr1	39408876	39409842	967	*	WT	7.73091e+16	0.06871532610704402	1099818	peak_000319	chr1:39408876-39409842	Intron	1	TRUE	FALSE	TRUE	1	0.9100452629833128	-4702703850622780	1	NA
chr1	39587870	39588255	386	*	A2.2	49384	0.08159669821927966	3500075	peak_000320	chr1:39587870-39588255	Distal Intergenic	1	FALSE	FALSE	FALSE	0	0.07237755935477275	2187214953545920	3	NA
chr1	39639628	39640017	390	*	WT	634225	0.0537480423035179	6.54691e+16	peak_000321	chr1:39639628-39640017	Promoter	1	FALSE	FALSE	FALSE	0	2.65019e+16	-2.30971e+16	1	NA
chr1	39902023	39902410	388	*	WT	42936	0.0201437527077949	2919775	peak_000322	chr1:39902023-39902410	Promoter	1	TRUE	TRUE	FALSE	0	0.26044547241019267	-2.65242e+16	1	NA
chr1	40039451	40041417	1967	*	A2.2,WT	14353446	0.20653770960270587	3.54653e+16	peak_000323	chr1:40039451-40041417	Promoter	2	TRUE	FALSE	TRUE	0	0.7523189751415159	-3.69874e+16	1	NA
chr1	40059347	40059794	448	*	WT	5422656666666660	0.08035759485704486	435266	peak_000324	chr1:40059347-40059794	Exon	1	FALSE	FALSE	TRUE	0	-1.33826e+16	2106068474892960	3	NA
chr1	40257410	40258894	1485	*	A2.2,WT	8021845	0.08050514119592664	1.32199e+16	peak_000325	chr1:40257410-40258894	Promoter	2	TRUE	FALSE	TRUE	6	2271353122404080	-1554833101387620	1	NA
chr1	40317452	40318120	669	*	A2.2	723823	0.12998415316746878	6949355000000000	peak_000326	chr1:40317452-40318120	Promoter	1	FALSE	TRUE	FALSE	1	1.27342e+16	-0.09725214755118605	2	NA
chr1	40373508	40373904	397	*	A2.2,WT	5614856666666660	0.04511064851850495	6.63519e+16	peak_000327	chr1:40373508-40373904	Promoter	1	TRUE	FALSE	FALSE	1	0.25671410243796366	-2.40561e+16	1	G2
chr1	40449822	40450374	553	*	A2.2,WT	5.80561e+16	0.05635741312492334	7.10073e+16	peak_000328	chr1:40449822-40450374	Promoter	1	TRUE	FALSE	TRUE	0	1.41461e+16	-1.98667e+16	1	NA
chr1	40477315	40477717	403	*	WT	647529	0.0423365274093605	684426	peak_000329	chr1:40477315-40477717	Promoter	1	TRUE	FALSE	FALSE	0	2522449609449370	1.12222e+16	2	G5
chr1	40862415	40862758	344	*	A2.2	6320595	0.09204668915537152	626825	peak_000330	chr1:40862415-40862758	Promoter	1	TRUE	FALSE	FALSE	0	-0.2157128484935854	-3852711098547580	1	NA
chr1	40907288	40907671	384	*	A2.2	4814545	0.14655284008795316	2.96589e+16	peak_000331	chr1:40907288-40907671	Distal Intergenic	1	FALSE	FALSE	FALSE	1	2.43549e+16	2.57699e+16	2	NA
chr1	41649550	41649758	209	*	A2.2	46204	0.038195250345242834	3.59084e+16	peak_000332	chr1:41649550-41649758	Intron	1	FALSE	FALSE	TRUE	0	1251572724988920	2.05065e+16	2	NA
chr1	41649965	41650436	472	*	A2.2,WT	9585370833333330	0.0950652306655221	1.57076e+16	peak_000333	chr1:41649965-41650436	Intron	2	TRUE	FALSE	TRUE	0	102491414230155	0.08423195565163377	2	NA
chr1	41661995	41662905	911	*	WT	6295283333333330	0.049350117567474504	6351536666666660	peak_000334	chr1:41661995-41662905	Promoter	1	TRUE	FALSE	TRUE	0	1400557157209380	-4.39339e+16	1	NA
chr1	42013931	42014294	364	*	A2.2	584077	0.05271833750687449	480352	peak_000335	chr1:42013931-42014294	Distal Intergenic	1	FALSE	FALSE	FALSE	0	-1509715619871140	1.64917e+16	3	NA
chr1	42143282	42143587	306	*	A2.2	555162	0.07432882350947882	3973475	peak_000336	chr1:42143282-42143587	Downstream	1	FALSE	TRUE	FALSE	0	-0.76458228696299535	1996311528329240	3	NA
chr1	42191223	42191664	442	*	WT	40963	0.01892272145597519	250814	peak_000337	chr1:42191223-42191664	Exon	1	FALSE	FALSE	FALSE	0	0.12164377849387187	-1.38908e+16	1	NA
chr1	42334959	42335310	352	*	A2.2	6860366666666660	0.11937505495424301	800047	peak_000338	chr1:42334959-42335310	Promoter	1	TRUE	FALSE	TRUE	0	1.6162e+16	-0.986332046146996	1	NA
chr1	42766701	42767622	922	*	A2.2,WT	4930745	0.03474368425965281	5005872500000000	peak_000339	chr1:42766701-42767622	Promoter	1	TRUE	FALSE	TRUE	0	0.6999993292598631	-3014498846884370	1	NA
chr1	42816944	42817519	576	*	A2.2	7031593333333330	0.08558759142946494	738476	peak_000340	chr1:42816944-42817519	Promoter	1	TRUE	FALSE	FALSE	1	-0.3047018678875063	-4205276863928440	1	NA
chr1	43129348	43129819	472	*	A2.2,WT	58775925	0.0874442163171356	5.84036e+16	peak_000341	chr1:43129348-43129819	Distal Intergenic	1	FALSE	FALSE	FALSE	0	2.11431e+16	4301274401788100	4	NA
chr1	43147621	43148213	593	*	WT	4963205	0.02739158457636963	4373654999999990	peak_000342	chr1:43147621-43148213	Promoter	1	TRUE	FALSE	FALSE	0	0.4046211210994627	-334836830412925	1	NA
chr1	43171653	43172852	1200	*	A2.2,WT	1.38313e+16	0.21609387345233966	3.55998e+16	peak_000343	chr1:43171653-43172852	Promoter	1	TRUE	FALSE	FALSE	1	0.015097853353491009	-4469620125647190	1	NA
chr1	43206295	43208056	1762	*	A2.2,WT	9624873749999990	0.1334435629871717	1.64101e+16	peak_000344	chr1:43206295-43208056	Exon	2	TRUE	FALSE	TRUE	4	-0.5801961155624483	0.3891252108853984	6	NA
chr1	43274117	43274934	818	*	A2.2,WT	6739083749999990	0.06731664101230955	694492125	peak_000345	chr1:43274117-43274934	Downstream	1	FALSE	FALSE	FALSE	0	-1.42514e+16	0.8607579299253154	3	NA
chr1	43367825	43368561	737	*	A2.2,WT	4.98554e+16	0.06367818192732884	4636990000000000	peak_000346	chr1:43367825-43368561	Promoter	1	TRUE	FALSE	TRUE	1	0.8890397516994383	-2.30759e+16	1	NA
chr1	43389381	43390323	943	*	A2.2,WT	6.76898e+16	0.06359220967465576	9140293750000000	peak_000347	chr1:43389381-43390323	Promoter	1	TRUE	FALSE	TRUE	0	-0.7412568511457537	-0.570955829973824	1	NA
chr1	43453632	43453907	276	*	WT	4094245	0.01835340518253017	2641285	peak_000348	chr1:43453632-43453907	Promoter	1	TRUE	FALSE	TRUE	0	1.81992e+16	-3.415e+16	1	NA
chr1	43606776	43607255	480	*	A2.2	5719519999999990	0.0848595188313471	4559075	peak_000349	chr1:43606776-43607255	Exon	1	FALSE	FALSE	FALSE	2	3708162662199010	-1.27182e+16	6	NA
chr1	43650122	43650689	568	*	WT	5529025	0.03096705454762604	6134205	peak_000350	chr1:43650122-43650689	Promoter	1	TRUE	FALSE	TRUE	0	0.18074357192801493	-2.31359e+16	1	NA
chr1	43853074	43853854	781	*	WT	716601	0.05019889833810134	8180655	peak_000351	chr1:43853074-43853854	Intron	1	FALSE	FALSE	TRUE	0	-0.8533330945314263	1.23735e+16	3	NA
chr1	43856891	43857462	572	*	WT	689265	0.04664647182143067	687102	peak_000352	chr1:43856891-43857462	Intron	1	FALSE	FALSE	TRUE	0	-3096614006349570	2470141274575580	7	NA
chr1	43857493	43858598	1106	*	WT	6283107500000000	0.10858377729267407	68472125	peak_000353	chr1:43857493-43858598	Intron	12	FALSE	FALSE	TRUE	39	-1.01915e+16	-1.06713e+16	5	NA
chr1	43934413	43934923	511	*	A2.2	4895405	0.07240777053193968	3545025	peak_000354	chr1:43934413-43934923	Promoter	1	TRUE	FALSE	TRUE	0	1.92178e+16	1.98932e+16	2	NA
chr1	44010954	44011309	356	*	A2.2	555189	0.08597670131757351	435448	peak_000355	chr1:44010954-44011309	Intron	1	FALSE	FALSE	FALSE	1	1174436446836460	0.9037271567624736	2	NA
chr1	44029838	44030746	909	*	WT	4.46806e+16	0.021854542034894266	3537485	peak_000356	chr1:44029838-44030746	Promoter	1	TRUE	FALSE	TRUE	0	-0.14966303426934224	-4440964596624970	1	NA
chr1	44213411	44213819	409	*	WT	5640146666666660	0.04707041726034348	6.61056e+16	peak_000357	chr1:44213411-44213819	Promoter	1	TRUE	FALSE	FALSE	0	-0.11735433656884176	-0.9792652002531361	1	NA
chr1	44238262	44238776	515	*	WT	508241	0.029849888766241284	412704	peak_000358	chr1:44238262-44238776	Intron	1	FALSE	FALSE	TRUE	3	3121729966810210	-1.12532e+16	6	NA
chr1	44674096	44674482	387	*	A2.2,WT	66393925	0.056946551417233766	9790965	peak_000359	chr1:44674096-44674482	Promoter	1	TRUE	FALSE	TRUE	0	-0.12618267852974874	-3.45447e+16	1	NA
chr1	44799939	44800541	603	*	A2.2,WT	482541	0.035891236845506456	4900990833333330	peak_000360	chr1:44799939-44800541	Promoter	1	TRUE	FALSE	TRUE	0	0.05710720699118632	-3155202167387610	1	NA
chr1	44807300	44808455	1156	*	A2.2,WT	8320911666666660	0.08596171980434933	1.27923e+16	peak_000361	chr1:44807300-44808455	Promoter	2	TRUE	FALSE	TRUE	0	1.10537e+16	-2430387871618870	1	NA
chr1	44843086	44843721	636	*	A2.2	5573435	0.0481915264629431	5291765	peak_000362	chr1:44843086-44843721	Promoter	1	TRUE	FALSE	FALSE	2	1612434026411040	-3.27552e+16	1	NA
chr1	45303565	45304285	721	*	A2.2,WT	5810572499999990	0.0778910266491867	91366345	peak_000363	chr1:45303565-45304285	Promoter	2	TRUE	FALSE	TRUE	1	-0.21018523294640523	-3.60932e+16	1	NA
chr1	45339676	45340438	763	*	A2.2,WT	6147734166666660	0.05172974730041567	7658744166666660	peak_000364	chr1:45339676-45340438	Promoter	1	TRUE	FALSE	TRUE	0	0.4828151432781126	-1.9926e+16	1	NA
chr1	45573272	45573596	325	*	WT	505181	0.12969048684729964	321422	peak_000365	chr1:45573272-45573596	Distal Intergenic	1	FALSE	FALSE	FALSE	0	1.5533e+16	2427236420754780	2	NA
chr1	45583991	45584607	617	*	WT	5047593333333330	0.036929381679855676	4408393333333330	peak_000366	chr1:45583991-45584607	Promoter	1	TRUE	FALSE	TRUE	0	1346339580228790	-1.07067e+16	1	NA
chr1	45686754	45687518	765	*	WT	6172124999999990	0.041362348547663866	6821695	peak_000367	chr1:45686754-45687518	Promoter	1	TRUE	FALSE	TRUE	0	2.21163e+16	-2.45924e+16	1	NA
chr1	45688173	45688423	251	*	WT	105075425	0.12857427609902428	1500345	peak_000368	chr1:45688173-45688423	Promoter	1	TRUE	FALSE	TRUE	2	-0.5265966089458559	3.11827e+16	3	NA
chr1	46039641	46040002	362	*	A2.2	5060325000000000	0.06234019658862461	4254265	peak_000369	chr1:46039641-46040002	Distal Intergenic	1	FALSE	FALSE	TRUE	0	1786665555646880	2.11326e+16	2	NA
chr1	46302908	46304274	1367	*	A2.2,WT	898853875	0.09410681737685879	1.44517e+16	peak_000370	chr1:46302908-46304274	Promoter	1	TRUE	FALSE	TRUE	0	1.25538e+16	-3051331179495460	1	NA
chr1	47314091	47314427	337	*	WT	37484	0.02303690100454343	3.1406e+16	peak_000371	chr1:47314091-47314427	Promoter	1	TRUE	FALSE	TRUE	0	1.94071e+16	0.035306555871360334	2	NA
chr1	47333799	47334230	432	*	WT	731767	0.05184340654277432	9176235	peak_000372	chr1:47333799-47334230	Promoter	1	TRUE	FALSE	TRUE	0	1.70907e+16	-3113424079771640	1	G5
chr1	48019862	48020197	336	*	WT	505095	0.1237407243751405	3417015	peak_000373	chr1:48019862-48020197	Distal Intergenic	1	FALSE	TRUE	FALSE	0	1.25872e+16	3570621592645040	3	NA
chr1	48052340	48052910	571	*	WT	4.80141e+16	0.04696108198480964	3.69912e+16	peak_000374	chr1:48052340-48052910	Intron	2	FALSE	FALSE	FALSE	0	-3681260231325150	-2.41421e+16	8	NA
chr1	48700198	48700717	520	*	A2.2	641238	0.13173847124501054	571287	peak_000375	chr1:48700198-48700717	Intron	1	FALSE	FALSE	FALSE	4	0.32413208167838115	3394577128533710	4	NA
chr1	48996302	48997124	823	*	A2.2,WT	9085260000000000	0.1324870982591969	14593773	peak_000376	chr1:48996302-48997124	Intron	9	FALSE	FALSE	FALSE	13	-8253800991365440	-109744616066993	5	NA
chr1	50959487	50960161	675	*	WT	371226	0.014651232412552536	2.23331e+16	peak_000377	chr1:50959487-50960161	Promoter	1	TRUE	FALSE	FALSE	0	1.42876e+16	-1.17273e+16	1	NA
chr1	51433239	51434185	947	*	A2.2,WT	7314528749999990	0.11294084512903409	9264127499999990	peak_000378	chr1:51433239-51434185	Intron	2	FALSE	FALSE	TRUE	0	-1610068562814720	2.07926e+16	3	NA
chr1	51841860	51842630	771	*	WT	6.8436e+16	0.049256274399580156	737781	peak_000379	chr1:51841860-51842630	Intron	1	FALSE	FALSE	TRUE	0	-3.3188e+16	2191262585763320	7	NA
chr1	51842703	51846028	3326	*	A2.2,WT	9701777727272720	0.1783936796949482	1.55341e+16	peak_000380	chr1:51842703-51846028	Intron	17	FALSE	FALSE	TRUE	33	-9617173317262650	-0.5971741250711751	5	NA
chr1	51877932	51879489	1558	*	WT	795802	0.05904963366985313	977023	peak_000381	chr1:51877932-51879489	Promoter	2	TRUE	FALSE	TRUE	0	0.285353299787512	-1.99345e+16	1	NA
chr1	51919193	51919496	304	*	WT	66327	0.05432872575760834	7.29379e+16	peak_000382	chr1:51919193-51919496	3' UTR	1	TRUE	FALSE	TRUE	0	3.68493e+16	-1867749350424410	6	NA
chr1	51931393	51931830	438	*	WT	5304455	0.029765080287227158	423369	peak_000383	chr1:51931393-51931830	Intron	1	FALSE	FALSE	TRUE	0	-1.81604e+16	1.41157e+16	3	NA
chr1	51991485	51991856	372	*	WT	4732385	0.02570986802827811	336578	peak_000384	chr1:51991485-51991856	Promoter	1	FALSE	FALSE	FALSE	0	2.57424e+16	3355329138879170	4	NA
chr1	52033201	52034129	929	*	A2.2,WT	7530188750000000	0.0804587808867745	1309749125	peak_000385	chr1:52033201-52034129	Promoter	1	TRUE	FALSE	TRUE	0	-0.9794446038098429	0.35604046070992235	3	NA
chr1	52055061	52055477	417	*	WT	71376	0.049852050377369304	784191	peak_000386	chr1:52055061-52055477	Promoter	1	TRUE	FALSE	TRUE	0	0.6835356919078733	-1.04018e+16	1	NA
chr1	52056230	52056756	527	*	WT	499041	0.034462131526993386	4619316666666660	peak_000387	chr1:52056230-52056756	Promoter	1	TRUE	FALSE	TRUE	0	1164210435560210	-2.08234e+16	1	G5
chr1	52141803	52142721	919	*	A2.2	611764	0.05582257052512994	7023175	peak_000388	chr1:52141803-52142721	Promoter	1	TRUE	FALSE	TRUE	0	1.8222e+16	-3.11851e+16	1	NA
chr1	52365779	52366465	687	*	A2.2,WT	4455115	0.035004177867157454	43092075	peak_000389	chr1:52365779-52366465	Promoter	1	TRUE	FALSE	TRUE	0	1152923938444120	-3.75994e+16	1	NA
chr1	52403466	52404952	1487	*	WT	5162986666666660	0.037359594481467424	428507	peak_000390	chr1:52403466-52404952	Promoter	1	TRUE	FALSE	TRUE	4	0.5063431231288816	-227300311839164	1	NA
chr1	53146056	53146705	650	*	WT	6063505	0.039817729176581856	6.30702e+16	peak_000391	chr1:53146056-53146705	Distal Intergenic	1	FALSE	FALSE	TRUE	2	1094850894620880	2100188834313740	2	NA
chr1	53196666	53197178	513	*	A2.2,WT	46433275	0.03628296815763743	4179760833333330	peak_000392	chr1:53196666-53197178	Promoter	1	TRUE	FALSE	TRUE	0	2.12687e+16	-2.16563e+16	1	NA
chr1	53220310	53220661	352	*	WT	5.82947e+16	0.04336079457575063	7987673333333330	peak_000393	chr1:53220310-53220661	Promoter	1	TRUE	FALSE	TRUE	0	1.71955e+16	-0.2276841572481465	2	NA
chr1	53469284	53469880	597	*	A2.2	4935245	0.06391595452212581	330117	peak_000394	chr1:53469284-53469880	Downstream	1	FALSE	FALSE	FALSE	4	3.46455e+16	-1.92059e+16	6	NA
chr1	53838062	53838570	509	*	WT	650774	0.04210470493551082	6241435	peak_000395	chr1:53838062-53838570	Promoter	1	TRUE	FALSE	FALSE	0	2.67187e+16	-1.22042e+16	1	NA
chr1	53945433	53945752	320	*	WT	446541	0.029648001764455607	304288	peak_000396	chr1:53945433-53945752	Promoter	1	TRUE	FALSE	FALSE	1	0.7220337359218504	-1.72209e+16	1	NA
chr1	54052794	54053335	542	*	A2.2	488283	0.10926313094675776	3015835	peak_000397	chr1:54052794-54053335	Promoter	1	TRUE	FALSE	TRUE	0	0.11752926986502665	0.8225320407193828	3	NA
chr1	54053670	54054040	371	*	WT	4752255	0.1017046680502352	309979	peak_000398	chr1:54053670-54054040	Promoter	1	TRUE	FALSE	TRUE	0	2.29054e+16	5.07822e+16	4	NA
chr1	54095775	54097128	1354	*	A2.2,WT	740992925	0.09471430793585611	808473725	peak_000399	chr1:54095775-54097128	3' UTR	1	TRUE	FALSE	FALSE	0	-1.78568e+16	1.12628e+16	3	NA
chr1	54153595	54153938	344	*	WT	4.42114e+16	0.07333328484004016	2.77455e+16	peak_000400	chr1:54153595-54153938	Promoter	1	FALSE	FALSE	FALSE	0	-1337378862688070	1.83576e+16	3	NA
chr1	54464565	54465134	570	*	WT	542872	0.032310477484640124	438934	peak_000401	chr1:54464565-54465134	Distal Intergenic	2	FALSE	FALSE	FALSE	7	0.4527378050594236	1.93543e+16	2	NA
chr1	54499591	54499991	401	*	A2.2,WT	5.39718e+16	0.04925901880200081	54901125	peak_000402	chr1:54499591-54499991	Distal Intergenic	1	TRUE	FALSE	TRUE	1	1.50502e+16	0.07476196968971971	2	NA
chr1	54541912	54542396	485	*	WT	372735	0.022816731462287302	314799	peak_000403	chr1:54541912-54542396	Distal Intergenic	1	TRUE	FALSE	TRUE	0	168789922874259	-2340025561209320	1	NA
chr1	54746043	54746402	360	*	WT	4630585	0.0987050170406085	2928525	peak_000404	chr1:54746043-54746402	Distal Intergenic	1	FALSE	FALSE	FALSE	0	1.93587e+16	4118630511407240	4	NA
chr1	54764089	54765051	963	*	A2.2,WT	4.62862e+16	0.03676194625008851	4734624166666660	peak_000405	chr1:54764089-54765051	Promoter	1	TRUE	FALSE	TRUE	0	-0.04916400034142476	-3.99236e+16	1	NA
chr1	54886947	54887195	249	*	WT	395477	0.04901301887730637	305106	peak_000406	chr1:54886947-54887195	Promoter	1	TRUE	FALSE	FALSE	0	1.43402e+16	4156086070184100	4	NA
chr1	54945033	54945532	500	*	WT	432395	0.021075133010981	2727245	peak_000407	chr1:54945033-54945532	Intron	1	FALSE	FALSE	FALSE	2	0.5003664461879637	3.71153e+16	4	NA
chr1	55304283	55304745	463	*	WT	549792	0.046821037659858705	4.49806e+16	peak_000408	chr1:55304283-55304745	Intron	1	FALSE	FALSE	FALSE	0	3.53477e+16	-1.35143e+16	6	NA
chr1	56907632	56908054	423	*	A2.2	466592	0.0638942890170251	2916865	peak_000409	chr1:56907632-56908054	Exon	1	FALSE	FALSE	FALSE	0	-1.50596e+16	2.46667e+16	3	NA
chr1	57269776	57270199	424	*	WT	5265113333333330	0.08058071563637606	4011803333333330	peak_000410	chr1:57269776-57270199	Intron	1	FALSE	FALSE	TRUE	2	-0.4562322827072237	2.55216e+16	3	G5
chr1	57273140	57273931	792	*	A2.2,WT	7293394166666660	0.06325440902605675	8386640833333330	peak_000411	chr1:57273140-57273931	Intron	15	FALSE	FALSE	TRUE	38	-102334157260151	-1.13802e+16	5	G5
chr1	57306918	57307958	1041	*	WT	6288514999999990	0.04311783451887988	628171	peak_000412	chr1:57306918-57307958	Intron	1	FALSE	FALSE	FALSE	0	-0.5382899375648592	-4368553536291720	1	G5
chr1	57373408	57373762	355	*	WT	453484	0.039321573880613005	2800135	peak_000413	chr1:57373408-57373762	Intron	1	FALSE	FALSE	FALSE	0	4036825534513460	-1002725439425110	6	G5
chr1	57422331	57422970	640	*	WT	5.32964e+16	0.041658994940780784	5.72941e+16	peak_000414	chr1:57422331-57422970	Intron	1	TRUE	FALSE	TRUE	0	0.3419176308421995	-1.25022e+16	1	G5
chr1	57423808	57424610	803	*	WT	7738025	0.057391888708960025	9321045	peak_000415	chr1:57423808-57424610	Promoter	1	TRUE	FALSE	TRUE	0	0.9723659722118284	-4306275742407440	1	G5
chr1	57474288	57474538	251	*	WT	8455665	0.0622375023992254	9850815	peak_000416	chr1:57474288-57474538	Distal Intergenic	1	FALSE	FALSE	FALSE	0	-1101209017822270	2.94568e+16	3	G5
chr1	57622655	57623822	1168	*	A2.2,WT	6.20661e+16	0.06904190992566783	6366876666666660	peak_000417	chr1:57622655-57623822	Distal Intergenic	1	FALSE	FALSE	TRUE	3	-0.3849248321743105	2.29226e+16	3	NA
chr1	57696313	57696551	239	*	WT	5605745	0.051164239347057466	447696	peak_000418	chr1:57696313-57696551	Distal Intergenic	1	FALSE	FALSE	FALSE	0	1.50492e+16	3270342929009780	4	NA
chr1	57703720	57705933	2214	*	A2.2,WT	1.15994e+16	0.18271504680884731	1.95161e+16	peak_000419	chr1:57703720-57705933	Distal Intergenic	8	FALSE	FALSE	TRUE	15	-866239464599801	-0.8079467586237263	5	NA
chr1	57724078	57724634	557	*	WT	6656410000000000	0.07215499965697808	7437732500000000	peak_000420	chr1:57724078-57724634	Distal Intergenic	4	FALSE	FALSE	TRUE	41	-1.0382e+16	-1.06253e+16	5	NA
chr1	58090752	58091130	379	*	WT	5391719999999990	0.04920714951942138	4467555	peak_000421	chr1:58090752-58091130	Distal Intergenic	1	FALSE	FALSE	FALSE	0	-0.9108731964619253	1.48842e+16	3	NA
chr1	58195081	58195660	580	*	A2.2	4542695	0.08278089559270144	2591875	peak_000422	chr1:58195081-58195660	Distal Intergenic	1	FALSE	FALSE	FALSE	2	0.5288982359676268	3435766799096450	4	NA
chr1	58249972	58250434	463	*	WT	5817215	0.0823935400658828	519745	peak_000423	chr1:58249972-58250434	Distal Intergenic	1	TRUE	FALSE	FALSE	0	220929872672843	-0.48516549384177443	1	NA
chr1	58300121	58301352	1232	*	A2.2,WT	8170495	0.09515773270612571	1.08691e+16	peak_000424	chr1:58300121-58301352	Distal Intergenic	17	FALSE	FALSE	TRUE	50	-1.04686e+16	-0.818890707846291	5	NA
chr1	58441551	58442391	841	*	A2.2,WT	1.09358e+16	0.13715414141910717	1.9591e+16	peak_000425	chr1:58441551-58442391	Distal Intergenic	2	FALSE	FALSE	FALSE	1	0.3853884903697874	1878795249108660	8	NA
chr1	58546105	58547130	1026	*	A2.2,WT	5338829166666660	0.0631023232663476	560479625	peak_000426	chr1:58546105-58547130	Promoter	1	TRUE	FALSE	TRUE	1	0.43040835540579814	-4068150894995330	1	NA
chr1	58755281	58756013	733	*	A2.2,WT	599008625	0.07758677547633677	5703693749999990	peak_000427	chr1:58755281-58756013	Intron	1	FALSE	FALSE	FALSE	0	-1.40767e+16	0.6678284236234355	3	G1
chr1	58783974	58784892	919	*	A2.2,WT	5188455833333330	0.0481373745503761	45034225	peak_000428	chr1:58783974-58784892	Promoter	1	TRUE	FALSE	TRUE	1	0.9073284832744505	-3.00881e+16	1	G1
chr1	58883247	58883638	392	*	A2.2	590397	0.054564435762758545	507971	peak_000429	chr1:58883247-58883638	Exon	1	FALSE	FALSE	FALSE	0	-1.2716e+16	1931619031075820	3	G1
chr1	59018212	59018864	653	*	WT	397399	0.0173268008404322	2259835	peak_000430	chr1:59018212-59018864	Intron	2	FALSE	FALSE	FALSE	4	0.36478316467093486	3164162737969740	4	NA
chr1	59057428	59057849	422	*	WT	576695	0.052314400605644656	5.02462e+16	peak_000431	chr1:59057428-59057849	Promoter	1	FALSE	FALSE	FALSE	0	3.7641e+16	-1.48035e+16	6	NA
chr1	59063482	59063951	470	*	WT	7688676666666660	0.08573723385586103	8562199999999990	peak_000432	chr1:59063482-59063951	Intron	2	FALSE	FALSE	FALSE	1	-1.15364e+16	2.11373e+16	3	NA
chr1	59072091	59072906	816	*	WT	7792647499999990	0.12095970312282786	1040972	peak_000433	chr1:59072091-59072906	Intron	1	FALSE	FALSE	FALSE	0	-0.8141132997365091	1.89749e+16	3	NA
chr1	59083983	59084873	891	*	A2.2	6841270000000000	0.08095119351739775	7424653333333330	peak_000434	chr1:59083983-59084873	Intron	4	FALSE	FALSE	FALSE	7	-0.3482769163341616	0.8269437381070781	3	NA
chr1	59283398	59283761	364	*	A2.2	4457095	0.1082646704988323	2426015	peak_000435	chr1:59283398-59283761	Intron	1	FALSE	TRUE	FALSE	0	2.28989e+16	3.7487e+16	4	NA
chr1	59296744	59297249	506	*	WT	628686	0.03798436567535529	6.5623e+16	peak_000436	chr1:59296744-59297249	Promoter	2	TRUE	FALSE	FALSE	4	1.42342e+16	-1.52265e+16	1	NA
chr1	59766979	59767679	701	*	WT	6777695	0.044910449575834524	663513	peak_000437	chr1:59766979-59767679	Intron	1	FALSE	FALSE	FALSE	0	-1.24937e+16	283030281746804	3	G5
chr1	59844952	59846856	1905	*	A2.2,WT	9696807142857140	0.14401330473228582	1.31951e+16	peak_000438	chr1:59844952-59846856	Intron	15	TRUE	FALSE	TRUE	37	-1.0005e+16	-1.00177e+16	5	G5
chr1	59847641	59848568	928	*	WT	7801705	0.05665023060745059	860803	peak_000439	chr1:59847641-59848568	Exon	2	TRUE	FALSE	TRUE	0	-2716341379472740	2.59744e+16	7	G5
chr1	59850076	59850874	799	*	WT	5.0356e+16	0.028577601180146323	3756465	peak_000440	chr1:59850076-59850874	Intron	1	TRUE	FALSE	TRUE	0	-2.94064e+16	2.62432e+16	7	G5
chr1	60017855	60018273	419	*	WT	5558104999999990	0.03427594270294175	4695495	peak_000441	chr1:60017855-60018273	Intron	1	FALSE	FALSE	FALSE	0	1.94824e+16	4.9873e+16	4	NA
chr1	60857650	60858114	465	*	WT	5594295000000000	0.14321555304786893	411784	peak_000442	chr1:60857650-60858114	Intron	1	FALSE	FALSE	FALSE	0	2.4776e+16	3.28376e+16	4	NA
chr1	61310079	61311559	1481	*	WT	529285	0.031407475525470976	7275515	peak_000443	chr1:61310079-61311559	Intron	8	FALSE	FALSE	FALSE	15	-8484072330781940	-1.05853e+16	5	NA
chr1	61724875	61725594	720	*	A2.2,WT	4698940833333330	0.03659131402916316	4.76826e+16	peak_000444	chr1:61724875-61725594	Promoter	2	TRUE	FALSE	TRUE	0	2.42614e+16	-1949845092650060	1	NA
chr1	61993006	61994424	1419	*	WT	889579	0.0667883692527366	106617	peak_000445	chr1:61993006-61994424	Intron	1	FALSE	FALSE	TRUE	0	-2677897456476220	1888206345681540	3	NA
chr1	62271649	62272533	885	*	A2.2,WT	8471149999999990	0.09310535243662715	1.0909e+16	peak_000446	chr1:62271649-62272533	Promoter	1	FALSE	FALSE	TRUE	1	-0.7645368533225153	1.23162e+16	3	NA
chr1	62286538	62287294	757	*	WT	5.22e+16	0.05140081983184736	4451723333333330	peak_000447	chr1:62286538-62287294	Intron	1	TRUE	FALSE	TRUE	1	2000302907636630	1.0933e+16	2	NA
chr1	62436771	62437085	315	*	WT	4.25238e+16	0.03441530977411916	3185345	peak_000448	chr1:62436771-62437085	Promoter	1	TRUE	FALSE	TRUE	0	2524214383771880	0.5505171843808818	2	NA
chr1	62687556	62688738	1183	*	WT	522991	0.038218136500741115	4317595	peak_000449	chr1:62687556-62688738	Promoter	2	TRUE	FALSE	TRUE	0	1154938098600370	-3.62471e+16	1	NA
chr1	62783799	62784403	605	*	WT	6088486666666660	0.07311826507585335	6716583333333330	peak_000450	chr1:62783799-62784403	Promoter	1	TRUE	FALSE	TRUE	1	-0.2736858757228945	2902768237237320	3	G5
chr1	62826972	62827418	447	*	WT	6.52326e+16	0.04337642451141188	6242815	peak_000451	chr1:62826972-62827418	Intron	1	FALSE	FALSE	FALSE	1	0.7358639208583738	4122653586511000	4	G5
chr1	62923399	62926120	2722	*	A2.2,WT	8946962142857140	0.1518408607621466	1.31714e+16	peak_000452	chr1:62923399-62926120	Distal Intergenic	14	FALSE	FALSE	FALSE	17	-8537465217897420	-1.11853e+16	5	G5
chr1	62937073	62937563	491	*	WT	4464675	0.10745189583853623	2624295	peak_000453	chr1:62937073-62937563	Distal Intergenic	1	FALSE	FALSE	FALSE	1	2.68937e+16	2340592248086320	2	NA
chr1	63356221	63356814	594	*	A2.2,WT	938251875	0.14893812905908196	1315902	peak_000454	chr1:63356221-63356814	Distal Intergenic	13	FALSE	FALSE	FALSE	32	-9712949875185020	-1.28473e+16	5	NA
chr1	63367478	63367881	404	*	WT	506193	0.03976622344504619	521579	peak_000455	chr1:63367478-63367881	Promoter	1	TRUE	FALSE	TRUE	0	2.17705e+16	-2.8601e+16	1	NA
chr1	63523166	63523713	548	*	A2.2,WT	786735	0.08664171216809821	1.01482e+16	peak_000456	chr1:63523166-63523713	Promoter	1	TRUE	FALSE	TRUE	0	-0.6770788164825533	1.70546e+16	3	NA
chr1	63714175	63714627	453	*	WT	4.77263e+16	0.10534325449639609	3111155	peak_000457	chr1:63714175-63714627	Distal Intergenic	1	FALSE	FALSE	FALSE	1	2706867334058750	2.66353e+16	2	NA
chr1	63781582	63782058	477	*	WT	5.20114e+16	0.03032842440932155	408408	peak_000458	chr1:63781582-63782058	Intron	1	FALSE	FALSE	FALSE	0	1861685153654080	2.67186e+16	2	NA
chr1	63786352	63788417	2066	*	A2.2,WT	7912665	0.08544948503521728	1041277625	peak_000459	chr1:63786352-63788417	Promoter	11	FALSE	FALSE	FALSE	29	-953573334533883	-0.585251586790688	5	NA
chr1	63892749	63893098	350	*	WT	5262445	0.13097122892828444	3.63396e+16	peak_000460	chr1:63892749-63893098	Intron	1	FALSE	FALSE	TRUE	0	2.2926e+16	536023388588845	4	NA
chr1	64243342	64244051	710	*	WT	5952383333333330	0.06451170322524509	526185	peak_000461	chr1:64243342-64244051	Intron	2	FALSE	FALSE	FALSE	2	-1687313619443900	1.00639e+16	3	NA
chr1	64245338	64245932	595	*	WT	564674	0.034511642282812206	494374	peak_000462	chr1:64245338-64245932	Intron	1	FALSE	FALSE	FALSE	0	-1.73542e+16	1.27274e+16	3	NA
chr1	64361527	64363971	2445	*	A2.2,WT	942777759259259	0.16167247927462877	1.32953e+16	peak_000463	chr1:64361527-64363971	Distal Intergenic	11	FALSE	FALSE	TRUE	16	-8588530186006550	-0.9321228138166737	5	NA
chr1	64469676	64470745	1070	*	WT	559855	0.056168305403671265	50317125	peak_000464	chr1:64469676-64470745	Promoter	1	TRUE	FALSE	TRUE	2	1.23162e+16	-2.76656e+16	1	NA
chr1	64540107	64540434	328	*	WT	476491	0.10699296926585142	2.97798e+16	peak_000465	chr1:64540107-64540434	Intron	1	FALSE	FALSE	TRUE	1	-2.81613e+16	2432325226907120	7	NA
chr1	64540473	64540909	437	*	WT	4889615	0.10847624085351647	3.19309e+16	peak_000466	chr1:64540473-64540909	Intron	1	FALSE	FALSE	TRUE	0	-1.05872e+16	3.00393e+16	3	NA
chr1	64643901	64644148	248	*	A2.2	5651175	0.16612652061065292	4023405	peak_000467	chr1:64643901-64644148	Intron	1	FALSE	FALSE	TRUE	0	2.34208e+16	4839438540582050	4	NA
chr1	64745504	64746166	663	*	WT	512651	0.04564063899422663	370833	peak_000468	chr1:64745504-64746166	Promoter	2	TRUE	FALSE	TRUE	0	1.17984e+16	0.5196640321057964	2	NA
chr1	64746190	64746800	611	*	WT	568712	0.1048615810547219	4486470000000000	peak_000469	chr1:64746190-64746800	Intron	1	TRUE	FALSE	TRUE	0	1.60751e+16	4282122714166030	4	NA
chr1	64864199	64864473	275	*	A2.2	5.28351e+16	0.04647407466952484	3.79224e+16	peak_000470	chr1:64864199-64864473	Intron	1	FALSE	FALSE	TRUE	0	-1.53082e+16	1.03296e+16	3	G4
chr1	64913340	64914152	813	*	WT	6859036666666660	0.057028182107165426	702034	peak_000471	chr1:64913340-64914152	Intron	11	FALSE	FALSE	TRUE	35	-1.0117e+16	-1.16014e+16	5	G4
chr1	64917046	64918488	1443	*	A2.2,WT	9827549	0.14866740885489388	1622594575	peak_000472	chr1:64917046-64918488	Promoter	1	FALSE	FALSE	TRUE	0	-1.16973e+16	0.8576580115598369	3	G4
chr1	64965393	64965752	360	*	A2.2	5.64338e+16	0.050860664335171626	4740600000000000	peak_000473	chr1:64965393-64965752	Promoter	1	TRUE	FALSE	TRUE	0	2200477000883090	3.94896e+16	4	G4
chr1	64966398	64966962	565	*	WT	4367655	0.0347362496386795	374623	peak_000474	chr1:64966398-64966962	Promoter	1	TRUE	FALSE	TRUE	0	0.15285825412558574	-4387775080557470	1	G4
chr1	65002203	65003010	808	*	A2.2,WT	6731195	0.06010047515186798	73379725	peak_000475	chr1:65002203-65003010	Promoter	1	TRUE	FALSE	TRUE	0	3.39075e+16	-1.64978e+16	6	G4
chr1	65009575	65010244	670	*	WT	6839433333333330	0.05632499264818603	7684809999999990	peak_000476	chr1:65009575-65010244	Intron	1	FALSE	FALSE	TRUE	0	-1.16382e+16	1397037608270040	3	G4
chr1	65026228	65026606	379	*	WT	6474340000000000	0.05170607066804481	609084	peak_000477	chr1:65026228-65026606	Intron	2	FALSE	FALSE	FALSE	3	0.3297827212123777	3565625769738540	4	G4
chr1	65119608	65119946	339	*	A2.2	4.70452e+16	0.07936391665708879	2.69052e+16	peak_000478	chr1:65119608-65119946	Distal Intergenic	1	FALSE	FALSE	FALSE	0	1.3732e+16	1.44327e+16	2	NA
chr1	65420276	65420572	297	*	A2.2	4.88153e+16	0.05740655453929126	336378	peak_000479	chr1:65420276-65420572	Promoter	0	TRUE	FALSE	TRUE	0	-0.42746287901116353	-4255570071097020	1	NA
chr1	66335616	66336680	1065	*	WT	5558104999999990	0.03427594270294175	4695495	peak_000480	chr1:66335616-66336680	Intron	2	TRUE	FALSE	TRUE	1	-1.46997e+16	2.05287e+16	3	NA
chr1	66533551	66534083	533	*	WT	4246615	0.020783257869776556	273696	peak_000481	chr1:66533551-66534083	Promoter	1	FALSE	FALSE	FALSE	5	0.7568105427532102	-1.71651e+16	1	NA
chr1	66548731	66549824	1094	*	A2.2,WT	669594	0.09598400963883666	67427775	peak_000482	chr1:66548731-66549824	Intron	15	FALSE	FALSE	TRUE	24	-9029276016542440	-1.23149e+16	5	NA
chr1	66924707	66925585	879	*	A2.2,WT	11846893	0.1558670827758682	28301763	peak_000483	chr1:66924707-66925585	Promoter	1	TRUE	FALSE	TRUE	2	0.7968672482280638	-2912598269339210	1	NA
chr1	66930146	66930720	575	*	A2.2	6590434999999990	0.08479278314308004	5995125	peak_000484	chr1:66930146-66930720	Promoter	1	TRUE	FALSE	TRUE	1	1.19305e+16	-3.10937e+16	1	NA
chr1	67684971	67685582	612	*	WT	6421456666666660	0.05562456783458359	7236810000000000	peak_000485	chr1:67684971-67685582	Promoter	1	TRUE	FALSE	TRUE	1	0.8299934832363035	-3.15553e+16	1	G1
chr1	67735908	67736545	638	*	WT	8871775	0.06455804817417686	1.26381e+16	peak_000486	chr1:67735908-67736545	Intron	1	TRUE	FALSE	TRUE	1	-0.7735362457127665	1.33347e+16	3	G1
chr1	67831978	67832468	491	*	WT	8084386666666660	0.10360611298420007	965081	peak_000487	chr1:67831978-67832468	Promoter	2	TRUE	FALSE	TRUE	1	-0.3535556824894045	3112066371087420	3	NA
chr1	69706452	69707322	871	*	A2.2,WT	795388375	0.10799632173295337	95941075	peak_000488	chr1:69706452-69707322	Exon	1	FALSE	FALSE	FALSE	1	-2510333660432820	2.51229e+16	7	NA
chr1	70126361	70126791	431	*	WT	44375	0.10599525443818791	2624295	peak_000489	chr1:70126361-70126791	3' UTR	1	FALSE	FALSE	FALSE	0	1.69117e+16	3987141711358420	4	NA
chr1	70719067	70721817	2751	*	A2.2,WT	120243985	0.18485310259253607	28422112	peak_000490	chr1:70719067-70721817	Promoter	17	FALSE	FALSE	TRUE	40	-1030234825927920	-1.07373e+16	5	NA
chr1	70738532	70739196	665	*	WT	64742875	0.07116467520772979	62223875	peak_000491	chr1:70738532-70739196	Intron	1	FALSE	FALSE	FALSE	0	-0.48612994272423726	2.33038e+16	3	NA
chr1	70818577	70819058	482	*	WT	54733	0.03203087885616567	443309	peak_000492	chr1:70818577-70819058	Distal Intergenic	1	FALSE	FALSE	FALSE	0	2047823783567410	5486269576196060	4	NA
chr1	71025566	71026030	465	*	WT	5625965000000000	0.033401917480451696	4740015	peak_000493	chr1:71025566-71026030	Intron	1	FALSE	FALSE	FALSE	0	-1.4989e+16	2.5697e+16	3	G5
chr1	71028523	71029238	716	*	A2.2	6337104999999990	0.08323215976447855	563678	peak_000494	chr1:71028523-71029238	Intron	1	FALSE	FALSE	TRUE	2	-0.6785891981811617	3116461379174580	3	G5
chr1	71047396	71048180	785	*	A2.2	689283	0.09135627537550838	738253	peak_000495	chr1:71047396-71048180	Promoter	1	TRUE	FALSE	TRUE	0	0.3243880240230467	-3.65785e+16	1	G5
chr1	72111390	72112049	660	*	A2.2,WT	6841691666666660	0.07227029308948713	7063188333333330	peak_000496	chr1:72111390-72112049	Intron	1	FALSE	FALSE	FALSE	0	-1010014417955400	3.00162e+16	3	NA
chr1	72183149	72183601	453	*	WT	4571525	0.0939363558343138	2880325	peak_000497	chr1:72183149-72183601	Intron	1	FALSE	FALSE	FALSE	0	-0.7968359099717234	3.43295e+16	3	NA
chr1	72282722	72284115	1394	*	A2.2,WT	432698	0.028055472812423897	263184	peak_000498	chr1:72282722-72284115	Promoter	1	TRUE	FALSE	FALSE	6	0.8167130915431883	-3790521042700410	1	NA
chr1	72284304	72284763	460	*	WT	7.45149e+16	0.05313428498706914	790542	peak_000499	chr1:72284304-72284763	Promoter	1	TRUE	FALSE	FALSE	2	0.9805295435695555	2232573611382830	2	NA
chr1	72371476	72371864	389	*	A2.2	556214	0.049596178074710166	428588	peak_000500	chr1:72371476-72371864	Intron	1	FALSE	FALSE	FALSE	0	2299285527875890	1.79912e+16	2	NA
chr1	72704377	72706290	1914	*	A2.2,WT	8626853166666660	0.13030111447682144	1.18385e+16	peak_000501	chr1:72704377-72706290	Intron	17	TRUE	FALSE	TRUE	29	-950865757782174	-0.9864550999361348	5	NA
chr1	72706960	72707536	577	*	WT	8124740000000000	0.06103476670696084	937646	peak_000502	chr1:72706960-72707536	Intron	1	TRUE	FALSE	FALSE	2	-2747381451913840	2.65715e+16	7	NA
chr1	72869195	72870395	1201	*	A2.2,WT	7601424166666660	0.11177331617807595	8440168333333330	peak_000503	chr1:72869195-72870395	Intron	20	FALSE	FALSE	FALSE	33	-9790578010866170	-1.28739e+16	5	NA
chr1	75724361	75724943	583	*	A2.2	568183	0.09192222078409028	4256335	peak_000504	chr1:75724361-75724943	Promoter	1	TRUE	FALSE	TRUE	0	0.09962004106329936	-3.55341e+16	1	NA
chr1	77619990	77620954	965	*	A2.2,WT	8701735	0.13761599394070198	1.1716e+16	peak_000505	chr1:77619990-77620954	Intron	13	FALSE	FALSE	TRUE	20	-8693932178804400	-1381463488842850	5	NA
chr1	77682418	77683819	1402	*	WT	15205205	0.16102389298406433	3272583	peak_000506	chr1:77682418-77683819	Promoter	1	TRUE	FALSE	TRUE	1	0.35199510734366435	-4434542553778290	1	NA
chr1	77758857	77760279	1423	*	A2.2,WT	1.02198e+16	0.11041371664917926	204329375	peak_000507	chr1:77758857-77760279	Promoter	1	TRUE	FALSE	TRUE	1	1500352021863920	-3.3184e+16	1	NA
chr1	77914879	77915382	504	*	A2.2	5.38728e+16	0.15311515870465625	3.47097e+16	peak_000508	chr1:77914879-77915382	Intron	1	FALSE	FALSE	FALSE	0	-2796283367464070	2.6115e+16	7	NA
chr1	78491378	78491834	457	*	WT	564161	0.03446557128983682	4734045	peak_000509	chr1:78491378-78491834	Promoter	1	TRUE	FALSE	FALSE	0	2169393893888460	0.5856606789868999	2	NA
chr1	79079747	79080410	664	*	WT	5651213333333330	0.0432163351663481	4751006666666660	peak_000510	chr1:79079747-79080410	Intron	2	FALSE	FALSE	FALSE	0	2.47917e+16	3.12608e+16	2	NA
chr1	80059856	80060135	280	*	WT	5162705000000000	0.06726427530131657	369626	peak_000511	chr1:80059856-80060135	Distal Intergenic	2	FALSE	FALSE	FALSE	0	2.18716e+16	3729007823113790	4	NA
chr1	81208152	81209179	1028	*	A2.2,WT	59390975	0.06699812372713135	939161375	peak_000512	chr1:81208152-81209179	Promoter	1	FALSE	FALSE	TRUE	1	-0.7556523712368105	1.59091e+16	3	NA
chr1	81209582	81209837	256	*	WT	469726	0.10540838451252098	301526	peak_000513	chr1:81209582-81209837	Promoter	1	FALSE	FALSE	TRUE	0	1.49391e+16	4976717574242940	4	NA
chr1	84077537	84078347	811	*	WT	5422233333333330	0.043968308106086616	5948486666666660	peak_000514	chr1:84077537-84078347	Promoter	1	TRUE	FALSE	TRUE	2	1.67172e+16	-3375249760504370	1	NA
chr1	84479099	84479776	678	*	A2.2,WT	1.07515e+16	0.10616148201760461	17409425	peak_000515	chr1:84479099-84479776	Promoter	1	TRUE	FALSE	TRUE	1	-0.44425931889725667	2.11516e+16	3	NA
chr1	84505571	84506743	1173	*	A2.2,WT	6922252	0.06763533849683792	9987027000000000	peak_000516	chr1:84505571-84506743	Promoter	1	TRUE	FALSE	TRUE	3	0.25812112968253154	-4257130043860080	1	NA
chr1	84573928	84574481	554	*	A2.2	564588	0.05142463665807788	596791	peak_000517	chr1:84573928-84574481	Promoter	1	TRUE	FALSE	TRUE	0	1.59923e+16	0.317869169358604	2	NA
chr1	84944841	84945393	553	*	WT	1.26143e+16	0.12019651588831178	1.9196e+16	peak_000518	chr1:84944841-84945393	Intron	2	TRUE	FALSE	FALSE	2	0.639618870428076	3.38373e+16	4	NA
chr1	84996686	84997109	424	*	WT	565545	0.05140045975408744	483097	peak_000519	chr1:84996686-84997109	Promoter	1	TRUE	TRUE	FALSE	0	245223986785697	4006655318383560	4	NA
chr1	85048097	85048495	399	*	A2.2	550289	0.0649760652741121	4.5131e+16	peak_000520	chr1:85048097-85048495	Promoter	1	TRUE	FALSE	FALSE	0	2.45272e+16	-2.21748e+16	1	NA
chr1	85061683	85062670	988	*	A2.2,WT	1.15476e+16	0.12437122000876305	24675705	peak_000521	chr1:85061683-85062670	Promoter	1	TRUE	FALSE	TRUE	0	1.46603e+16	1050036294106830	2	NA
chr1	85087023	85087377	355	*	A2.2	464546	0.06095510503246214	2825445	peak_000522	chr1:85087023-85087377	Intron	1	FALSE	FALSE	FALSE	0	2.11694e+16	2531258923653950	2	NA
chr1	85200240	85202120	1881	*	A2.2,WT	6189173444444440	0.07862580653649963	6.49193e+16	peak_000523	chr1:85200240-85202120	Promoter	1	TRUE	FALSE	TRUE	2	0.5854992834834959	-4871864931936860	1	NA
chr1	85243649	85244920	1272	*	WT	5.887e+16	0.03741236659924281	547134	peak_000524	chr1:85243649-85244920	Distal Intergenic	1	FALSE	FALSE	TRUE	3	-0.385443362781534	1.13041e+16	3	NA
chr1	85258409	85259999	1591	*	A2.2,WT	1.90807e+16	0.2667833754617855	6.31957e+16	peak_000525	chr1:85258409-85259999	Promoter	1	TRUE	FALSE	TRUE	1	0.09325688760565776	-4354424612875580	1	NA
chr1	85274687	85275403	717	*	WT	6.53983e+16	0.08578222179471963	6225525	peak_000526	chr1:85274687-85275403	Promoter	2	TRUE	FALSE	TRUE	0	-0.8170449765415285	3.17312e+16	3	NA
chr1	85275702	85277239	1538	*	A2.2,WT	895311375	0.09666497055273497	17851605	peak_000527	chr1:85275702-85277239	Promoter	2	TRUE	FALSE	TRUE	2	0.2675303189067747	-3103131192083960	1	NA
chr1	85297821	85298453	633	*	A2.2,WT	5.66582e+16	0.06989669578963535	504465375	peak_000528	chr1:85297821-85298453	Intron	1	FALSE	FALSE	TRUE	0	-3326948765108110	-2.05434e+16	8	NA
chr1	85355590	85356253	664	*	WT	5302655	0.030684055019049892	43457	peak_000529	chr1:85355590-85356253	Intron	1	FALSE	FALSE	TRUE	0	4262043830564480	-1.25366e+16	6	NA
chr1	85356299	85357404	1106	*	WT	50432875	0.04978348270151736	379225	peak_000530	chr1:85356299-85357404	Intron	1	FALSE	FALSE	TRUE	1	-0.3116160662860964	21369381972593	3	NA
chr1	85366423	85366763	341	*	WT	599509	0.03702854526351099	5327585	peak_000531	chr1:85366423-85366763	Intron	1	FALSE	FALSE	TRUE	0	-1.04264e+16	3.13078e+16	3	NA
chr1	85858309	85858933	625	*	WT	468311	0.025411994101414585	336494	peak_000532	chr1:85858309-85858933	Intron	14	FALSE	TRUE	FALSE	34	-9821662071535110	-1.20032e+16	5	NA
chr1	86156876	86157233	358	*	WT	6039300000000000	0.245825315122578	4365995	peak_000533	chr1:86156876-86157233	Promoter	2	FALSE	TRUE	FALSE	2	3160093185117710	-1268921288009290	6	NA
chr1	86704574	86704801	228	*	A2.2	5760135	0.052113005413231835	484349	peak_000534	chr1:86704574-86704801	Promoter	1	TRUE	FALSE	TRUE	0	3.75017e+16	-1.45098e+16	6	NA
chr1	86914493	86915399	907	*	WT	5629036666666660	0.0401518028652137	565356	peak_000535	chr1:86914493-86915399	Promoter	3	TRUE	FALSE	TRUE	7	0.34958636443900126	-484668864523948	1	NA
chr1	87495115	87495471	357	*	A2.2	480408	0.11291702846806936	2.8636e+16	peak_000536	chr1:87495115-87495471	Distal Intergenic	1	FALSE	FALSE	FALSE	0	2215966340711580	4911840541009290	4	NA
chr1	87586392	87586901	510	*	WT	819846	0.06052428867042953	9335255	peak_000537	chr1:87586392-87586901	Distal Intergenic	1	FALSE	FALSE	FALSE	0	-0.9717119591326807	3313977820519790	3	NA
chr1	87685499	87685773	275	*	A2.2	5870723333333330	0.06673707814650515	5170866666666660	peak_000538	chr1:87685499-87685773	Intron	2	TRUE	FALSE	TRUE	3	0.29815017860220927	3.55193e+16	4	NA
chr1	87880121	87881431	1311	*	A2.2,WT	61072035	0.06610858015130128	520623	peak_000539	chr1:87880121-87881431	Intron	4	FALSE	FALSE	FALSE	35	-9713238838502890	-0.7507147363382649	5	NA
chr1	88541425	88541767	343	*	WT	4853160000000000	0.10283374056039542	316031	peak_000540	chr1:88541425-88541767	Promoter	1	FALSE	FALSE	FALSE	0	1.38455e+16	2084981543664320	2	NA
chr1	88992533	88993134	602	*	WT	411967	0.03256447144763155	3129395	peak_000541	chr1:88992533-88993134	Promoter	1	TRUE	FALSE	TRUE	2	-0.08349705059243184	-4475865023489600	1	NA
chr1	89435699	89436107	409	*	WT	44801	0.10575523106216707	2709555	peak_000542	chr1:89435699-89436107	Intron	1	FALSE	FALSE	FALSE	0	434949385803031	-1.24855e+16	6	G1
chr1	89632733	89633455	723	*	WT	5.15706e+16	0.037745210894347875	534349	peak_000543	chr1:89632733-89633455	Promoter	1	TRUE	FALSE	TRUE	3	0.6929476229457762	-2973818676825170	1	NA
chr1	89719264	89720273	1010	*	WT	57100725	0.05837063881078404	468825	peak_000544	chr1:89719264-89720273	3' UTR	2	FALSE	FALSE	FALSE	2	0.32084953468131083	3.08767e+16	2	NA
chr1	89757489	89757813	325	*	A2.2	5.79299e+16	0.05077345232884821	641658	peak_000545	chr1:89757489-89757813	Intron	1	FALSE	FALSE	TRUE	0	0.25885760467337626	1.45371e+16	3	NA
chr1	89761973	89763618	1646	*	WT	5249516666666660	0.039553023513664194	4642266666666660	peak_000546	chr1:89761973-89763618	Intron	2	TRUE	FALSE	TRUE	0	0.15949654262351054	-1.17323e+16	1	NA
chr1	89843362	89844010	649	*	WT	702806	0.06625100735693937	1.01753e+16	peak_000547	chr1:89843362-89844010	5' UTR	1	TRUE	FALSE	TRUE	2	-0.14306807834816915	0.2942117282193828	3	NA
chr1	89906516	89907518	1003	*	WT	10539705	0.0865128568028236	14481285	peak_000548	chr1:89906516-89907518	Intron	1	FALSE	FALSE	TRUE	0	-4393895510026940	1.72675e+16	7	NA
chr1	89908015	89909470	1456	*	A2.2,WT	1.02238e+16	0.14743661419392073	1.6538e+16	peak_000549	chr1:89908015-89909470	Intron	1	TRUE	FALSE	TRUE	2	-3.29092e+16	-2037127273436190	8	NA
chr1	89985916	89986372	457	*	WT	495024	0.10592116914722678	3400385	peak_000550	chr1:89985916-89986372	Distal Intergenic	1	FALSE	FALSE	FALSE	0	-4285406711885460	1.74992e+16	7	NA
chr1	89994816	89995563	748	*	A2.2,WT	5.16318e+16	0.036265164620452844	52028275	peak_000551	chr1:89994816-89995563	Promoter	2	TRUE	FALSE	TRUE	1	0.7655496565608885	-2272134380694030	1	NA
chr1	90065341	90066034	694	*	WT	5843870000000000	0.06577613226196999	5024815	peak_000552	chr1:90065341-90066034	Distal Intergenic	1	FALSE	FALSE	FALSE	0	-0.9858374180288408	2345157725457540	3	NA
chr1	90066434	90069601	3168	*	A2.2,WT	7996811666666660	0.131134817131847	951096	peak_000553	chr1:90066434-90069601	Distal Intergenic	12	FALSE	FALSE	TRUE	63	-1.06258e+16	-0.7926338485437703	5	NA
chr1	90128736	90129074	339	*	WT	4592975	0.023816101365979767	3.16858e+16	peak_000554	chr1:90128736-90129074	Distal Intergenic	1	FALSE	FALSE	FALSE	0	2185596582105620	4152121646050800	4	NA
chr1	90310415	90311699	1285	*	A2.2,WT	800921625	0.1013076723567953	9433335833333330	peak_000555	chr1:90310415-90311699	Distal Intergenic	13	FALSE	FALSE	TRUE	16	-8491743686983110	-0.9983016422945332	5	NA
chr1	90613046	90614241	1196	*	A2.2,WT	79893515	0.10809626545868083	9295377	peak_000556	chr1:90613046-90614241	Distal Intergenic	1	FALSE	FALSE	TRUE	1	-1.73925e+16	2.13077e+16	3	G5
chr1	90706924	90707844	921	*	WT	4375825	0.022182026036192945	32739	peak_000557	chr1:90706924-90707844	Distal Intergenic	1	TRUE	FALSE	TRUE	1	0.6431878773479368	0.28902695858895067	2	G5
chr1	90708049	90709950	1902	*	WT	848577	0.08119365864067996	12821215	peak_000558	chr1:90708049-90709950	Distal Intergenic	13	TRUE	FALSE	TRUE	49	-1.06627e+16	-0.934705989714272	5	G5
chr1	90710393	90711118	726	*	WT	520719	0.02857274593288474	4.41243e+16	peak_000559	chr1:90710393-90711118	Distal Intergenic	1	TRUE	FALSE	TRUE	0	3082545396497710	-1411009395774010	6	G5
chr1	90718378	90719424	1047	*	WT	6.27622e+16	0.04726644129083387	6107926666666660	peak_000560	chr1:90718378-90719424	Promoter	1	TRUE	FALSE	TRUE	0	1.73278e+16	-2652475731726290	1	NA
chr1	90974272	90974798	527	*	WT	468111	0.09433355401115524	298684	peak_000561	chr1:90974272-90974798	Intron	1	FALSE	FALSE	FALSE	0	2458944913557040	2.76523e+16	2	NA
chr1	91500649	91501376	728	*	A2.2,WT	4950731666666660	0.03820393662220553	5033065833333330	peak_000562	chr1:91500649-91501376	Promoter	1	TRUE	FALSE	TRUE	0	0.8805006710796263	-2.16852e+16	1	NA
chr1	92080052	92080684	633	*	WT	5.91947e+16	0.038239205382746014	5868205	peak_000563	chr1:92080052-92080684	Promoter	1	TRUE	FALSE	TRUE	1	0.40043866317557353	-274809290682853	1	NA
chr1	92882786	92883286	501	*	WT	543417	0.03377987719782522	472141	peak_000564	chr1:92882786-92883286	Intron	1	FALSE	FALSE	TRUE	0	-1611801687070850	1420120579842910	3	NA
chr1	93015781	93016041	261	*	A2.2	6806945000000000	0.14070630306970755	611099	peak_000565	chr1:93015781-93016041	Distal Intergenic	1	FALSE	FALSE	TRUE	0	2215459224393830	5472656829003680	4	NA
chr1	93179984	93180439	456	*	WT	4784800000000000	0.02539447542214425	389596	peak_000566	chr1:93179984-93180439	Promoter	1	TRUE	FALSE	TRUE	1	2066233035734160	0.9269019194883037	2	NA
chr1	93345265	93346974	1710	*	A2.2,WT	1210062125	0.1419117485493407	313493725	peak_000567	chr1:93345265-93346974	Promoter	1	TRUE	FALSE	TRUE	1	0.5422993866710569	-2.5302e+16	1	NA
chr1	93567105	93567717	613	*	A2.2	55697	0.07334726990842988	428956	peak_000568	chr1:93567105-93567717	Exon	1	FALSE	FALSE	FALSE	2	-0.7449425639600847	1989848477486960	3	NA
chr1	93846096	93848134	2039	*	A2.2,WT	6.08711e+16	0.05507603864774605	7754331666666660	peak_000569	chr1:93846096-93848134	Promoter	1	TRUE	FALSE	TRUE	2	1.22908e+16	-4175135510321260	1	NA
chr1	93878738	93879492	755	*	WT	7.05564e+16	0.10560113385758267	713062	peak_000570	chr1:93878738-93879492	Promoter	1	TRUE	FALSE	TRUE	1	0.5343581406383421	1.27396e+16	2	NA
chr1	94048441	94049174	734	*	WT	5980976666666660	0.04722278568908611	5334336666666660	peak_000571	chr1:94048441-94049174	Exon	1	TRUE	FALSE	TRUE	2	0.8543646303920652	2.71814e+16	2	NA
chr1	94541516	94541954	439	*	A2.2	4856835	0.06914121480849784	4.14885e+16	peak_000572	chr1:94541516-94541954	Promoter	1	TRUE	FALSE	TRUE	1	1.15011e+16	-3.78559e+16	1	NA
chr1	94723713	94724334	622	*	WT	436906	0.10386551382808544	2.64197e+16	peak_000573	chr1:94723713-94724334	Intron	1	FALSE	FALSE	FALSE	3	1.106e+16	2536198002938620	2	NA
chr1	94735424	94735754	331	*	WT	4844095	0.02669180402380253	3565285	peak_000574	chr1:94735424-94735754	Intron	1	FALSE	FALSE	TRUE	4	0.5825545756130125	2.97078e+16	2	NA
chr1	94926952	94927653	702	*	WT	535748	0.030234736672447943	4622485	peak_000575	chr1:94926952-94927653	Promoter	1	TRUE	FALSE	TRUE	0	0.861349221876135	-4121122973318700	1	NA
chr1	95072676	95072940	265	*	A2.2	4215775000000000	0.04780021245334785	3549705	peak_000576	chr1:95072676-95072940	Promoter	1	TRUE	FALSE	FALSE	0	-0.5202127726764773	3.70961e+16	3	NA
chr1	96862556	96862915	360	*	A2.2	4.13165e+16	0.04792825894127549	2.14115e+16	peak_000577	chr1:96862556-96862915	Distal Intergenic	1	FALSE	FALSE	FALSE	0	2.4942e+16	1.60114e+16	2	NA
chr1	96979533	96981930	2398	*	A2.2,WT	6.87747e+16	0.07543411749116026	7530980138888880	peak_000578	chr1:96979533-96981930	Distal Intergenic	1	FALSE	FALSE	FALSE	0	-0.17689019758416158	1930907590035780	3	NA
chr1	97001972	97003234	1263	*	WT	6126606666666660	0.08650093640294365	5740885	peak_000579	chr1:97001972-97003234	Distal Intergenic	12	FALSE	FALSE	FALSE	102	-1.08313e+16	-0.8594198397356343	5	NA
chr1	97101406	97101957	552	*	WT	5394923333333330	0.06190374099220367	4032050000000000	peak_000580	chr1:97101406-97101957	Intron	1	FALSE	FALSE	FALSE	3	-4305054310152060	1.75582e+16	7	NA
chr1	97849842	97850286	445	*	WT	5828526666666660	0.08555328753782443	4895973333333330	peak_000581	chr1:97849842-97850286	Intron	1	FALSE	FALSE	FALSE	0	2543492433240880	3259525401238790	2	NA
chr1	98009818	98010305	488	*	WT	6880065	0.043724777881768394	7303585	peak_000582	chr1:98009818-98010305	Intron	1	FALSE	FALSE	FALSE	0	-1.73038e+16	1.78136e+16	3	NA
chr1	98044393	98044932	540	*	WT	531808	0.13079964420047266	3740915	peak_000583	chr1:98044393-98044932	Promoter	1	FALSE	FALSE	FALSE	0	1.82786e+16	3533300978783950	2	NA
chr1	98045529	98046230	702	*	WT	4654915	0.08469832696851196	318547	peak_000584	chr1:98045529-98046230	Promoter	1	TRUE	FALSE	FALSE	0	0.23921155612753886	-3.42504e+16	1	NA
chr1	98323327	98324366	1040	*	A2.2,WT	7419457916666660	0.07081973575340197	8411707083333330	peak_000585	chr1:98323327-98324366	Distal Intergenic	2	FALSE	FALSE	TRUE	2	0.876121875455847	2.31248e+16	2	NA
chr1	98452177	98453288	1112	*	A2.2,WT	5.0677e+16	0.0551833636539682	3.70748e+16	peak_000586	chr1:98452177-98453288	Distal Intergenic	2	FALSE	FALSE	TRUE	0	-0.8690029549428616	2.93578e+16	3	NA
chr1	98536635	98537135	501	*	A2.2,WT	6.09367e+16	0.05643251810744421	57641475	peak_000587	chr1:98536635-98537135	Distal Intergenic	5	FALSE	FALSE	FALSE	6	0.4310812918453123	2436355692986830	2	NA
chr1	99418341	99418616	276	*	A2.2	4928215	0.08430453493530354	2961245	peak_000588	chr1:99418341-99418616	Distal Intergenic	1	FALSE	FALSE	FALSE	0	2.26009e+16	4874827010278090	4	NA
chr1	100133046	100133627	582	*	WT	7046036666666660	0.06076772640523762	8893086666666660	peak_000589	chr1:100133046-100133627	Promoter	1	TRUE	FALSE	TRUE	0	0.3285770384578611	0.9217034407895732	3	NA
chr1	100461114	100461677	564	*	WT	418987	0.03419218318161346	2.35896e+16	peak_000590	chr1:100461114-100461677	Intron	1	FALSE	FALSE	FALSE	0	164952671211051	354219828331887	4	NA
chr1	100894356	100895176	821	*	A2.2,WT	50006325	0.03528769786267508	4.48384e+16	peak_000591	chr1:100894356-100895176	Promoter	1	TRUE	FALSE	TRUE	1	2.85266e+16	-1.27221e+16	6	NA
chr1	100895773	100896291	519	*	A2.2,WT	6756728333333330	0.07589185593808083	1.04126e+16	peak_000592	chr1:100895773-100896291	Promoter	1	TRUE	FALSE	TRUE	3	0.5080538956432249	-1.39814e+16	1	NA
chr1	101905337	101905942	606	*	WT	8136925	0.08735879278946816	94232875	peak_000593	chr1:101905337-101905942	Intron	1	FALSE	FALSE	FALSE	0	-0.35092276651574117	2778993708733900	3	G5
chr1	101995862	101996951	1090	*	A2.2,WT	6728571666666660	0.09108117390490336	6621308000000000	peak_000594	chr1:101995862-101996951	Promoter	1	TRUE	FALSE	TRUE	0	-1.39906e+16	1.22658e+16	3	G5
chr1	102181296	102181833	538	*	WT	7.36171e+16	0.06662808217515764	7951413333333330	peak_000595	chr1:102181296-102181833	Distal Intergenic	1	FALSE	FALSE	TRUE	0	-1.2736e+16	2894366366509780	3	NA
chr1	102181846	102182469	624	*	WT	5847035	0.05621846360770795	4880850000000000	peak_000596	chr1:102181846-102182469	Distal Intergenic	1	FALSE	FALSE	TRUE	0	2.37148e+16	3978146655206070	4	NA
chr1	102183625	102186817	3193	*	A2.2,WT	7855018583333330	0.11067516719949888	1.0056e+16	peak_000597	chr1:102183625-102186817	Distal Intergenic	13	FALSE	FALSE	TRUE	38	-1.01226e+16	-1.10922e+16	5	NA
chr1	102466963	102467206	244	*	WT	512097	0.14005038774307327	3151445	peak_000598	chr1:102466963-102467206	Distal Intergenic	1	FALSE	FALSE	FALSE	0	2.64338e+16	3532361609582290	4	NA
chr1	103899814	103900172	359	*	A2.2	4961065	0.07589674362757028	3.22266e+16	peak_000599	chr1:103899814-103900172	Distal Intergenic	1	FALSE	FALSE	FALSE	0	2037186977079380	19325765200895	2	NA
chr1	104560601	104561045	445	*	WT	537246	0.12766299999275532	3796395	peak_000600	chr1:104560601-104561045	Distal Intergenic	2	FALSE	FALSE	FALSE	0	-0.5667695434780214	3.65155e+16	3	NA
chr1	105113839	105114252	414	*	WT	476523	0.1225391469148084	3.10011e+16	peak_000601	chr1:105113839-105114252	Distal Intergenic	1	FALSE	FALSE	FALSE	0	2630331155469880	3454833609704360	4	NA
chr1	106651279	106651879	601	*	WT	7331825	0.05168864614056072	7664805	peak_000602	chr1:106651279-106651879	Distal Intergenic	1	FALSE	FALSE	FALSE	0	2.20064e+16	5302701098565450	4	NA
chr1	106746451	106747297	847	*	A2.2,WT	531135	0.06672546467850277	429122875	peak_000603	chr1:106746451-106747297	Distal Intergenic	1	FALSE	FALSE	FALSE	0	-1.05283e+16	246364603722512	3	NA
chr1	106860354	106861538	1185	*	WT	1063316	0.16429819446221	1493405	peak_000604	chr1:106860354-106861538	Intron	13	FALSE	FALSE	FALSE	94	-1080008709747500	-0.8732792011457753	5	NA
chr1	106880262	106880516	255	*	A2.2	513299	0.12438914878087848	3.35293e+16	peak_000605	chr1:106880262-106880516	Distal Intergenic	1	FALSE	FALSE	FALSE	0	1447855111768710	3.00291e+16	2	NA
chr1	106926395	106928828	2434	*	A2.2,WT	1.06601e+16	0.16649784669935033	1772555625	peak_000606	chr1:106926395-106928828	Distal Intergenic	12	TRUE	FALSE	TRUE	21	-8883405807802200	-1.27028e+16	5	NA
chr1	107056429	107057509	1081	*	A2.2,WT	4898891666666660	0.04198768533631964	4826715	peak_000607	chr1:107056429-107057509	Promoter	1	TRUE	FALSE	TRUE	1	1443514224699010	-2.56219e+16	1	NA
chr1	107093334	107093604	271	*	WT	7439265000000000	0.05299903881803023	7882675	peak_000608	chr1:107093334-107093604	Distal Intergenic	1	FALSE	FALSE	FALSE	0	1.60499e+16	1.3546e+16	2	NA
chr1	107139918	107140661	744	*	WT	7626036666666660	0.05885366957212402	9774759999999990	peak_000609	chr1:107139918-107140661	Promoter	1	TRUE	FALSE	TRUE	0	0.5865557162074949	-1.762e+16	1	NA
chr1	107140950	107141843	894	*	WT	5161899999999990	0.029236553621475342	4882925	peak_000610	chr1:107140950-107141843	Promoter	2	TRUE	FALSE	TRUE	3	0.3225913016109373	-4822175400610570	1	NA
chr1	107141916	107142579	664	*	WT	970919	0.0729753521745381	12449605	peak_000611	chr1:107141916-107142579	Promoter	1	TRUE	FALSE	TRUE	0	-3.21427e+16	2348181111459120	7	NA
chr1	107226104	107226811	708	*	WT	5028015	0.02787925784729449	3767025	peak_000612	chr1:107226104-107226811	Intron	1	FALSE	FALSE	TRUE	2	4198959228208530	-1.06838e+16	6	NA
chr1	107230219	107230563	345	*	WT	5547905	0.05171755471391017	4.35521e+16	peak_000613	chr1:107230219-107230563	Intron	1	FALSE	FALSE	TRUE	0	1.58851e+16	3205114943627700	2	NA
chr1	107246865	107247755	891	*	A2.2,WT	8830014	0.12421964492970444	1.13028e+16	peak_000614	chr1:107246865-107247755	Intron	1	TRUE	FALSE	TRUE	0	0.5928246943263914	2323877913598410	2	NA
chr1	107252309	107252794	486	*	A2.2	66099925	0.09823049713011384	651286	peak_000615	chr1:107252309-107252794	Intron	2	FALSE	FALSE	TRUE	2	-1.51586e+16	2.1008e+16	3	NA
chr1	107262594	107264435	1842	*	A2.2,WT	12391755	0.20755657588967502	2169491357142850	peak_000616	chr1:107262594-107264435	Intron	12	FALSE	FALSE	TRUE	20	-894988072235299	-1.03602e+16	5	NA
chr1	107480717	107481272	556	*	WT	5176170000000000	0.04754781711915076	3778385	peak_000617	chr1:107480717-107481272	3' UTR	1	FALSE	FALSE	FALSE	0	1.99496e+16	0.8416892119687724	2	NA
chr1	107532432	107532920	489	*	A2.2	7076264999999990	0.19213572885114988	60439	peak_000618	chr1:107532432-107532920	Distal Intergenic	1	FALSE	FALSE	FALSE	0	4233560439756380	-1.25017e+16	6	NA
chr1	108114138	108114734	597	*	WT	542188	0.043659440422253996	4230895	peak_000619	chr1:108114138-108114734	Distal Intergenic	1	FALSE	FALSE	FALSE	2	-0.8165722148509119	1.77035e+16	3	NA
chr1	108199840	108200880	1041	*	A2.2	8253535	0.08342035673415182	939564	peak_000620	chr1:108199840-108200880	Promoter	1	TRUE	FALSE	TRUE	1	2.06197e+16	-2.12541e+16	1	NA
chr1	108591618	108591923	306	*	WT	610563	0.07618329933239092	5516954999999990	peak_000621	chr1:108591618-108591923	Intron	1	FALSE	FALSE	TRUE	2	0.6845295397548582	3.06433e+16	2	NA
chr1	109041899	109042234	336	*	A2.2	5416565	0.07137838884535758	517487	peak_000622	chr1:109041899-109042234	Promoter	1	TRUE	FALSE	FALSE	0	241676509063529	0.18107925141274217	2	NA
chr1	109075580	109076194	615	*	WT	9536785	0.10533328848193155	131484775	peak_000623	chr1:109075580-109076194	Promoter	1	TRUE	FALSE	TRUE	3	-1.47904e+16	1599514824990620	3	NA
chr1	109090714	109091148	435	*	A2.2	5465533333333330	0.07160138851702696	4133716666666660	peak_000624	chr1:109090714-109091148	Promoter	1	TRUE	FALSE	TRUE	2	0.959450241735449	-0.8131212166506123	1	NA
chr1	109099923	109100706	784	*	WT	571353	0.036569465051661795	513368	peak_000625	chr1:109099923-109100706	Promoter	1	TRUE	FALSE	TRUE	1	1.99585e+16	-2747053640242220	1	NA
chr1	109213593	109214130	538	*	A2.2	462436	0.03772814628317682	4708785	peak_000626	chr1:109213593-109214130	Promoter	1	TRUE	FALSE	TRUE	2	0.3553345171718504	-2.28184e+16	1	NA
chr1	109282954	109283640	687	*	A2.2,WT	5976026666666660	0.050083110957170315	71606325	peak_000627	chr1:109282954-109283640	Promoter	1	TRUE	FALSE	TRUE	0	0.07017045896338481	-2986030238028170	1	NA
chr1	109483784	109484521	738	*	A2.2,WT	7257275833333330	0.1005425040384565	10539445	peak_000628	chr1:109483784-109484521	Promoter	1	TRUE	FALSE	TRUE	4	0.026964363267889202	-4480964558478000	1	NA
chr1	109532537	109532989	453	*	WT	562763	0.04262731184821708	4826625	peak_000629	chr1:109532537-109532989	Distal Intergenic	1	FALSE	FALSE	FALSE	1	3.74772e+16	-1439849043543940	6	NA
chr1	109546199	109547710	1512	*	WT	565378	0.04498022059472612	5181	peak_000630	chr1:109546199-109547710	Promoter	1	TRUE	FALSE	TRUE	3	0.725637313535681	2039841515664450	2	NA
chr1	109547721	109549490	1770	*	A2.2,WT	1.1296e+16	0.1402004896109093	2.7171e+16	peak_000631	chr1:109547721-109549490	Promoter	1	TRUE	FALSE	TRUE	1	0.05639379899786967	-3379376070852880	1	NA
chr1	109620379	109621345	967	*	WT	602214	0.08027159048717908	574109	peak_000632	chr1:109620379-109621345	Promoter	2	TRUE	FALSE	TRUE	2	0.573537704160681	-3.34842e+16	1	NA
chr1	109653346	109654078	733	*	WT	511467	0.02838409666221465	414698	peak_000633	chr1:109653346-109654078	Downstream	1	TRUE	FALSE	FALSE	0	2380016919782620	2.49451e+16	2	NA
chr1	109654271	109655198	928	*	A2.2,WT	7984808666666660	0.11783044143092844	9037357	peak_000634	chr1:109654271-109655198	Promoter	9	TRUE	FALSE	TRUE	9	0.4883712498454954	1.91375e+16	2	NA
chr1	109655638	109656817	1180	*	A2.2,WT	6539135	0.11441929386009174	6878950000000000	peak_000635	chr1:109655638-109656817	Promoter	1	TRUE	FALSE	TRUE	0	-3.67285e+16	-2454553859587310	8	NA
chr1	109667885	109668503	619	*	WT	4977835000000000	0.03511612657280944	356665	peak_000636	chr1:109667885-109668503	Promoter	1	TRUE	FALSE	TRUE	0	0.08307909648703593	-3.01339e+16	1	NA
chr1	109687502	109688279	778	*	A2.2,WT	6.50883e+16	0.06590074254797165	621177	peak_000637	chr1:109687502-109688279	Promoter	1	TRUE	FALSE	TRUE	0	0.8046926228313352	-1.92157e+16	1	NA
chr1	109739710	109740236	527	*	WT	5133075	0.12380571753936298	3975655	peak_000638	chr1:109739710-109740236	Promoter	1	TRUE	FALSE	TRUE	0	2514221307447420	-1.79187e+16	1	NA
chr1	109774992	109775354	363	*	WT	577599	0.03631555719405771	5.15776e+16	peak_000639	chr1:109774992-109775354	Exon	1	FALSE	FALSE	FALSE	1	0.7740520207195188	408732186043679	4	NA
chr1	110338283	110338792	510	*	A2.2	5382733333333330	0.07918638774770481	3.82219e+16	peak_000640	chr1:110338283-110338792	Promoter	1	TRUE	FALSE	TRUE	0	0.2793902127056028	-3.55399e+16	1	NA
chr1	110606146	110607360	1215	*	WT	708844	0.0881216725995829	824788	peak_000641	chr1:110606146-110607360	Promoter	1	TRUE	TRUE	TRUE	0	1.17045e+16	-3.17275e+16	1	NA
chr1	110609883	110611640	1758	*	WT	1049272375	0.1874206158318584	169151725	peak_000642	chr1:110609883-110611640	Intron	13	FALSE	FALSE	TRUE	13	-8305470112154010	-1.11038e+16	5	NA
chr1	110615711	110616335	625	*	WT	5.24499e+16	0.08694279098764084	401319	peak_000643	chr1:110615711-110616335	Intron	1	FALSE	FALSE	FALSE	0	0.10311102550314921	-1.55749e+16	1	NA
chr1	110619243	110619648	406	*	WT	6.83698e+16	0.04621637381692538	6745950000000000	peak_000644	chr1:110619243-110619648	Intron	1	FALSE	TRUE	FALSE	0	1789795037916170	1547127587441790	2	NA
chr1	110646949	110647991	1043	*	WT	6.28048e+16	0.03959159224990674	5.83879e+16	peak_000645	chr1:110646949-110647991	Distal Intergenic	1	FALSE	FALSE	FALSE	1	-1394185367414480	2470206601266250	3	NA
chr1	110963444	110964279	836	*	WT	8403234999999990	0.06139927898378733	1041175	peak_000646	chr1:110963444-110964279	Promoter	1	TRUE	FALSE	TRUE	0	0.5175757376460935	-2172501104231480	1	NA
chr1	111738817	111739331	515	*	WT	440094	0.022048252342571475	2910195	peak_000647	chr1:111738817-111739331	Promoter	1	TRUE	FALSE	TRUE	1	3.54657e+16	-1.44192e+16	6	NA
chr1	111755144	111755855	712	*	WT	525965	0.030199017072550738	464062	peak_000648	chr1:111755144-111755855	Promoter	1	TRUE	FALSE	TRUE	3	1.33636e+16	-1063376860972050	1	NA
chr1	113041624	113042111	488	*	A2.2	4385630000000000	0.10557179262189194	2426015	peak_000649	chr1:113041624-113042111	Intron	1	FALSE	FALSE	FALSE	0	1.25049e+16	1.45055e+16	2	NA
chr1	113390290	113390784	495	*	WT	535328	0.039032791227941926	5168575000000000	peak_000650	chr1:113390290-113390784	Promoter	1	TRUE	FALSE	FALSE	0	0.8004041878490354	-3482685702200530	1	NA
chr1	113423795	113424182	388	*	WT	4.57241e+16	0.09871641043242955	282862	peak_000651	chr1:113423795-113424182	Intron	1	FALSE	FALSE	FALSE	0	0.6803394524364378	-0.9678202739912343	1	NA
chr1	113849692	113850778	1087	*	A2.2,WT	129509425	0.23935146501408336	195672775	peak_000652	chr1:113849692-113850778	Intron	18	TRUE	FALSE	FALSE	23	-9040462616273880	-1.21769e+16	5	NA
chr1	113871600	113871901	302	*	WT	409401	0.018899350543794546	250814	peak_000653	chr1:113871600-113871901	Promoter	1	FALSE	FALSE	FALSE	1	0.7338349787502195	4073798758630140	4	NA
chr1	113904643	113905324	682	*	A2.2,WT	6636370833333330	0.06820705162487742	9530569166666660	peak_000654	chr1:113904643-113905324	Promoter	1	TRUE	FALSE	TRUE	0	-0.04629344064904195	-2856032984610200	1	NA
chr1	113928968	113930238	1271	*	WT	7100885	0.10707598527118889	8989035000000000	peak_000655	chr1:113928968-113930238	Promoter	1	TRUE	FALSE	TRUE	0	1148705121686920	-4319455998297340	1	NA
chr1	113947166	113947411	246	*	WT	4079395	0.018768097607666814	250814	peak_000656	chr1:113947166-113947411	Intron	2	FALSE	FALSE	FALSE	0	2283808585813510	5.33438e+16	4	NA
chr1	113978985	113979644	660	*	WT	795357	0.07315861005608933	1.1002e+16	peak_000657	chr1:113978985-113979644	Promoter	1	TRUE	FALSE	TRUE	3	0.40760802905844706	-1.78146e+16	1	G5
chr1	114112875	114113627	753	*	A2.2	9265467999999990	0.18930589297931896	1.35048e+16	peak_000658	chr1:114112875-114113627	Intron	2	FALSE	FALSE	TRUE	0	3.47925e+16	-1.38102e+16	6	G5
chr1	114153221	114153850	630	*	WT	5363305	0.05019685197313497	5396739999999990	peak_000659	chr1:114153221-114153850	Promoter	1	TRUE	FALSE	TRUE	0	1.37885e+16	-1501058193202620	1	G5
chr1	114196869	114198534	1666	*	A2.2,WT	1.26981e+16	0.19068361759220281	2.49099e+16	peak_000660	chr1:114196869-114198534	Distal Intergenic	13	FALSE	FALSE	TRUE	17	-8643413666078570	-1.16448e+16	5	G5
chr1	114298707	114299474	768	*	WT	5795615	0.03492787244818707	4961615	peak_000661	chr1:114298707-114299474	Distal Intergenic	1	FALSE	FALSE	TRUE	2	0.49360930602835673	3175562483910910	4	G5
chr1	114716524	114716895	372	*	A2.2	528365	0.06670417949006723	4433285	peak_000662	chr1:114716524-114716895	Promoter	1	TRUE	FALSE	FALSE	0	0.36198424976157206	-2134823816176060	1	NA
chr1	114757569	114758064	496	*	WT	4306414999999990	0.021493150370462465	3.47886e+16	peak_000663	chr1:114757569-114758064	Promoter	1	TRUE	FALSE	TRUE	0	2.11796e+16	0.402929885033958	2	NA
chr1	115166665	115167237	573	*	WT	5544345	0.03420358746532221	47095	peak_000664	chr1:115166665-115167237	Distal Intergenic	1	FALSE	FALSE	TRUE	0	-3239427212068560	-1.97025e+16	8	NA
chr1	115337587	115338097	511	*	A2.2	5005245	0.055480088091030194	3.52514e+16	peak_000665	chr1:115337587-115338097	Promoter	1	TRUE	FALSE	FALSE	0	1.21163e+16	-1.89103e+16	1	NA
chr1	115360232	115360624	393	*	A2.2	544893	0.09995075545299972	3831705	peak_000666	chr1:115360232-115360624	Intron	1	FALSE	FALSE	FALSE	0	1.15614e+16	1.58909e+16	2	NA
chr1	115545832	115546239	408	*	A2.2	447407	0.063775407379837	2636475	peak_000667	chr1:115545832-115546239	Distal Intergenic	1	FALSE	FALSE	TRUE	0	4077320453336700	-1.26517e+16	6	G2
chr1	116079878	116081428	1551	*	WT	7808707499999990	0.12009941562065	87396025	peak_000668	chr1:116079878-116081428	Distal Intergenic	15	FALSE	FALSE	FALSE	64	-1.05991e+16	-0.7368672660547566	5	NA
chr1	116151914	116152518	605	*	WT	5795603333333330	0.043456385529777396	7424270000000000	peak_000669	chr1:116151914-116152518	Distal Intergenic	1	TRUE	FALSE	TRUE	0	1.34007e+16	-0.7028132847505879	2	NA
chr1	116200224	116200477	254	*	WT	6920615	0.15731279744870372	6386324999999990	peak_000670	chr1:116200224-116200477	Distal Intergenic	1	FALSE	FALSE	FALSE	1	0.7171840636043455	4088256938104020	4	NA
chr1	116354400	116355003	604	*	WT	7121410000000000	0.047573793937751255	7377105	peak_000671	chr1:116354400-116355003	Distal Intergenic	1	FALSE	FALSE	TRUE	0	2.35644e+16	2662897688989030	2	G5
chr1	116355675	116358483	2809	*	A2.2,WT	8474128874999990	0.15365189631649084	1.08118e+16	peak_000672	chr1:116355675-116358483	Distal Intergenic	18	FALSE	FALSE	TRUE	30	-9686915520021440	-1.03924e+16	5	G5
chr1	116358884	116360321	1438	*	WT	81231275	0.08858396356289847	9667122500000000	peak_000673	chr1:116358884-116360321	Distal Intergenic	1	FALSE	FALSE	TRUE	1	1.02559e+16	0.029175502900474104	2	G5
chr1	116372630	116373118	489	*	WT	5053153333333330	0.03733524909700032	541667	peak_000674	chr1:116372630-116373118	Promoter	1	TRUE	FALSE	TRUE	0	0.19257878940390605	-3.20267e+16	1	G5
chr1	116373397	116373986	590	*	WT	417877	0.019318715899703118	3623665	peak_000675	chr1:116373397-116373986	Promoter	1	TRUE	FALSE	TRUE	1	1.35667e+16	-3.72338e+16	1	G5
chr1	116376398	116376733	336	*	WT	5069415	0.036494100151166685	378103	peak_000676	chr1:116376398-116376733	Intron	1	TRUE	FALSE	TRUE	1	1.25861e+16	193247566903054	2	G5
chr1	116418256	116418623	368	*	WT	653742	0.05224262436761494	6225555	peak_000677	chr1:116418256-116418623	Promoter	1	TRUE	FALSE	FALSE	0	2561345216444000	2.72884e+16	2	NA
chr1	116463702	116464457	756	*	WT	4344805	0.03531352644208813	2851925	peak_000678	chr1:116463702-116464457	Intron	1	FALSE	FALSE	FALSE	0	-3.28384e+16	2075103385094990	7	NA
chr1	116486062	116486379	318	*	WT	475322	0.1040529324831338	309726	peak_000679	chr1:116486062-116486379	Distal Intergenic	1	FALSE	FALSE	TRUE	0	1598306771924960	5004435164574970	4	NA
chr1	117121875	117122176	302	*	WT	7.92095e+16	0.07012220813011075	1039489	peak_000680	chr1:117121875-117122176	Promoter	1	TRUE	FALSE	TRUE	0	1.45031e+16	0.04495726311623338	2	NA
chr1	117605763	117606162	400	*	WT	4965325	0.04584176971690433	411687	peak_000681	chr1:117605763-117606162	Promoter	1	TRUE	FALSE	FALSE	0	-0.3286572726459597	-4.38906e+16	1	NA
chr1	117929000	117929879	880	*	WT	4.81934e+16	0.03468967647389378	4481553333333330	peak_000682	chr1:117929000-117929879	Promoter	1	TRUE	FALSE	TRUE	2	0.9510391918926145	-1.68907e+16	1	NA
chr1	119647728	119648593	866	*	WT	5704093333333330	0.04483330028275398	5947220000000000	peak_000683	chr1:119647728-119648593	Promoter	1	TRUE	FALSE	TRUE	0	0.9237360922603514	-3789894240255950	1	NA
chr1	119712407	119712690	284	*	A2.2	4.28316e+16	0.03413797269305982	24802	peak_000684	chr1:119712407-119712690	Promoter	1	TRUE	FALSE	TRUE	0	1.34848e+16	0.18685553753792528	2	NA
chr1	120175896	120176628	733	*	A2.2,WT	9448345	0.08483172508854718	1.35889e+16	peak_000685	chr1:120175896-120176628	Promoter	2	TRUE	FALSE	TRUE	1	-0.4064554603786562	2608358008508070	3	NA
chr1	143804129	143804429	301	*	WT	499363	0.09610829789818787	351117	peak_000686	chr1:143804129-143804429	Distal Intergenic	1	TRUE	FALSE	FALSE	0	151994907539176	4719386679772720	4	NA
chr1	144546318	144546763	446	*	WT	7274566666666660	0.13088562796578396	785603	peak_000687	chr1:144546318-144546763	Promoter	1	TRUE	FALSE	FALSE	0	0.6750800577907469	-0.2807302645403218	2	NA
chr1	144551852	144552488	637	*	WT	7692325	0.0804040200781866	130488	peak_000688	chr1:144551852-144552488	Promoter	1	TRUE	FALSE	TRUE	0	1.69619e+16	0.9633987971585918	2	NA
chr1	145287479	145287869	391	*	WT	5388825	0.07767395361142013	3864795	peak_000689	chr1:145287479-145287869	Promoter	1	FALSE	FALSE	FALSE	1	2325512525251370	0.8040398188871074	2	NA
chr1	145823768	145824034	267	*	A2.2	4542555	0.036449928387734414	3819705	peak_000690	chr1:145823768-145824034	Promoter	0	TRUE	FALSE	TRUE	0	239863764922904	3.61327e+16	4	NA
chr1	145845544	145846185	642	*	A2.2	4789835	0.05987972476999318	3589435	peak_000691	chr1:145845544-145846185	Promoter	1	TRUE	FALSE	TRUE	1	0.6346108881740476	-1736581640596990	1	NA
chr1	145858886	145859561	676	*	WT	5066463333333330	0.038090073156592345	4421203333333330	peak_000692	chr1:145858886-145859561	Promoter	1	TRUE	FALSE	TRUE	1	0.7422339884548094	-3337730424757600	1	NA
chr1	145926899	145927544	646	*	WT	6394795	0.05409491367506461	5976895000000000	peak_000693	chr1:145926899-145927544	Promoter	1	TRUE	FALSE	TRUE	2	1.35573e+16	0.5520449706357646	2	NA
chr1	145979107	145979734	628	*	A2.2,WT	7389365	0.10059560418196131	9722678333333330	peak_000694	chr1:145979107-145979734	Downstream	1	TRUE	FALSE	TRUE	7	-0.8672013430872355	1.00059e+16	3	NA
chr1	145996814	145997620	807	*	WT	5.56683e+16	0.10188093685163818	450516	peak_000695	chr1:145996814-145997620	Promoter	1	TRUE	FALSE	FALSE	4	0.42378139179038066	-0.13636388098777052	3	NA
chr1	146035407	146039656	4250	*	A2.2,WT	1.0685e+16	0.1763905005375903	2036469439102560	peak_000696	chr1:146035407-146039656	Promoter	2	TRUE	FALSE	TRUE	2	-4353433492967610	1.66231e+16	7	NA
chr1	146376940	146377401	462	*	A2.2	4443705	0.05037593316896716	3445595	peak_000697	chr1:146376940-146377401	Promoter	1	TRUE	FALSE	FALSE	0	1640699979475010	2.94501e+16	2	NA
chr1	149176573	149176869	297	*	A2.2,WT	8778519166666660	0.09420286587928661	1.05899e+16	peak_000698	chr1:149176573-149176869	Promoter	1	TRUE	FALSE	FALSE	0	3563340541532500	-1.9623e+16	6	NA
chr1	149899568	149899924	357	*	WT	6013	0.03957206937502872	6.25196e+16	peak_000699	chr1:149899568-149899924	Promoter	1	TRUE	FALSE	TRUE	1	2.26998e+16	2.41215e+16	2	NA
chr1	150010305	150011004	700	*	A2.2	5373805	0.04821715738489712	495476	peak_000700	chr1:150010305-150011004	Promoter	1	TRUE	FALSE	TRUE	1	2.42636e+16	-2.52867e+16	1	NA
chr1	150067381	150067694	314	*	WT	5968466666666660	0.044533708801922096	6610503333333330	peak_000701	chr1:150067381-150067694	Promoter	1	TRUE	FALSE	TRUE	0	264896142165946	1.48448e+16	2	NA
chr1	150281913	150282462	550	*	WT	532968	0.03046010270821798	422784	peak_000702	chr1:150281913-150282462	Promoter	1	TRUE	FALSE	FALSE	2	0.9847131935863401	-0.21956517016471144	2	NA
chr1	150293551	150294421	871	*	A2.2,WT	70641625	0.08419925502121459	102045335	peak_000703	chr1:150293551-150294421	Promoter	1	TRUE	FALSE	TRUE	3	-1.43251e+16	1.76133e+16	3	NA
chr1	150363655	150364342	688	*	WT	7.4113e+16	0.17207910849577587	7904645	peak_000704	chr1:150363655-150364342	Promoter	2	TRUE	FALSE	TRUE	1	0.4353462425975706	-2.99538e+16	1	NA
chr1	150578473	150578963	491	*	A2.2	608723	0.07713961656894056	530389	peak_000705	chr1:150578473-150578963	Promoter	1	TRUE	FALSE	TRUE	3	0.47070312183188456	3.09231e+16	4	NA
chr1	150579177	150580069	893	*	A2.2,WT	7120225	0.0770406924080993	9335219666666660	peak_000706	chr1:150579177-150580069	Promoter	2	TRUE	FALSE	TRUE	0	1541196462324130	-1.76196e+16	1	NA
chr1	150604404	150605184	781	*	A2.2,WT	612303	0.04780800362495746	5.8047e+16	peak_000707	chr1:150604404-150605184	Intron	1	TRUE	FALSE	TRUE	0	0.0138757197170164	2.0279e+16	3	NA
chr1	150629001	150630016	1016	*	A2.2,WT	6029495833333330	0.0617682338253305	6760615833333330	peak_000708	chr1:150629001-150630016	Promoter	1	TRUE	FALSE	TRUE	2	1.32457e+16	-2263099508638980	1	NA
chr1	150926277	150927025	749	*	WT	10429625	0.0834341439430942	1398115	peak_000709	chr1:150926277-150927025	Promoter	2	TRUE	FALSE	FALSE	4	0.31361269634055156	-1.67376e+16	1	NA
chr1	151059375	151059738	364	*	WT	4815795	0.0256999898346282	4062105	peak_000710	chr1:151059375-151059738	Promoter	1	TRUE	FALSE	TRUE	0	1.05753e+16	-0.03146817004264113	2	NA
chr1	151146175	151147044	870	*	A2.2	459068	0.08680925657698718	318326	peak_000711	chr1:151146175-151147044	Promoter	1	TRUE	FALSE	TRUE	4	1106043931653960	-2414634125586150	1	NA
chr1	151165614	151166427	814	*	WT	6466536666666660	0.051359291786007254	6669976666666660	peak_000712	chr1:151165614-151166427	Promoter	1	TRUE	FALSE	TRUE	2	-0.43580070454789144	1781523806695330	3	NA
chr1	151254508	151255003	496	*	A2.2,WT	6075785	0.056067905596428984	5.74445e+16	peak_000713	chr1:151254508-151255003	Promoter	1	TRUE	FALSE	TRUE	3	0.9118578402309324	2.34776e+16	2	NA
chr1	151281396	151282522	1127	*	A2.2,WT	5989396666666660	0.059137599761187064	8700825	peak_000714	chr1:151281396-151282522	Promoter	2	TRUE	FALSE	TRUE	1	0.08897161166953105	-4.43389e+16	1	NA
chr1	151763317	151763833	517	*	WT	584377	0.0712488340301519	555539	peak_000715	chr1:151763317-151763833	Promoter	1	TRUE	FALSE	TRUE	0	2046931621244420	0.6474845238965679	2	NA
chr1	151790375	151790804	430	*	WT	460255	0.02406766568682875	3.13533e+16	peak_000716	chr1:151790375-151790804	Promoter	1	TRUE	TRUE	FALSE	0	1.58124e+16	-0.3444996646601033	2	NA
chr1	151909399	151909672	274	*	WT	5.65176e+16	0.052429044515280625	4648680000000000	peak_000717	chr1:151909399-151909672	Promoter	1	FALSE	TRUE	FALSE	0	1.95001e+16	0.6822296210569072	2	NA
chr1	152047800	152048572	773	*	A2.2,WT	46596225	0.04096667698937724	4400498750000000	peak_000718	chr1:152047800-152048572	Distal Intergenic	1	FALSE	FALSE	TRUE	2	0.3273870913295652	0.2214352914136577	3	NA
chr1	153658637	153658929	293	*	WT	7003703333333330	0.12747455979712377	818257	peak_000719	chr1:153658637-153658929	Promoter	1	TRUE	FALSE	TRUE	0	2.08241e+16	-2.42829e+16	1	NA
chr1	153670898	153671674	777	*	A2.2	5592230000000000	0.06739700122811161	5920843333333330	peak_000720	chr1:153670898-153671674	Promoter	1	TRUE	FALSE	FALSE	0	202267706077384	3.56536e+16	4	NA
chr1	153727529	153728294	766	*	A2.2,WT	8522256666666660	0.10437761285993619	1.33558e+16	peak_000721	chr1:153727529-153728294	Promoter	1	TRUE	FALSE	TRUE	0	0.9509264199046995	-3671603815909030	1	NA
chr1	153775563	153775956	394	*	WT	5563065	0.05069010649766059	634075	peak_000722	chr1:153775563-153775956	Promoter	1	TRUE	FALSE	TRUE	0	1.06313e+16	0.7837277480405498	2	NA
chr1	153783338	153783869	532	*	A2.2,WT	6081433333333330	0.05312354429052579	6.74114e+16	peak_000723	chr1:153783338-153783869	Distal Intergenic	2	TRUE	FALSE	TRUE	1	2.35739e+16	-2605362193937900	1	NA
chr1	153928399	153929290	892	*	A2.2,WT	5709395	0.04300241854286204	52312125	peak_000724	chr1:153928399-153929290	Exon	1	FALSE	FALSE	TRUE	4	-1.20526e+16	0.7755316325467754	3	NA
chr1	153957824	153958619	796	*	WT	5225023333333330	0.030779847756996447	4508566666666660	peak_000725	chr1:153957824-153958619	Promoter	2	TRUE	FALSE	TRUE	1	0.8776098458080198	-2.11566e+16	1	NA
chr1	153963176	153963869	694	*	A2.2	42336	0.05566503877710737	28173	peak_000726	chr1:153963176-153963869	Promoter	1	TRUE	FALSE	TRUE	1	0.4140261379985716	-2.7327e+16	1	NA
chr1	153967283	153968026	744	*	A2.2,WT	66922575	0.05510047662970304	7.27291e+16	peak_000727	chr1:153967283-153968026	Promoter	1	TRUE	FALSE	TRUE	0	-3088951471635820	2422553164605490	7	NA
chr1	153986055	153986832	778	*	WT	4210615	0.03536079207728757	2663945	peak_000728	chr1:153986055-153986832	Promoter	1	TRUE	FALSE	TRUE	0	217551171462821	-1.3911e+16	1	NA
chr1	153990504	153991179	676	*	A2.2,WT	7901346666666660	0.07847553097345025	1.0954e+16	peak_000729	chr1:153990504-153991179	Promoter	1	TRUE	FALSE	TRUE	1	-0.16333633978081685	1.40886e+16	3	NA
chr1	154182176	154183587	1412	*	A2.2,WT	7.81433e+16	0.09640078892465247	1.14723e+16	peak_000730	chr1:154182176-154183587	Promoter	1	TRUE	FALSE	TRUE	3	-0.08732611257744771	-4536892311926490	1	NA
chr1	154441973	154442392	420	*	A2.2	488436	0.08836711699605082	3606435	peak_000731	chr1:154441973-154442392	Intron	1	FALSE	FALSE	TRUE	0	0.8626483647136595	3.07953e+16	3	NA
chr1	154558356	154559566	1211	*	A2.2,WT	5718946666666660	0.05311097845238166	6.64526e+16	peak_000732	chr1:154558356-154559566	Promoter	1	TRUE	FALSE	TRUE	0	0.7537732092647459	-4174050467367770	1	NA
chr1	154840440	154840689	250	*	WT	554716	0.03457590159063361	4989685	peak_000733	chr1:154840440-154840689	Intron	1	FALSE	FALSE	TRUE	0	2.20177e+16	5335142714623800	4	NA
chr1	154936650	154937265	616	*	A2.2	734362	0.0716091439524486	896602	peak_000734	chr1:154936650-154937265	Promoter	1	TRUE	FALSE	TRUE	0	1.62978e+16	-0.40603341376364943	2	NA
chr1	154955877	154956428	552	*	A2.2,WT	517312	0.03692106145771305	44776675	peak_000735	chr1:154955877-154956428	Promoter	1	TRUE	FALSE	TRUE	1	1.26537e+16	2.06638e+16	2	NA
chr1	154961444	154962012	569	*	A2.2,WT	4.68038e+16	0.036237896682842184	3.93089e+16	peak_000736	chr1:154961444-154962012	Promoter	1	TRUE	FALSE	TRUE	1	1.23307e+16	-2.80605e+16	1	NA
chr1	154970841	154971855	1015	*	A2.2,WT	558163875	0.05563427049085588	64072	peak_000737	chr1:154970841-154971855	Promoter	1	TRUE	FALSE	TRUE	8	0.15809106509970683	-2267463283892280	1	NA
chr1	154972487	154973183	697	*	WT	6084206666666660	0.05381358915961635	6159556666666660	peak_000738	chr1:154972487-154973183	Intron	1	TRUE	FALSE	TRUE	2	0.3471717802791502	-1.11805e+16	1	NA
chr1	154973580	154975287	1708	*	A2.2,WT	2.04901e+16	0.31631685840055246	7149073200000000	peak_000739	chr1:154973580-154975287	Promoter	1	TRUE	FALSE	TRUE	1	-0.5189529391021822	-4640800612326270	1	NA
chr1	154982937	154983578	642	*	WT	435269	0.021136288569598687	3375995	peak_000740	chr1:154982937-154983578	Promoter	1	TRUE	FALSE	TRUE	1	1.63125e+16	0.7752896376889873	2	NA
chr1	155050695	155050947	253	*	WT	414031	0.02568818446148858	3.40288e+16	peak_000741	chr1:155050695-155050947	Promoter	1	TRUE	FALSE	TRUE	0	2.34044e+16	4433700663689960	4	NA
chr1	155084933	155085475	543	*	A2.2,WT	5268425833333330	0.05889427284984976	6099028333333330	peak_000742	chr1:155084933-155085475	Exon	1	TRUE	FALSE	FALSE	1	2.54994e+16	-1.95735e+16	1	NA
chr1	155127676	155128160	485	*	A2.2	4.59956e+16	0.0561337926188646	2.74613e+16	peak_000743	chr1:155127676-155128160	Promoter	1	TRUE	FALSE	FALSE	0	0.4339642493038084	-3.13441e+16	1	NA
chr1	155135109	155136452	1344	*	A2.2,WT	640522	0.05615927756631314	9341563333333330	peak_000744	chr1:155135109-155136452	Promoter	1	TRUE	FALSE	TRUE	0	-0.24506771881295186	-5028167145605690	1	NA
chr1	155139628	155140749	1122	*	A2.2,WT	6733725	0.0651497849471385	1.01021e+16	peak_000745	chr1:155139628-155140749	Promoter	1	TRUE	FALSE	FALSE	1	-3.39895e+16	1.99583e+16	7	NA
chr1	155172869	155173381	513	*	WT	4455385	0.03338510862180987	380541	peak_000746	chr1:155172869-155173381	Promoter	1	TRUE	FALSE	TRUE	1	1.17301e+16	0.49278901303231004	2	NA
chr1	155217853	155218166	314	*	WT	4626165	0.024734639988885202	326504	peak_000747	chr1:155217853-155218166	Promoter	1	FALSE	FALSE	FALSE	0	2497086402585970	3.25315e+16	4	NA
chr1	155261950	155262383	434	*	A2.2	4699955	0.05226140110996966	3596605	peak_000748	chr1:155261950-155262383	Promoter	1	TRUE	FALSE	TRUE	0	1.84317e+16	1.05625e+16	2	NA
chr1	155273066	155273486	421	*	WT	429993	0.021040003226437547	3400065	peak_000749	chr1:155273066-155273486	Promoter	1	TRUE	FALSE	TRUE	0	1.16057e+16	-2470303075667030	1	NA
chr1	155308594	155309006	413	*	A2.2	4063155	0.04387735698280692	242146	peak_000750	chr1:155308594-155309006	Promoter	1	TRUE	FALSE	TRUE	1	1447890159299840	2.48917e+16	2	NA
chr1	155324022	155324527	506	*	WT	43095	0.02700317472416768	3810403333333330	peak_000751	chr1:155324022-155324527	Promoter	1	TRUE	FALSE	TRUE	0	0.8801945416240599	-2742375748510960	1	NA
chr1	155562509	155563265	757	*	A2.2,WT	6.08248e+16	0.06267108894411762	75271625	peak_000752	chr1:155562509-155563265	Promoter	1	TRUE	FALSE	TRUE	3	0.6081380812435057	-3870342867727880	1	NA
chr1	155688257	155689183	927	*	A2.2,WT	6883518333333330	0.06146746693206531	8345911666666660	peak_000753	chr1:155688257-155689183	Promoter	1	TRUE	FALSE	TRUE	1	0.6365210978298094	-3.44877e+16	1	NA
chr1	155856819	155857329	511	*	A2.2,WT	8020597500000000	0.0662991939356311	1.13628e+16	peak_000754	chr1:155856819-155857329	Promoter	1	TRUE	FALSE	TRUE	0	-0.2677766116352175	2.01289e+16	3	NA
chr1	155859456	155860570	1115	*	A2.2,WT	4885775000000000	0.043324478993161726	4095565833333330	peak_000755	chr1:155859456-155860570	Promoter	1	TRUE	FALSE	TRUE	2	1.07528e+16	-2878961460943820	1	NA
chr1	155910593	155911591	999	*	WT	4.81244e+16	0.025743810551025925	347766	peak_000756	chr1:155910593-155911591	Promoter	1	TRUE	FALSE	TRUE	4	0.32401942889975566	-4.06394e+16	1	NA
chr1	155933650	155934722	1073	*	A2.2,WT	9010716666666660	0.09053167656006633	1942993	peak_000757	chr1:155933650-155934722	Promoter	1	TRUE	FALSE	TRUE	0	-0.006099644491205036	0.7008226939481426	3	NA
chr1	156020185	156021216	1032	*	A2.2,WT	96258145	0.112205836114914	163910645	peak_000758	chr1:156020185-156021216	Promoter	1	TRUE	FALSE	FALSE	0	0.724508163145056	-2.77657e+16	1	NA
chr1	156053234	156053700	467	*	WT	572315	0.034413694768937186	541788	peak_000759	chr1:156053234-156053700	Promoter	1	TRUE	FALSE	TRUE	0	0.10835337322043437	-3.17046e+16	1	NA
chr1	156096848	156097298	451	*	WT	5556185	0.03236388027020081	47146	peak_000760	chr1:156096848-156097298	Intron	2	TRUE	FALSE	TRUE	0	0.5577267376689817	1738008362893450	2	G1
chr1	156106277	156106719	443	*	WT	5365305	0.029867226751120926	5028795	peak_000761	chr1:156106277-156106719	Promoter	1	TRUE	FALSE	TRUE	0	-0.13359624464226705	-2158188300486210	1	G1
chr1	156126135	156126723	589	*	WT	719276	0.04978401461414096	8814845	peak_000762	chr1:156126135-156126723	Promoter	1	FALSE	FALSE	TRUE	0	1.71639e+16	-2.10421e+16	1	G1
chr1	156193735	156194484	750	*	A2.2,WT	5498136666666660	0.05637543043640396	7280892083333330	peak_000763	chr1:156193735-156194484	Promoter	1	TRUE	FALSE	TRUE	0	0.2755066124706175	0.8183156081479717	3	NA
chr1	156212667	156213281	615	*	WT	4417963333333330	0.08091267798475181	3249546666666660	peak_000764	chr1:156212667-156213281	Promoter	1	TRUE	FALSE	TRUE	1	101343953292655	-1.84275e+16	1	NA
chr1	156500755	156501367	613	*	WT	4.25466e+16	0.020255910510850718	3446235	peak_000765	chr1:156500755-156501367	Promoter	1	TRUE	FALSE	TRUE	5	0.46474468391226786	-2.68e+16	1	NA
chr1	156660099	156660765	667	*	WT	553783	0.05042153249716726	6528364999999990	peak_000766	chr1:156660099-156660765	Promoter	1	FALSE	FALSE	FALSE	0	0.5702631441860105	-1.76858e+16	8	NA
chr1	156660952	156662362	1411	*	A2.2,WT	5.47754e+16	0.05508394112356084	48339025	peak_000767	chr1:156660952-156662362	Promoter	3	FALSE	FALSE	FALSE	3	-3.69752e+16	-2423556464071870	8	NA
chr1	156678283	156678658	376	*	WT	478452	0.025892288253650895	3.43048e+16	peak_000768	chr1:156678283-156678658	Promoter	1	FALSE	TRUE	FALSE	0	1.25303e+16	2.41925e+16	2	NA
chr1	156726807	156727169	363	*	WT	4599265	0.02334272579232949	3.66548e+16	peak_000769	chr1:156726807-156727169	Exon	1	TRUE	FALSE	FALSE	0	1.51635e+16	1.50326e+16	2	NA
chr1	156727597	156729264	1668	*	A2.2,WT	2.21601e+16	0.3031267699954853	8020165716666660	peak_000770	chr1:156727597-156729264	Promoter	2	TRUE	FALSE	TRUE	1	0.004431244543066204	-4042926924582130	1	NA
chr1	156740669	156741774	1106	*	A2.2,WT	6353241666666660	0.06755603728422042	9163378333333330	peak_000771	chr1:156740669-156741774	Promoter	2	TRUE	FALSE	TRUE	4	-0.6760231586189364	-0.18600417887748	3	NA
chr1	156746790	156747554	765	*	WT	7382235	0.051660848195379264	896293	peak_000772	chr1:156746790-156747554	Intron	1	TRUE	FALSE	TRUE	0	0.008701321294775188	-4.62523e+16	1	NA
chr1	156767086	156768149	1064	*	A2.2	58122	0.081252719548869215	5489933333333330	peak_000773	chr1:156767086-156768149	Promoter	1	TRUE	FALSE	TRUE	1	0.8569158283977415	-2.8576e+16	1	NA
chr1	157091820	157092179	360	*	A2.2	5375395	0.14610623584098126	3.64906e+16	peak_000774	chr1:157091820-157092179	3' UTR	2	FALSE	FALSE	FALSE	4	0.7168812720088865	0.6794203349393535	2	G2
chr1	157137221	157137824	604	*	WT	5162855	0.029872134230875518	405063	peak_000775	chr1:157137221-157137824	Promoter	1	TRUE	FALSE	TRUE	0	-3.67074e+16	-2408860819693210	8	NA
chr1	157138054	157139006	953	*	A2.2,WT	6247328333333330	0.06507889366839684	7048468333333330	peak_000776	chr1:157138054-157139006	Promoter	1	TRUE	FALSE	TRUE	3	0.43020343463706034	-3.78277e+16	1	NA
chr1	157148293	157148810	518	*	WT	786361	0.054269668826074376	882659	peak_000777	chr1:157148293-157148810	Distal Intergenic	1	FALSE	FALSE	FALSE	0	-1.39793e+16	1.89742e+16	3	NA
chr1	157771584	157772551	968	*	A2.2,WT	54681625	0.059533610289967835	4.59702e+16	peak_000778	chr1:157771584-157772551	Intron	1	FALSE	FALSE	FALSE	0	1.9918e+16	3241301638726580	3	NA
chr1	157963791	157964257	467	*	WT	4269095	0.020864191900302517	278909	peak_000779	chr1:157963791-157964257	Distal Intergenic	1	FALSE	FALSE	FALSE	0	1.82256e+16	3.29657e+16	2	NA
chr1	157969211	157970205	995	*	WT	4.6771e+16	0.025320916591183643	3811255	peak_000780	chr1:157969211-157970205	Distal Intergenic	1	FALSE	FALSE	TRUE	1	1085459705999360	3.1597e+16	2	NA
chr1	157981437	157982707	1271	*	A2.2,WT	9139676875	0.13281788570551575	1347100125	peak_000781	chr1:157981437-157982707	Distal Intergenic	17	FALSE	FALSE	TRUE	27	-9414975288698200	-1315689096506240	5	NA
chr1	158019170	158019705	536	*	WT	7670555	0.05566200590508137	8468309999999990	peak_000782	chr1:158019170-158019705	Intron	2	FALSE	FALSE	TRUE	4	0.5064076153545286	3.05313e+16	4	NA
chr1	158037696	158038275	580	*	A2.2,WT	5014173333333330	0.046883737917046565	42661475	peak_000783	chr1:158037696-158038275	Intron	1	FALSE	FALSE	TRUE	1	4161501285245880	-1.06693e+16	6	NA
chr1	158090977	158091515	539	*	WT	4134955	0.10405930676652347	265116	peak_000784	chr1:158090977-158091515	Exon	2	FALSE	FALSE	TRUE	5	0.749812003782263	22370198794645	2	NA
chr1	158103738	158104701	964	*	WT	5218534999999990	0.02923099923660475	4.03452e+16	peak_000785	chr1:158103738-158104701	Distal Intergenic	1	FALSE	FALSE	TRUE	0	0.9642381636409666	0.17500529969155076	2	NA
chr1	158113084	158114002	919	*	WT	6629653333333330	0.05035668242373032	859248	peak_000786	chr1:158113084-158114002	Distal Intergenic	1	TRUE	FALSE	FALSE	3	1.53293e+16	-2911260741110450	1	NA
chr1	158186678	158187018	341	*	WT	4282534999999990	0.02794250949016159	2753755	peak_000787	chr1:158186678-158187018	Downstream	1	FALSE	FALSE	FALSE	0	2168572065046300	1.84242e+16	2	NA
chr1	158247710	158247934	225	*	WT	3.9511e+16	0.039218918130357584	2.06369e+16	peak_000788	chr1:158247710-158247934	Distal Intergenic	2	FALSE	TRUE	FALSE	0	1.92095e+16	472719584191262	4	NA
chr1	159889016	159890624	1609	*	A2.2,WT	6677	0.07382736710873093	92598175	peak_000789	chr1:159889016-159890624	Promoter	1	FALSE	FALSE	TRUE	5	-0.6807330431432818	0.16348956311165574	3	NA
chr1	159936962	159937234	273	*	WT	5224525	0.02901098389407377	415708	peak_000790	chr1:159936962-159937234	Intron	0	FALSE	FALSE	FALSE	0	1.31239e+16	0.42388294423043016	2	NA
chr1	160031148	160032959	1812	*	A2.2,WT	8118806000000000	0.12485494908086368	13853732	peak_000791	chr1:160031148-160032959	Promoter	1	TRUE	TRUE	FALSE	1	0.41036533992575663	-3142736571188570	1	NA
chr1	160070324	160070911	588	*	WT	5940165	0.03745166761893481	530288	peak_000792	chr1:160070324-160070911	Promoter	1	TRUE	TRUE	FALSE	2	1.79738e+16	-1963220017309790	1	NA
chr1	160169488	160169949	462	*	WT	4489283333333330	0.030195931088507415	3206303333333330	peak_000793	chr1:160169488-160169949	Intron	1	FALSE	FALSE	FALSE	0	-0.5244060190410708	1909251792077410	3	NA
chr1	160342692	160343665	974	*	A2.2,WT	6547056666666660	0.07359879478981482	8343740416666660	peak_000794	chr1:160342692-160343665	Promoter	1	TRUE	FALSE	TRUE	1	0.1704233853130247	-0.14530565058768508	3	NA
chr1	160375900	160376614	715	*	A2.2	776643	0.0782009094243816	861723	peak_000795	chr1:160375900-160376614	Distal Intergenic	1	FALSE	FALSE	FALSE	0	386656510513114	-1.14314e+16	6	NA
chr1	160575997	160576459	463	*	WT	4939545	0.027626152353775333	367933	peak_000796	chr1:160575997-160576459	Intron	1	FALSE	FALSE	FALSE	0	-1.07301e+16	3080915076379170	3	NA
chr1	160646777	160647618	842	*	A2.2,WT	6482291666666660	0.07030453571028913	7874656666666660	peak_000797	chr1:160646777-160647618	Promoter	1	FALSE	FALSE	FALSE	1	-0.8179462136716936	1.50207e+16	3	NA
chr1	160651613	160652117	505	*	WT	4571576666666660	0.03190002481691261	3.04056e+16	peak_000798	chr1:160651613-160652117	Distal Intergenic	2	FALSE	FALSE	FALSE	0	1.88278e+16	4374382598046650	4	NA
chr1	160665477	160665968	492	*	WT	4395935	0.03144399318865669	2.66568e+16	peak_000799	chr1:160665477-160665968	Distal Intergenic	2	FALSE	FALSE	FALSE	1	-0.25437993128014547	0.8482101985257793	3	NA
chr1	160837515	160838238	724	*	A2.2	6968942500000000	0.08810907341455913	8251742499999990	peak_000800	chr1:160837515-160838238	Intron	1	FALSE	FALSE	TRUE	2	-0.649479913899431	1.6018e+16	3	NA
chr1	161045435	161046464	1030	*	WT	8064813333333330	0.07061682633760981	9860616666666660	peak_000801	chr1:161045435-161046464	Promoter	1	TRUE	FALSE	TRUE	0	0.2073564497737791	-1.22876e+16	1	NA
chr1	161132703	161133427	725	*	A2.2,WT	4.94307e+16	0.04291587657277798	3884795	peak_000802	chr1:161132703-161133427	Promoter	1	TRUE	FALSE	TRUE	0	1.22374e+16	0.23102210247933153	2	NA
chr1	161153766	161154295	530	*	WT	474238	0.026198246407183087	4317975	peak_000803	chr1:161153766-161154295	Promoter	1	TRUE	FALSE	TRUE	1	-1.24151e+16	1.99558e+16	3	NA
chr1	161201834	161202597	764	*	WT	517274	0.03944323645681159	448351	peak_000804	chr1:161201834-161202597	Promoter	2	TRUE	FALSE	TRUE	2	2679028388669950	2.05409e+16	2	NA
chr1	161314292	161314928	637	*	WT	547991	0.04883889043521626	521244	peak_000805	chr1:161314292-161314928	Promoter	1	TRUE	FALSE	TRUE	0	1.28896e+16	0.05070815766274217	2	NA
chr1	161389591	161390778	1188	*	A2.2,WT	7.03964e+16	0.07877106918912036	1.08021e+16	peak_000806	chr1:161389591-161390778	Promoter	1	TRUE	FALSE	TRUE	3	-0.29005545694542867	-5256883280630710	1	NA
chr1	161398128	161400768	2641	*	A2.2,WT	2.08925e+16	0.3685075385298149	56789850625	peak_000807	chr1:161398128-161400768	Promoter	2	TRUE	FALSE	TRUE	3	-355772483665658	1.69843e+16	7	NA
chr1	161421866	161422480	615	*	A2.2,WT	589264	0.06973114572636385	66842525	peak_000808	chr1:161421866-161422480	Exon	1	TRUE	FALSE	FALSE	1	1.31211e+16	2.23748e+16	2	NA
chr1	161439806	161440205	400	*	WT	5929525	0.059458920775651194	5895715	peak_000809	chr1:161439806-161440205	Promoter	1	TRUE	TRUE	FALSE	0	1847975608518590	1.46548e+16	2	NA
chr1	161440330	161440883	554	*	A2.2,WT	9578252083333330	0.1108449557042315	22354475	peak_000810	chr1:161440330-161440883	Promoter	1	TRUE	TRUE	FALSE	0	2994405624082550	-2.20979e+16	1	NA
chr1	161473411	161473646	236	*	WT	446424	0.05870546541145205	3.23279e+16	peak_000811	chr1:161473411-161473646	Distal Intergenic	1	TRUE	TRUE	FALSE	0	1.70731e+16	4936993701104510	4	NA
chr1	161523977	161524659	683	*	A2.2,WT	8620377916666660	0.12691222813906283	1.28788e+16	peak_000812	chr1:161523977-161524659	Promoter	1	TRUE	FALSE	FALSE	0	3268907424619660	-1.56124e+16	1	NA
chr1	161529619	161531714	2096	*	A2.2,WT	1.5931e+16	0.2387906173001299	3519438589285710	peak_000813	chr1:161529619-161531714	Intron	2	TRUE	FALSE	FALSE	8	-4305057409593590	1712873561028830	7	NA
chr1	161539811	161540553	743	*	A2.2,WT	7901199166666660	0.11621306520751057	9546152916666660	peak_000814	chr1:161539811-161540553	Intron	1	TRUE	FALSE	FALSE	2	0.6713298527507688	3460037333611830	4	NA
chr1	161612145	161613295	1151	*	A2.2,WT	9790878333333330	0.12154934449708754	1368731	peak_000815	chr1:161612145-161613295	Intron	2	TRUE	FALSE	FALSE	7	0.33567619006918925	-1.29314e+16	1	NA
chr1	161726213	161727174	962	*	WT	5328986666666660	0.04220210894249612	5791713333333330	peak_000816	chr1:161726213-161727174	Exon	1	TRUE	FALSE	FALSE	2	0.21333920638846415	-4466397421713470	1	NA
chr1	161749767	161750341	575	*	A2.2,WT	65576475	0.07650515548327616	8491931666666660	peak_000817	chr1:161749767-161750341	Promoter	1	TRUE	FALSE	TRUE	0	1.747e+16	0.8256789275449443	2	NA
chr1	161961946	161962579	634	*	WT	471612	0.025233251286010804	333345	peak_000818	chr1:161961946-161962579	3' UTR	1	TRUE	FALSE	TRUE	0	-3.09078e+16	2.48771e+16	7	NA
chr1	162023660	162024502	843	*	WT	425974	0.02709052244893252	2958403333333330	peak_000819	chr1:162023660-162024502	Promoter	2	TRUE	FALSE	FALSE	0	1.28634e+16	-1.76712e+16	1	NA
chr1	162069593	162069958	366	*	WT	87886025	0.09066314217647577	1.57036e+16	peak_000820	chr1:162069593-162069958	Promoter	1	TRUE	FALSE	TRUE	0	1.3354e+16	-2529500263090730	1	NA
chr1	162087104	162087459	356	*	WT	3.85764e+16	0.016488927078716725	2.23701e+16	peak_000821	chr1:162087104-162087459	Intron	1	FALSE	FALSE	FALSE	0	-0.29736227113915426	2.91323e+16	3	NA
chr1	162144842	162146246	1405	*	WT	8693035	0.06627091727973722	1109976	peak_000822	chr1:162144842-162146246	Intron	1	TRUE	FALSE	TRUE	2	0.28371834438132304	-1.37449e+16	1	NA
chr1	162169498	162169754	257	*	WT	416068	0.02790419002009989	2.66124e+16	peak_000823	chr1:162169498-162169754	Intron	0	FALSE	FALSE	TRUE	0	2830252286603910	2868750197533950	4	NA
chr1	162212772	162213606	835	*	WT	485695	0.02727945454684856	367262	peak_000824	chr1:162212772-162213606	Intron	2	FALSE	FALSE	TRUE	0	0.12028067987250346	0.6083994933408428	3	NA
chr1	162220167	162220648	482	*	WT	495997	0.027741242409548374	3643195	peak_000825	chr1:162220167-162220648	Intron	1	FALSE	FALSE	TRUE	0	1.58098e+16	3461366278771750	2	NA
chr1	162229556	162231886	2331	*	A2.2,WT	109529775	0.18891299532938532	1.77623e+16	peak_000826	chr1:162229556-162231886	Intron	1	TRUE	FALSE	TRUE	2	-0.7371811600418184	1.20734e+16	3	NA
chr1	162288458	162289647	1190	*	A2.2,WT	854927	0.09602120313719092	1.09899e+16	peak_000827	chr1:162288458-162289647	Intron	17	FALSE	FALSE	FALSE	35	-9655458572694780	-0.703947441931374	5	NA
chr1	162292328	162292928	601	*	WT	820226	0.05809956129002286	9566845	peak_000828	chr1:162292328-162292928	Intron	1	FALSE	FALSE	TRUE	0	1747316714933380	4569199187402120	4	NA
chr1	162293568	162293920	353	*	WT	400087	0.01752245802293155	231656	peak_000829	chr1:162293568-162293920	Intron	1	FALSE	FALSE	TRUE	0	4.20386e+16	-1.03578e+16	6	NA
chr1	162294134	162294603	470	*	A2.2,WT	47496825	0.032043351855490204	33817325	peak_000830	chr1:162294134-162294603	Intron	7	FALSE	FALSE	TRUE	23	-8966989639589310	-1.36577e+16	5	NA
chr1	162310129	162311129	1001	*	WT	7.52291e+16	0.08526724483903933	8416935	peak_000831	chr1:162310129-162311129	Intron	2	FALSE	FALSE	TRUE	1	1.22901e+16	3161312682275160	2	NA
chr1	162390510	162393018	2509	*	A2.2,WT	9175467999999990	0.11296067859936101	1.58259e+16	peak_000832	chr1:162390510-162393018	Distal Intergenic	15	FALSE	FALSE	TRUE	23	-915295517761422	-1283197546656730	5	NA
chr1	162398405	162399735	1331	*	WT	54476375	0.09502930422739193	431754	peak_000833	chr1:162398405-162399735	Exon	1	FALSE	FALSE	FALSE	0	1.62876e+16	1.5362e+16	2	NA
chr1	162497653	162498807	1155	*	A2.2,WT	17697831	0.24767312161897126	461122155	peak_000834	chr1:162497653-162498807	Promoter	1	TRUE	FALSE	TRUE	1	0.024158116987219036	-0.6160465053278279	1	NA
chr1	162561156	162561854	699	*	WT	5240076666666660	0.03649474265140986	518535	peak_000835	chr1:162561156-162561854	Promoter	1	TRUE	FALSE	TRUE	0	0.441411968877783	-3520635502691870	1	NA
chr1	162656022	162656760	739	*	WT	6818346666666660	0.05754167039471988	6.6755e+16	peak_000836	chr1:162656022-162656760	Intron	2	TRUE	FALSE	TRUE	14	-832502425033761	-1.1101e+16	5	NA
chr1	162829734	162830282	549	*	WT	3.91297e+16	0.017128159157621982	2359105	peak_000837	chr1:162829734-162830282	Intron	1	FALSE	FALSE	FALSE	0	2.56111e+16	3234019858483660	4	NA
chr1	162839872	162840675	804	*	WT	6850795	0.11331763835527756	70157475	peak_000838	chr1:162839872-162840675	Intron	14	FALSE	FALSE	TRUE	44	-1.04106e+16	-0.9498848191458058	5	NA
chr1	162984561	162985219	659	*	WT	5486255	0.03356119580878334	4523429999999990	peak_000839	chr1:162984561-162985219	Distal Intergenic	2	FALSE	FALSE	FALSE	1	-0.3546136649341677	2.84354e+16	3	G2
chr1	163035943	163036206	264	*	WT	70486	0.13149339016791695	682895	peak_000840	chr1:163035943-163036206	Distal Intergenic	2	FALSE	FALSE	FALSE	2	0.6608271567134764	3523511511926040	4	G2
chr1	163069291	163069495	205	*	A2.2	590536	0.08187969279088411	47651	peak_000841	chr1:163069291-163069495	Promoter	1	TRUE	FALSE	FALSE	0	433621728103446	-1.31994e+16	6	G2
chr1	163122245	163122647	403	*	A2.2	5247035	0.1340623579933801	3150225	peak_000842	chr1:163122245-163122647	Distal Intergenic	1	FALSE	FALSE	FALSE	0	2272426244428620	4737134558801040	4	G2
chr1	163166501	163167535	1035	*	A2.2,WT	57916865	0.08893869171120823	50124025	peak_000843	chr1:163166501-163167535	Intron	1	FALSE	FALSE	TRUE	0	-1.80678e+16	0.9306272097867656	3	NA
chr1	163168121	163168480	360	*	A2.2	4699955	0.05995050811450467	3780345	peak_000844	chr1:163168121-163168480	5' UTR	1	FALSE	FALSE	TRUE	0	1.76257e+16	3.43305e+16	3	NA
chr1	163395808	163396097	290	*	A2.2	4269965	0.04586030948696189	2.21622e+16	peak_000845	chr1:163395808-163396097	Distal Intergenic	1	FALSE	FALSE	FALSE	0	-0.625674742648134	3.61312e+16	3	NA
chr1	163507334	163507614	281	*	A2.2	6.27028e+16	0.08178962529056	5473015	peak_000846	chr1:163507334-163507614	Distal Intergenic	1	FALSE	FALSE	FALSE	0	1.62208e+16	1.67741e+16	2	NA
chr1	163561606	163562162	557	*	WT	471538	0.041368834667659005	3.74219e+16	peak_000847	chr1:163561606-163562162	Distal Intergenic	1	FALSE	FALSE	TRUE	5	0.2473446099071409	3.40072e+16	4	NA
chr1	163565183	163565456	274	*	WT	7076645	0.06973721307203268	7236845000000000	peak_000848	chr1:163565183-163565456	Distal Intergenic	1	FALSE	FALSE	TRUE	0	1.40457e+16	2.24193e+16	2	NA
chr1	163588413	163591395	2983	*	A2.2,WT	7620318749999990	0.11040509876763915	1.1399e+16	peak_000849	chr1:163588413-163591395	Distal Intergenic	15	FALSE	FALSE	TRUE	19	-8668075683900840	-1.20307e+16	5	NA
chr1	163747328	163748041	714	*	WT	5090680000000000	0.09801177946786652	356736	peak_000850	chr1:163747328-163748041	Distal Intergenic	1	FALSE	FALSE	FALSE	0	2.0074e+16	4067033393029560	4	NA
chr1	164771888	164772392	505	*	WT	4763975	0.08767039846498371	326309	peak_000851	chr1:164771888-164772392	Intron	1	FALSE	FALSE	FALSE	1	-1.27076e+16	2.58573e+16	3	NA
chr1	165009285	165009690	406	*	WT	513585	0.12490753308200038	352446	peak_000852	chr1:165009285-165009690	Distal Intergenic	1	FALSE	TRUE	FALSE	0	2346111890485750	5152854067925800	4	NA
chr1	165630884	165631435	552	*	WT	47836	0.02496655819906353	365355	peak_000853	chr1:165630884-165631435	Promoter	1	TRUE	FALSE	TRUE	1	0.8434770075588133	-2363959091063140	1	NA
chr1	165663625	165663978	354	*	A2.2	406023	0.05153740267377652	223993	peak_000854	chr1:165663625-165663978	Promoter	1	FALSE	FALSE	FALSE	0	2009280082395540	337825260842263	2	NA
chr1	165698036	165698676	641	*	A2.2,WT	6697777499999990	0.05693778604327948	9797007500000000	peak_000855	chr1:165698036-165698676	Promoter	1	TRUE	FALSE	TRUE	0	0.4344527689723875	-1888259010668400	1	NA
chr1	165768590	165769426	837	*	A2.2,WT	5.56263e+16	0.053766304322451205	5.76188e+16	peak_000856	chr1:165768590-165769426	Promoter	1	TRUE	FALSE	TRUE	0	3.91117e+16	-0.8917447797018361	6	NA
chr1	166038446	166039138	693	*	A2.2	4635535	0.05630756903845495	2860295	peak_000857	chr1:166038446-166039138	Distal Intergenic	1	FALSE	FALSE	TRUE	0	0.3056230513362791	0.6414176055234599	3	NA
chr1	166976504	166976820	317	*	A2.2	5194710000000000	0.07816766738883876	3599825	peak_000858	chr1:166976504-166976820	Promoter	1	FALSE	TRUE	FALSE	1	0.9246046511440184	0.41475413525521043	2	NA
chr1	167121342	167121896	555	*	A2.2,WT	5210766249999990	0.08245029113237962	4001392500000000	peak_000859	chr1:167121342-167121896	Intron	1	TRUE	FALSE	FALSE	0	3238915321043000	-2.1924e+16	6	NA
chr1	167162895	167163600	706	*	A2.2,WT	5454884999999990	0.1337203466525959	405750875	peak_000860	chr1:167162895-167163600	Promoter	2	FALSE	FALSE	TRUE	2	-3.79645e+16	-2.5271e+16	8	NA
chr1	167220193	167220820	628	*	WT	544689	0.03274044338843718	5070155	peak_000861	chr1:167220193-167220820	Promoter	1	TRUE	FALSE	TRUE	5	2.10598e+16	-2.76723e+16	1	NA
chr1	167617435	167618065	631	*	WT	5037554999999990	0.03943746425444704	3.6184e+16	peak_000862	chr1:167617435-167618065	Distal Intergenic	1	FALSE	FALSE	FALSE	1	0.062258299997320354	-1.37106e+16	1	NA
chr1	167714199	167715636	1438	*	A2.2,WT	6.21293e+16	0.06946283233232187	7968090277777770	peak_000863	chr1:167714199-167715636	Distal Intergenic	1	TRUE	FALSE	FALSE	0	0.8583579031734373	-2078780846949220	1	NA
chr1	167936692	167937002	311	*	WT	500577	0.10869248636282303	3604795	peak_000864	chr1:167936692-167937002	Promoter	1	TRUE	FALSE	TRUE	1	1.28543e+16	-1.7392e+16	1	NA
chr1	168178947	168179583	637	*	WT	590551	0.036906059064786646	5449325	peak_000865	chr1:168178947-168179583	Promoter	1	TRUE	FALSE	TRUE	0	1.30185e+16	-0.3328416517931294	1	NA
chr1	168465940	168466313	374	*	WT	438731	0.022093248026024262	2873055	peak_000866	chr1:168465940-168466313	Intron	2	FALSE	FALSE	TRUE	0	2.2965e+16	498229609215676	4	NA
chr1	168469504	168469958	455	*	WT	871473	0.06667790287630407	1083229	peak_000867	chr1:168469504-168469958	Intron	1	FALSE	FALSE	FALSE	0	2181044217756260	3.40966e+16	4	NA
chr1	168833462	168834200	739	*	A2.2,WT	1.01045e+16	0.12905688035399568	1.54914e+16	peak_000868	chr1:168833462-168834200	Intron	2	FALSE	FALSE	TRUE	0	3.93626e+16	-0.9171757272440266	6	NA
chr1	169106263	169106665	403	*	A2.2,WT	5977108333333330	0.048764070259570275	6671989166666660	peak_000869	chr1:169106263-169106665	Promoter	1	TRUE	FALSE	TRUE	0	0.9918972222118284	-3723918097372650	1	NA
chr1	169367437	169368778	1342	*	A2.2,WT	15031858	0.24027919200625308	28931316	peak_000870	chr1:169367437-169368778	Promoter	1	TRUE	FALSE	TRUE	0	-0.43935692627144796	-0.8242766431528401	1	NA
chr1	169794669	169795310	642	*	A2.2,WT	8058963333333330	0.11790584518374722	1.04076e+16	peak_000871	chr1:169794669-169795310	Promoter	1	TRUE	FALSE	TRUE	1	0.05869400184439677	0.516023261193626	3	NA
chr1	169893256	169894291	1036	*	A2.2,WT	9901769999999990	0.12127641536088321	1756127875	peak_000872	chr1:169893256-169894291	Promoter	1	TRUE	FALSE	TRUE	1	1.42563e+16	-3.88413e+16	1	G2
chr1	170087098	170087446	349	*	WT	4342035	0.021640196300519506	284939	peak_000873	chr1:170087098-170087446	Distal Intergenic	1	FALSE	FALSE	FALSE	1	1140284654310210	4172533137444840	4	NA
chr1	170097405	170098008	604	*	WT	44872	0.02243327723649729	301867	peak_000874	chr1:170097405-170098008	Distal Intergenic	1	FALSE	FALSE	FALSE	1	-1.10309e+16	2872680289391860	3	NA
chr1	170166389	170166881	493	*	WT	4427135	0.1620567286987488	2346425	peak_000875	chr1:170166389-170166881	Exon	1	FALSE	FALSE	FALSE	0	1637416240385040	2.16138e+16	2	NA
chr1	170493629	170495141	1513	*	A2.2,WT	8732825416666660	0.11243411690523444	1.38992e+16	peak_000876	chr1:170493629-170495141	Intron	1	FALSE	FALSE	FALSE	6	0.2542457548885252	2067102772836080	2	NA
chr1	170531820	170532834	1015	*	WT	9506615	0.07589175373846808	20774755	peak_000877	chr1:170531820-170532834	Promoter	2	TRUE	FALSE	TRUE	2	0.4669920174388792	-0.2220550945955586	3	NA
chr1	171174981	171175426	446	*	WT	7342945	0.054013700049418564	8157185	peak_000878	chr1:171174981-171175426	Intron	2	FALSE	FALSE	FALSE	7	0.6960357395915892	-2059547560568450	1	NA
chr1	171434969	171435276	308	*	WT	7997645	0.06014353869461818	931647	peak_000879	chr1:171434969-171435276	Distal Intergenic	1	FALSE	FALSE	FALSE	0	-1.17133e+16	2.56008e+16	3	NA
chr1	171741439	171742404	966	*	WT	4.57222e+16	0.023945835591819807	3499155	peak_000880	chr1:171741439-171742404	Promoter	2	TRUE	FALSE	TRUE	4	0.5327657429485227	-2878798859472870	1	NA
chr1	171781220	171781651	432	*	A2.2	4813815	0.0543569308902431	5844345000000000	peak_000881	chr1:171781220-171781651	Promoter	1	TRUE	FALSE	TRUE	0	2.16785e+16	1993630749825820	2	NA
chr1	171841069	171841841	773	*	WT	5693809999999990	0.04741107895302671	5489846666666660	peak_000882	chr1:171841069-171841841	Promoter	1	TRUE	TRUE	FALSE	0	0.8918962446956541	-387941135680259	1	G2
chr1	171841934	171842302	369	*	A2.2	458826	0.059263596552888737	2.80193e+16	peak_000883	chr1:171841934-171842302	Promoter	1	TRUE	TRUE	FALSE	3	0.8984724251537229	-1.76138e+16	1	G2
chr1	172044483	172044775	293	*	A2.2	722168	0.10329066872816327	719466	peak_000884	chr1:172044483-172044775	Intron	1	FALSE	FALSE	FALSE	0	-1799242499658590	1.15629e+16	3	G2
chr1	172108860	172109942	1083	*	A2.2,WT	7621228333333330	0.12593666324875236	9213320833333330	peak_000885	chr1:172108860-172109942	Intron	2	FALSE	FALSE	TRUE	0	-1.75024e+16	1374867779855120	3	G2
chr1	172136997	172137227	231	*	WT	480213	0.026926452930582045	3667225	peak_000886	chr1:172136997-172137227	Intron	1	FALSE	FALSE	FALSE	0	2.58569e+16	36913496085447	6	G2
chr1	172144248	172145745	1498	*	A2.2,WT	5319925666666660	0.05385435925026357	4444266333333330	peak_000887	chr1:172144248-172145745	Promoter	1	TRUE	FALSE	TRUE	11	-0.05430847723198873	0.21461449349343065	3	G2
chr1	172358575	172359311	737	*	WT	5425295	0.03204027661928964	4878019999999990	peak_000888	chr1:172358575-172359311	Intron	1	FALSE	FALSE	TRUE	0	-3684943083116540	-2413738267775180	8	NA
chr1	172380786	172381264	479	*	WT	1.07253e+16	0.08735639663742413	1462985	peak_000889	chr1:172380786-172381264	Intron	1	FALSE	FALSE	TRUE	5	-3.46863e+16	-2.06584e+16	8	NA
chr1	172443690	172444102	413	*	WT	5304573333333330	0.038524728708616396	5.11523e+16	peak_000890	chr1:172443690-172444102	Promoter	1	TRUE	FALSE	TRUE	0	0.2597866026668455	0.7221747466367412	3	NA
chr1	172532539	172532781	243	*	WT	5227740000000000	0.029560287549567972	597434	peak_000891	chr1:172532539-172532781	Promoter	1	TRUE	FALSE	TRUE	0	2.18828e+16	5159832579736100	4	NA
chr1	172732053	172732365	313	*	A2.2	4796405	0.12792952586527287	280182	peak_000892	chr1:172732053-172732365	Distal Intergenic	1	FALSE	FALSE	FALSE	0	-3.83941e+16	1.97618e+16	7	NA
chr1	172933841	172935290	1450	*	A2.2,WT	6.43615e+16	0.06240973133876858	6289491666666660	peak_000893	chr1:172933841-172935290	Intron	1	FALSE	FALSE	TRUE	1	-1.2994e+16	0.5075918265622783	3	G2
chr1	173464354	173464638	285	*	A2.2	5833365000000000	0.15163999062914393	4291405	peak_000894	chr1:173464354-173464638	Intron	1	TRUE	FALSE	FALSE	0	2.77368e+16	2.93187e+16	4	NA
chr1	173476981	173477193	213	*	WT	5425520000000000	0.03839572417993098	5.04902e+16	peak_000895	chr1:173476981-173477193	Promoter	1	TRUE	FALSE	TRUE	0	2.19504e+16	0.8849228450101543	2	NA
chr1	173715005	173715614	610	*	WT	5240185	0.04938085536534514	536969	peak_000896	chr1:173715005-173715614	Promoter	2	TRUE	FALSE	TRUE	2	3850752231290800	-1.41929e+16	6	NA
chr1	173824189	173824948	760	*	WT	436232	0.0218536727385877	3.91679e+16	peak_000897	chr1:173824189-173824948	Promoter	2	TRUE	FALSE	TRUE	0	1.18178e+16	2.13117e+16	2	NA
chr1	173868082	173868996	915	*	A2.2,WT	8618749166666660	0.10353669235930933	1.66452e+16	peak_000898	chr1:173868082-173868996	Promoter	2	TRUE	FALSE	TRUE	1	0.05285840909766215	-4907270567770600	1	NA
chr1	174998874	174999679	806	*	A2.2,WT	7.23284e+16	0.06020487533581969	9818647499999990	peak_000899	chr1:174998874-174999679	Promoter	1	TRUE	FALSE	TRUE	0	2217574474027620	2.19359e+16	2	NA
chr1	175011888	175012173	286	*	WT	5.52584e+16	0.13599551686580635	3969865	peak_000900	chr1:175011888-175012173	3' UTR	1	FALSE	FALSE	FALSE	0	2096844073942170	3073988062981950	2	NA
chr1	175105418	175105848	431	*	WT	4607785	0.10957316195754332	2839925	peak_000901	chr1:175105418-175105848	Intron	1	FALSE	FALSE	FALSE	0	2.04105e+16	3979282481316910	4	NA
chr1	175427477	175428120	644	*	WT	44872	0.02243327723649729	301867	peak_000902	chr1:175427477-175428120	Intron	12	FALSE	FALSE	FALSE	70	-1.08375e+16	-0.8153931668955159	5	NA
chr1	175578853	175579144	292	*	WT	530072	0.046554630008685614	4173455	peak_000903	chr1:175578853-175579144	Intron	1	FALSE	FALSE	FALSE	9	0.4841649500636961	1960887534264910	2	NA
chr1	176207154	176207747	594	*	A2.2,WT	5458403333333330	0.04430084347455587	6054849166666660	peak_000904	chr1:176207154-176207747	Promoter	1	TRUE	FALSE	TRUE	0	2.02561e+16	-0.9420154563146901	1	NA
chr1	176425768	176426295	528	*	A2.2	6139670000000000	0.24411145781416202	4443334999999990	peak_000905	chr1:176425768-176426295	Intron	1	FALSE	FALSE	FALSE	0	1.19899e+16	1.00044e+16	2	NA
chr1	177170572	177171253	682	*	WT	61718	0.08185839166604042	5395946666666660	peak_000906	chr1:177170572-177171253	Promoter	1	TRUE	TRUE	FALSE	0	1.60091e+16	0.958532912377708	2	NA
chr1	177286911	177287380	470	*	A2.2	7071195	0.09683692920693326	673607	peak_000907	chr1:177286911-177287380	Distal Intergenic	14	FALSE	FALSE	FALSE	14	-8351777199098590	-1.18102e+16	5	NA
chr1	177354717	177355284	568	*	A2.2	4.3935e+16	0.054474424225918985	263647	peak_000908	chr1:177354717-177355284	Intron	1	FALSE	FALSE	FALSE	1	0.9797412125377561	3.72922e+16	4	NA
chr1	177561115	177561632	518	*	WT	4944523333333330	0.04418347003902449	3467943333333330	peak_000909	chr1:177561115-177561632	Intron	5	FALSE	FALSE	FALSE	19	-8557556751558310	-1.23079e+16	5	NA
chr1	177728991	177731118	2128	*	A2.2,WT	9974496785714280	0.15141712655811163	1829332142857140	peak_000910	chr1:177728991-177731118	Intron	9	TRUE	FALSE	TRUE	12	-8333488109895710	-1.03579e+16	5	G4
chr1	177731334	177732661	1328	*	WT	6940948000000000	0.06163502402547497	7494014	peak_000911	chr1:177731334-177732661	Intron	2	TRUE	FALSE	TRUE	0	-0.8454132596047018	2.70085e+16	3	G4
chr1	177950730	177951351	622	*	WT	593581	0.03750432526729015	5188095	peak_000912	chr1:177950730-177951351	Intron	4	FALSE	FALSE	FALSE	57	-1.07248e+16	-0.9214374593454671	5	G4
chr1	178052195	178053328	1134	*	A2.2,WT	5889272500000000	0.04462297489202014	58090625	peak_000913	chr1:178052195-178053328	Distal Intergenic	1	FALSE	FALSE	TRUE	7	-1.27336e+16	0.4449697562497783	3	NA
chr1	178119808	178120764	957	*	WT	5061805	0.04753495180767322	378367	peak_000914	chr1:178119808-178120764	Intron	1	FALSE	FALSE	FALSE	1	0.012040731122961223	2.91692e+16	3	NA
chr1	179081754	179082298	545	*	A2.2	402771	0.050875162663825635	2343235	peak_000915	chr1:179081754-179082298	Promoter	1	TRUE	FALSE	TRUE	0	2.58631e+16	1.095e+16	2	NA
chr1	179141452	179142019	568	*	A2.2	7937315	0.0813045287455475	92853	peak_000916	chr1:179141452-179142019	Intron	2	FALSE	FALSE	FALSE	4	0.21105324905203837	3.47123e+16	4	G2
chr1	179365714	179366285	572	*	WT	5356630000000000	0.08881561303494095	412868	peak_000917	chr1:179365714-179366285	Promoter	1	TRUE	FALSE	TRUE	1	-0.43686977345658284	2.1571e+16	3	NA
chr1	180632379	180632699	321	*	A2.2	469152	0.056198405621943795	274394	peak_000918	chr1:180632379-180632699	Promoter	1	TRUE	FALSE	TRUE	1	1.45391e+16	0.23532210076271776	2	NA
chr1	180853943	180854451	509	*	WT	524076	0.14594398799561875	361747	peak_000919	chr1:180853943-180854451	Intron	1	FALSE	FALSE	TRUE	0	-0.9854768099279497	2.2983e+16	3	NA
chr1	181101580	181102072	493	*	WT	7.78565e+16	0.10131019948317586	928157	peak_000920	chr1:181101580-181102072	Distal Intergenic	1	TRUE	FALSE	TRUE	7	0.4973901478557493	0.3747749158185649	2	NA
chr1	182603764	182604412	649	*	A2.2	546327	0.048414140549405155	4724114999999990	peak_000921	chr1:182603764-182604412	Promoter	1	TRUE	FALSE	FALSE	2	-0.11959863025856954	-1191368269081710	8	NA
chr1	182614881	182616848	1968	*	A2.2,WT	73297115	0.08872615722649217	8468146333333330	peak_000922	chr1:182614881-182616848	Promoter	1	TRUE	FALSE	TRUE	1	1083267208745940	-2939612644072180	1	NA
chr1	183022138	183023071	934	*	WT	501298	0.037492877839769935	426833	peak_000923	chr1:183022138-183023071	Promoter	2	TRUE	FALSE	TRUE	2	2477348920515050	-182781668221534	1	NA
chr1	183023223	183024078	856	*	WT	6706413333333330	0.05487079916149476	7881026666666660	peak_000924	chr1:183023223-183024078	Promoter	1	TRUE	FALSE	TRUE	0	1.40126e+16	-418060125624717	1	NA
chr1	183024300	183024988	689	*	WT	650973	0.04352363462094156	6475185	peak_000925	chr1:183024300-183024988	Promoter	1	TRUE	FALSE	TRUE	0	4142681953123080	-0.9435056320387196	6	NA
chr1	183039602	183041038	1437	*	A2.2,WT	4981454	0.08052188034802517	4128732666666660	peak_000926	chr1:183039602-183041038	Intron	1	TRUE	FALSE	TRUE	0	-0.7055108429880236	1.16814e+16	3	NA
chr1	183070763	183071593	831	*	WT	6341845	0.06585270864087725	6880167500000000	peak_000927	chr1:183070763-183071593	Intron	1	FALSE	FALSE	FALSE	0	-3318004730531700	2.14622e+16	7	NA
chr1	183471114	183473068	1955	*	A2.2,WT	993733375	0.14708266972634215	1.89072e+16	peak_000928	chr1:183471114-183473068	Promoter	1	TRUE	FALSE	TRUE	5	0.17634629886435527	-5095902340765600	1	NA
chr1	183635061	183635880	820	*	WT	5422166666666660	0.04144999353168027	567071	peak_000929	chr1:183635061-183635880	Promoter	1	TRUE	FALSE	TRUE	0	1.50011e+16	-2457686798926000	1	NA
chr1	183778013	183779873	1861	*	A2.2,WT	131309655	0.197286215232957	2.4429e+16	peak_000930	chr1:183778013-183779873	Intron	17	TRUE	FALSE	TRUE	29	-9645024421998980	-1.03275e+16	5	NA
chr1	183805065	183805544	480	*	A2.2	488603	0.05833464699925017	3.70611e+16	peak_000931	chr1:183805065-183805544	Promoter	1	TRUE	FALSE	TRUE	0	1669454690626130	1303179604653700	2	NA
chr1	183841299	183841837	539	*	WT	5.52584e+16	0.13599551686580635	3969865	peak_000932	chr1:183841299-183841837	Intron	1	FALSE	FALSE	TRUE	0	1831195470502840	3454807860497820	4	NA
chr1	183842212	183843002	791	*	WT	650506	0.044373501014086957	634628	peak_000933	chr1:183842212-183843002	Intron	1	TRUE	FALSE	TRUE	0	-3131073358842850	2510126216058120	7	NA
chr1	183872442	183872897	456	*	A2.2	54093	0.11799634775730329	373597	peak_000934	chr1:183872442-183872897	Intron	1	FALSE	FALSE	TRUE	0	0.9906403986720945	3045379264001240	2	NA
chr1	183914600	183915999	1400	*	WT	812767	0.0598901136729601	9186675	peak_000935	chr1:183914600-183915999	Intron	1	TRUE	FALSE	TRUE	2	-0.8590520614774321	2.85014e+16	3	NA
chr1	184031521	184031989	469	*	WT	7291235	0.04844407326434401	820608	peak_000936	chr1:184031521-184031989	Intron	11	FALSE	FALSE	FALSE	13	-8257720592805870	-1.11981e+16	5	NA
chr1	184151851	184154262	2412	*	A2.2,WT	817792619047619	0.11550069399772522	1080162095238090	peak_000937	chr1:184151851-184154262	Distal Intergenic	2	TRUE	FALSE	TRUE	3	-4124345424959190	1.71962e+16	7	NA
chr1	184298781	184299283	503	*	WT	476712	0.10766857530823215	3041315	peak_000938	chr1:184298781-184299283	Distal Intergenic	1	FALSE	FALSE	FALSE	1	0.862450000455847	3.94468e+16	4	NA
chr1	184754372	184755259	888	*	WT	6543933333333330	0.05393013845190107	1.18248e+16	peak_000939	chr1:184754372-184755259	Promoter	1	TRUE	FALSE	TRUE	0	1.42855e+16	-1731615500803590	1	NA
chr1	184881338	184881926	589	*	WT	464297	0.02473061478785988	3183065	peak_000940	chr1:184881338-184881926	Intron	1	FALSE	FALSE	FALSE	0	4010396358182890	-1.03944e+16	6	NA
chr1	185045471	185045761	291	*	WT	5.60258e+16	0.03330556598084219	5001895	peak_000941	chr1:185045471-185045761	Promoter	1	TRUE	FALSE	TRUE	0	1.4827e+16	-0.05100526129782912	2	NA
chr1	185156367	185157480	1114	*	WT	5.84203e+16	0.04518889351958489	6349666666666660	peak_000942	chr1:185156367-185157480	Promoter	1	TRUE	FALSE	TRUE	1	-0.15465575773430806	-4225433724280000	1	NA
chr1	185316146	185316732	587	*	WT	5652010000000000	0.03426508872773223	4.77169e+16	peak_000943	chr1:185316146-185316732	Promoter	1	TRUE	FALSE	TRUE	2	134148490112113	-3.04495e+16	1	NA
chr1	185317467	185317957	491	*	WT	4324176666666660	0.028646712181882278	2.81289e+16	peak_000944	chr1:185317467-185317957	Promoter	1	TRUE	FALSE	TRUE	1	3150644656827910	-1.34612e+16	6	NA
chr1	185567086	185567477	392	*	WT	5090680000000000	0.09801177946786652	356736	peak_000945	chr1:185567086-185567477	Intron	1	FALSE	FALSE	FALSE	0	1.57222e+16	2144796235207900	2	NA
chr1	185647627	185648144	518	*	WT	467976	0.09853903186427614	2.99949e+16	peak_000946	chr1:185647627-185648144	Intron	1	FALSE	FALSE	TRUE	0	-1.57025e+16	2260910613183370	3	NA
chr1	185657534	185658313	780	*	WT	5.752e+16	0.03428630973354704	4951575	peak_000947	chr1:185657534-185658313	Downstream	10	FALSE	FALSE	FALSE	28	-978221714813424	-1.19805e+16	5	NA
chr1	185663447	185663878	432	*	WT	395033	0.01746367812400803	236394	peak_000948	chr1:185663447-185663878	Distal Intergenic	1	FALSE	FALSE	FALSE	0	-3.01419e+16	2.58796e+16	7	NA
chr1	185679128	185679668	541	*	WT	442951	0.05057494847328603	3.31943e+16	peak_000949	chr1:185679128-185679668	Distal Intergenic	1	FALSE	FALSE	FALSE	0	4175405379941930	-1.05357e+16	6	NA
chr1	185686045	185689718	3674	*	A2.2,WT	1.00059e+16	0.1314932659202631	1.63131e+16	peak_000950	chr1:185686045-185689718	Distal Intergenic	11	FALSE	FALSE	TRUE	52	-1.07022e+16	-0.9617278150278401	5	NA
chr1	185693251	185695736	2486	*	A2.2,WT	8977189166666660	0.1162916059446972	1.24039e+16	peak_000951	chr1:185693251-185695736	Distal Intergenic	1	FALSE	FALSE	TRUE	0	-3.35501e+16	1.73828e+16	7	NA
chr1	185696134	185696871	738	*	WT	4188405	0.020139539186231584	273696	peak_000952	chr1:185696134-185696871	Distal Intergenic	1	FALSE	FALSE	TRUE	2	0.6284654108791258	3282450778130880	7	NA
chr1	185714562	185717153	2592	*	A2.2,WT	9418206666666660	0.15102657252632457	16811098125	peak_000953	chr1:185714562-185717153	Distal Intergenic	13	FALSE	FALSE	TRUE	12	-3672339323350910	-2.03604e+16	8	NA
chr1	185718949	185719418	470	*	WT	5196255	0.02829981489502582	437248	peak_000954	chr1:185718949-185719418	Distal Intergenic	1	FALSE	FALSE	TRUE	1	1.05035e+16	3720285040978780	4	NA
chr1	185733515	185735909	2395	*	WT	6.43744e+16	0.08820954612569522	7122846	peak_000955	chr1:185733515-185735909	Promoter	2	TRUE	FALSE	TRUE	4	2.48072e+16	-2257018046732550	1	NA
chr1	185790041	185790669	629	*	WT	705879	0.13613906802139614	712416	peak_000956	chr1:185790041-185790669	Intron	1	FALSE	FALSE	TRUE	1	-0.8833432992936466	3.08173e+16	3	NA
chr1	185804250	185805080	831	*	WT	10976458	0.15132298308147693	1.65021e+16	peak_000957	chr1:185804250-185805080	Intron	2	FALSE	FALSE	TRUE	1	-1056956830808640	3296968562249530	3	NA
chr1	185811111	185811564	454	*	WT	6346355000000000	0.038931688279255104	6284535	peak_000958	chr1:185811111-185811564	Intron	1	FALSE	FALSE	TRUE	0	-2641103390047080	2.12645e+16	7	NA
chr1	185837754	185838349	596	*	WT	6.72683e+16	0.0759453600797633	74117075	peak_000959	chr1:185837754-185838349	Intron	1	FALSE	FALSE	TRUE	0	-0.24921071846199971	1.95205e+16	3	NA
chr1	186063125	186064078	954	*	WT	6010188	0.10290987278930472	4930038	peak_000960	chr1:186063125-186064078	Intron	15	FALSE	FALSE	TRUE	29	-9525866630861290	-1272706778998970	5	NA
chr1	186082288	186082597	310	*	A2.2	769558	0.10906642617191757	941734	peak_000961	chr1:186082288-186082597	Intron	1	FALSE	FALSE	FALSE	0	-0.17293072063637716	1744961602334370	3	NA
chr1	186093064	186093893	830	*	WT	6444789999999990	0.0685765121440965	619097	peak_000962	chr1:186093064-186093893	Exon	1	FALSE	FALSE	FALSE	0	-0.9471033917756174	2631434065942160	3	NA
chr1	186094094	186094745	652	*	WT	5135759999999990	0.044662891573053816	379547	peak_000963	chr1:186094094-186094745	Exon	1	FALSE	FALSE	FALSE	0	1.9125e+16	4692694766167990	4	NA
chr1	186375193	186376102	910	*	A2.2,WT	5.66391e+16	0.04601857267521016	9324479166666660	peak_000964	chr1:186375193-186376102	Promoter	1	TRUE	FALSE	TRUE	0	-3.3999e+16	-2.2044e+16	8	NA
chr1	186535608	186536227	620	*	WT	7086975	0.06858115626902903	7249885	peak_000965	chr1:186535608-186536227	Distal Intergenic	1	FALSE	FALSE	FALSE	0	-1.21159e+16	2.4277e+16	3	NA
chr1	186574902	186576293	1392	*	WT	7712876666666660	0.13033293357085082	8208033333333330	peak_000966	chr1:186574902-186576293	Distal Intergenic	2	FALSE	FALSE	TRUE	5	-0.6304281087608431	1.48929e+16	3	NA
chr1	186896240	186896714	475	*	WT	708777	0.048755138727418254	723658	peak_000967	chr1:186896240-186896714	Intron	1	FALSE	FALSE	TRUE	3	0.30254232566641825	3528676135186540	4	NA
chr1	187892236	187892588	353	*	WT	4027245000000000	0.08209328318074069	2196325	peak_000968	chr1:187892236-187892588	Distal Intergenic	1	FALSE	FALSE	FALSE	3	0.27230012100028056	3572204215173110	4	NA
chr1	188043737	188044065	329	*	WT	7274905	0.07200864736777263	7500605	peak_000969	chr1:188043737-188044065	Intron	1	FALSE	FALSE	FALSE	0	-0.6364950122327898	3597397429589620	3	NA
chr1	190823130	190823715	586	*	WT	9089773333333330	0.08072069798832719	1.11599e+16	peak_000970	chr1:190823130-190823715	Distal Intergenic	12	FALSE	FALSE	FALSE	16	-8353061321565630	-1.08863e+16	5	NA
chr1	192007181	192007841	661	*	A2.2,WT	7942155	0.11493363135015543	94045625	peak_000971	chr1:192007181-192007841	Intron	1	FALSE	FALSE	FALSE	0	-1.20621e+16	2.79323e+16	3	NA
chr1	192008131	192009504	1374	*	A2.2,WT	8672023	0.12894091680078348	1.1387e+16	peak_000972	chr1:192008131-192009504	Intron	10	FALSE	FALSE	FALSE	21	-8785225513765340	-1.35934e+16	5	NA
chr1	192131847	192132207	361	*	A2.2	5145675	0.11539802797682612	3350765	peak_000973	chr1:192131847-192132207	Distal Intergenic	1	FALSE	FALSE	FALSE	0	1.73136e+16	5250084979180680	4	NA
chr1	192225394	192225792	399	*	WT	6230053333333330	0.05094373859196092	6067836666666660	peak_000974	chr1:192225394-192225792	Intron	1	FALSE	FALSE	TRUE	0	1249561187437040	3307670695428240	2	NA
chr1	192225984	192226286	303	*	WT	5269845	0.032098706565253717	4424105	peak_000975	chr1:192225984-192226286	Intron	0	FALSE	FALSE	TRUE	0	2.02943e+16	5572690589074480	4	NA
chr1	192511921	192514606	2686	*	WT	1.02063e+16	0.173250630438072	1.51182e+16	peak_000976	chr1:192511921-192514606	Intron	14	FALSE	FALSE	TRUE	26	-9409282806703570	-0.9412694147783589	5	NA
chr1	192516554	192517251	698	*	A2.2,WT	5.45527e+16	0.07935166634136617	47044175	peak_000977	chr1:192516554-192517251	Promoter	1	FALSE	FALSE	FALSE	0	-2.70711e+16	2.33842e+16	7	NA
chr1	192539647	192540082	436	*	WT	610293	0.057855331081107395	5318195	peak_000978	chr1:192539647-192540082	Intron	1	FALSE	FALSE	TRUE	1	0.7866755692272093	4022866351250990	4	NA
chr1	192543043	192543897	855	*	WT	4925563333333330	0.036533640724043324	3.52242e+16	peak_000979	chr1:192543043-192543897	Intron	1	FALSE	FALSE	FALSE	1	-1.419e+16	2.40478e+16	3	NA
chr1	192544540	192545533	994	*	WT	72255375	0.07451677893411136	77219	peak_000980	chr1:192544540-192545533	Intron	2	FALSE	FALSE	TRUE	0	-3987468841859820	1845498187188490	7	NA
chr1	192546005	192546364	360	*	WT	511829	0.061459900799070585	4317675	peak_000981	chr1:192546005-192546364	Intron	1	FALSE	FALSE	TRUE	1	0.9249631134776976	3.90102e+16	4	NA
chr1	192808112	192809234	1123	*	WT	5.15732e+16	0.03742247082816041	429312	peak_000982	chr1:192808112-192809234	Promoter	1	TRUE	FALSE	TRUE	0	0.9622682301311399	-1.76885e+16	1	G1
chr1	192837645	192838076	432	*	A2.2	4241275	0.054611238583651675	236434	peak_000983	chr1:192837645-192838076	Exon	1	FALSE	FALSE	FALSE	0	2.35825e+16	4492681605462420	4	G1
chr1	193059504	193060196	693	*	WT	6116865	0.03899276138667469	7020619999999990	peak_000984	chr1:193059504-193060196	Promoter	1	TRUE	FALSE	TRUE	0	3447699901273710	-1.67203e+16	6	NA
chr1	198156872	198157912	1041	*	WT	7003306666666660	0.12467257751523686	879244	peak_000985	chr1:198156872-198157912	Promoter	1	TRUE	FALSE	TRUE	0	0.7567521302013304	-4032681601400970	1	NA
chr1	198892089	198892679	591	*	WT	6982185	0.07841245272390182	7.17738e+16	peak_000986	chr1:198892089-198892679	Intron	2	TRUE	FALSE	TRUE	3	-0.26347154695702535	2.57462e+16	3	NA
chr1	198930062	198930803	742	*	WT	482437	0.026926501553427924	3732985	peak_000987	chr1:198930062-198930803	Intron	1	TRUE	FALSE	TRUE	0	-0.13181644994927388	2.08456e+16	3	NA
chr1	199159738	199162210	2473	*	A2.2,WT	9509719444444440	0.14576501324674035	1.53292e+16	peak_000988	chr1:199159738-199162210	Exon	8	FALSE	FALSE	TRUE	36	-9903696182558060	-1.04027e+16	5	NA
chr1	199242301	199242750	450	*	WT	435203	0.04827335863251162	2.5575e+16	peak_000989	chr1:199242301-199242750	Intron	2	FALSE	FALSE	FALSE	0	1.84802e+16	2.74151e+16	2	NA
chr1	199272204	199273476	1273	*	A2.2,WT	9202304333333330	0.12358881330992458	1.30462e+16	peak_000990	chr1:199272204-199273476	Intron	1	FALSE	FALSE	TRUE	0	229251610915946	3106345755700460	2	NA
chr1	199312146	199314117	1972	*	WT	8442295	0.10679092312079462	1.02634e+16	peak_000991	chr1:199312146-199314117	Intron	2	FALSE	FALSE	TRUE	4	-0.8574658626706694	1.10465e+16	3	NA
chr1	199681077	199681748	672	*	WT	7121700000000000	0.04831812092152823	7.31821e+16	peak_000992	chr1:199681077-199681748	Distal Intergenic	1	FALSE	FALSE	FALSE	0	-3400209310838700	221948419297158	7	NA
chr1	199691334	199692096	763	*	WT	8836666666666660	0.11199453854666401	1.22087e+16	peak_000993	chr1:199691334-199692096	Distal Intergenic	1	FALSE	FALSE	FALSE	1	-1.76149e+16	1.86365e+16	3	NA
chr1	199719372	199720199	828	*	WT	731203	0.08779290152638078	8016715	peak_000994	chr1:199719372-199720199	Distal Intergenic	3	FALSE	FALSE	FALSE	16	-8655949714967730	-0.8702318540769887	5	NA
chr1	199733945	199734420	476	*	WT	602055	0.05455842233329203	5.3591e+16	peak_000995	chr1:199733945-199734420	Distal Intergenic	1	FALSE	FALSE	FALSE	0	0.6370943753032591	1.86707e+16	8	NA
chr1	199861216	199861580	365	*	WT	5583585	0.08122991063699818	49299	peak_000996	chr1:199861216-199861580	Distal Intergenic	2	FALSE	FALSE	FALSE	2	0.5456122128276731	3694828135613790	4	NA
chr1	200154316	200154895	580	*	WT	447619	0.02307613269521302	2996315	peak_000997	chr1:200154316-200154895	Intron	1	FALSE	FALSE	FALSE	0	2.62587e+16	2471852166299210	2	NA
chr1	200240785	200241118	334	*	A2.2	692821	0.08491898733611514	8191849999999990	peak_000998	chr1:200240785-200241118	Distal Intergenic	1	FALSE	FALSE	FALSE	0	-1.47928e+16	2.40072e+16	3	NA
chr1	200620396	200620816	421	*	A2.2,WT	5488345000000000	0.04410882514512178	5472975	peak_000999	chr1:200620396-200620816	Promoter	1	TRUE	FALSE	TRUE	2	365274035613822	-1.09048e+16	6	NA
chr1	200669507	200669911	405	*	A2.2	606691	0.05478367697494279	7483835	peak_001000	chr1:200669507-200669911	Promoter	1	TRUE	FALSE	TRUE	2	2.01785e+16	-0.4560070208269429	1	NA
chr1	200872754	200873120	367	*	A2.2	4933925	0.0643047774903096	3.35567e+16	peak_001001	chr1:200872754-200873120	Promoter	1	FALSE	TRUE	FALSE	7	0.8006840912609007	-1.54343e+16	1	NA
chr1	201114182	201114864	683	*	WT	4599615	0.03271350602025018	3922885	peak_001002	chr1:201114182-201114864	3' UTR	1	TRUE	FALSE	FALSE	1	2.97372e+16	-1.80571e+16	1	NA
chr1	201154024	201154537	514	*	A2.2	5783670000000000	0.06825719734928291	4932595	peak_001003	chr1:201154024-201154537	Promoter	1	TRUE	FALSE	TRUE	2	0.6672778097896482	-2.09586e+16	1	NA
chr1	201241183	201242032	850	*	A2.2,WT	5955811000000000	0.07874464276796592	53530665	peak_001004	chr1:201241183-201242032	Distal Intergenic	1	FALSE	FALSE	FALSE	1	-1.67495e+16	1.48107e+16	3	G5
chr1	201254628	201255361	734	*	WT	4805015	0.05939969692032028	437404	peak_001005	chr1:201254628-201255361	Distal Intergenic	2	FALSE	FALSE	FALSE	1	1.29244e+16	-1.65087e+16	1	G5
chr1	201265618	201267340	1723	*	A2.2,WT	9404216875	0.14449454731436862	13410195	peak_001006	chr1:201265618-201267340	Distal Intergenic	13	FALSE	FALSE	TRUE	37	-9598605278322220	-0.6076457074838948	5	G5
chr1	201267419	201268156	738	*	WT	6969865	0.04770645075271293	7071465	peak_001007	chr1:201267419-201268156	Distal Intergenic	2	FALSE	FALSE	TRUE	3	0.6179203955440428	2977322680596700	2	G5
chr1	201268490	201268984	495	*	WT	677199	0.04609646483643946	6724635	peak_001008	chr1:201268490-201268984	Distal Intergenic	1	FALSE	FALSE	TRUE	0	2.41626e+16	1.87794e+16	2	G5
chr1	201274977	201275811	835	*	WT	514434	0.028923854705267267	4366899999999990	peak_001009	chr1:201274977-201275811	Distal Intergenic	1	FALSE	FALSE	TRUE	0	0.9611866442470457	-0.3207174709993672	2	G5
chr1	201282962	201283721	760	*	A2.2,WT	48883425	0.03606804402414659	5040591666666660	peak_001010	chr1:201282962-201283721	Promoter	1	TRUE	FALSE	TRUE	1	1.6732e+16	-0.06169750010550734	2	G5
chr1	201294798	201295386	589	*	WT	442763	0.022741928040792378	3020295	peak_001011	chr1:201294798-201295386	Intron	1	FALSE	FALSE	TRUE	1	1.13713e+16	3344451529626240	4	G5
chr1	201300899	201301470	572	*	WT	500741	0.028822071837796896	4981875	peak_001012	chr1:201300899-201301470	Intron	2	FALSE	FALSE	TRUE	1	2.45668e+16	1.78963e+16	2	G5
chr1	201310644	201311541	898	*	WT	7003753333333330	0.06633887151900843	802088	peak_001013	chr1:201310644-201311541	Intron	2	FALSE	FALSE	TRUE	1	0.9098383156566526	-0.34124620472968337	1	G5
chr1	201334657	201335777	1121	*	WT	5357156666666660	0.03464511979078941	4692263333333330	peak_001014	chr1:201334657-201335777	Downstream	1	FALSE	FALSE	TRUE	1	2.76705e+16	1.6834e+16	2	NA
chr1	201457058	201458260	1203	*	WT	816746	0.07853029690039466	1.07348e+16	peak_001015	chr1:201457058-201458260	Distal Intergenic	2	FALSE	FALSE	TRUE	2	-0.5325196119041536	1.13072e+16	3	NA
chr1	201468410	201469493	1084	*	WT	637203	0.05027406240882496	8113583333333330	peak_001016	chr1:201468410-201469493	Promoter	1	TRUE	FALSE	TRUE	0	0.9700546232967283	-429490961348594	1	NA
chr1	201480389	201480817	429	*	WT	642666	0.059653711329785364	867875	peak_001017	chr1:201480389-201480817	Distal Intergenic	1	TRUE	FALSE	TRUE	0	-0.25818646270943624	-3873580353613500	1	NA
chr1	201481734	201482240	507	*	WT	4442595	0.02157293584564031	3.56458e+16	peak_001018	chr1:201481734-201482240	Distal Intergenic	1	TRUE	FALSE	TRUE	1	173269641082572	1083000046853410	2	NA
chr1	201503445	201503938	494	*	WT	4744235	0.03525697018402768	372735	peak_001019	chr1:201503445-201503938	Intron	1	TRUE	FALSE	TRUE	0	1.2427e+16	1.8096e+16	2	NA
chr1	201511936	201512362	427	*	WT	537361	0.040265508656479085	420139	peak_001020	chr1:201511936-201512362	Intron	1	FALSE	FALSE	TRUE	0	0.12368046920584697	0.6572524138730693	3	NA
chr1	201516036	201517511	1476	*	WT	7994517142857140	0.1688724339938303	9011592857142850	peak_001021	chr1:201516036-201517511	Intron	17	FALSE	FALSE	TRUE	32	-9832534912416460	-1.13424e+16	5	NA
chr1	201597321	201598083	763	*	A2.2,WT	5.60746e+16	0.06517642365873974	6175554999999990	peak_001022	chr1:201597321-201598083	Intron	1	FALSE	FALSE	TRUE	2	2124193069150910	-1.62386e+16	1	NA
chr1	201636623	201637040	418	*	WT	519604	0.06717399133783455	4321265	peak_001023	chr1:201636623-201637040	Intron	1	FALSE	FALSE	TRUE	0	-0.19796359855843526	2421200377587660	3	NA
chr1	201648082	201648955	874	*	WT	495546	0.03996327157793854	4020295	peak_001024	chr1:201648082-201648955	Promoter	2	TRUE	FALSE	TRUE	12	0.5516865221767332	-4242234604712130	1	NA
chr1	201713167	201713688	522	*	A2.2,WT	79898775	0.07335587755129679	9606942499999990	peak_001025	chr1:201713167-201713688	Intron	1	FALSE	FALSE	TRUE	0	-1210386219808580	1.42152e+16	3	NA
chr1	201714568	201715106	539	*	A2.2	523276	0.07593790143193624	3612805	peak_001026	chr1:201714568-201715106	Intron	1	FALSE	FALSE	TRUE	1	-0.23242909033013326	1.69757e+16	3	NA
chr1	201792753	201793162	410	*	WT	4902200000000000	0.09003484010926867	3640395	peak_001027	chr1:201792753-201793162	Intron	1	FALSE	FALSE	TRUE	0	2282658216169340	5331741435174330	4	NA
chr1	201955152	201955441	290	*	WT	497112	0.06701049884554844	457514	peak_001028	chr1:201955152-201955441	Promoter	1	TRUE	FALSE	TRUE	9	0.19767212550925273	3120240790490500	2	NA
chr1	202013588	202014037	450	*	WT	405811	0.08786003980115922	239127	peak_001029	chr1:202013588-202014037	Exon	1	FALSE	FALSE	FALSE	0	2.40847e+16	2.15839e+16	2	NA
chr1	202348522	202348878	357	*	WT	530522	0.03108816967258104	4474045	peak_001030	chr1:202348522-202348878	Promoter	1	TRUE	FALSE	TRUE	0	2053371068647370	2.4774e+16	2	NA
chr1	202615523	202615971	449	*	WT	6.34357e+16	0.04030272043962115	5.92977e+16	peak_001031	chr1:202615523-202615971	Intron	1	FALSE	FALSE	TRUE	0	0.11766361873435038	1.48809e+16	3	NA
chr1	202888668	202889214	547	*	WT	94785	0.09504849150783568	198177575	peak_001032	chr1:202888668-202889214	Promoter	1	TRUE	FALSE	FALSE	2	2.2496e+16	-3.04741e+16	1	NA
chr1	202958231	202958628	398	*	WT	5371639999999990	0.03216786328056859	4471045	peak_001033	chr1:202958231-202958628	Promoter	1	TRUE	FALSE	TRUE	1	1.42727e+16	-2.71004e+16	1	NA
chr1	203153226	203154907	1682	*	A2.2,WT	8043121666666660	0.1012512753150967	1.07006e+16	peak_001034	chr1:203153226-203154907	Promoter	1	FALSE	TRUE	TRUE	3	-0.3788404496402834	-0.3069286516863179	1	G4
chr1	203453338	203453902	565	*	WT	60234	0.047900895378468894	562912	peak_001035	chr1:203453338-203453902	Distal Intergenic	1	FALSE	FALSE	TRUE	1	3079885837247830	-1.36888e+16	6	NA
chr1	203665984	203666409	426	*	A2.2	533111	0.08076623568310201	3.7071e+16	peak_001036	chr1:203665984-203666409	Intron	1	FALSE	FALSE	FALSE	0	1.94247e+16	466767845833718	4	NA
chr1	203795473	203796585	1113	*	A2.2,WT	5973522666666660	0.07884366742176231	5812866666666660	peak_001037	chr1:203795473-203796585	Promoter	1	TRUE	FALSE	TRUE	3	-0.022049191782007038	-4535185473318700	1	NA
chr1	203860868	203862457	1590	*	A2.2,WT	2.15879e+16	0.3386478335731997	5.94763e+16	peak_001038	chr1:203860868-203862457	Promoter	1	TRUE	FALSE	TRUE	1	-3505530479738240	1.58536e+16	1	NA
chr1	203889534	203890087	554	*	WT	4701395	0.02415879537383777	3.35286e+16	peak_001039	chr1:203889534-203890087	Distal Intergenic	1	FALSE	FALSE	FALSE	0	0.7283682791499998	2.70821e+16	2	NA
chr1	204129054	204129479	426	*	WT	4248609999999990	0.029119815038423053	2676615	peak_001040	chr1:204129054-204129479	Downstream	1	FALSE	FALSE	FALSE	2	0.9737576214580442	-1.86532e+16	1	NA
chr1	204130666	204131285	620	*	WT	7038883333333330	0.056168763791405334	9463146666666660	peak_001041	chr1:204130666-204131285	Promoter	1	FALSE	FALSE	TRUE	1	2.53937e+16	-1394251713808180	1	NA
chr1	204410923	204412310	1388	*	A2.2,WT	10759522	0.18284232291382307	1.79317e+16	peak_001042	chr1:204410923-204412310	Promoter	1	TRUE	FALSE	TRUE	1	0.06847273986624736	-4535242455359100	1	NA
chr1	204452787	204453426	640	*	A2.2,WT	6922644166666660	0.07800157856257849	7949135	peak_001043	chr1:204452787-204453426	Intron	2	FALSE	FALSE	TRUE	3	2.4108e+16	2444422108773580	2	G5
chr1	204461504	204462064	561	*	A2.2	421244	0.03306270796785159	3324745	peak_001044	chr1:204461504-204462064	Intron	2	FALSE	FALSE	TRUE	2	0.6245951620845701	-1.51948e+16	1	G5
chr1	204494161	204495035	875	*	A2.2,WT	46682525	0.030702152917318568	46741575	peak_001045	chr1:204494161-204495035	Promoter	1	TRUE	FALSE	TRUE	0	0.37925088088797587	-4373763220663670	1	G5
chr1	204505725	204508489	2765	*	A2.2,WT	6491425416666660	0.06929376821875932	7018288125	peak_001046	chr1:204505725-204508489	Distal Intergenic	3	TRUE	FALSE	TRUE	10	-4276276472398760	1.717e+16	7	NA
chr1	204513071	204513754	684	*	A2.2,WT	9013599999999990	0.1044556269853271	1.15817e+16	peak_001047	chr1:204513071-204513754	Distal Intergenic	1	FALSE	FALSE	FALSE	4	-3700760725328450	1870771271829000	7	NA
chr1	204515724	204517048	1325	*	A2.2,WT	1670924825	0.24437600549906544	44086873	peak_001048	chr1:204515724-204517048	Promoter	1	TRUE	FALSE	TRUE	0	0.3074283568172361	-2408621209021210	1	NA
chr1	205122034	205122517	484	*	A2.2	481105	0.10223825726975502	2911315	peak_001049	chr1:205122034-205122517	Promoter	1	TRUE	FALSE	TRUE	1	104802524726676	4035105330590590	4	NA
chr1	205582668	205583016	349	*	A2.2	56892	0.07722983749049449	5027255	peak_001050	chr1:205582668-205583016	Intron	1	FALSE	FALSE	FALSE	0	4167307254484160	-1.35136e+16	6	NA
chr1	205631302	205632126	825	*	A2.2,WT	5145645833333330	0.04205248037045031	5222225833333330	peak_001051	chr1:205631302-205632126	Promoter	1	TRUE	FALSE	TRUE	1	0.87615847270773906	-4628297942038180	1	NA
chr1	205699821	205700078	258	*	WT	506809	0.06818441358635845	3800145	peak_001052	chr1:205699821-205700078	Distal Intergenic	1	FALSE	FALSE	FALSE	0	-0.2411616476268862	2108545167092670	3	NA
chr1	205701326	205701979	654	*	A2.2	4898435	0.06392102047699733	403298	peak_001053	chr1:205701326-205701979	Distal Intergenic	1	TRUE	FALSE	TRUE	1	0.8586267201213743	-0.006928222532875505	2	NA
chr1	205749466	205749878	413	*	WT	596972	0.046373236000060616	6877625	peak_001054	chr1:205749466-205749878	Promoter	1	TRUE	FALSE	TRUE	0	0.26505314986990947	-4382128374930030	1	NA
chr1	205813129	205813520	392	*	WT	5056195	0.045738166690529776	46073	peak_001055	chr1:205813129-205813520	Promoter	1	TRUE	FALSE	TRUE	1	2.02925e+16	-1.9766e+16	1	NA
chr1	206503948	206504239	292	*	A2.2	45383	0.0557641681167164	2.80571e+16	peak_001056	chr1:206503948-206504239	Promoter	1	FALSE	TRUE	FALSE	0	1.29687e+16	3317224604730000	2	NA
chr1	206635450	206635881	432	*	WT	5.30285e+16	0.0803304023842589	44419125	peak_001057	chr1:206635450-206635881	Promoter	1	TRUE	FALSE	TRUE	0	1.40595e+16	-2.3803e+16	1	NA
chr1	206959724	206961058	1335	*	A2.2	6810359999999990	0.1206919678681577	6142605	peak_001058	chr1:206959724-206961058	Exon	2	FALSE	TRUE	FALSE	1	1149026986768710	-0.05237128054679152	2	NA
chr1	207751887	207752640	754	*	A2.2	566197	0.08710748708659176	4594573333333330	peak_001059	chr1:207751887-207752640	Promoter	2	TRUE	FALSE	TRUE	1	1.25206e+16	-0.9134324661451649	1	NA
chr1	209597382	209597957	576	*	WT	532371	0.031146278099645243	4211164999999990	peak_001060	chr1:209597382-209597957	Intron	1	FALSE	FALSE	FALSE	0	1.80712e+16	3.78708e+16	4	NA
chr1	209624342	209625542	1201	*	A2.2,WT	6423993749999990	0.08290583668886331	64350375	peak_001061	chr1:209624342-209625542	Promoter	14	FALSE	FALSE	TRUE	26	-9307566765138630	-1.20725e+16	5	NA
chr1	209627946	209628194	249	*	WT	422073	0.02003247076242206	2595955	peak_001062	chr1:209627946-209628194	Exon	0	FALSE	FALSE	TRUE	0	2.0492e+16	3.86386e+16	2	NA
chr1	209769267	209770365	1099	*	A2.2,WT	82661245	0.1298111950713757	987881875	peak_001063	chr1:209769267-209770365	Promoter	1	FALSE	FALSE	TRUE	2	-0.5495379598827456	-0.4060371092516255	3	NA
chr1	209784295	209785099	805	*	A2.2,WT	6269645333333330	0.08367654157674692	6332431666666660	peak_001064	chr1:209784295-209785099	Promoter	1	TRUE	FALSE	FALSE	3	2.39193e+16	-1.32858e+16	1	NA
chr1	209907830	209908495	666	*	WT	4628245	0.10201296243049467	291743	peak_001065	chr1:209907830-209908495	Distal Intergenic	11	FALSE	FALSE	FALSE	24	-9027206543275840	-1377164727355840	5	NA
chr1	209937887	209938493	607	*	A2.2	4573695	0.05502598325608978	3245705	peak_001066	chr1:209937887-209938493	Promoter	1	TRUE	FALSE	TRUE	0	-0.12619328815651876	-4216112749930030	1	NA
chr1	210232789	210233043	255	*	A2.2	4846195	0.04038184011479181	341739	peak_001067	chr1:210232789-210233043	Promoter	0	TRUE	FALSE	FALSE	0	2393484708478910	0.057045681123130354	2	NA
chr1	210233123	210233472	350	*	A2.2	499303	0.08651837735565104	3.06743e+16	peak_001068	chr1:210233123-210233472	Promoter	1	TRUE	FALSE	FALSE	0	2.15823e+16	-0.7210689357477498	1	NA
chr1	210290018	210290317	300	*	A2.2	481492	0.12202091326295983	2835145	peak_001069	chr1:210290018-210290317	Distal Intergenic	1	FALSE	FALSE	FALSE	0	15852779118328	4629678351525650	4	NA
chr1	210438796	210439202	407	*	WT	6854150000000000	0.047035590895163765	686275	peak_001070	chr1:210438796-210439202	Promoter	1	FALSE	FALSE	FALSE	0	1.96861e+16	5436875922326430	4	NA
chr1	210710917	210711315	399	*	A2.2	441583	0.11618149592220109	24395	peak_001071	chr1:210710917-210711315	Intron	1	FALSE	TRUE	FALSE	1	0.9300061432628538	3.86994e+16	4	NA
chr1	212035269	212035958	690	*	A2.2,WT	6274900833333330	0.06915067687062404	7490245833333330	peak_001072	chr1:212035269-212035958	Promoter	1	TRUE	FALSE	TRUE	1	0.5239074198512937	0.932245595101707	2	NA
chr1	212385194	212385934	741	*	A2.2	458826	0.059263596552888737	2.80193e+16	peak_001073	chr1:212385194-212385934	Exon	1	FALSE	FALSE	FALSE	0	3.20801e+16	-1.69757e+16	6	NA
chr1	212791422	212791888	467	*	A2.2,WT	519062	0.09104497655106478	3571575	peak_001074	chr1:212791422-212791888	Promoter	1	TRUE	FALSE	TRUE	0	1.31709e+16	0.3342437573712993	2	NA
chr1	212950487	212950828	342	*	WT	425737	0.02023802613435159	2777025	peak_001075	chr1:212950487-212950828	Promoter	1	TRUE	FALSE	TRUE	0	2168091174772250	-0.2424377373415303	1	NA
chr1	213051161	213051577	417	*	A2.2,WT	5666425	0.06232989114090341	452585	peak_001076	chr1:213051161-213051577	Promoter	1	TRUE	FALSE	FALSE	0	1.344e+16	-0.8305739930826497	1	NA
chr1	213689509	213689954	446	*	WT	423571	0.03482066498681523	237372	peak_001077	chr1:213689509-213689954	Distal Intergenic	1	FALSE	FALSE	FALSE	0	2.3792e+16	486247883522927	4	NA
chr1	214402051	214405162	3112	*	A2.2,WT	8358787979166660	0.12094043011974687	1.08473e+16	peak_001078	chr1:214402051-214405162	Exon	11	TRUE	FALSE	TRUE	23	-9462779167482380	-0.6438865236002278	5	NA
chr1	214427716	214428179	464	*	WT	6.15891e+16	0.05543530650159498	5642823333333330	peak_001079	chr1:214427716-214428179	Intron	1	FALSE	FALSE	TRUE	0	-0.6633300067873095	1.77224e+16	3	NA
chr1	214446607	214447477	871	*	WT	4475866666666660	0.06565057724706827	2.84151e+16	peak_001080	chr1:214446607-214447477	Intron	1	FALSE	FALSE	TRUE	0	4064250823667510	-1172521176095610	6	NA
chr1	214454699	214455633	935	*	A2.2,WT	803962125	0.09666003032490128	1120473125	peak_001081	chr1:214454699-214455633	Intron	1	FALSE	FALSE	TRUE	1	-1.52325e+16	0.9393783637326885	3	NA
chr1	214551319	214552209	891	*	A2.2,WT	4594795	0.04462091602746891	3.62996e+16	peak_001082	chr1:214551319-214552209	Promoter	1	TRUE	FALSE	TRUE	2	116619193237113	-3675676482077240	1	NA
chr1	215282436	215282888	453	*	WT	1.03344e+16	0.08384584085690203	138865	peak_001083	chr1:215282436-215282888	Distal Intergenic	2	FALSE	FALSE	FALSE	0	1.19299e+16	4644875628594740	4	NA
chr1	216270107	216270733	627	*	WT	5251455	0.0303501821326628	413085	peak_001084	chr1:216270107-216270733	Intron	1	FALSE	FALSE	FALSE	0	-3.55221e+16	2.06274e+16	7	NA
chr1	216475757	216476033	277	*	WT	66215175	0.07525964559423448	6289725	peak_001085	chr1:216475757-216476033	Distal Intergenic	2	FALSE	FALSE	FALSE	4	0.6102182833461668	2.6683e+16	2	NA
chr1	217630819	217631646	828	*	A2.2,WT	7338127500000000	0.06343374835525539	8984020000000000	peak_001086	chr1:217630819-217631646	Promoter	1	TRUE	FALSE	TRUE	1	0.47488653343009013	0.31163929188668016	2	NA
chr1	219276172	219276817	646	*	WT	5.15082e+16	0.06321694560877135	3.67021e+16	peak_001087	chr1:219276172-219276817	Downstream	1	FALSE	FALSE	FALSE	0	4183699008634550	-1.19034e+16	6	NA
chr1	219329528	219330250	723	*	WT	577094	0.0896372436833172	470977	peak_001088	chr1:219329528-219330250	Distal Intergenic	1	FALSE	FALSE	FALSE	0	-0.6187578173370455	1.62106e+16	3	NA
chr1	219724652	219724907	256	*	WT	548132	0.2168661480959012	3.5761e+16	peak_001089	chr1:219724652-219724907	Distal Intergenic	1	FALSE	FALSE	FALSE	0	2.16027e+16	2.86661e+16	2	NA
chr1	220271993	220272818	826	*	A2.2,WT	54625275	0.05489757234489819	5157285	peak_001090	chr1:220271993-220272818	Promoter	2	TRUE	FALSE	TRUE	2	-0.09731936771584493	-0.26457108771384474	1	NA
chr1	220369802	220370362	561	*	A2.2,WT	574954375	0.0680487096010909	5333475	peak_001091	chr1:220369802-220370362	Distal Intergenic	2	FALSE	FALSE	TRUE	2	-0.23935997802926046	1.61873e+16	8	NA
chr1	222465245	222466089	845	*	WT	4998996666666660	0.036851849165013495	3.64337e+16	peak_001092	chr1:222465245-222466089	Distal Intergenic	1	TRUE	FALSE	FALSE	0	0.5524758068828489	0.5804414578717876	2	NA
chr1	222618107	222618418	312	*	WT	448742	0.02228712249382285	307158	peak_001093	chr1:222618107-222618418	Promoter	1	TRUE	FALSE	TRUE	0	2.99764e+16	-1.58311e+16	1	NA
chr1	222643806	222644222	417	*	A2.2	6037395	0.0547409889084359	528074	peak_001094	chr1:222643806-222644222	Promoter	1	TRUE	FALSE	TRUE	3	-0.14542877990914327	2915991408471450	3	NA
chr1	222711867	222713875	2009	*	WT	6962751999999990	0.058028575712810705	7957730000000000	peak_001095	chr1:222711867-222713875	Promoter	1	TRUE	FALSE	TRUE	0	0.3259646860866453	-3.85968e+16	1	NA
chr1	223180564	223181111	548	*	A2.2	5583645000000000	0.0967379024606563	42499	peak_001096	chr1:223180564-223181111	Promoter	1	FALSE	FALSE	FALSE	0	-0.43188810665322286	2.65523e+16	3	NA
chr1	223726200	223726478	279	*	WT	4.37288e+16	0.029654288076414903	2659665	peak_001097	chr1:223726200-223726478	Intron	1	FALSE	FALSE	TRUE	0	1.32756e+16	1.32916e+16	2	NA
chr1	224067536	224068037	502	*	WT	5973050000000000	0.03683061062702414	528829	peak_001098	chr1:224067536-224068037	Distal Intergenic	1	FALSE	FALSE	TRUE	0	1.71933e+16	4226396185998310	4	NA
chr1	224114101	224114665	565	*	WT	5619759999999990	0.036016852731575275	611423	peak_001099	chr1:224114101-224114665	Promoter	1	TRUE	FALSE	TRUE	3	2531339523008330	-1.97416e+16	1	NA
chr1	224371450	224371937	488	*	WT	5160925000000000	0.02996351500964768	3965075	peak_001100	chr1:224371450-224371937	Intron	1	FALSE	FALSE	FALSE	0	1.80559e+16	1.01398e+16	2	NA
chr1	224434552	224435263	712	*	A2.2,WT	7022342500000000	0.05381041147827946	9864255	peak_001101	chr1:224434552-224435263	Promoter	1	TRUE	FALSE	TRUE	2	1.43091e+16	-2.12351e+16	1	NA
chr1	224571654	224572214	561	*	WT	430439	0.09575244032150115	2.48737e+16	peak_001102	chr1:224571654-224572214	Distal Intergenic	1	FALSE	FALSE	FALSE	0	0.06340288799094218	2320640427712790	3	NA
chr1	225155462	225156699	1238	*	A2.2,WT	6158485	0.07548750971989938	6385972222222220	peak_001103	chr1:225155462-225156699	Intron	1	FALSE	FALSE	FALSE	5	-1.71069e+16	1.08568e+16	3	NA
chr1	225746698	225747011	314	*	WT	4.80374e+16	0.04177726488672452	395098	peak_001104	chr1:225746698-225747011	Intron	1	TRUE	FALSE	FALSE	0	4246358749082550	-1369636196922070	6	NA
chr1	225923838	225924472	635	*	A2.2,WT	6572311666666660	0.06848609295134504	921611	peak_001105	chr1:225923838-225924472	Promoter	1	TRUE	FALSE	TRUE	0	1.91829e+16	-2.49487e+16	1	NA
chr1	225999334	226000052	719	*	A2.2	7.46653e+16	0.08456671818726103	9633096666666660	peak_001106	chr1:225999334-226000052	Promoter	1	TRUE	FALSE	TRUE	0	0.368511315992346	-3139613168593050	1	NA
chr1	226002223	226002779	557	*	A2.2	519825	0.07828132260567505	3631335	peak_001107	chr1:226002223-226002779	Downstream	1	TRUE	FALSE	FALSE	0	-0.5300480457038973	1852061850671160	3	NA
chr1	226062723	226063091	369	*	WT	3767075	0.015678318985270202	235231	peak_001108	chr1:226062723-226063091	Promoter	1	TRUE	FALSE	TRUE	0	2.52264e+16	-2.00935e+16	1	NA
chr1	226078317	226078784	468	*	WT	423221	0.09766299102370612	2398675	peak_001109	chr1:226078317-226078784	Distal Intergenic	1	FALSE	FALSE	FALSE	0	2013789054563510	4204600913171160	4	NA
chr1	226108899	226109174	276	*	A2.2	4.40678e+16	0.03539454347026613	2.60714e+16	peak_001110	chr1:226108899-226109174	Distal Intergenic	1	TRUE	FALSE	FALSE	0	-3775956514665610	1.98327e+16	7	NA
chr1	226186391	226187168	778	*	A2.2,WT	6228619999999990	0.06602594612258372	7416076666666660	peak_001111	chr1:226186391-226187168	Promoter	1	TRUE	FALSE	TRUE	0	0.2615178791789915	-4118429558630590	1	NA
chr1	226309542	226309908	367	*	WT	5962235	0.03859645027723435	5502355	peak_001112	chr1:226309542-226309908	Promoter	1	TRUE	FALSE	TRUE	0	380546891372489	-1.54225e+16	6	NA
chr1	226527343	226527807	465	*	WT	4494415	0.022592875260986592	293812	peak_001113	chr1:226527343-226527807	Distal Intergenic	1	FALSE	FALSE	FALSE	0	3483656284025180	-1321784885879160	6	NA
chr1	226939488	226940671	1184	*	WT	3.79747e+16	0.022750866689754637	3133713333333330	peak_001114	chr1:226939488-226940671	Promoter	1	TRUE	FALSE	TRUE	1	1.35249e+16	-3.87741e+16	1	NA
chr1	227356611	227357542	932	*	A2.2	5216666666666660	0.08409839654546748	4338596666666660	peak_001115	chr1:227356611-227357542	Distal Intergenic	1	TRUE	FALSE	FALSE	0	-0.554341170379648	1.43638e+16	3	NA
chr1	228139889	228140911	1023	*	A2.2,WT	6026235	0.05925640386388162	8180798333333330	peak_001116	chr1:228139889-228140911	Promoter	1	TRUE	FALSE	TRUE	0	-0.35531831104470235	-4258764641638400	1	NA
chr1	228165635	228166346	712	*	A2.2,WT	8024355	0.08642542421794439	1.81752e+16	peak_001117	chr1:228165635-228166346	Promoter	1	TRUE	FALSE	TRUE	2	0.5897976128368284	-3686179535742400	1	NA
chr1	228169307	228169784	478	*	WT	420514	0.019761234521482797	2628285	peak_001118	chr1:228169307-228169784	Intron	1	FALSE	FALSE	FALSE	0	2.30919e+16	4996793849114760	4	NA
chr1	228212826	228213566	741	*	WT	6970850000000000	0.055444509447483324	8770123333333330	peak_001119	chr1:228212826-228213566	Promoter	2	TRUE	FALSE	FALSE	1	-0.33463317472649556	-5007519142981170	1	NA
chr1	228457666	228457989	324	*	WT	4158485000000000	0.019410258626619627	3946225	peak_001120	chr1:228457666-228457989	Promoter	1	TRUE	FALSE	FALSE	0	2470606919935210	0.6339779921811748	2	NA
chr1	228487071	228487650	580	*	A2.2	5.05256e+16	0.057544307123076836	655508	peak_001121	chr1:228487071-228487650	Promoter	1	TRUE	FALSE	TRUE	0	1.43119e+16	-2.41984e+16	1	NA
chr1	228735663	228736092	430	*	A2.2	5985025	0.08665735405804109	489068	peak_001122	chr1:228735663-228736092	Promoter	2	TRUE	TRUE	FALSE	0	2.47736e+16	-1.92487e+16	1	NA
chr1	229558519	229559100	582	*	WT	4879785	0.034476145055667505	4748375	peak_001123	chr1:229558519-229559100	Promoter	1	TRUE	FALSE	TRUE	0	1.59971e+16	-1.1036e+16	1	NA
chr1	229619422	229619948	527	*	WT	4779075000000000	0.12430444620723938	3031685	peak_001124	chr1:229619422-229619948	Intron	1	FALSE	FALSE	FALSE	0	1867534991910920	3589441878442160	4	NA
chr1	229626200	229626784	585	*	WT	481071	0.036506478053001605	4457364999999990	peak_001125	chr1:229626200-229626784	Promoter	1	TRUE	FALSE	FALSE	0	3575526591947540	-1664406644459370	6	NA
chr1	229694118	229694609	492	*	WT	4136725	0.026365251560218208	319871	peak_001126	chr1:229694118-229694609	Distal Intergenic	1	FALSE	FALSE	TRUE	0	2045633670499790	2.45187e+16	2	NA
chr1	229894207	229894758	552	*	WT	7544124999999990	0.05338606047824605	820168	peak_001127	chr1:229894207-229894758	Distal Intergenic	1	FALSE	FALSE	TRUE	0	2.64557e+16	249676166260659	2	NA
chr1	230039060	230039523	464	*	WT	5.31061e+16	0.03149295946238014	427942	peak_001128	chr1:230039060-230039523	Distal Intergenic	12	FALSE	FALSE	FALSE	18	-8549554470369340	-1.2068e+16	5	NA
chr1	230270440	230271445	1006	*	A2.2,WT	73501175	0.07071123094664977	83607725	peak_001129	chr1:230270440-230271445	Promoter	1	FALSE	FALSE	TRUE	0	3872943278959260	-0.9016097656446767	6	NA
chr1	231039324	231040280	957	*	WT	480647	0.026129143272046764	3834215	peak_001130	chr1:231039324-231040280	Promoter	1	TRUE	FALSE	FALSE	0	1.8038e+16	-3.4093e+16	1	NA
chr1	231211530	231211967	438	*	WT	4.47575e+16	0.022160804847089922	299198	peak_001131	chr1:231211530-231211967	Intron	1	TRUE	FALSE	FALSE	0	0.09502660911368388	1193126065377580	3	NA
chr1	231337851	231338476	626	*	WT	526495	0.04368976935835715	662762	peak_001132	chr1:231337851-231338476	Promoter	1	TRUE	FALSE	TRUE	0	1.78253e+16	0.6949015685361553	2	NA
chr1	231421645	231422838	1194	*	WT	6499116666666660	0.0517179057084052	8001413333333330	peak_001133	chr1:231421645-231422838	Promoter	1	TRUE	FALSE	TRUE	1	122387015502738	-3763625519629120	1	NA
chr1	231527843	231529245	1403	*	A2.2,WT	1.09735e+16	0.11902705514591014	218772825	peak_001134	chr1:231527843-231529245	Promoter	1	TRUE	FALSE	TRUE	0	2.27597e+16	-2133305387850410	1	NA
chr1	231805264	231805677	414	*	WT	5414365	0.031270470744436785	4373515	peak_001135	chr1:231805264-231805677	Intron	1	FALSE	FALSE	FALSE	0	0.8007663456706907	-0.20388294970572707	2	NA
chr1	232471056	232471570	515	*	A2.2,WT	6248191666666660	0.06562359884027544	5558763333333330	peak_001136	chr1:232471056-232471570	Exon	1	FALSE	FALSE	TRUE	0	-0.7686117844672297	2.40144e+16	3	G1
chr1	232558246	232559468	1223	*	A2.2,WT	1.0588e+16	0.1843697246716366	15654984625	peak_001137	chr1:232558246-232559468	Intron	2	FALSE	FALSE	TRUE	2	1.02516e+16	1.47923e+16	2	G1
chr1	232559935	232560123	189	*	A2.2	5142685	0.06388246894707364	335493	peak_001138	chr1:232559935-232560123	Intron	2	FALSE	FALSE	TRUE	0	1717475291898710	5236188037042010	4	G1
chr1	232578434	232578815	382	*	WT	4763475	0.17863761685145424	272674	peak_001139	chr1:232578434-232578815	Intron	2	FALSE	FALSE	TRUE	1	0.7009408442287351	4125106913689960	4	G1
chr1	232629287	232630866	1580	*	A2.2,WT	4996534444444440	0.04291999515739728	4529387777777770	peak_001140	chr1:232629287-232630866	Promoter	1	TRUE	FALSE	FALSE	1	0.9925599066524412	-4855741398687960	1	G1
chr1	232793688	232794339	652	*	WT	5660240000000000	0.06421276790948635	480882	peak_001141	chr1:232793688-232794339	Distal Intergenic	1	FALSE	FALSE	FALSE	1	-1124257388898850	2.01712e+16	3	NA
chr1	233113103	233113959	857	*	A2.2,WT	6541543750000000	0.06724158882895324	7978160000000000	peak_001142	chr1:233113103-233113959	Intron	1	FALSE	FALSE	TRUE	2	-0.7113170357437227	2206980807427750	3	NA
chr1	233647408	233647873	466	*	A2.2	6.60734e+16	0.21068919515856563	5339025	peak_001143	chr1:233647408-233647873	Intron	1	FALSE	FALSE	FALSE	0	2.33106e+16	1.7141e+16	2	NA
chr1	233858534	233859104	571	*	A2.2	4.54154e+16	0.08272094955970152	2591875	peak_001144	chr1:233858534-233859104	Intron	1	FALSE	FALSE	FALSE	0	1670196649244290	3338725192193380	2	G5
chr1	234303086	234304023	938	*	A2.2,WT	6.61469e+16	0.07567846345924989	7517821666666660	peak_001145	chr1:234303086-234304023	Intron	5	FALSE	FALSE	FALSE	5	0.63055276553916	188602791512429	2	NA
chr1	234373109	234373964	856	*	A2.2,WT	1.02193e+16	0.12686245466167537	1.98412e+16	peak_001146	chr1:234373109-234373964	Promoter	1	TRUE	FALSE	TRUE	0	-0.23007977325631124	0.4645368882459331	3	NA
chr1	234610726	234611290	565	*	WT	5221095	0.03745678835771863	3921595	peak_001147	chr1:234610726-234611290	Promoter	1	TRUE	FALSE	TRUE	0	0.7821027008800413	-3.30237e+16	1	NA
chr1	235059972	235060791	820	*	WT	7189883333333330	0.059199319689571726	7377266666666660	peak_001148	chr1:235059972-235060791	Distal Intergenic	12	FALSE	FALSE	FALSE	12	-8414650562593460	-0.9363074175077748	5	NA
chr1	235128052	235129066	1015	*	A2.2,WT	5544005833333330	0.05004845047903745	4702910833333330	peak_001149	chr1:235128052-235129066	Promoter	1	TRUE	FALSE	TRUE	0	-0.12859213669014913	0.760358912591331	3	NA
chr1	236141445	236142001	557	*	WT	6587785	0.04322602541368806	6344615	peak_001150	chr1:236141445-236142001	Promoter	1	TRUE	FALSE	FALSE	0	3.73656e+16	-1.09812e+16	6	NA
chr1	236604133	236604851	719	*	WT	5143476666666660	0.06794666104282797	393592	peak_001151	chr1:236604133-236604851	Promoter	1	TRUE	FALSE	TRUE	0	0.14651548545645732	1.47996e+16	3	NA
chr1	236623147	236623802	656	*	WT	662901	0.04611860816938622	6703835	peak_001152	chr1:236623147-236623802	Distal Intergenic	1	FALSE	FALSE	FALSE	0	2431487676313390	2.96979e+16	2	NA
chr1	236654622	236655410	789	*	A2.2,WT	5788680833333330	0.0807582919529541	4837093333333330	peak_001153	chr1:236654622-236655410	Distal Intergenic	9	FALSE	FALSE	TRUE	40	-1.02746e+16	-0.9957062176424336	5	G5
chr1	236795113	236795385	273	*	A2.2	5770835	0.071007316954753	4.79313e+16	peak_001154	chr1:236795113-236795385	Promoter	1	TRUE	FALSE	FALSE	0	1.71732e+16	1.12545e+16	2	NA
chr1	241847909	241848189	281	*	WT	5057986666666660	0.058877813740127655	3.52899e+16	peak_001155	chr1:241847909-241848189	Promoter	1	TRUE	FALSE	FALSE	0	3.43891e+16	-1.21145e+16	2	NA
chr1	242524158	242524391	234	*	WT	4.46074e+16	0.03719814349254309	272589	peak_001156	chr1:242524158-242524391	Promoter	0	TRUE	FALSE	FALSE	0	238582026641654	0.013538224343650374	2	NA
chr1	242871078	242872030	953	*	WT	9658000000000000	0.10074816720905308	1240223	peak_001157	chr1:242871078-242872030	Distal Intergenic	1	FALSE	FALSE	TRUE	2	-2.05314e+16	2.06185e+16	3	NA
chr1	242872139	242873685	1547	*	WT	7741389999999990	0.12519387281172328	876296	peak_001158	chr1:242872139-242873685	Distal Intergenic	1	FALSE	FALSE	TRUE	0	-3743210438081750	1.88357e+16	7	NA
chr1	242924859	242925102	244	*	WT	423571	0.03482066498681523	237372	peak_001159	chr1:242924859-242925102	Distal Intergenic	1	FALSE	FALSE	TRUE	0	2446482059171660	4403915507439960	4	NA
chr1	242936543	242937427	885	*	WT	708777	0.048755138727418254	723658	peak_001160	chr1:242936543-242937427	Distal Intergenic	1	FALSE	FALSE	FALSE	0	-0.7631042705865	2.07365e+16	3	NA
chr1	243254423	243254896	474	*	WT	502626	0.027104714923280402	3.79904e+16	peak_001161	chr1:243254423-243254896	Promoter	1	TRUE	FALSE	FALSE	0	0.2226598231105711	-1.5786e+16	1	NA
chr1	243255744	243256256	513	*	A2.2	480375	0.03945628906017325	3436215	peak_001162	chr1:243255744-243256256	Promoter	1	TRUE	FALSE	FALSE	1	1.4618e+16	0.6125274726194072	2	NA
chr1	243850504	243851050	547	*	WT	40484	0.026925165919654256	219179	peak_001163	chr1:243850504-243851050	Promoter	1	TRUE	FALSE	TRUE	1	0.8461240498332884	-4132182734366060	1	NA
chr1	244163738	244164418	681	*	A2.2,WT	89744705	0.11389307280967298	13365588	peak_001164	chr1:244163738-244164418	Distal Intergenic	1	FALSE	FALSE	TRUE	1	4023804065397250	-0.9161897770124745	6	NA
chr1	244599481	244599872	392	*	WT	412566	0.09371680843702003	223553	peak_001165	chr1:244599481-244599872	Promoter	1	FALSE	FALSE	FALSE	0	2.29906e+16	5105121237878190	4	NA
chr1	244652941	244653370	430	*	WT	592023	0.03487932934547169	738715	peak_001166	chr1:244652941-244653370	Promoter	1	TRUE	FALSE	TRUE	0	2.59675e+16	-2.42583e+16	1	NA
chr1	244835008	244835554	547	*	WT	6024933333333330	0.044265536940938106	7643383333333330	peak_001167	chr1:244835008-244835554	Promoter	1	TRUE	FALSE	TRUE	0	0.6030249563960935	-2.87458e+16	1	NA
chr1	244863088	244863334	247	*	A2.2	6026135	0.07245856658731212	7512465	peak_001168	chr1:244863088-244863334	Promoter	1	TRUE	FALSE	TRUE	0	1015025374105440	-2728271262999180	1	NA
chr1	246565845	246566993	1149	*	A2.2,WT	6439358333333330	0.08044552227263496	7496410833333330	peak_001169	chr1:246565845-246566993	Promoter	1	TRUE	FALSE	TRUE	2	-0.5348406465740297	-0.31219186102927443	3	G3
chr1	247103823	247104545	723	*	A2.2,WT	4873708333333330	0.03968328889709405	5.49215e+16	peak_001170	chr1:247103823-247104545	Promoter	1	TRUE	FALSE	TRUE	0	1026451703718170	-1.63286e+16	1	NA
chr1	247210490	247210942	453	*	A2.2	5811116666666660	0.06304093361558548	5.3364e+16	peak_001171	chr1:247210490-247210942	Promoter	1	TRUE	FALSE	TRUE	0	1.45937e+16	-0.03575767790854689	2	NA
chr1	247331166	247331575	410	*	A2.2	4738379999999990	0.04019196074386924	313026	peak_001172	chr1:247331166-247331575	Promoter	1	TRUE	FALSE	FALSE	0	2.24978e+16	0.2332523890775371	2	NA
chr1	248570597	248571102	506	*	WT	4833965	0.04382240754108591	32898	peak_001173	chr1:248570597-248571102	Distal Intergenic	1	FALSE	FALSE	FALSE	0	-1.22859e+16	2.61541e+16	3	NA
chr1	248825485	248826769	1285	*	A2.2,WT	1.29925e+16	0.18317331014397942	2.99134e+16	peak_001174	chr1:248825485-248826769	Promoter	1	TRUE	FALSE	TRUE	0	0.32936703841971415	-2222508507128360	1	NA
chr1	248838108	248838650	543	*	WT	535749	0.03169035561856387	5.05134e+16	peak_001175	chr1:248838108-248838650	Promoter	1	TRUE	FALSE	TRUE	1	0.6742073265819456	-3.68665e+16	1	NA
chr1	248873017	248874357	1341	*	A2.2,WT	8775075999999990	0.1065849947373811	1.54858e+16	peak_001176	chr1:248873017-248874357	Distal Intergenic	1	TRUE	FALSE	FALSE	0	2.48089e+16	1.56502e+16	2	NA
chr2	113485	113856	372	*	WT	503612	0.11108211184004987	3367155	peak_001177	chr2:113485-113856	Distal Intergenic	1	FALSE	FALSE	FALSE	0	2.36527e+16	4803289038781510	4	NA
chr2	393701	394379	679	*	A2.2	557308	0.17667776383132577	3707445	peak_001178	chr2:393701-394379	Intron	1	FALSE	FALSE	TRUE	0	4.15161e+16	-1.25335e+16	6	NA
chr2	676535	677441	907	*	WT	6681096666666660	0.05383467468043881	8719313333333330	peak_001179	chr2:676535-677441	Promoter	1	TRUE	FALSE	TRUE	0	-0.45720583517266256	-5075156824942230	1	NA
chr2	691851	692344	494	*	WT	473407	0.024039223924429455	3467165	peak_001180	chr2:691851-692344	Promoter	1	FALSE	FALSE	FALSE	0	2244305011442170	-0.6611911824899983	2	NA
chr2	855102	855752	651	*	WT	5990646666666660	0.04568110221273949	5274143333333330	peak_001181	chr2:855102-855752	Intron	2	FALSE	FALSE	TRUE	3	-1.19882e+16	1775643689278950	3	NA
chr2	1162739	1163803	1065	*	A2.2,WT	923216125	0.11499766959453578	1.46622e+16	peak_001182	chr2:1162739-1163803	Intron	1	FALSE	FALSE	FALSE	0	-1.98202e+16	0.3033057280820537	3	NA
chr2	1220313	1220570	258	*	WT	519472	0.13090392965276457	369461	peak_001183	chr2:1220313-1220570	Intron	1	FALSE	FALSE	FALSE	0	3786616203001010	-1038242297526000	6	NA
chr2	1679989	1680567	579	*	A2.2	4959485	0.07743052386865128	3.37184e+16	peak_001184	chr2:1679989-1680567	Exon	2	FALSE	FALSE	FALSE	0	-3649773243257530	-2.38048e+16	8	NA
chr2	1721285	1721844	560	*	A2.2	4965825000000000	0.042290997383761415	3814445	peak_001185	chr2:1721285-1721844	Intron	1	TRUE	FALSE	TRUE	0	-0.6903342934341524	2.20885e+16	3	NA
chr2	1849466	1850608	1143	*	A2.2,WT	8180329166666660	0.0900714043065506	108360575	peak_001186	chr2:1849466-1850608	Intron	17	FALSE	FALSE	TRUE	33	-983079064209176	-1211284028645160	5	NA
chr2	3126619	3128371	1753	*	A2.2,WT	6311971	0.08198458386004981	7.20546e+16	peak_001187	chr2:3126619-3128371	Promoter	1	TRUE	FALSE	TRUE	2	-0.1631661685199831	-0.8863295487123799	1	NA
chr2	3130902	3131548	647	*	WT	5710663333333330	0.04593855970639966	5194703333333330	peak_001188	chr2:3130902-3131548	Distal Intergenic	1	FALSE	FALSE	TRUE	1	-0.50186369139863	0.2445852586072612	3	NA
chr2	3289417	3289876	460	*	WT	5580864999999990	0.051211560772809424	4604825	peak_001189	chr2:3289417-3289876	Intron	1	FALSE	FALSE	FALSE	0	2545476314237580	2.69959e+16	2	NA
chr2	3377420	3378564	1145	*	A2.2,WT	9892949583333330	0.11250546150698892	1.62237e+16	peak_001190	chr2:3377420-3378564	Promoter	1	TRUE	FALSE	TRUE	2	0.26959085147665995	0.8872755595487285	3	NA
chr2	3379361	3380392	1032	*	A2.2,WT	1.29829e+16	0.14656428973743613	3287673833333330	peak_001191	chr2:3379361-3380392	Promoter	1	TRUE	FALSE	TRUE	0	0.19361853282736796	-3087870018835670	1	NA
chr2	3518464	3519562	1099	*	WT	5835405	0.03537216248448311	613758	peak_001192	chr2:3518464-3519562	Promoter	1	TRUE	FALSE	FALSE	0	1.8893e+16	-2255550580378180	1	NA
chr2	3728383	3728617	235	*	WT	5044165	0.028725853744055105	384722	peak_001193	chr2:3728383-3728617	Intron	1	FALSE	FALSE	FALSE	0	1.94223e+16	4652196032647480	4	NA
chr2	3778506	3779402	897	*	WT	7804195	0.05784987572585579	1018738	peak_001194	chr2:3778506-3779402	Exon	1	FALSE	FALSE	FALSE	2	2.46841e+16	2092575413827290	2	NA
chr2	3976521	3977091	571	*	A2.2,WT	7499518333333330	0.07828619998468887	9084911666666660	peak_001195	chr2:3976521-3977091	Distal Intergenic	1	FALSE	FALSE	FALSE	0	-1.57501e+16	0.2965504952710796	3	NA
chr2	4151058	4152478	1421	*	A2.2,WT	147688075	0.21105032846651312	3410201333333330	peak_001196	chr2:4151058-4152478	Distal Intergenic	18	FALSE	FALSE	FALSE	22	-8852670791933060	-1328809431101680	5	NA
chr2	4152606	4152934	329	*	WT	5719106666666660	0.0470123208471436	4974646666666660	peak_001197	chr2:4152606-4152934	Distal Intergenic	1	FALSE	FALSE	FALSE	1	0.6869090763835813	4148623568658220	4	NA
chr2	4218999	4220030	1032	*	WT	918933	0.09394912118314598	1202901	peak_001198	chr2:4218999-4220030	Distal Intergenic	1	FALSE	FALSE	FALSE	0	-1.57473e+16	2243940455560080	3	NA
chr2	4237644	4238054	411	*	WT	4916985	0.11245379238129913	3226565	peak_001199	chr2:4237644-4238054	Distal Intergenic	1	FALSE	FALSE	FALSE	0	2.65821e+16	353621683800637	4	NA
chr2	4265929	4266279	351	*	WT	6712503333333330	0.0908158129354189	932696	peak_001200	chr2:4265929-4266279	Distal Intergenic	1	FALSE	FALSE	FALSE	0	-1784981492349630	1.40064e+16	3	NA
chr2	4584751	4586290	1540	*	A2.2,WT	119447795	0.16588101066606215	21947919	peak_001201	chr2:4584751-4586290	Intron	13	FALSE	FALSE	FALSE	29	-9818510177919390	-1.20733e+16	5	NA
chr2	4651819	4652042	224	*	WT	4606375	0.12236746710145739	2857695	peak_001202	chr2:4651819-4652042	Intron	1	FALSE	FALSE	FALSE	0	2.31448e+16	4807784659509050	4	NA
chr2	4653730	4654457	728	*	WT	463066	0.05597215496614019	4.15945e+16	peak_001203	chr2:4653730-4654457	Intron	1	FALSE	FALSE	TRUE	1	-1.31281e+16	1950487954263080	3	NA
chr2	4674172	4674752	581	*	WT	528104	0.029911212170304437	430911	peak_001204	chr2:4674172-4674752	Distal Intergenic	1	FALSE	FALSE	FALSE	0	2561824199369420	1569497449044570	2	NA
chr2	4745738	4745981	244	*	WT	423163	0.05520546067175258	3.03635e+16	peak_001205	chr2:4745738-4745981	Distal Intergenic	1	FALSE	FALSE	FALSE	0	1.50619e+16	1.08022e+16	2	NA
chr2	4873803	4874126	324	*	WT	4718165	0.11912815627471134	2949955	peak_001206	chr2:4873803-4874126	Distal Intergenic	1	FALSE	FALSE	FALSE	0	-0.2715280683727358	3.02929e+16	3	NA
chr2	5077304	5078121	818	*	A2.2,WT	5.5013e+16	0.06871647117333521	4619219999999990	peak_001207	chr2:5077304-5078121	Distal Intergenic	1	FALSE	FALSE	FALSE	1	-3.73143e+16	1858162982110370	7	NA
chr2	5249483	5251143	1661	*	A2.2,WT	5950922916666660	0.0685068532101876	6.35684e+16	peak_001208	chr2:5249483-5251143	Distal Intergenic	1	FALSE	FALSE	FALSE	0	-0.22276467401696187	1.02981e+16	3	NA
chr2	5509323	5509928	606	*	A2.2	446258	0.062138072002704894	2.72708e+16	peak_001209	chr2:5509323-5509928	Distal Intergenic	0	FALSE	FALSE	FALSE	0	-329134619552804	-2025529759283660	8	NA
chr2	5691443	5691852	410	*	WT	3.75444e+16	0.022955054519307093	2086725	peak_001210	chr2:5691443-5691852	Promoter	1	TRUE	FALSE	TRUE	0	1.44855e+16	-2.64731e+16	1	NA
chr2	5834385	5834776	392	*	WT	650938	0.05446999558630919	6048235	peak_001211	chr2:5834385-5834776	Distal Intergenic	2	FALSE	FALSE	FALSE	4	-0.3452422650547121	3102310759667740	3	NA
chr2	6310081	6310920	840	*	WT	6376894999999990	0.04204079092654047	5922409999999990	peak_001212	chr2:6310081-6310920	Intron	1	FALSE	FALSE	FALSE	1	0.11335944812582988	161273370469033	3	NA
chr2	6313869	6315050	1182	*	WT	6582185	0.04506613753128513	648417	peak_001213	chr2:6313869-6315050	Exon	2	FALSE	FALSE	FALSE	0	-0.30844432432366353	2.08789e+16	3	NA
chr2	6556835	6557376	542	*	A2.2,WT	5890031666666660	0.06631909802189746	6773494583333330	peak_001214	chr2:6556835-6557376	Distal Intergenic	3	TRUE	FALSE	FALSE	5	-0.9748466195554827	1.29554e+16	3	NA
chr2	7194494	7195637	1144	*	A2.2,WT	5643405	0.06522868443028172	4632511666666660	peak_001215	chr2:7194494-7195637	Distal Intergenic	13	FALSE	FALSE	FALSE	17	-852239573318673	-1.19041e+16	5	NA
chr2	7595352	7595619	268	*	WT	445327	0.02287029504238732	301021	peak_001216	chr2:7595352-7595619	Distal Intergenic	1	FALSE	FALSE	FALSE	0	2681149598768220	3.32337e+16	4	NA
chr2	8112490	8113225	736	*	A2.2	4343535	0.1010894345699071	2366775	peak_001217	chr2:8112490-8113225	Intron	1	FALSE	FALSE	FALSE	0	2294908162763580	4756536109094010	4	NA
chr2	8284058	8284385	328	*	WT	649208	0.08125553160097046	6037105	peak_001218	chr2:8284058-8284385	Intron	1	FALSE	FALSE	FALSE	2	0.5321886507778074	3776716334466330	4	NA
chr2	8389095	8390382	1288	*	A2.2,WT	1.16466e+16	0.1714178704366114	189011235	peak_001219	chr2:8389095-8390382	Intron	6	FALSE	FALSE	TRUE	17	-8462233188936240	-1.15972e+16	5	NA
chr2	8395338	8396258	921	*	A2.2,WT	579357875	0.0537450698633109	5142072499999990	peak_001220	chr2:8395338-8396258	Intron	14	FALSE	FALSE	TRUE	17	-8452546718904500	-1.21698e+16	5	NA
chr2	8678699	8679304	606	*	WT	6582623333333330	0.06157111648372068	7491436666666660	peak_001221	chr2:8678699-8679304	Promoter	2	TRUE	FALSE	TRUE	0	1.97212e+16	-3.1621e+16	1	NA
chr2	8680199	8680507	309	*	WT	426886	0.020150404681714376	2.69248e+16	peak_001222	chr2:8680199-8680507	Intron	1	TRUE	FALSE	TRUE	0	1.92992e+16	3702514273766860	4	NA
chr2	8682008	8682272	265	*	WT	3715635	0.027247119631416114	2361395	peak_001223	chr2:8682008-8682272	Promoter	1	TRUE	FALSE	TRUE	0	2838160392454130	0.9960950442594219	2	NA
chr2	9071085	9071985	901	*	WT	717791	0.05021406240989129	783502	peak_001224	chr2:9071085-9071985	Distal Intergenic	14	FALSE	FALSE	FALSE	29	-95805836947651	-1.01657e+16	5	NA
chr2	9110839	9111449	611	*	A2.2	4.56448e+16	0.1524018765092537	2532705	peak_001225	chr2:9110839-9111449	Promoter	1	FALSE	FALSE	TRUE	1	1.75843e+16	0.7256334849637676	2	NA
chr2	9206363	9207042	680	*	A2.2,WT	6083595833333330	0.07282594971413289	7381325	peak_001226	chr2:9206363-9207042	Promoter	2	TRUE	FALSE	TRUE	1	1.17098e+16	-4534080164785980	1	NA
chr2	9234242	9235513	1272	*	A2.2,WT	6596598333333330	0.08809404595814864	7452685000000000	peak_001227	chr2:9234242-9235513	Intron	2	TRUE	FALSE	TRUE	0	-1063273209521300	0.4377096720975566	3	NA
chr2	9263215	9263990	776	*	WT	5032019999999990	0.028867611766245443	39117	peak_001228	chr2:9263215-9263990	Intron	1	TRUE	FALSE	TRUE	1	3.644e+16	-1.45654e+16	6	NA
chr2	9422927	9424008	1082	*	A2.2,WT	54060165	0.0440246056210836	6687153	peak_001229	chr2:9422927-9424008	Promoter	1	TRUE	FALSE	TRUE	2	1.16772e+16	-2.97414e+16	1	NA
chr2	9555047	9556166	1120	*	A2.2,WT	6871565	0.07378622316301173	9242175666666660	peak_001230	chr2:9555047-9556166	Promoter	1	TRUE	FALSE	TRUE	4	-0.04147196132851583	-3373766081686620	1	NA
chr2	9630932	9631249	318	*	WT	4002750000000000	0.03314069047911338	4291165	peak_001231	chr2:9630932-9631249	Promoter	1	TRUE	FALSE	TRUE	1	1470992204359040	-0.30928470408499953	2	NA
chr2	9843181	9844127	947	*	A2.2,WT	1.50998e+16	0.1806243402000233	3689641125	peak_001232	chr2:9843181-9844127	Promoter	1	TRUE	FALSE	TRUE	1	0.07580464761542338	-2.41922e+16	1	NA
chr2	9951141	9951800	660	*	A2.2,WT	537298	0.05547788140722244	42443425	peak_001233	chr2:9951141-9951800	Promoter	1	TRUE	FALSE	FALSE	0	1272951480558380	-4247217553015350	1	NA
chr2	10033436	10033690	255	*	A2.2	4443135	0.058679412481205985	266044	peak_001234	chr2:10033436-10033690	Distal Intergenic	1	FALSE	FALSE	FALSE	2	3587265845945340	-143246963089288	6	G4
chr2	10120142	10120813	672	*	A2.2	7.0672e+16	0.06692053523996205	793961	peak_001235	chr2:10120142-10120813	Promoter	1	TRUE	FALSE	TRUE	0	0.6790943114070799	-3138779895659090	1	NA
chr2	10142514	10143112	599	*	A2.2	4696325	0.14104886105723868	273565	peak_001236	chr2:10142514-10143112	Distal Intergenic	1	FALSE	FALSE	FALSE	0	0.8178688256053831	-0.6203519276338887	2	NA
chr2	10689716	10690248	533	*	A2.2,WT	6237432500000000	0.06416825384481703	61661075	peak_001237	chr2:10689716-10690248	Promoter	1	TRUE	FALSE	TRUE	0	-0.16885763723565084	0.8213730880063701	3	NA
chr2	10812304	10812933	630	*	A2.2,WT	6191611249999990	0.05572189290405132	6869212500000000	peak_001238	chr2:10812304-10812933	Promoter	1	TRUE	FALSE	TRUE	0	1.40821e+16	-4175672428961400	1	NA
chr2	10868602	10868966	365	*	A2.2	5355544999999990	0.09697575255401009	385718	peak_001239	chr2:10868602-10868966	Promoter	1	FALSE	FALSE	FALSE	0	3.74364e+16	-1819885181542040	6	NA
chr2	11112691	11113249	559	*	WT	522407	0.08015235300060304	3920973333333330	peak_001240	chr2:11112691-11113249	Intron	4	FALSE	FALSE	FALSE	73	-1.08534e+16	-0.8146653345781636	5	NA
chr2	11154635	11155012	378	*	WT	540095	0.1009105803069654	466555	peak_001241	chr2:11154635-11155012	Promoter	1	TRUE	FALSE	TRUE	0	3906759616544710	-1.39838e+16	6	NA
chr2	11155371	11155807	437	*	WT	4639616666666660	0.04816029182596281	3961083333333330	peak_001242	chr2:11155371-11155807	Promoter	1	TRUE	FALSE	TRUE	0	1.42548e+16	-2287094848509430	1	NA
chr2	11344481	11345527	1047	*	A2.2,WT	5.51458e+16	0.05806884646863929	5562022499999990	peak_001243	chr2:11344481-11345527	Promoter	1	TRUE	FALSE	TRUE	3	0.7957411972789671	-4790364401693940	1	NA
chr2	11354356	11354734	379	*	WT	4.94035e+16	0.18979741576087344	3008165	peak_001244	chr2:11354356-11354734	Downstream	6	FALSE	FALSE	FALSE	7	0.15334021728323954	3312229735497820	4	NA
chr2	11374784	11375255	472	*	WT	5137945	0.09337645120999515	3759165	peak_001245	chr2:11374784-11375255	Distal Intergenic	1	FALSE	FALSE	TRUE	0	0.9097094504146482	0.6035353966993022	2	NA
chr2	11829560	11830763	1204	*	A2.2,WT	6988009666666660	0.0755514905107729	14462616	peak_001246	chr2:11829560-11830763	Downstream	1	FALSE	FALSE	TRUE	1	0.19646179359244365	-1.26599e+16	1	NA
chr2	12056183	12056573	391	*	A2.2	4663270000000000	0.10010116118071709	255132	peak_001247	chr2:12056183-12056573	Intron	1	FALSE	FALSE	TRUE	0	1.64134e+16	3.21354e+16	2	NA
chr2	12057500	12058364	865	*	WT	7.54062e+16	0.0708450648312008	8613036666666660	peak_001248	chr2:12057500-12058364	Intron	1	FALSE	FALSE	TRUE	0	3.91246e+16	-0.8834252229887318	6	NA
chr2	12106402	12106812	411	*	WT	475678	0.025682892269912862	3646925	peak_001249	chr2:12106402-12106812	Exon	1	FALSE	FALSE	FALSE	1	2782576438596710	1.99876e+16	2	NA
chr2	12192955	12193208	254	*	WT	5289335	0.03187262031831343	426938	peak_001250	chr2:12192955-12193208	Promoter	2	FALSE	FALSE	FALSE	0	2.0726e+16	2.7519e+16	2	NA
chr2	12286993	12287794	802	*	WT	9188976666666660	0.11222370013733936	1.18644e+16	peak_001251	chr2:12286993-12287794	Intron	1	FALSE	FALSE	FALSE	0	1.5483e+16	1.8096e+16	2	NA
chr2	12715858	12716689	832	*	WT	762626	0.05588021795324184	8421765	peak_001252	chr2:12715858-12716689	Promoter	1	TRUE	FALSE	TRUE	1	2570939180067050	-1.43379e+16	6	NA
chr2	12717180	12718314	1135	*	WT	5840646666666660	0.04505440639529324	5289966666666660	peak_001253	chr2:12717180-12718314	Promoter	1	TRUE	FALSE	TRUE	1	1257089730909330	-1.93674e+16	1	NA
chr2	12824322	12824705	384	*	A2.2	532779	0.09001674154606232	3.7342e+16	peak_001254	chr2:12824322-12824705	Intron	1	FALSE	FALSE	FALSE	3	0.9386937586574461	0.32469914639412645	2	NA
chr2	12951054	12951830	777	*	WT	3.91921e+16	0.01716263056199365	2.30074e+16	peak_001255	chr2:12951054-12951830	Intron	1	FALSE	FALSE	TRUE	0	-3.66962e+16	-2.40855e+16	8	NA
chr2	15982432	15982912	481	*	WT	6831485	0.04820910215271056	7325615000000000	peak_001256	chr2:15982432-15982912	Distal Intergenic	1	FALSE	FALSE	TRUE	0	2870520946195590	-2150373475905060	1	G4
chr2	16624932	16625934	1003	*	A2.2,WT	75365	0.09136966566298477	8132375	peak_001257	chr2:16624932-16625934	Intron	2	FALSE	FALSE	TRUE	3	0.08133256118582743	-1243503602500560	1	G5
chr2	16652268	16653017	750	*	WT	6882580000000000	0.04553040546017439	684865	peak_001258	chr2:16652268-16653017	Intron	1	FALSE	FALSE	TRUE	0	0.043340620210638225	2083373648766860	2	G5
chr2	16665631	16667016	1386	*	A2.2,WT	685698125	0.06716671901843431	74606525	peak_001259	chr2:16665631-16667016	Promoter	1	TRUE	FALSE	TRUE	2	0.35044645946311015	-5015077488775850	1	G5
chr2	16684715	16686800	2086	*	WT	1.3536e+16	0.23467925608515536	2.22241e+16	peak_001260	chr2:16684715-16686800	Distal Intergenic	11	FALSE	FALSE	TRUE	48	-1.03526e+16	-0.7630070618349385	5	G5
chr2	16729771	16730465	695	*	WT	4.29698e+16	0.03706416729669972	2541653333333330	peak_001261	chr2:16729771-16730465	Intron	1	FALSE	FALSE	FALSE	0	-3337487104722980	2.30226e+16	7	G5
chr2	17543003	17543444	442	*	A2.2	554119	0.12502454561955617	3932905	peak_001262	chr2:17543003-17543444	Intron	1	FALSE	FALSE	FALSE	0	-0.03267938215447408	2.91646e+16	3	NA
chr2	17616002	17616528	527	*	WT	4502	0.036745550060100565	3.49783e+16	peak_001263	chr2:17616002-17616528	Intron	2	FALSE	FALSE	TRUE	2	0.4772499768047239	3738714797143330	4	NA
chr2	17622795	17623048	254	*	WT	72358	0.06620137482829343	813902	peak_001264	chr2:17622795-17623048	Intron	1	FALSE	FALSE	FALSE	0	-0.15772474128914815	2.46644e+16	3	NA
chr2	17753293	17754621	1329	*	A2.2,WT	720625	0.08966858626694699	1.54022e+16	peak_001265	chr2:17753293-17754621	Promoter	1	TRUE	FALSE	TRUE	3	1.12024e+16	-3.63771e+16	1	NA
chr2	17878353	17878723	371	*	WT	502926	0.02675049475307218	4.71198e+16	peak_001266	chr2:17878353-17878723	Promoter	0	TRUE	TRUE	FALSE	0	1.23004e+16	-3.53807e+16	1	NA
chr2	18242365	18243910	1546	*	A2.2,WT	1009149	0.1865644715780413	1.38738e+16	peak_001267	chr2:18242365-18243910	Distal Intergenic	14	FALSE	FALSE	TRUE	38	-99864674838276	-0.7875064781862569	5	NA
chr2	18244755	18245167	413	*	WT	6516273333333330	0.06422428645442203	6.26216e+16	peak_001268	chr2:18244755-18245167	Distal Intergenic	1	FALSE	FALSE	FALSE	1	0.665346500089636	3.76717e+16	4	NA
chr2	18560338	18560576	239	*	A2.2	4.91485e+16	0.0564880134130981	3264545	peak_001269	chr2:18560338-18560576	Promoter	1	TRUE	FALSE	TRUE	0	2286069270780550	0.6953843661588359	2	NA
chr2	19108066	19108389	324	*	WT	4726755	0.1060230864877384	2955615	peak_001270	chr2:19108066-19108389	Intron	1	FALSE	FALSE	FALSE	0	2.22681e+16	5640888316277850	4	NA
chr2	19979916	19980582	667	*	WT	6599715	0.12512429005863634	598987	peak_001271	chr2:19979916-19980582	Intron	1	FALSE	FALSE	FALSE	1	-2.1459e+16	223547278130471	7	NA
chr2	19989637	19990517	881	*	A2.2,WT	88445645	0.10361516334711254	1694233	peak_001272	chr2:19989637-19990517	Promoter	1	TRUE	FALSE	TRUE	1	-0.13321096021843892	0.21787820542275194	3	NA
chr2	20013338	20013865	528	*	A2.2,WT	6040931666666660	0.05721326643013121	6427876666666660	peak_001273	chr2:20013338-20013865	Promoter	1	TRUE	FALSE	TRUE	0	2391494151761990	3.98182e+16	4	NA
chr2	20051425	20052349	925	*	WT	116622	0.11131573430744525	1.88727e+16	peak_001274	chr2:20051425-20052349	Promoter	1	TRUE	FALSE	TRUE	0	0.48918425720023173	-1.85705e+16	1	NA
chr2	20349881	20350399	519	*	WT	5738515	0.0350237517891798	5430105	peak_001275	chr2:20349881-20350399	Promoter	2	TRUE	FALSE	TRUE	1	2881667014768590	-1.41508e+16	6	NA
chr2	20578578	20579694	1117	*	A2.2,WT	7.9689e+16	0.0833219596398493	1.24645e+16	peak_001276	chr2:20578578-20579694	Distal Intergenic	2	FALSE	FALSE	TRUE	0	-0.27414352018547994	0.5495873519223857	3	NA
chr2	20584363	20584731	369	*	WT	641733	0.04248794373480608	615529	peak_001277	chr2:20584363-20584731	Distal Intergenic	1	FALSE	FALSE	TRUE	0	1.88498e+16	2.50309e+16	2	NA
chr2	21380030	21380262	233	*	A2.2	4947889999999990	0.08461787677258653	2997935	peak_001278	chr2:21380030-21380262	Intron	1	FALSE	FALSE	FALSE	0	0.7987432448177244	28763180800718	3	NA
chr2	22078687	22079186	500	*	WT	6002553333333330	0.0608030672092136	517595	peak_001279	chr2:22078687-22079186	Intron	1	FALSE	FALSE	FALSE	0	2.52694e+16	3508429152612080	4	NA
chr2	23076049	23076365	317	*	A2.2	5.35758e+16	0.0812131974228987	373807	peak_001280	chr2:23076049-23076365	Intron	1	FALSE	FALSE	FALSE	0	-1330313924142840	2390831334237440	3	NA
chr2	23380353	23381512	1160	*	WT	6.86326e+16	0.046253999784234445	7630235000000000	peak_001281	chr2:23380353-23381512	Promoter	2	TRUE	FALSE	TRUE	3	-0.47420683819962484	0.6475612946790386	3	NA
chr2	23549990	23550858	869	*	A2.2,WT	9553365833333330	0.09207120453525444	1.45669e+16	peak_001282	chr2:23549990-23550858	Intron	1	FALSE	FALSE	TRUE	1	-0.9578927265496348	0.25051985466896776	3	NA
chr2	23744991	23746125	1135	*	A2.2,WT	67881325	0.060153073238916235	7.66022e+16	peak_001283	chr2:23744991-23746125	Distal Intergenic	13	FALSE	FALSE	FALSE	32	-9625092628786090	-1.26232e+16	5	NA
chr2	24047031	24047380	350	*	WT	5498685	0.03347025553823292	468721	peak_001284	chr2:24047031-24047380	Promoter	1	TRUE	FALSE	FALSE	0	1320237514188750	0.19596050465523485	2	NA
chr2	24076104	24076804	701	*	A2.2,WT	6837155	0.05512528820147203	1.02005e+16	peak_001285	chr2:24076104-24076804	Promoter	1	TRUE	FALSE	TRUE	0	-0.3974072368831728	-428739442145408	1	NA
chr2	24360101	24360900	800	*	A2.2,WT	5.05505e+16	0.0434328682707395	414928	peak_001286	chr2:24360101-24360900	Promoter	1	TRUE	FALSE	TRUE	1	1.54006e+16	-3.62827e+16	1	NA
chr2	24468480	24468812	333	*	A2.2	4224725	0.05433599620173988	236434	peak_001287	chr2:24468480-24468812	Distal Intergenic	1	FALSE	FALSE	FALSE	0	2130052444150910	4902941329125750	4	NA
chr2	24769518	24769913	396	*	WT	5417825	0.10453458308201412	4010855	peak_001288	chr2:24769518-24769913	3' UTR	1	FALSE	FALSE	FALSE	1	0.6168807713298704	4165974242333760	4	NA
chr2	24793088	24793380	293	*	WT	552214	0.040431230766900826	6.50583e+16	peak_001289	chr2:24793088-24793380	Promoter	1	TRUE	FALSE	TRUE	0	3.79921e+16	-1.32061e+16	6	NA
chr2	24971761	24972254	494	*	A2.2,WT	4238038333333330	0.03559885011352842	36818325	peak_001290	chr2:24971761-24972254	Promoter	1	TRUE	FALSE	TRUE	0	2701148149183260	-1.75142e+16	1	NA
chr2	25041533	25042135	603	*	WT	587014	0.03590640675039705	5.1918e+16	peak_001291	chr2:25041533-25042135	Promoter	1	TRUE	FALSE	FALSE	0	0.05113494079398173	-3.64499e+16	1	NA
chr2	25076713	25077113	401	*	WT	409296	0.04687590404486561	2.19554e+16	peak_001292	chr2:25076713-25077113	Intron	1	FALSE	TRUE	FALSE	1	0.897474881818762	3.18327e+16	2	NA
chr2	25114340	25114611	272	*	A2.2	3965485	0.048735619965783815	2111085	peak_001293	chr2:25114340-25114611	Intron	1	FALSE	TRUE	FALSE	0	3840163108518590	-1.47054e+16	6	NA
chr2	25285869	25286612	744	*	WT	438109	0.02166926435721038	2.95389e+16	peak_001294	chr2:25285869-25286612	Intron	1	FALSE	FALSE	TRUE	1	-1.06147e+16	0.5382789202970195	3	NA
chr2	25292806	25293389	584	*	WT	5803240000000000	0.05777267472685545	5713025	peak_001295	chr2:25292806-25293389	Intron	1	FALSE	FALSE	TRUE	3	0.4402832953243162	0.2647803851407695	2	NA
chr2	25294460	25295519	1060	*	A2.2,WT	8305203333333330	0.08866571554830566	13226785	peak_001296	chr2:25294460-25295519	Intron	1	FALSE	FALSE	TRUE	2	2.15206e+16	-2541022556181550	1	NA
chr2	25416720	25418346	1627	*	A2.2,WT	568985625	0.051901306357745675	49897075	peak_001297	chr2:25416720-25418346	Intron	10	FALSE	FALSE	FALSE	19	-8802467945405960	-1.15864e+16	5	NA
chr2	25418957	25419253	297	*	A2.2	765744	0.09473444111037094	9063155	peak_001298	chr2:25418957-25419253	Intron	1	FALSE	FALSE	FALSE	0	-0.9010235046984051	3.01157e+16	3	NA
chr2	25960393	25961983	1591	*	A2.2,WT	762984	0.09335897901470706	9201442857142850	peak_001299	chr2:25960393-25961983	Intron	1	FALSE	FALSE	TRUE	1	-3.64122e+16	1.96277e+16	7	NA
chr2	26033310	26034366	1057	*	A2.2,WT	5205765	0.04534241363227902	70327	peak_001300	chr2:26033310-26034366	Promoter	1	TRUE	FALSE	TRUE	0	0.9409899679927732	-3730176108236910	1	NA
chr2	26111901	26112677	777	*	WT	7128925	0.04879454703712127	7254365	peak_001301	chr2:26111901-26112677	Intron	1	FALSE	FALSE	FALSE	1	0.05953496377753276	0.7998219558042217	3	NA
chr2	26345759	26346244	486	*	WT	5.82699e+16	0.04643088352997399	7268596666666660	peak_001302	chr2:26345759-26346244	Promoter	1	TRUE	FALSE	TRUE	0	1.47512e+16	0.09071527207314256	2	NA
chr2	26670163	26671069	907	*	A2.2,WT	6.43998e+16	0.059448255369977845	6.22629e+16	peak_001303	chr2:26670163-26671069	Distal Intergenic	15	FALSE	TRUE	FALSE	65	-1076159012634460	-0.8952761462885213	5	NA
chr2	26750095	26750428	334	*	WT	5071315	0.028236091992910987	3844995	peak_001304	chr2:26750095-26750428	Distal Intergenic	2	TRUE	FALSE	TRUE	1	0.7522008387355711	3.32965e+16	4	NA
chr2	26849667	26850074	408	*	A2.2	4095085	0.049401889958229646	2313425	peak_001305	chr2:26849667-26850074	Intron	1	TRUE	TRUE	FALSE	0	1.42697e+16	-0.15769399916709181	2	NA
chr2	27049838	27051814	1977	*	A2.2,WT	7372736249999990	0.09605168063853203	1.36577e+16	peak_001306	chr2:27049838-27051814	Promoter	1	TRUE	FALSE	TRUE	0	1655233499219880	-3.31104e+16	1	NA
chr2	27071385	27072262	878	*	A2.2,WT	6741759166666660	0.05553667228646082	1.11785e+16	peak_001307	chr2:27071385-27072262	Promoter	1	TRUE	FALSE	TRUE	0	0.07464295308875102	-369696130072654	1	G3
chr2	27078185	27079196	1012	*	A2.2	4613556666666660	0.05675488888855503	289286	peak_001308	chr2:27078185-27079196	Promoter	2	TRUE	FALSE	TRUE	9	1.24266e+16	-3690416472311620	1	NA
chr2	27081254	27081617	364	*	WT	536778	0.02979064144742455	488442	peak_001309	chr2:27081254-27081617	Intron	1	TRUE	FALSE	TRUE	1	-0.1673989327640627	2.8877e+16	3	NA
chr2	27086380	27087238	859	*	WT	5423204999999990	0.03154366195142115	5045015	peak_001310	chr2:27086380-27087238	Promoter	1	TRUE	FALSE	FALSE	1	0.2721784083156492	-4156460183020240	1	NA
chr2	27111354	27111768	415	*	A2.2	527651	0.08840804936832918	3729865	peak_001311	chr2:27111354-27111768	Intron	0	FALSE	FALSE	FALSE	0	3659773227384550	-1.60791e+16	6	NA
chr2	27193072	27194316	1245	*	WT	10068466	0.12718169199058127	1424943	peak_001312	chr2:27193072-27194316	Distal Intergenic	11	FALSE	FALSE	FALSE	19	-8658922794649130	-0.9943439832884144	5	G5
chr2	27211464	27212546	1083	*	WT	5412458	0.043924166445613776	6680236000000000	peak_001313	chr2:27211464-27212546	Promoter	1	TRUE	FALSE	TRUE	0	0.14085101764487284	-4354741709585790	1	G5
chr2	27322294	27323356	1063	*	WT	517212	0.038651909888314406	4006606666666660	peak_001314	chr2:27322294-27323356	Promoter	1	TRUE	FALSE	TRUE	1	-1.13535e+16	0.3148437567990947	3	NA
chr2	27356560	27357188	629	*	WT	479787	0.0255390107802259	3.82176e+16	peak_001315	chr2:27356560-27357188	Promoter	1	TRUE	FALSE	TRUE	0	0.3063970772533323	0.9003130027097392	3	NA
chr2	27380615	27381052	438	*	WT	367855	0.014776884986255996	2649405	peak_001316	chr2:27380615-27381052	Promoter	1	TRUE	FALSE	TRUE	0	1376615401914580	-1.5919e+16	1	NA
chr2	27409008	27409996	989	*	A2.2,WT	6812765	0.06623404684114131	1.27205e+16	peak_001317	chr2:27409008-27409996	Promoter	1	TRUE	FALSE	TRUE	1	1.25648e+16	-3.62883e+16	1	NA
chr2	27428365	27429466	1102	*	A2.2,WT	6714005	0.06689827338306775	73603	peak_001318	chr2:27428365-27429466	Promoter	1	TRUE	FALSE	TRUE	1	-0.08470189888192159	-4823881047125460	1	NA
chr2	27582637	27583768	1132	*	A2.2,WT	6594477666666660	0.08287412029985326	9844007	peak_001319	chr2:27582637-27583768	Promoter	1	TRUE	FALSE	FALSE	1	0.2282464472560789	-2.10177e+16	1	NA
chr2	27663420	27664225	806	*	A2.2,WT	562919625	0.054259821131576166	505850125	peak_001320	chr2:27663420-27664225	Promoter	1	TRUE	FALSE	TRUE	1	-0.7981689231486414	1.17523e+16	3	NA
chr2	27771251	27772137	887	*	WT	9217456666666660	0.08360151329000724	1407614	peak_001321	chr2:27771251-27772137	Promoter	1	TRUE	FALSE	FALSE	1	1.33957e+16	0.12047002995430711	2	NA
chr2	28274721	28275454	734	*	WT	7023316666666660	0.07317694847678453	7.43521e+16	peak_001322	chr2:28274721-28275454	Intron	1	FALSE	FALSE	TRUE	0	-0.8276979172618483	2.03982e+16	3	G1
chr2	29269133	29269887	755	*	WT	8440535	0.06364570146014506	1037639	peak_001323	chr2:29269133-29269887	Intron	1	FALSE	FALSE	FALSE	1	-0.37820723969651204	2.01224e+16	3	NA
chr2	29271834	29272306	473	*	A2.2	4432665	0.10480899062099702	2524165	peak_001324	chr2:29271834-29272306	Intron	1	FALSE	FALSE	FALSE	0	3747713443449010	-1.34189e+16	6	NA
chr2	29397630	29399069	1440	*	WT	6785673333333330	0.04956688002206888	7.81153e+16	peak_001325	chr2:29397630-29399069	Intron	1	FALSE	FALSE	FALSE	1	-0.1792225869388674	1.09483e+16	3	NA
chr2	29466858	29467165	308	*	WT	5.61896e+16	0.1403029942021828	4338464999999990	peak_001326	chr2:29466858-29467165	Intron	1	FALSE	FALSE	FALSE	0	1244300481489170	2505416972283710	2	NA
chr2	29747914	29748372	459	*	A2.2	493724	0.13026097190706928	3142305	peak_001327	chr2:29747914-29748372	Intron	1	FALSE	FALSE	FALSE	0	2.47919e+16	3191417319421160	2	NA
chr2	29749798	29750533	736	*	A2.2,WT	6065787500000000	0.06455427473883021	5779539999999990	peak_001328	chr2:29749798-29750533	Intron	2	FALSE	FALSE	FALSE	0	2384078141859040	1.82986e+16	2	NA
chr2	29750769	29751599	831	*	WT	6612017499999990	0.0687062949067352	6407357500000000	peak_001329	chr2:29750769-29751599	Intron	1	FALSE	FALSE	FALSE	0	1026030298879610	0.9041479655545879	2	NA
chr2	29844742	29845246	505	*	WT	4493655	0.02245861489760629	3004325	peak_001330	chr2:29844742-29845246	Intron	1	FALSE	FALSE	FALSE	0	-364193475563241	-2.37967e+16	8	NA
chr2	29921192	29921847	656	*	WT	646139	0.04113443019435063	7.22481e+16	peak_001331	chr2:29921192-29921847	Promoter	1	TRUE	FALSE	FALSE	0	0.014359292200079143	-4.43682e+16	1	NA
chr2	30029566	30030193	628	*	WT	4594776666666660	0.0754857264688474	343553	peak_001332	chr2:30029566-30030193	Distal Intergenic	16	FALSE	FALSE	TRUE	33	-9916419151613240	-1.32545e+16	5	NA
chr2	30072402	30072688	287	*	WT	549155	0.03212402557332218	4.50674e+16	peak_001333	chr2:30072402-30072688	Distal Intergenic	1	FALSE	FALSE	FALSE	0	2.36274e+16	5057740313653340	4	NA
chr2	30115370	30115810	441	*	WT	5407955	0.03318438651384864	5.29606e+16	peak_001334	chr2:30115370-30115810	Distal Intergenic	1	FALSE	FALSE	TRUE	0	-2.61964e+16	2.22176e+16	7	NA
chr2	30126896	30127812	917	*	A2.2,WT	1233133	0.1928594970240508	24125705	peak_001335	chr2:30126896-30127812	Distal Intergenic	6	FALSE	FALSE	TRUE	40	-1.02433e+16	-0.9946871868330311	5	NA
chr2	30146284	30147282	999	*	WT	700417	0.049635553818876695	1.21218e+16	peak_001336	chr2:30146284-30147282	Promoter	1	TRUE	FALSE	TRUE	0	-0.2770108016224001	-4276683466787940	1	NA
chr2	30147901	30148550	650	*	WT	4002295	0.017706948927449735	2.56208e+16	peak_001337	chr2:30147901-30148550	Promoter	1	TRUE	FALSE	TRUE	0	1.6714e+16	0.42554805958687547	2	NA
chr2	30200684	30201274	591	*	A2.2	5265264999999990	0.068653566828845	381215	peak_001338	chr2:30200684-30201274	Distal Intergenic	1	FALSE	FALSE	FALSE	2	-4035121563264850	1.8374e+16	7	NA
chr2	30222701	30223725	1025	*	WT	8187535	0.08026425777211212	100716875	peak_001339	chr2:30222701-30223725	Distal Intergenic	13	FALSE	FALSE	FALSE	23	-8979193809816360	-1270881602819560	5	NA
chr2	30231172	30231706	535	*	WT	45406	0.0239912133814568	3774995	peak_001340	chr2:30231172-30231706	Promoter	1	TRUE	FALSE	TRUE	0	0.3319996563701536	-3.81768e+16	1	NA
chr2	30997092	30997561	470	*	A2.2	442932	0.05891799844492321	2562545	peak_001341	chr2:30997092-30997561	Intron	1	FALSE	FALSE	FALSE	0	-1.70434e+16	1.25042e+16	3	NA
chr2	31138170	31138742	573	*	A2.2	595025	0.10771205329663758	5303933333333330	peak_001342	chr2:31138170-31138742	Promoter	1	TRUE	TRUE	FALSE	2	0.9888893334178831	-1.94127e+16	1	NA
chr2	31233865	31234521	657	*	A2.2,WT	6653441666666660	0.0546673204293263	6943465833333330	peak_001343	chr2:31233865-31234521	Promoter	1	TRUE	FALSE	TRUE	0	2.87674e+16	-1.83593e+16	1	NA
chr2	31287108	31287388	281	*	WT	5230145	0.02939398543513124	4.71836e+16	peak_001344	chr2:31287108-31287388	Distal Intergenic	1	FALSE	FALSE	TRUE	0	2429746505430210	3.54902e+16	4	NA
chr2	31820049	31820452	404	*	A2.2	440648	0.054719113205665686	257398	peak_001345	chr2:31820049-31820452	Distal Intergenic	1	FALSE	FALSE	FALSE	0	4.1323e+16	-1.38101e+16	6	NA
chr2	32165459	32166258	800	*	A2.2,WT	511833375	0.04567997184766766	4.58484e+16	peak_001346	chr2:32165459-32166258	Promoter	1	TRUE	FALSE	FALSE	1	0.8657015530376341	0.9197867938321758	2	NA
chr2	32277919	32278415	497	*	A2.2	6217186666666660	0.07823938958872999	6098066666666660	peak_001347	chr2:32277919-32278415	Promoter	1	TRUE	FALSE	TRUE	1	1.2064e+16	0.7004133292478252	2	NA
chr2	32356599	32357820	1222	*	A2.2,WT	5018703333333330	0.03957467623542193	5072171666666660	peak_001348	chr2:32356599-32357820	Promoter	2	TRUE	FALSE	FALSE	0	0.6051309077052976	-4388030903692840	1	NA
chr2	33648973	33649826	854	*	WT	4585715	0.023148312272141727	3127195	peak_001349	chr2:33648973-33649826	Intron	1	FALSE	FALSE	FALSE	0	-2.46291e+16	2070337636117330	3	NA
chr2	33704674	33705092	419	*	WT	53887	0.15597973468353715	390592	peak_001350	chr2:33704674-33705092	Distal Intergenic	1	FALSE	FALSE	FALSE	0	2687983628919590	320963106835305	4	NA
chr2	33917388	33918089	702	*	WT	7309963333333330	0.14358621379368383	7154063333333330	peak_001351	chr2:33917388-33918089	Intron	1	FALSE	FALSE	FALSE	0	1.49541e+16	3.76681e+16	4	NA
chr2	33933072	33933887	816	*	WT	672838	0.0929821035424994	657854	peak_001352	chr2:33933072-33933887	Intron	16	FALSE	FALSE	FALSE	45	-1.05068e+16	-1022265987749700	5	NA
chr2	35510483	35511149	667	*	A2.2,WT	50835725	0.08243983682960557	4982215	peak_001353	chr2:35510483-35511149	Distal Intergenic	2	FALSE	FALSE	FALSE	1	1.96941e+16	2.92577e+16	2	NA
chr2	36380398	36381450	1053	*	WT	5400915	0.13911561598111075	391687	peak_001354	chr2:36380398-36381450	Intron	1	FALSE	FALSE	FALSE	5	1.29354e+16	-2.71211e+16	1	NA
chr2	36456463	36456768	306	*	A2.2	5837943333333330	0.06897419421240923	4870903333333330	peak_001355	chr2:36456463-36456768	Intron	1	TRUE	FALSE	TRUE	3	0.32867121379660624	3.51887e+16	4	NA
chr2	36460978	36461705	728	*	A2.2,WT	5415532499999990	0.057301760083981	469597	peak_001356	chr2:36460978-36461705	Intron	1	TRUE	FALSE	TRUE	2	-0.7680996092052553	1.81409e+16	3	NA
chr2	36533990	36534679	690	*	WT	4164496666666660	0.02731409811207694	2.56577e+16	peak_001357	chr2:36533990-36534679	Intron	4	FALSE	FALSE	FALSE	100	-1.08513e+16	-0.8298516443926167	5	NA
chr2	36561474	36562009	536	*	WT	679694	0.07381803370761014	66215425	peak_001358	chr2:36561474-36562009	Intron	2	FALSE	FALSE	TRUE	2	3.43425e+16	-1.46084e+16	6	NA
chr2	36597477	36598087	611	*	A2.2,WT	4995253333333330	0.05313680303589263	4095313333333330	peak_001359	chr2:36597477-36598087	Promoter	1	TRUE	FALSE	TRUE	2	1.18537e+16	-2.62654e+16	1	NA
chr2	37084082	37084813	732	*	WT	6598210000000000	0.053191513082373014	716608	peak_001360	chr2:37084082-37084813	Promoter	1	TRUE	FALSE	TRUE	1	0.3914883105068113	1.0413e+16	3	NA
chr2	37231382	37231915	534	*	WT	6537834999999990	0.04272976297766362	6727695000000000	peak_001361	chr2:37231382-37231915	Promoter	1	TRUE	FALSE	TRUE	0	0.22145270984457988	1.65734e+16	3	NA
chr2	37344731	37345609	879	*	A2.2	4716163333333330	0.05117101836473331	3.2148e+16	peak_001362	chr2:37344731-37345609	Promoter	1	TRUE	FALSE	TRUE	0	1.79758e+16	-2055330293532020	1	G4
chr2	37389793	37391450	1658	*	A2.2	9311526	0.15371959701382537	12634808	peak_001363	chr2:37389793-37391450	Distal Intergenic	2	TRUE	FALSE	TRUE	0	-3304405334779740	2.12526e+16	7	G4
chr2	37566342	37567075	734	*	WT	523507	0.029891406603431522	410126	peak_001364	chr2:37566342-37567075	Intron	1	FALSE	FALSE	TRUE	4	0.2556946245937254	2616956336144790	2	NA
chr2	37925055	37925817	763	*	A2.2,WT	65962675	0.07655459357696633	82821675	peak_001365	chr2:37925055-37925817	Promoter	1	TRUE	FALSE	TRUE	0	1.08046e+16	-1.60125e+16	1	NA
chr2	38542856	38543245	390	*	WT	5882725000000000	0.03592880308811032	509644	peak_001366	chr2:38542856-38543245	Distal Intergenic	1	FALSE	FALSE	TRUE	1	0.9748589960842039	3.75644e+16	4	NA
chr2	38602431	38603084	654	*	A2.2,WT	4808702500000000	0.03344669993049019	486341	peak_001367	chr2:38602431-38603084	Promoter	1	TRUE	FALSE	TRUE	2	1.00843e+16	-2919064777250890	1	NA
chr2	38636892	38637429	538	*	WT	44872	0.02243327723649729	301867	peak_001368	chr2:38636892-38637429	Distal Intergenic	1	FALSE	FALSE	FALSE	5	233279144447135	2411570889596330	2	NA
chr2	38736361	38738077	1717	*	A2.2,WT	836385125	0.11136797822301103	103225925	peak_001369	chr2:38736361-38738077	Downstream	2	TRUE	FALSE	FALSE	2	-3.32107e+16	1.72725e+16	7	NA
chr2	39243847	39244554	708	*	A2.2	5766225	0.0805084758926693	46001	peak_001370	chr2:39243847-39244554	Promoter	1	FALSE	FALSE	FALSE	1	1465294477155670	-1.06561e+16	1	NA
chr2	39437087	39437625	539	*	A2.2,WT	4.92705e+16	0.034130574128778124	380903	peak_001371	chr2:39437087-39437625	Promoter	1	TRUE	FALSE	TRUE	1	0.6240786282329466	-2.83461e+16	1	NA
chr2	39516439	39517621	1183	*	A2.2,WT	6173403333333330	0.057304940265499746	6.5463e+16	peak_001372	chr2:39516439-39517621	Exon	2	FALSE	FALSE	TRUE	3	-0.7957229645938967	1.78773e+16	3	NA
chr2	39568556	39568935	380	*	WT	446422	0.05051919218719201	2689875	peak_001373	chr2:39568556-39568935	Intron	1	FALSE	FALSE	FALSE	1	-1.36603e+16	1.86419e+16	3	NA
chr2	39626992	39627328	337	*	WT	49796	0.11291232107121645	3.28882e+16	peak_001374	chr2:39626992-39627328	Distal Intergenic	2	FALSE	FALSE	FALSE	0	198892199676322	4543529612664570	4	NA
chr2	39665912	39666460	549	*	A2.2	6050795	0.05492065545536956	527746	peak_001375	chr2:39665912-39666460	Promoter	1	TRUE	TRUE	FALSE	0	2.17285e+16	-1.29651e+16	1	NA
chr2	41520857	41521971	1115	*	A2.2,WT	7868292499999990	0.08813557283365549	952889125	peak_001376	chr2:41520857-41521971	Distal Intergenic	1	FALSE	FALSE	FALSE	0	-1.37028e+16	2.20566e+16	3	NA
chr2	41646798	41647235	438	*	WT	473719	0.11441273217033798	2.93835e+16	peak_001377	chr2:41646798-41647235	Distal Intergenic	1	FALSE	TRUE	FALSE	4	-0.013362410852441609	3.16826e+16	4	NA
chr2	41937372	41937731	360	*	A2.2	4.69185e+16	0.055545598961681694	334978	peak_001378	chr2:41937372-41937731	Exon	1	FALSE	FALSE	TRUE	0	-3.64106e+16	-2376087801809910	8	G5
chr2	41940533	41941151	619	*	A2.2	5913356666666660	0.06354300123343169	5457846666666660	peak_001379	chr2:41940533-41941151	Intron	1	FALSE	FALSE	TRUE	3	0.7520482508449461	-1487549515720010	1	G5
chr2	41980976	41981804	829	*	WT	443807	0.021843924929819868	2976135	peak_001380	chr2:41980976-41981804	Distal Intergenic	16	FALSE	FALSE	FALSE	18	-8589657905885700	-0.9778117707926106	5	G5
chr2	41989350	41990263	914	*	WT	5.99673e+16	0.03785059416984084	535058	peak_001381	chr2:41989350-41990263	Distal Intergenic	1	FALSE	FALSE	TRUE	0	1971111652067170	-1.44257e+16	1	G5
chr2	42028337	42029083	747	*	A2.2,WT	8097353333333330	0.07741239943557737	10325415	peak_001382	chr2:42028337-42029083	Distal Intergenic	1	FALSE	FALSE	TRUE	1	-0.5592491658420656	0.8803120681089092	3	G5
chr2	42100857	42101198	342	*	A2.2	4700365	0.06183490801794987	3.17603e+16	peak_001383	chr2:42100857-42101198	Distal Intergenic	1	FALSE	FALSE	TRUE	0	3045889493635160	-1.43324e+16	6	G5
chr2	42809873	42810472	600	*	A2.2,WT	6.00372e+16	0.06604915333479122	8431468333333330	peak_001384	chr2:42809873-42810472	Distal Intergenic	1	TRUE	FALSE	TRUE	0	2292966720273960	-2.73733e+16	1	NA
chr2	42848776	42849221	446	*	A2.2	521025	0.11131109620549018	3428445	peak_001385	chr2:42848776-42849221	Distal Intergenic	1	FALSE	FALSE	FALSE	2	1.61232e+16	1229993683938370	2	NA
chr2	43219831	43220420	590	*	A2.2	560763	0.050031751487305744	5582755000000000	peak_001386	chr2:43219831-43220420	Promoter	1	TRUE	FALSE	TRUE	0	-0.500518384763727	1.47097e+16	3	NA
chr2	43595819	43596231	413	*	WT	5178893333333330	0.039939539640996634	5767363333333330	peak_001387	chr2:43595819-43596231	Promoter	1	TRUE	FALSE	TRUE	0	1.18275e+16	3.31078e+16	2	NA
chr2	44361130	44361916	787	*	A2.2	5920266666666660	0.1250613152974636	5070333333333330	peak_001388	chr2:44361130-44361916	Promoter	1	TRUE	FALSE	TRUE	2	0.3196802107601072	-1.20473e+16	1	NA
chr2	44769977	44770238	262	*	WT	4741925	0.1016036418185276	2.99949e+16	peak_001389	chr2:44769977-44770238	Intron	1	FALSE	TRUE	FALSE	0	2.22678e+16	5347773654107440	4	NA
chr2	44778271	44778888	618	*	A2.2,WT	6.54391e+16	0.059892741791032475	6780615000000000	peak_001390	chr2:44778271-44778888	Distal Intergenic	1	FALSE	FALSE	FALSE	1	2.0759e+16	-1.89458e+16	1	NA
chr2	45239022	45239357	336	*	A2.2	5.43294e+16	0.09508920472681921	3.71244e+16	peak_001391	chr2:45239022-45239357	Intron	1	FALSE	FALSE	FALSE	0	2.40751e+16	4039460284356460	4	NA
chr2	45567366	45568785	1420	*	A2.2,WT	979211575	0.13196005041408418	13800217	peak_001392	chr2:45567366-45568785	Promoter	1	TRUE	FALSE	FALSE	0	-3.57523e+16	1.80531e+16	7	NA
chr2	45610555	45611615	1061	*	A2.2,WT	8426399	0.08930052388611943	10941815	peak_001393	chr2:45610555-45611615	Promoter	1	TRUE	FALSE	TRUE	1	-3.3682e+16	1.92663e+16	7	NA
chr2	45938910	45939399	490	*	WT	4678765	0.04063915409224762	310724	peak_001394	chr2:45938910-45939399	Intron	2	FALSE	FALSE	FALSE	0	1.63484e+16	16955159732145	2	NA
chr2	46616750	46617520	771	*	WT	717864	0.04906007229290913	1.02462e+16	peak_001395	chr2:46616750-46617520	Promoter	1	TRUE	FALSE	TRUE	0	2.11401e+16	-1.91502e+16	1	NA
chr2	46848260	46848557	298	*	WT	449671	0.10070231466876689	266477	peak_001396	chr2:46848260-46848557	Intron	1	FALSE	FALSE	TRUE	0	2614459630659090	3523298365716330	4	NA
chr2	47014301	47015107	807	*	A2.2	515731	0.07042705584202029	3628765	peak_001397	chr2:47014301-47015107	Intron	1	FALSE	FALSE	FALSE	1	2725449678113920	-1.26541e+16	1	NA
chr2	48314083	48315054	972	*	A2.2,WT	518079	0.06287183693134973	4869865	peak_001398	chr2:48314083-48315054	Promoter	1	TRUE	FALSE	TRUE	0	0.31763374488638896	-4896909134741430	1	NA
chr2	48440491	48441021	531	*	WT	6226625	0.03984622739929381	599635	peak_001399	chr2:48440491-48441021	Promoter	1	TRUE	FALSE	TRUE	1	0.12725102584647197	-2934576170797950	1	NA
chr2	52305399	52305879	481	*	WT	5306615	0.046663330453259697	4.05054e+16	peak_001400	chr2:52305399-52305879	Intron	1	FALSE	FALSE	FALSE	1	4289875384977330	-1218344437237380	6	NA
chr2	53971042	53971574	533	*	WT	601383	0.06675364128334405	6943286666666660	peak_001401	chr2:53971042-53971574	Promoter	1	TRUE	FALSE	TRUE	0	2.1292e+16	-1816373573895100	1	NA
chr2	54115461	54116026	566	*	A2.2,WT	588903	0.045995016419680804	67342175	peak_001402	chr2:54115461-54116026	Promoter	1	TRUE	FALSE	TRUE	3	0.9576512543468382	-2.22999e+16	1	NA
chr2	54330430	54330745	316	*	A2.2	4415945000000000	0.051493760222158916	276212	peak_001403	chr2:54330430-54330745	Promoter	1	TRUE	FALSE	FALSE	0	1.51762e+16	2.80419e+16	2	NA
chr2	54965261	54965904	644	*	WT	5851296666666660	0.06811480764005011	5170939999999990	peak_001404	chr2:54965261-54965904	Intron	1	FALSE	FALSE	TRUE	0	0.048304256608953655	0.7315472193998027	3	NA
chr2	55050325	55051361	1037	*	A2.2,WT	6336314999999990	0.05357124816918955	9423176666666660	peak_001405	chr2:55050325-55051361	Promoter	1	TRUE	FALSE	TRUE	0	0.09628176372336406	-2763933318014740	1	NA
chr2	55231428	55232627	1200	*	WT	8801413333333330	0.07834788237998708	1.06591e+16	peak_001406	chr2:55231428-55232627	Promoter	1	TRUE	FALSE	TRUE	1	3.8147e+16	-0.8967100254255604	6	NA
chr2	55268945	55269257	313	*	WT	769345	0.05363555280984436	8965275	peak_001407	chr2:55268945-55269257	Promoter	1	TRUE	FALSE	TRUE	1	1.21234e+16	3.88415e+16	4	NA
chr2	56183560	56184013	454	*	A2.2	4917995	0.1026921155418108	354835	peak_001408	chr2:56183560-56184013	Promoter	1	TRUE	TRUE	FALSE	0	3067725536039340	-1.32362e+16	6	NA
chr2	57145133	57145448	316	*	WT	444829	0.10688861143766235	2.34189e+16	peak_001409	chr2:57145133-57145448	Distal Intergenic	1	FALSE	FALSE	FALSE	0	3838839408567410	-1444289209600090	6	NA
chr2	57518904	57519418	515	*	WT	6373835	0.04086004684738592	5988275	peak_001410	chr2:57518904-57519418	Distal Intergenic	11	FALSE	FALSE	FALSE	15	-8365789058992390	-1.1657e+16	5	NA
chr2	57720544	57721056	513	*	WT	8146453333333330	0.11511571447694746	9311463333333330	peak_001411	chr2:57720544-57721056	Distal Intergenic	1	TRUE	FALSE	FALSE	0	-0.4458788068981264	3.6887e+16	3	NA
chr2	58240964	58241625	662	*	WT	6949603333333330	0.05644674547295155	6983186666666660	peak_001412	chr2:58240964-58241625	Promoter	1	TRUE	FALSE	FALSE	0	2.355e+16	-1.50457e+16	1	G2
chr2	60807069	60807380	312	*	WT	6481269999999990	0.05167440672707487	639839	peak_001413	chr2:60807069-60807380	Distal Intergenic	1	FALSE	FALSE	FALSE	0	0.7683527437953855	1.08044e+16	2	NA
chr2	60867923	60868262	340	*	A2.2	114258	0.1647122630655764	194724	peak_001414	chr2:60867923-60868262	Intron	1	FALSE	FALSE	FALSE	0	-1.85064e+16	0.6657241412442851	3	NA
chr2	61177052	61177494	443	*	WT	4828095	0.05165300323738191	466871	peak_001415	chr2:61177052-61177494	Promoter	1	TRUE	FALSE	TRUE	0	0.33677696864890116	-3.65895e+16	1	NA
chr2	61763820	61764777	958	*	WT	6432576666666660	0.052289758242058705	7245533333333330	peak_001416	chr2:61763820-61764777	Promoter	1	TRUE	FALSE	TRUE	1	0.44382249992178935	-2393220680113440	1	NA
chr2	62195984	62196883	900	*	A2.2	794154	0.10682824825031684	8447013333333330	peak_001417	chr2:62195984-62196883	Promoter	1	TRUE	FALSE	TRUE	1	0.6403154103069212	-5.05471e+16	1	NA
chr2	64143977	64144459	483	*	WT	488147	0.02678031727027587	440116	peak_001418	chr2:64143977-64144459	Promoter	1	TRUE	FALSE	TRUE	0	1.30658e+16	-2520815747137670	1	NA
chr2	64272962	64274222	1261	*	WT	7084995000000000	0.04684166253771552	879192	peak_001419	chr2:64272962-64274222	Promoter	2	FALSE	FALSE	TRUE	1	0.4027358261852171	1529122693185200	8	NA
chr2	64311195	64311626	432	*	A2.2	5938195	0.07414790121175573	4980205	peak_001420	chr2:64311195-64311626	Distal Intergenic	1	FALSE	FALSE	FALSE	0	2.51823e+16	1.99992e+16	2	NA
chr2	64404094	64404429	336	*	A2.2	450654	0.05263783293783209	4293725	peak_001421	chr2:64404094-64404429	Intron	1	FALSE	FALSE	TRUE	1	0.9628429381160643	0.44549523079811815	2	G3
chr2	64644252	64644753	502	*	WT	830813	0.05928866796300184	998691	peak_001422	chr2:64644252-64644753	Promoter	1	TRUE	FALSE	TRUE	0	2.69615e+16	1.6184e+16	2	NA
chr2	64750705	64751350	646	*	WT	512351	0.030521926469763032	567832	peak_001423	chr2:64750705-64751350	Distal Intergenic	1	TRUE	FALSE	TRUE	1	0.6980521647243406	-3592215912695530	1	NA
chr2	64831151	64831497	347	*	WT	6504595	0.04140624753517512	6761979999999990	peak_001424	chr2:64831151-64831497	Distal Intergenic	1	FALSE	FALSE	FALSE	0	-0.23934901077462178	2.03108e+16	3	NA
chr2	64899353	64899820	468	*	WT	433826	0.052061725980596496	2686855	peak_001425	chr2:64899353-64899820	Distal Intergenic	2	FALSE	FALSE	FALSE	1	4287872668912870	-1.25037e+16	6	NA
chr2	64917636	64918323	688	*	A2.2,WT	5222341666666660	0.05106697303184567	4265408333333330	peak_001426	chr2:64917636-64918323	Intron	1	TRUE	FALSE	TRUE	0	0.11528682391928691	-1.4548e+16	1	NA
chr2	64975294	64975620	327	*	A2.2	5072509999999990	0.07278315682373801	33667	peak_001427	chr2:64975294-64975620	Intron	1	FALSE	FALSE	FALSE	0	1400430795362460	1.19961e+16	2	G4
chr2	64987816	64989092	1277	*	WT	71070575	0.0714384293127635	8591280000000000	peak_001428	chr2:64987816-64989092	Promoter	12	TRUE	FALSE	TRUE	34	-1006552136261170	-1.18656e+16	5	G4
chr2	64989436	64990086	651	*	WT	4491413333333330	0.028285234915073138	3837493333333330	peak_001429	chr2:64989436-64990086	Promoter	1	TRUE	FALSE	TRUE	0	2378077384641630	-0.4752250484186482	1	G4
chr2	65211835	65212156	322	*	WT	508376	0.12797040848416558	314862	peak_001430	chr2:65211835-65212156	Intron	0	FALSE	FALSE	FALSE	0	-3.53064e+16	2.18953e+16	7	NA
chr2	65226987	65228420	1434	*	A2.2,WT	6908120833333330	0.07096146759715807	9015151666666660	peak_001431	chr2:65226987-65228420	Promoter	1	TRUE	FALSE	TRUE	0	1.16841e+16	-3300016301031710	1	NA
chr2	65350291	65351435	1145	*	WT	6048795	0.03782849593002044	5436725	peak_001432	chr2:65350291-65351435	Intron	1	FALSE	FALSE	TRUE	0	1119514939001070	1753459317330710	2	G5
chr2	65366375	65367151	777	*	A2.2	4961130000000000	0.059585539773077206	3132055	peak_001433	chr2:65366375-65367151	Promoter	1	FALSE	FALSE	TRUE	0	2.39764e+16	3.08931e+16	2	G5
chr2	65420556	65421665	1110	*	A2.2,WT	6032576000000000	0.06631560579271076	66398345	peak_001434	chr2:65420556-65421665	Intron	1	TRUE	FALSE	TRUE	0	-1.65481e+16	0.9413860865873027	3	G5
chr2	65430100	65431151	1052	*	A2.2,WT	519650375	0.0468007134125601	551800375	peak_001435	chr2:65430100-65431151	Intron	2	TRUE	FALSE	TRUE	2	1.54089e+16	-3.32617e+16	1	G5
chr2	65431429	65433070	1642	*	A2.2,WT	7021171666666660	0.08221997934487658	812602888888889	peak_001436	chr2:65431429-65433070	Promoter	1	TRUE	FALSE	TRUE	4	0.3325163094310667	-5029304402228000	1	G5
chr2	65435600	65436991	1392	*	A2.2,WT	5726800000000000	0.05155779720091873	8631837	peak_001437	chr2:65435600-65436991	Promoter	2	TRUE	FALSE	TRUE	0	0.2881829706935789	-499741091048301	1	G5
chr2	65466034	65467376	1343	*	A2.2,WT	8224795	0.12293908072242703	1042112625	peak_001438	chr2:65466034-65467376	Intron	13	FALSE	FALSE	TRUE	16	-8498168590852740	-1.0811e+16	5	G5
chr2	65556377	65556901	525	*	WT	4394114999999990	0.10264654440182726	268716	peak_001439	chr2:65556377-65556901	Promoter	1	FALSE	FALSE	FALSE	0	0.8481132952480223	2.5459e+16	2	G5
chr2	65640343	65640691	349	*	WT	5.7372e+16	0.09352097410298303	4683936666666660	peak_001440	chr2:65640343-65640691	Promoter	1	FALSE	FALSE	FALSE	1	2.27183e+16	3284223181847920	4	NA
chr2	65661921	65662892	972	*	WT	7628283333333330	0.06335537951611832	9165563333333330	peak_001441	chr2:65661921-65662892	Intron	1	FALSE	FALSE	TRUE	1	-0.3047793539257143	1.7266e+16	3	NA
chr2	65746215	65749223	3009	*	A2.2,WT	93137325	0.13710072636690016	1.3492e+16	peak_001442	chr2:65746215-65749223	Intron	14	FALSE	FALSE	TRUE	56	-1.06987e+16	-0.9169078043657612	5	NA
chr2	65794218	65795694	1477	*	WT	5559165999999990	0.08018629327545032	4775542	peak_001443	chr2:65794218-65795694	Intron	15	FALSE	FALSE	FALSE	15	-8378875377962120	-1.11104e+16	5	NA
chr2	65991307	65992178	872	*	WT	8353652499999990	0.08967213804305534	98349225	peak_001444	chr2:65991307-65992178	Intron	1	FALSE	FALSE	FALSE	1	0.1962034670619871	1.46188e+16	2	NA
chr2	65999756	66000384	629	*	WT	7512600000000000	0.05182867670205033	806156	peak_001445	chr2:65999756-66000384	Intron	1	FALSE	FALSE	FALSE	0	2.4523e+16	3149526221398700	4	NA
chr2	66433020	66433553	534	*	WT	483069	0.024967197077609724	384104	peak_001446	chr2:66433020-66433553	Promoter	1	TRUE	FALSE	TRUE	0	1.59576e+16	-0.7931578925806355	1	NA
chr2	66434011	66434509	499	*	WT	389137	0.016951089793417622	238702	peak_001447	chr2:66434011-66434509	Promoter	1	TRUE	FALSE	TRUE	3	2.76457e+16	-1644003527517920	1	NA
chr2	66434888	66435680	793	*	WT	6.22594e+16	0.048635107759744924	5741623333333330	peak_001448	chr2:66434888-66435680	Promoter	1	TRUE	FALSE	TRUE	5	-3557917717287070	2.02246e+16	7	NA
chr2	66529885	66530174	290	*	WT	411322	0.08666652670427424	234427	peak_001449	chr2:66529885-66530174	Intron	1	FALSE	FALSE	FALSE	0	1.34051e+16	2.48125e+16	2	NA
chr2	66575167	66575496	330	*	WT	5320565	0.030359303948545892	4214455	peak_001450	chr2:66575167-66575496	Intron	1	TRUE	FALSE	TRUE	1	1064302798917760	0.7637232371610332	2	NA
chr2	66875840	66876825	986	*	A2.2,WT	8952896333333330	0.139149516498189	12082645	peak_001451	chr2:66875840-66876825	Intron	9	FALSE	FALSE	TRUE	26	-927603161651803	-1.35775e+16	5	NA
chr2	67397391	67397694	304	*	A2.2	4928405	0.09450781005853785	3.22618e+16	peak_001452	chr2:67397391-67397694	Promoter	1	TRUE	FALSE	TRUE	0	3.9085e+16	-133862503238444	6	NA
chr2	67798576	67798956	381	*	WT	5123835	0.028661307861563706	3.94044e+16	peak_001453	chr2:67798576-67798956	Intron	1	FALSE	FALSE	FALSE	0	2.53389e+16	3.77316e+16	4	NA
chr2	67825402	67825962	561	*	A2.2	7841035	0.10248571544234988	9444410000000000	peak_001454	chr2:67825402-67825962	Promoter	1	FALSE	FALSE	TRUE	0	0.20115589778708476	1.0182e+16	3	NA
chr2	67917529	67917967	439	*	WT	9015655	0.06965906089736544	11431735	peak_001455	chr2:67917529-67917967	Distal Intergenic	1	FALSE	FALSE	FALSE	2	2655924197843540	246639261925637	2	NA
chr2	68252343	68253045	703	*	A2.2,WT	5218205833333330	0.042844244622079336	5900001666666660	peak_001456	chr2:68252343-68253045	Promoter	1	TRUE	FALSE	TRUE	7	0.7086274592189695	-4236576693411470	1	NA
chr2	68467010	68467831	822	*	A2.2,WT	518137625	0.05280367169565023	498233	peak_001457	chr2:68467010-68467831	Promoter	1	TRUE	FALSE	TRUE	1	1.35451e+16	-2926423209066990	1	NA
chr2	68594327	68595061	735	*	WT	7053835	0.049192101240516366	7223330000000000	peak_001458	chr2:68594327-68595061	Distal Intergenic	2	FALSE	FALSE	FALSE	3	0.5836302010326292	3028498274926530	2	NA
chr2	68620893	68622567	1675	*	A2.2,WT	679823	0.10017642994382805	7434179166666660	peak_001459	chr2:68620893-68622567	Distal Intergenic	13	FALSE	FALSE	FALSE	15	-8337391975709920	-1.10335e+16	5	NA
chr2	68637241	68637827	587	*	A2.2	5.76357e+16	0.06985234509205931	4.60162e+16	peak_001460	chr2:68637241-68637827	Distal Intergenic	1	FALSE	FALSE	FALSE	1	0.2594605652599241	2.0237e+16	3	NA
chr2	68653488	68654162	675	*	WT	4217325	0.019706336955812323	267198	peak_001461	chr2:68653488-68654162	Intron	1	FALSE	FALSE	TRUE	1	-2715957883188250	2.5005e+16	7	NA
chr2	68709129	68709806	678	*	WT	495792	0.02703377270408205	361443	peak_001462	chr2:68709129-68709806	Distal Intergenic	1	FALSE	FALSE	FALSE	1	1.46908e+16	3.11693e+16	2	NA
chr2	69012704	69013767	1064	*	WT	4516045	0.023320919141006285	405063	peak_001463	chr2:69012704-69013767	Promoter	2	TRUE	FALSE	TRUE	9	0.058022019079199016	-2.37966e+16	1	G4
chr2	69014161	69014636	476	*	WT	6092105	0.03979460662078973	5561795	peak_001464	chr2:69014161-69014636	Promoter	1	TRUE	FALSE	TRUE	0	1.32975e+16	0.41333482945381883	2	G4
chr2	69082434	69083905	1472	*	WT	5693793333333330	0.03756874724646415	489661	peak_001465	chr2:69082434-69083905	Intron	1	FALSE	FALSE	TRUE	6	-0.0948191912860964	1.28575e+16	3	G4
chr2	69095400	69098229	2830	*	A2.2,WT	83655775	0.11270172303305431	111036085	peak_001466	chr2:69095400-69098229	Intron	7	FALSE	FALSE	TRUE	58	-1.07249e+16	-0.9236959687429738	5	G4
chr2	69307240	69307679	440	*	A2.2	5.04684e+16	0.04197906034796477	4412775	peak_001467	chr2:69307240-69307679	Distal Intergenic	1	TRUE	FALSE	FALSE	0	1.76836e+16	0.32401250088631395	2	NA
chr2	69437139	69437439	301	*	WT	38027	0.0223915150039144	2585383333333330	peak_001468	chr2:69437139-69437439	Promoter	1	TRUE	FALSE	TRUE	0	2.84776e+16	2319934231881490	2	NA
chr2	69643270	69644278	1009	*	A2.2,WT	6197645	0.05220130625871933	7859422499999990	peak_001469	chr2:69643270-69644278	Promoter	1	TRUE	FALSE	TRUE	1	1.22666e+16	-3.55959e+16	1	G2
chr2	70190275	70191184	910	*	A2.2,WT	1.14126e+16	0.1733877906382708	3124788083333330	peak_001470	chr2:70190275-70191184	Promoter	1	TRUE	FALSE	TRUE	0	-0.29831564743233663	0.7439378329557109	3	NA
chr2	70340844	70341306	463	*	WT	4040525	0.08721573919116248	219301	peak_001471	chr2:70340844-70341306	Distal Intergenic	1	FALSE	FALSE	FALSE	0	2851412173917760	2.23018e+16	2	G3
chr2	70371800	70372439	640	*	WT	6507685	0.0544547732991565	6048235	peak_001472	chr2:70371800-70372439	Distal Intergenic	1	FALSE	FALSE	FALSE	0	-1.68129e+16	1.09006e+16	3	G3
chr2	70900434	70900818	385	*	WT	4787295	0.0427694057715882	356306	peak_001473	chr2:70900434-70900818	Promoter	1	TRUE	FALSE	TRUE	0	1.3301e+16	-1.97815e+16	1	NA
chr2	70984660	70985928	1269	*	A2.2	4621135000000000	0.061961941640491416	281954	peak_001474	chr2:70984660-70985928	3' UTR	1	FALSE	FALSE	FALSE	1	0.854365226438513	-2825695293303130	1	NA
chr2	71068260	71068887	628	*	A2.2,WT	74704625	0.0638724104655569	112934375	peak_001475	chr2:71068260-71068887	Promoter	1	TRUE	FALSE	TRUE	1	1.62287e+16	-2541024940367340	1	NA
chr2	71130119	71130847	729	*	A2.2	6008965	0.05540990220896047	6310055	peak_001476	chr2:71130119-71130847	Promoter	1	TRUE	FALSE	TRUE	0	0.2115397421626951	-2846868174429540	1	NA
chr2	71331891	71332356	466	*	WT	5196574999999990	0.045707209038061664	419267	peak_001477	chr2:71331891-71332356	Promoter	1	TRUE	FALSE	TRUE	0	2037970897367460	0.33251796448647264	2	NA
chr2	71423753	71424172	420	*	WT	7342945	0.054013700049418564	8157185	peak_001478	chr2:71423753-71424172	Exon	1	FALSE	FALSE	FALSE	2	0.47301280181693095	3.62717e+16	4	NA
chr2	71923074	71923886	813	*	WT	42325	0.020587718184069608	2.75346e+16	peak_001479	chr2:71923074-71923886	Distal Intergenic	1	FALSE	FALSE	FALSE	1	-0.02039409000588399	1057867629174580	3	NA
chr2	72010777	72011181	405	*	A2.2	464872	0.1316976603053459	264169	peak_001480	chr2:72010777-72011181	Distal Intergenic	1	FALSE	FALSE	FALSE	4	0.03639393728064555	2331999880914080	3	NA
chr2	72271917	72272659	743	*	WT	743752	0.05205210270851085	7917925	peak_001481	chr2:72271917-72272659	Intron	1	FALSE	FALSE	FALSE	3	-0.20357710439873677	1.19953e+16	3	NA
chr2	72511202	72514241	3040	*	A2.2,WT	7703042454545450	0.12802984403655682	9612628272727270	peak_001482	chr2:72511202-72514241	Exon	14	TRUE	FALSE	TRUE	37	-1.00765e+16	-1.02072e+16	5	NA
chr2	72514671	72515487	817	*	WT	5269845	0.032098706565253717	4424105	peak_001483	chr2:72514671-72515487	Exon	1	TRUE	FALSE	TRUE	0	-3555642965623860	-2287170248385070	8	NA
chr2	72515535	72516374	840	*	WT	6178834999999990	0.03985053285296346	5.57084e+16	peak_001484	chr2:72515535-72516374	Intron	1	TRUE	FALSE	TRUE	0	-3012382868120200	2413449389581070	7	NA
chr2	72518353	72518722	370	*	WT	435203	0.04827335863251162	2.5575e+16	peak_001485	chr2:72518353-72518722	Intron	1	FALSE	FALSE	FALSE	0	-3.70553e+16	-2.43648e+16	8	NA
chr2	72534721	72535211	491	*	WT	484417	0.02638085082290942	352074	peak_001486	chr2:72534721-72535211	Intron	1	FALSE	FALSE	FALSE	0	1.31746e+16	2974969966058120	2	NA
chr2	72772291	72772631	341	*	WT	469467	0.11572403104010877	2906085	peak_001487	chr2:72772291-72772631	Intron	1	FALSE	FALSE	FALSE	0	2135638829877840	2311088187341080	2	NA
chr2	72833276	72833541	266	*	WT	8857235	0.06631922343803089	1.0717e+16	peak_001488	chr2:72833276-72833541	Distal Intergenic	1	FALSE	FALSE	FALSE	0	0.6438258854656126	2.97054e+16	3	NA
chr2	72887272	72887600	329	*	WT	4240975	0.030682809886581338	3335865	peak_001489	chr2:72887272-72887600	Promoter	1	TRUE	FALSE	FALSE	0	1.60869e+16	-0.7772562674242329	1	NA
chr2	73071013	73071908	896	*	A2.2,WT	62653575	0.05515545664450059	64325725	peak_001490	chr2:73071013-73071908	Promoter	1	TRUE	FALSE	TRUE	0	1.94016e+16	-2.38448e+16	1	NA
chr2	73112682	73113557	876	*	WT	491915	0.03548248943543177	4048025	peak_001491	chr2:73112682-73113557	Promoter	1	TRUE	FALSE	FALSE	0	0.7767635552196409	-4790722267981170	1	NA
chr2	73183298	73183665	368	*	WT	5.76324e+16	0.0359013255941132	4.94436e+16	peak_001492	chr2:73183298-73183665	Distal Intergenic	3	FALSE	FALSE	FALSE	7	0.16030335109519023	325357638085305	4	NA
chr2	73232755	73234747	1993	*	A2.2,WT	7.26029e+16	0.06408150703802551	1.18248e+16	peak_001493	chr2:73232755-73234747	Promoter	1	TRUE	FALSE	TRUE	2	0.4687068430690672	-4040773051138520	1	NA
chr2	73340867	73341329	463	*	WT	464522	0.10757155605952777	2856625	peak_001494	chr2:73340867-73341329	Distal Intergenic	1	FALSE	FALSE	FALSE	0	1.20827e+16	4266358000878680	3	NA
chr2	73344612	73344997	386	*	WT	8174399999999990	0.058436623983593686	9302015	peak_001495	chr2:73344612-73344997	Distal Intergenic	1	FALSE	FALSE	FALSE	0	1.46756e+16	2867963893060080	2	NA
chr2	73736528	73738216	1689	*	A2.2,WT	1.15295e+16	0.2020321930169749	250120575	peak_001496	chr2:73736528-73738216	Promoter	1	TRUE	FALSE	TRUE	1	-0.7375526459903811	-0.4519312552172017	3	NA
chr2	73814931	73815392	462	*	WT	60997	0.14775444392598294	4872425	peak_001497	chr2:73814931-73815392	Exon	1	FALSE	FALSE	FALSE	1	-0.5704093011112307	3.14126e+16	3	NA
chr2	73823276	73823811	536	*	WT	4967535	0.10357081091529186	3.39448e+16	peak_001498	chr2:73823276-73823811	Promoter	1	FALSE	FALSE	FALSE	1	-0.003723982164392292	3148518664483420	3	NA
chr2	73828917	73829622	706	*	A2.2,WT	7761635	0.0705872544319455	1.14076e+16	peak_001499	chr2:73828917-73829622	Promoter	1	TRUE	FALSE	TRUE	0	0.5544587342052366	0.7117854186338115	3	NA
chr2	73926733	73927208	476	*	A2.2,WT	6910974666666660	0.09344770669459058	9403473	peak_001500	chr2:73926733-73927208	Promoter	1	TRUE	FALSE	TRUE	0	-0.2800436647625063	0.02953646862923387	3	NA
chr2	73997870	73998228	359	*	A2.2	4580945	0.03816220005434173	2797465	peak_001501	chr2:73997870-73998228	Promoter	2	FALSE	FALSE	FALSE	0	3.70481e+16	-1.28539e+16	6	NA
chr2	74120083	74120601	519	*	A2.2,WT	9342793749999990	0.09680042115732715	160825025	peak_001502	chr2:74120083-74120601	Promoter	1	TRUE	FALSE	TRUE	1	2889632102659210	-2.19834e+16	1	NA
chr2	74198641	74199324	684	*	WT	5318155	0.029778249140797686	447467	peak_001503	chr2:74198641-74199324	Promoter	1	TRUE	FALSE	TRUE	0	1.25818e+16	-2320952432509070	1	NA
chr2	74436821	74437441	621	*	WT	407118	0.07168119044075823	238693	peak_001504	chr2:74436821-74437441	Intron	1	FALSE	FALSE	TRUE	1	0.19635212104605693	-0.9805411866861653	1	NA
chr2	74457372	74458250	879	*	A2.2,WT	5.37567e+16	0.0503701994810016	4569275	peak_001505	chr2:74457372-74458250	Promoter	2	TRUE	FALSE	FALSE	1	0.9335445133953001	-3.57322e+16	1	NA
chr2	74465342	74465675	334	*	A2.2	4203	0.052843100744800954	270285	peak_001506	chr2:74465342-74465675	Promoter	1	TRUE	FALSE	TRUE	0	0.7906846968440916	0.4748573132795024	2	NA
chr2	74472189	74473395	1207	*	A2.2,WT	516008125	0.05553334196509683	4978048749999990	peak_001507	chr2:74472189-74473395	Promoter	1	TRUE	FALSE	TRUE	3	-0.863676428237686	1.15827e+16	3	NA
chr2	74483060	74483508	449	*	A2.2,WT	1.0204e+16	0.10033516133193399	17373475	peak_001508	chr2:74483060-74483508	Promoter	1	TRUE	FALSE	TRUE	0	1.67633e+16	1.60518e+16	2	NA
chr2	74507131	74508330	1200	*	A2.2,WT	9479813	0.10760733246604409	2.6236e+16	peak_001509	chr2:74507131-74508330	Promoter	1	TRUE	FALSE	TRUE	1	0.7778495518474485	-3608861344214080	1	NA
chr2	74515210	74515904	695	*	WT	422866	0.034153000769245656	2905995	peak_001510	chr2:74515210-74515904	Promoter	1	FALSE	TRUE	FALSE	0	1265829440763460	-1.77687e+16	1	NA
chr2	74529315	74529969	655	*	WT	4524865	0.02167220298489238	453321	peak_001511	chr2:74529315-74529969	Promoter	1	TRUE	FALSE	TRUE	0	3304995414426790	-1.61345e+16	6	NA
chr2	74554387	74554980	594	*	WT	450164	0.022225888425436102	3.74644e+16	peak_001512	chr2:74554387-74554980	Promoter	2	TRUE	FALSE	FALSE	2	0.743534919431677	-2302920716162330	1	NA
chr2	74833704	74834067	364	*	A2.2	5054335	0.0672847060729528	3.30128e+16	peak_001513	chr2:74833704-74834067	Promoter	1	TRUE	FALSE	FALSE	0	-0.2159580023975466	-3.62594e+16	1	NA
chr2	74958472	74959026	555	*	A2.2,WT	6534529166666660	0.07904771309919711	7416171666666660	peak_001514	chr2:74958472-74959026	Promoter	1	TRUE	FALSE	TRUE	0	-0.1448171170444582	-3809779780264500	1	NA
chr2	75560617	75561331	715	*	A2.2,WT	4608481666666660	0.0403940920176322	3352081666666660	peak_001515	chr2:75560617-75561331	Promoter	1	TRUE	FALSE	TRUE	2	2103078719785680	-2.00929e+16	1	G1
chr2	75646957	75647419	463	*	WT	4335625	0.09001453057831599	2.9448e+16	peak_001516	chr2:75646957-75647419	Promoter	1	TRUE	FALSE	TRUE	0	1.76879e+16	0.6994596549314189	2	NA
chr2	76867609	76868079	471	*	WT	667665	0.06300690481350193	64853	peak_001517	chr2:76867609-76868079	Intron	1	FALSE	FALSE	FALSE	0	-1355419817754750	2.69008e+16	3	NA
chr2	78062803	78064566	1764	*	A2.2,WT	1.0037e+16	0.13376531438861983	1.32915e+16	peak_001518	chr2:78062803-78064566	Intron	13	FALSE	FALSE	TRUE	24	-9337699058839800	-0.7542120984751057	5	NA
chr2	78065374	78065943	570	*	WT	68946725	0.07714074616993644	690357	peak_001519	chr2:78065374-78065943	Intron	1	FALSE	FALSE	TRUE	0	1.91149e+16	3470566374902120	4	NA
chr2	78707808	78708547	740	*	WT	4378355	0.021897598238733336	282858	peak_001520	chr2:78707808-78708547	Distal Intergenic	1	FALSE	FALSE	FALSE	1	-1.55576e+16	1792564255837790	3	NA
chr2	78710361	78711051	691	*	WT	7000465	0.07882838777190035	70475525	peak_001521	chr2:78710361-78711051	Distal Intergenic	17	FALSE	FALSE	TRUE	21	-8725078705141070	-1.24842e+16	5	NA
chr2	84970308	84971209	902	*	WT	6165586666666660	0.0519070981258663	6395129999999990	peak_001522	chr2:84970308-84971209	Promoter	1	TRUE	FALSE	TRUE	2	0.9484539000301268	-4012792723532320	1	NA
chr2	85327285	85327832	548	*	A2.2	4.75935e+16	0.06514699390359316	30632	peak_001523	chr2:85327285-85327832	Promoter	1	TRUE	FALSE	TRUE	1	0.6097898451595213	-0.8491091600614857	1	NA
chr2	85437732	85437949	218	*	WT	5262445	0.03674278760449112	435332	peak_001524	chr2:85437732-85437949	Downstream	1	TRUE	FALSE	TRUE	1	4005286094358430	-1.34206e+16	6	NA
chr2	85561227	85561542	316	*	WT	613045	0.03699041412952848	6304155000000000	peak_001525	chr2:85561227-85561542	Promoter	1	TRUE	FALSE	TRUE	0	0.07810252588080424	-2.66208e+16	1	NA
chr2	85595244	85595847	604	*	WT	421605	0.027520227115132422	3.1036e+16	peak_001526	chr2:85595244-85595847	Promoter	1	TRUE	FALSE	FALSE	0	3.9204e+16	-0.8404165676790547	6	G2
chr2	85611576	85612635	1060	*	A2.2,WT	6869454166666660	0.07112186983217506	1.04071e+16	peak_001527	chr2:85611576-85612635	Promoter	1	TRUE	FALSE	FALSE	0	1.81621e+16	-312436665808738	1	NA
chr2	85913492	85913822	331	*	A2.2	456884	0.12293822539334076	2.65544e+16	peak_001528	chr2:85913492-85913822	Distal Intergenic	1	FALSE	FALSE	TRUE	0	2.38209e+16	2563353879098280	2	NA
chr2	86036210	86036873	664	*	A2.2	4859165000000000	0.06259450213497236	3.42369e+16	peak_001529	chr2:86036210-86036873	Intron	2	TRUE	FALSE	TRUE	8	-0.6257109524698351	1131396157388080	3	NA
chr2	86195083	86196132	1050	*	A2.2,WT	69571825	0.05486915393526718	9920015	peak_001530	chr2:86195083-86196132	Promoter	1	TRUE	FALSE	TRUE	0	2091047641447050	-2377600210066440	1	NA
chr2	86239276	86239599	324	*	WT	5609825	0.03295706134192994	4786875	peak_001531	chr2:86239276-86239599	Intron	2	FALSE	FALSE	FALSE	0	2.23317e+16	4823963744286880	4	NA
chr2	86417975	86418317	343	*	A2.2	5126094999999990	0.06186361416241906	4.08686e+16	peak_001532	chr2:86417975-86418317	Distal Intergenic	9	FALSE	FALSE	FALSE	19	-8650918606111530	-1.23734e+16	5	NA
chr2	88517797	88518136	340	*	WT	431011	0.036713071799159884	2.5825e+16	peak_001533	chr2:88517797-88518136	Distal Intergenic	1	FALSE	FALSE	FALSE	1	1.23876e+16	3348603827599870	2	NA
chr2	88636197	88636789	593	*	WT	4905475	0.12702365534187232	3131885	peak_001534	chr2:88636197-88636789	Intron	1	FALSE	FALSE	FALSE	0	1803440925291050	4645522219781270	4	NA
chr2	95323815	95324103	289	*	WT	461434	0.10689278805753383	3.06574e+16	peak_001535	chr2:95323815-95324103	Intron	1	FALSE	FALSE	FALSE	0	0.8312785593776609	-1.79545e+16	1	NA
chr2	95799145	95799410	266	*	WT	508826	0.14481769230322517	308791	peak_001536	chr2:95799145-95799410	Intron	1	FALSE	FALSE	FALSE	0	1.76929e+16	1022227866296160	2	NA
chr2	96131770	96132415	646	*	A2.2	4.29935e+16	0.05351867915345392	236301	peak_001537	chr2:96131770-96132415	Intron	1	FALSE	FALSE	FALSE	0	2.3884e+16	1.49803e+16	2	G1
chr2	96208473	96208947	475	*	WT	450513	0.03784307351626498	438164	peak_001538	chr2:96208473-96208947	Promoter	1	TRUE	FALSE	TRUE	0	2246781465223300	-0.649032788630135	1	NA
chr2	96265798	96266626	829	*	WT	5335535	0.03005762341786948	544914	peak_001539	chr2:96265798-96266626	Promoter	1	TRUE	FALSE	TRUE	0	1.62237e+16	-2914797680731420	1	NA
chr2	96305093	96306088	996	*	A2.2,WT	719837375	0.07553637048039116	1.09402e+16	peak_001540	chr2:96305093-96306088	Promoter	2	TRUE	FALSE	TRUE	0	-0.09191197473717672	-3.15114e+16	1	NA
chr2	96324905	96325426	522	*	A2.2	4572925	0.11857711414309022	269046	peak_001541	chr2:96324905-96325426	Promoter	1	TRUE	FALSE	TRUE	0	0.6681226460246946	-2.7587e+16	1	NA
chr2	96828698	96829015	318	*	A2.2	437948	0.07636868067543728	2624025	peak_001542	chr2:96828698-96829015	Exon	1	FALSE	FALSE	FALSE	1	0.9257935253887083	3866585356835710	4	NA
chr2	96858177	96858421	245	*	WT	3630605	0.02677313971559942	2.40668e+16	peak_001543	chr2:96858177-96858421	Promoter	1	TRUE	FALSE	TRUE	0	1.82858e+16	1.23916e+16	2	NA
chr2	96934185	96934843	659	*	A2.2	4879020000000000	0.11830595699827963	2.97892e+16	peak_001544	chr2:96934185-96934843	Intron	1	FALSE	FALSE	FALSE	4	-0.025520745107660114	3140187842492450	4	NA
chr2	97645829	97646470	642	*	A2.2,WT	7298703333333330	0.08037878224394987	8280473333333330	peak_001545	chr2:97645829-97646470	Promoter	1	TRUE	FALSE	TRUE	0	16596187321453	-2.18146e+16	1	NA
chr2	97663672	97664243	572	*	A2.2	496985	0.059794898257825295	4186523333333330	peak_001546	chr2:97663672-97664243	Promoter	1	TRUE	FALSE	TRUE	0	1.07807e+16	-4367106812353730	1	NA
chr2	98608156	98608951	796	*	A2.2,WT	7692126666666660	0.07019287466168284	1048921	peak_001547	chr2:98608156-98608951	Promoter	1	TRUE	FALSE	TRUE	0	2251528379133210	-1.96193e+16	1	NA
chr2	99140999	99141612	614	*	WT	482943	0.02649480536503236	3.92402e+16	peak_001548	chr2:99140999-99141612	Promoter	1	TRUE	FALSE	FALSE	6	0.6209363905696775	-2.83374e+16	1	NA
chr2	99154582	99155379	798	*	A2.2,WT	8927983333333330	0.10281115743098507	1.39159e+16	peak_001549	chr2:99154582-99155379	Promoter	1	TRUE	FALSE	FALSE	0	1.77743e+16	-2568601506109840	1	NA
chr2	99180856	99181138	283	*	A2.2	4749325	0.13453114891985854	2844385	peak_001550	chr2:99180856-99181138	Promoter	1	TRUE	FALSE	FALSE	0	2.14736e+16	33030758925718	4	NA
chr2	99336018	99336483	466	*	WT	4935745000000000	0.03573218884068225	4587205	peak_001551	chr2:99336018-99336483	Promoter	1	TRUE	FALSE	TRUE	0	1.92685e+16	-0.509566920157082	1	NA
chr2	99489304	99490594	1291	*	WT	6161483333333330	0.05027202457774055	5579586666666660	peak_001552	chr2:99489304-99490594	Promoter	1	TRUE	FALSE	FALSE	0	0.6609375445156004	-511136092459739	1	NA
chr2	101464132	101464595	464	*	A2.2,WT	4623639166666660	0.03720156806695203	3159439166666660	peak_001553	chr2:101464132-101464595	Intron	1	FALSE	FALSE	TRUE	2	-0.8881474290059302	1.1106e+16	3	NA
chr2	101697233	101697551	319	*	A2.2	4499124999999990	0.04848311580476013	267791	peak_001554	chr2:101697233-101697551	Promoter	1	TRUE	FALSE	TRUE	0	1.63653e+16	-0.6171072295862507	1	NA
chr2	101766699	101767335	637	*	WT	5902710000000000	0.03709868301130901	5233314999999990	peak_001555	chr2:101766699-101767335	Intron	1	FALSE	FALSE	FALSE	5	0.3283325402049925	3154228312615740	4	NA
chr2	101828939	101829247	309	*	A2.2	472646	0.09865339788874919	277182	peak_001556	chr2:101828939-101829247	Intron	1	FALSE	FALSE	TRUE	0	2.26714e+16	5274966342095720	4	NA
chr2	101893498	101894255	758	*	WT	5982935	0.037349491066863826	5303355	peak_001557	chr2:101893498-101894255	3' UTR	2	FALSE	FALSE	FALSE	2	0.5858985153942015	369332133019387	4	NA
chr2	102177330	102177798	469	*	A2.2	485699	0.1272859848463444	3007075	peak_001558	chr2:102177330-102177798	3' UTR	1	FALSE	FALSE	FALSE	0	1755746719053250	1.70274e+16	2	NA
chr2	102313462	102313854	393	*	WT	4138815	0.09757232755869293	2.0619e+16	peak_001559	chr2:102313462-102313854	Intron	1	FALSE	FALSE	FALSE	0	-0.19082635957909566	2.07342e+16	3	NA
chr2	104939567	104940435	869	*	WT	4763605	0.10412127550824812	3053095	peak_001560	chr2:104939567-104940435	Intron	1	FALSE	FALSE	FALSE	1	0.2014454571514036	-1367781877796650	1	NA
chr2	105108214	105108876	663	*	A2.2	572742	0.14172333152895292	4185995	peak_001561	chr2:105108214-105108876	Distal Intergenic	1	FALSE	FALSE	FALSE	0	3.34551e+16	-1442113274987340	6	NA
chr2	105329662	105330013	352	*	WT	5343695	0.044276843969592534	4786185	peak_001562	chr2:105329662-105330013	Promoter	1	TRUE	FALSE	TRUE	0	2924759742429720	-1664874183292990	1	NA
chr2	105790159	105790715	557	*	WT	4753295	0.17962271391271628	2692665	peak_001563	chr2:105790159-105790715	Exon	1	FALSE	FALSE	FALSE	1	2.54725e+16	2176583630685200	2	NA
chr2	105943297	105944195	899	*	A2.2	4700213333333330	0.09169165329130714	2.7931e+16	peak_001564	chr2:105943297-105944195	Intron	1	FALSE	FALSE	FALSE	0	-1.11207e+16	0.584441525582664	3	NA
chr2	106193800	106194622	823	*	A2.2,WT	5466378333333330	0.0547029828249725	489151	peak_001565	chr2:106193800-106194622	Promoter	1	TRUE	FALSE	FALSE	0	0.8850638834743406	-4989066498633030	1	NA
chr2	106601907	106602517	611	*	WT	4073533333333330	0.06320338575459726	228833	peak_001566	chr2:106601907-106602517	Distal Intergenic	1	FALSE	FALSE	FALSE	0	1.92615e+16	383162174904763	4	NA
chr2	108448985	108449696	712	*	A2.2	6571645	0.08664997913838257	5.75872e+16	peak_001567	chr2:108448985-108449696	Promoter	1	TRUE	FALSE	TRUE	0	0.3844518629817869	0.5376577206891704	3	NA
chr2	108533647	108534349	703	*	A2.2,WT	5306874166666660	0.04209715713760821	5347479166666660	peak_001568	chr2:108533647-108534349	Promoter	1	TRUE	FALSE	TRUE	1	-0.01997745353890401	-4054214375372530	1	NA
chr2	109086321	109087074	754	*	A2.2	5.38071e+16	0.07391264346893439	405795	peak_001569	chr2:109086321-109087074	Distal Intergenic	1	FALSE	FALSE	FALSE	0	1.97568e+16	2.14712e+16	2	NA
chr2	109128377	109129402	1026	*	A2.2	5703035	0.07966122745231569	4420425	peak_001570	chr2:109128377-109129402	Promoter	1	TRUE	TRUE	FALSE	0	2.04768e+16	-3.18058e+16	1	NA
chr2	109272498	109272813	316	*	A2.2	4513965000000000	0.05112042803200981	290158	peak_001571	chr2:109272498-109272813	Intron	1	FALSE	FALSE	FALSE	0	2268678781202300	2537115437631000	2	NA
chr2	109332370	109333129	760	*	WT	4.16102e+16	0.028101852592268422	2.7822e+16	peak_001572	chr2:109332370-109333129	Intron	1	FALSE	FALSE	TRUE	0	1.47492e+16	0.9345758982938457	2	NA
chr2	109609556	109610057	502	*	WT	497046	0.026842026047195804	3.6238e+16	peak_001573	chr2:109609556-109610057	Intron	1	TRUE	FALSE	TRUE	0	-3704436901399620	1872393471841200	7	NA
chr2	109613402	109615025	1624	*	A2.2,WT	5787925	0.05698617055752717	9938166388888880	peak_001574	chr2:109613402-109615025	Promoter	1	TRUE	FALSE	TRUE	3	0.4650030104427244	-5249514239187840	1	NA
chr2	110101166	110101656	491	*	A2.2,WT	7.64477e+16	0.09209669661925363	84707875	peak_001575	chr2:110101166-110101656	Intron	1	FALSE	FALSE	TRUE	0	2329437610319120	-1.50895e+16	1	NA
chr2	112054165	112054586	422	*	A2.2,WT	5924655833333330	0.05257196641159734	7763803333333330	peak_001576	chr2:112054165-112054586	Promoter	1	TRUE	FALSE	TRUE	0	0.3518538443355467	-325104381358207	1	NA
chr2	112055014	112055665	652	*	WT	5274525000000000	0.029421879829752716	5307355	peak_001577	chr2:112055014-112055665	Promoter	2	TRUE	FALSE	TRUE	0	-0.41299242098046285	-43051103523928	1	NA
chr2	112055959	112056776	818	*	A2.2,WT	608898	0.08232635077739135	6653739999999990	peak_001578	chr2:112055959-112056776	Promoter	1	TRUE	FALSE	TRUE	0	0.20517956893729228	0.883905751351707	3	NA
chr2	112481884	112482276	393	*	WT	5.87088e+16	0.048210975378030096	5267144999999990	peak_001579	chr2:112481884-112482276	Promoter	1	TRUE	FALSE	FALSE	0	1807272311857210	-3.55518e+16	1	NA
chr2	112522964	112523846	883	*	WT	7022194000000000	0.06981615277983219	8892252	peak_001580	chr2:112522964-112523846	Intron	1	TRUE	FALSE	TRUE	1	-3.52344e+16	-2.27029e+16	8	NA
chr2	112541464	112543056	1593	*	WT	6261711999999990	0.08427586451406062	8252758000000000	peak_001581	chr2:112541464-112543056	Promoter	1	TRUE	FALSE	TRUE	0	2.17397e+16	-2.01482e+16	1	NA
chr2	112583899	112584834	936	*	A2.2,WT	6639725250000000	0.08027167709025276	931692125	peak_001582	chr2:112583899-112584834	Promoter	1	TRUE	FALSE	TRUE	1	-1.16271e+16	0.4210393258374858	3	NA
chr2	112811281	112812751	1471	*	A2.2,WT	919955	0.12599772119315295	1.32375e+16	peak_001583	chr2:112811281-112812751	Distal Intergenic	1	FALSE	FALSE	TRUE	7	-0.9915596799941157	0.19559262478768114	3	G5
chr2	112933191	112933646	456	*	A2.2	5142685	0.06388246894707364	335493	peak_001584	chr2:112933191-112933646	Promoter	2	FALSE	FALSE	FALSE	0	2.53255e+16	3.82862e+16	4	G5
chr2	113227780	113228316	537	*	WT	4812835	0.11854880012424471	3159665	peak_001585	chr2:113227780-113228316	Intron	1	FALSE	FALSE	TRUE	0	1.42477e+16	2766854865197530	2	NA
chr2	113873680	113874409	730	*	WT	6460000000000000	0.07306737754447937	6.02483e+16	peak_001586	chr2:113873680-113874409	Intron	1	FALSE	FALSE	FALSE	1	-0.6539166601390932	2.38959e+16	3	NA
chr2	116335249	116335478	230	*	WT	445327	0.02287029504238732	301021	peak_001587	chr2:116335249-116335478	Distal Intergenic	1	FALSE	FALSE	FALSE	0	1968200799634920	4645308119897230	4	NA
chr2	117032157	117032649	493	*	A2.2	42109	0.05512854573130602	2387855	peak_001588	chr2:117032157-117032649	Distal Intergenic	1	FALSE	FALSE	FALSE	0	2.35718e+16	4663696868066180	4	NA
chr2	117814436	117815141	706	*	A2.2,WT	904079875	0.1214644251682844	1.4742e+16	peak_001589	chr2:117814436-117815141	Promoter	1	TRUE	FALSE	TRUE	0	0.3172228304653074	104162512505471	3	NA
chr2	118013529	118014106	578	*	A2.2,WT	6525141666666660	0.056212067273952795	7750020000000000	peak_001590	chr2:118013529-118014106	Promoter	1	TRUE	FALSE	FALSE	1	2.12991e+16	-2922082083578710	1	NA
chr2	118087913	118088675	763	*	A2.2,WT	8748988333333330	0.08290195949848389	1.36367e+16	peak_001591	chr2:118087913-118088675	Promoter	1	TRUE	FALSE	FALSE	1	0.27657746951865214	-2.19199e+16	1	NA
chr2	118954377	118954622	246	*	A2.2	480408	0.11291702846806936	2.8636e+16	peak_001592	chr2:118954377-118954622	Intron	1	FALSE	FALSE	FALSE	0	3316139098814000	-1.19645e+16	2	NA
chr2	118982748	118983177	430	*	A2.2	3.97355e+16	0.049111994603366654	213096	peak_001593	chr2:118982748-118983177	Intron	1	FALSE	FALSE	FALSE	1	0.6119769779949095	414283714974343	4	NA
chr2	119193642	119194416	775	*	A2.2,WT	7260165833333330	0.07433681797265995	82642075	peak_001594	chr2:119193642-119194416	Distal Intergenic	16	FALSE	FALSE	TRUE	36	-1.01121e+16	-1.18412e+16	5	NA
chr2	119366592	119367182	591	*	WT	8979534999999990	0.06805120589196409	1.24262e+16	peak_001595	chr2:119366592-119367182	Promoter	2	TRUE	FALSE	TRUE	0	0.8929767576961424	-1400282161589270	1	NA
chr2	119431282	119432119	838	*	A2.2,WT	6609505	0.055880909560221605	7685005	peak_001596	chr2:119431282-119432119	Promoter	1	TRUE	FALSE	TRUE	2	1.00059e+16	-3.39177e+16	1	NA
chr2	119525280	119526430	1151	*	A2.2,WT	2.02525e+16	0.2783516830149175	45220099	peak_001597	chr2:119525280-119526430	Promoter	1	FALSE	FALSE	TRUE	3	0.44700193088339824	1.57166e+16	2	NA
chr2	119544164	119544642	479	*	WT	4349066666666660	0.027677003209982103	3.66446e+16	peak_001598	chr2:119544164-119544642	Promoter	1	TRUE	FALSE	TRUE	0	2.24833e+16	-0.3511568478304219	1	NA
chr2	120223168	120223388	221	*	WT	6.19267e+16	0.051921903262109236	8834670000000000	peak_001599	chr2:120223168-120223388	Promoter	1	TRUE	FALSE	FALSE	0	2328885671308500	-0.20495261466086623	2	NA
chr2	120252604	120253542	939	*	A2.2,WT	7376323750000000	0.07567659300332438	1.12924e+16	peak_001600	chr2:120252604-120253542	Promoter	2	TRUE	FALSE	FALSE	2	0.7005009619502928	-4359133379812840	1	NA
chr2	120383752	120384276	525	*	WT	4687635	0.0893323520195963	309279	peak_001601	chr2:120383752-120384276	Distal Intergenic	1	FALSE	FALSE	FALSE	2	3552780982664090	-1680115746613150	6	NA
chr2	120576641	120576970	330	*	A2.2	628188	0.08301034241842659	6.89378e+16	peak_001602	chr2:120576641-120576970	Distal Intergenic	1	FALSE	TRUE	FALSE	0	3128340598752960	-2.1373e+16	1	NA
chr2	120679368	120679643	276	*	A2.2	4932455	0.12668534886851074	3017175	peak_001603	chr2:120679368-120679643	Distal Intergenic	1	FALSE	FALSE	FALSE	0	1.63676e+16	2482693297509540	2	NA
chr2	120793867	120794628	762	*	A2.2	571404	0.08654776941587272	4532995	peak_001604	chr2:120793867-120794628	Intron	1	FALSE	FALSE	FALSE	0	1.01808e+16	-0.2665701082903218	2	NA
chr2	120810350	120810733	384	*	WT	424348	0.08915415981640525	2.50707e+16	peak_001605	chr2:120810350-120810733	Intron	1	FALSE	FALSE	TRUE	0	1.81117e+16	2131999117974630	2	NA
chr2	120948159	120948511	353	*	WT	513167	0.03845895061739852	3805385	peak_001606	chr2:120948159-120948511	Intron	1	FALSE	FALSE	FALSE	0	1.77794e+16	2167852503899920	2	NA
chr2	121529755	121530965	1211	*	A2.2,WT	78517675	0.07223807387924219	1.05033e+16	peak_001607	chr2:121529755-121530965	Promoter	1	TRUE	FALSE	TRUE	5	0.8541487423686888	-3751892464514380	1	NA
chr2	121649621	121650613	993	*	WT	4945135	0.11704403121945262	3214235	peak_001608	chr2:121649621-121650613	Promoter	1	TRUE	FALSE	TRUE	0	2.40839e+16	-1.99646e+16	1	NA
chr2	121736416	121737191	776	*	WT	6469200000000000	0.04955049323238653	871925	peak_001609	chr2:121736416-121737191	Promoter	1	TRUE	FALSE	FALSE	1	-0.36329162437630635	-4954878943319920	1	NA
chr2	122218338	122218793	456	*	WT	4.08966e+16	0.0845238747205613	2.30225e+16	peak_001610	chr2:122218338-122218793	Intron	1	FALSE	FALSE	FALSE	0	2264666911771760	1.94304e+16	2	NA
chr2	122485478	122486566	1089	*	WT	5.22836e+16	0.0762605117740165	3.98211e+16	peak_001611	chr2:122485478-122486566	Intron	2	FALSE	FALSE	TRUE	5	-3.41797e+16	-2.116e+16	8	NA
chr2	122499279	122501316	2038	*	A2.2,WT	9435666999999990	0.14060817553919033	14954566	peak_001612	chr2:122499279-122501316	Intron	14	FALSE	FALSE	TRUE	37	-1.00453e+16	-1.05877e+16	5	NA
chr2	122748857	122749487	631	*	WT	4277355	0.020350619182554604	2744405	peak_001613	chr2:122748857-122749487	Intron	1	FALSE	FALSE	TRUE	0	1661602374723420	1.73258e+16	2	NA
chr2	126808847	126809720	874	*	WT	5893703333333330	0.047869979733582015	500748	peak_001614	chr2:126808847-126809720	Distal Intergenic	1	FALSE	FALSE	FALSE	0	0.6824047533779051	0.13494406426369432	2	NA
chr2	127025651	127025942	292	*	A2.2	4819710000000000	0.056978320868857985	3.66782e+16	peak_001615	chr2:127025651-127025942	Promoter	1	FALSE	TRUE	FALSE	1	2.14205e+16	2.93128e+16	4	NA
chr2	127218738	127219126	389	*	WT	6474485	0.042536013648595605	6088749999999990	peak_001616	chr2:127218738-127219126	Intron	1	TRUE	FALSE	TRUE	1	1.26558e+16	-0.41729392325461623	2	NA
chr2	127293444	127294458	1015	*	A2.2,WT	1.08738e+16	0.1192680197030262	1991093	peak_001617	chr2:127293444-127294458	Promoter	1	TRUE	FALSE	TRUE	1	1.51338e+16	-2.56052e+16	1	NA
chr2	127305870	127306623	754	*	WT	6.75977e+16	0.08883399659585617	6674573333333330	peak_001618	chr2:127305870-127306623	3' UTR	1	FALSE	FALSE	FALSE	0	-3.30557e+16	1.96558e+16	7	NA
chr2	127619820	127620382	563	*	WT	4410375	0.021192473995260926	3033725	peak_001619	chr2:127619820-127620382	Promoter	1	FALSE	FALSE	FALSE	0	0.5271826950817015	-1.65796e+16	1	NA
chr2	127637645	127638290	646	*	WT	5798835	0.03360155936993371	562406	peak_001620	chr2:127637645-127638290	3' UTR	3	FALSE	FALSE	TRUE	9	0.3840275971202757	-1.80969e+16	1	NA
chr2	127701386	127702387	1002	*	A2.2,WT	6423047499999990	0.05641955779287182	895084	peak_001621	chr2:127701386-127702387	Promoter	1	TRUE	FALSE	TRUE	0	1.85117e+16	-3439066784735320	1	NA
chr2	128026972	128028567	1596	*	A2.2,WT	5626327999999990	0.05124161429191665	6.68643e+16	peak_001622	chr2:128026972-128028567	Promoter	1	TRUE	FALSE	TRUE	0	0.16070902030753154	-5272844927664400	1	NA
chr2	128090837	128091682	846	*	A2.2,WT	9077812250000000	0.14325216712012268	1448096825	peak_001623	chr2:128090837-128091682	Promoter	1	TRUE	FALSE	TRUE	0	-1099951493927960	0.37864087307869676	3	NA
chr2	128156123	128156487	365	*	WT	5828465	0.035958491744694294	499643	peak_001624	chr2:128156123-128156487	Exon	1	FALSE	FALSE	FALSE	0	2.10826e+16	4941424948815690	4	NA
chr2	128233264	128233876	613	*	A2.2	48183	0.053799319627980215	3747313333333330	peak_001625	chr2:128233264-128233876	Distal Intergenic	1	TRUE	FALSE	FALSE	2	1.98515e+16	0.13771389210640672	2	G5
chr2	128319507	128320300	794	*	WT	501016	0.04555505419350947	4318715	peak_001626	chr2:128319507-128320300	Promoter	1	TRUE	FALSE	TRUE	0	0.6054888932018186	-1.39451e+16	1	G5
chr2	128493407	128493664	258	*	WT	513488	0.03977324755158731	379981	peak_001627	chr2:128493407-128493664	Distal Intergenic	1	FALSE	FALSE	FALSE	0	-0.06975049097252828	-3.37777e+16	1	NA
chr2	129605493	129607203	1711	*	A2.2,WT	7950635	0.10538267959289535	1006541625	peak_001628	chr2:129605493-129607203	Distal Intergenic	2	FALSE	FALSE	TRUE	0	-0.1972967417926882	0.9224191733640361	3	NA
chr2	130836685	130837232	548	*	WT	4895715	0.037046048395886974	3677255	peak_001629	chr2:130836685-130837232	Promoter	1	FALSE	TRUE	FALSE	0	1.23436e+16	-3.22228e+16	1	NA
chr2	131092943	131093442	500	*	WT	7744586666666660	0.06444925731880725	1.10737e+16	peak_001630	chr2:131092943-131093442	Promoter	1	TRUE	FALSE	TRUE	0	1.90432e+16	-3.24861e+16	1	NA
chr2	131202777	131203281	505	*	A2.2	6054075	0.10800358132466054	4897155	peak_001631	chr2:131202777-131203281	Promoter	1	FALSE	TRUE	FALSE	0	0.6100007263927366	-0.9542081228452992	2	NA
chr2	132276492	132277657	1166	*	A2.2,WT	628817375	0.09422163398808349	6166873125	peak_001632	chr2:132276492-132277657	Distal Intergenic	12	FALSE	FALSE	TRUE	36	-1.00422e+16	-1.08381e+16	5	NA
chr2	132415961	132416952	992	*	WT	4.42142e+16	0.06142483416526873	3.41263e+16	peak_001633	chr2:132415961-132416952	Promoter	1	TRUE	FALSE	TRUE	0	1.24115e+16	-3.03009e+16	1	NA
chr2	132811347	132812217	871	*	WT	55488975	0.046886704847750885	4567905	peak_001634	chr2:132811347-132812217	Intron	1	FALSE	FALSE	TRUE	1	0.3255231348781492	-0.9774604908186268	1	NA
chr2	133266560	133267148	589	*	A2.2,WT	5356707500000000	0.05379723741181408	427904	peak_001635	chr2:133266560-133267148	Promoter	1	TRUE	FALSE	TRUE	1	0.44315671603964824	-2363708274717930	1	NA
chr2	133496999	133499495	2497	*	A2.2,WT	8286923	0.11103396125469037	1.20627e+16	peak_001636	chr2:133496999-133499495	Intron	12	FALSE	FALSE	TRUE	44	-1.04101e+16	-0.9492118827062916	5	NA
chr2	133500423	133501721	1299	*	WT	9518746666666660	0.0885810315671079	122143	peak_001637	chr2:133500423-133501721	Intron	1	FALSE	FALSE	TRUE	1	1.1366e+16	3.7902e+16	4	NA
chr2	133510610	133510868	259	*	A2.2	488325	0.06175572116780474	330989	peak_001638	chr2:133510610-133510868	Intron	1	FALSE	FALSE	FALSE	0	2.54558e+16	3803857905511250	4	NA
chr2	133524966	133527471	2506	*	A2.2,WT	9178698333333330	0.14153191026623937	1.41611e+16	peak_001639	chr2:133524966-133527471	Intron	15	FALSE	FALSE	TRUE	70	-1.08012e+16	-0.9003400675016713	5	NA
chr2	133561278	133561853	576	*	WT	7684825	0.05466994569507643	8330995000000000	peak_001640	chr2:133561278-133561853	Intron	2	FALSE	FALSE	TRUE	3	0.2603197066097166	3497168166283950	4	NA
chr2	133674436	133675115	680	*	WT	4519495	0.0919040138530949	280261	peak_001641	chr2:133674436-133675115	Distal Intergenic	1	TRUE	FALSE	FALSE	0	-2.88491e+16	2.63467e+16	7	NA
chr2	133818108	133818681	574	*	WT	1023625	0.08437721057473135	14519475	peak_001642	chr2:133818108-133818681	Distal Intergenic	1	FALSE	FALSE	FALSE	0	-0.13940543253136617	3131973368768080	3	NA
chr2	133841983	133842557	575	*	WT	6638353333333330	0.05414898848018401	6488226666666660	peak_001643	chr2:133841983-133842557	Distal Intergenic	1	FALSE	FALSE	TRUE	0	1.42144e+16	3.83156e+16	3	NA
chr2	133880094	133880433	340	*	WT	4372705	0.10061071972772602	2.54256e+16	peak_001644	chr2:133880094-133880433	Distal Intergenic	1	FALSE	FALSE	FALSE	0	2.17543e+16	5558310134057390	4	NA
chr2	135052119	135052601	483	*	WT	3949765	0.08830796788837343	2143995	peak_001645	chr2:135052119-135052601	Promoter	1	TRUE	FALSE	TRUE	0	1.26727e+16	-0.9216806462961507	1	NA
chr2	135732547	135733111	565	*	A2.2	4647025	0.10762430528567819	2.64958e+16	peak_001646	chr2:135732547-135733111	Distal Intergenic	1	FALSE	FALSE	FALSE	0	1.43139e+16	1.18986e+16	2	NA
chr2	135876042	135876531	490	*	WT	63061625	0.06710895157551024	60583475	peak_001647	chr2:135876042-135876531	Promoter	1	TRUE	FALSE	TRUE	0	1.41315e+16	-2347372429724340	1	NA
chr2	138501448	138501808	361	*	WT	5756265	0.0484854865883753	5377689999999990	peak_001648	chr2:138501448-138501808	Promoter	1	TRUE	FALSE	TRUE	0	3.04358e+16	-1.56398e+16	1	NA
chr2	138712615	138712955	341	*	WT	4571525	0.0939363558343138	2880325	peak_001649	chr2:138712615-138712955	Intron	2	FALSE	FALSE	FALSE	2	0.6183853117732908	3.50043e+16	4	NA
chr2	140143998	140145344	1347	*	A2.2,WT	1.38188e+16	0.1732453762538672	3.29395e+16	peak_001650	chr2:140143998-140145344	Distal Intergenic	13	FALSE	FALSE	TRUE	25	-9407104614564900	-0.8064248136240315	5	NA
chr2	140146392	140146731	340	*	WT	529885	0.0395528022768381	402775	peak_001651	chr2:140146392-140146731	Distal Intergenic	1	FALSE	FALSE	FALSE	0	1.74882e+16	2.72306e+16	2	NA
chr2	140959925	140960766	842	*	A2.2,WT	567478	0.1033330845506813	4263225	peak_001652	chr2:140959925-140960766	Intron	1	FALSE	FALSE	FALSE	0	1.28535e+16	446996699059426	4	NA
chr2	141392685	141393402	718	*	WT	4937025	0.044525105788540915	354737	peak_001653	chr2:141392685-141393402	Intron	1	FALSE	FALSE	TRUE	0	-3.30702e+16	-2.04412e+16	8	NA
chr2	141473439	141474009	571	*	WT	5288845	0.07368398638701897	38823675	peak_001654	chr2:141473439-141474009	Intron	2	FALSE	FALSE	FALSE	1	0.7436915604381468	395422802651345	4	NA
chr2	141601284	141601692	409	*	A2.2	5105756666666660	0.07598470213741927	3.61844e+16	peak_001655	chr2:141601284-141601692	Intron	11	FALSE	FALSE	TRUE	13	-8273005607912070	-1.10997e+16	5	NA
chr2	142112610	142112922	313	*	WT	4145075	0.08498900598825261	2309665	peak_001656	chr2:142112610-142112922	Intron	1	FALSE	FALSE	FALSE	0	2192409154584870	5603668315057150	4	NA
chr2	142130863	142131668	806	*	WT	5.24774e+16	0.029579113558953384	452214	peak_001657	chr2:142130863-142131668	Promoter	2	TRUE	FALSE	TRUE	1	-0.5922394128532503	1660139186028830	3	NA
chr2	142185572	142186469	898	*	WT	937885	0.11515928375833681	1.34733e+16	peak_001658	chr2:142185572-142186469	Distal Intergenic	1	FALSE	FALSE	TRUE	0	-2.62716e+16	2.01007e+16	7	NA
chr2	142542218	142543584	1367	*	A2.2,WT	8442778333333330	0.14652903312346266	113308575	peak_001659	chr2:142542218-142543584	Promoter	15	FALSE	FALSE	TRUE	17	-8467245224306110	-1.14595e+16	5	NA
chr2	142556957	142557936	980	*	WT	5492285	0.1335129279873117	3.98868e+16	peak_001660	chr2:142556957-142557936	Distal Intergenic	1	FALSE	FALSE	TRUE	0	-0.17244398910714132	3795290095452650	3	NA
chr2	143263365	143263732	368	*	A2.2	530805	0.08054910159680734	366025	peak_001661	chr2:143263365-143263732	Intron	1	FALSE	FALSE	FALSE	0	2.43733e+16	4176308734063490	4	NA
chr2	143451623	143452799	1177	*	A2.2,WT	65618375	0.08059596230013194	612691	peak_001662	chr2:143451623-143452799	Intron	1	FALSE	FALSE	FALSE	1	-3.76051e+16	1958727938775410	7	NA
chr2	144316718	144318062	1345	*	A2.2,WT	113352075	0.15863467852424687	1.80197e+16	peak_001663	chr2:144316718-144318062	Intron	12	FALSE	FALSE	FALSE	18	-8636358383485800	-1313598396535520	5	NA
chr2	144331780	144333128	1349	*	A2.2,WT	6362990833333330	0.05254693313032929	8493206666666660	peak_001664	chr2:144331780-144333128	Promoter	1	TRUE	FALSE	TRUE	2	0.3448982207088377	-4991314785833960	1	NA
chr2	144361542	144362557	1016	*	WT	6879362	0.06443156087895739	7724633999999990	peak_001665	chr2:144361542-144362557	Distal Intergenic	13	FALSE	FALSE	TRUE	39	-1.02199e+16	-1055629240627890	5	NA
chr2	144523917	144524496	580	*	WT	5608973333333330	0.06721676293956531	4976376666666660	peak_001666	chr2:144523917-144524496	Promoter	1	TRUE	FALSE	FALSE	0	-0.09110755045128804	-3.08483e+16	1	G5
chr2	144834887	144835536	650	*	A2.2,WT	5604315	0.06755944091370866	4337277500000000	peak_001667	chr2:144834887-144835536	Intron	1	FALSE	FALSE	TRUE	1	1.39681e+16	214475331986367	2	NA
chr2	145046521	145048065	1545	*	A2.2,WT	105469465	0.17376047337451236	189025685	peak_001668	chr2:145046521-145048065	Intron	16	FALSE	FALSE	TRUE	22	-8865651729890830	-1.26094e+16	5	NA
chr2	145048283	145048823	541	*	WT	704437	0.05679539042782389	7189795	peak_001669	chr2:145048283-145048823	Intron	1	FALSE	FALSE	TRUE	6	-2858804109880450	255873618805825	7	NA
chr2	145543217	145544189	973	*	A2.2,WT	9730260333333330	0.13341267003948123	1.42301e+16	peak_001670	chr2:145543217-145544189	Distal Intergenic	11	FALSE	FALSE	TRUE	19	-8585368755647660	-1.2251e+16	5	NA
chr2	145652750	145653685	936	*	WT	5336684999999990	0.043938373148244815	414404	peak_001671	chr2:145652750-145653685	Intron	1	FALSE	FALSE	FALSE	0	-2.84248e+16	2.2753e+16	7	NA
chr2	145655516	145656162	647	*	WT	4729665000000000	0.025352515725317496	3.34668e+16	peak_001672	chr2:145655516-145656162	Intron	1	FALSE	FALSE	FALSE	0	-1.56206e+16	2512762410287250	3	NA
chr2	145751264	145751512	249	*	WT	40963	0.01892272145597519	250814	peak_001673	chr2:145751264-145751512	Intron	1	FALSE	FALSE	TRUE	0	1.45458e+16	3.05135e+16	2	NA
chr2	145751760	145752911	1152	*	WT	6.93807e+16	0.08190374988355295	697363	peak_001674	chr2:145751760-145752911	Intron	1	FALSE	FALSE	TRUE	2	0.5476928917674925	3.30195e+16	2	NA
chr2	146064071	146064391	321	*	A2.2	4695125	0.09428999177099276	265829	peak_001675	chr2:146064071-146064391	Distal Intergenic	1	FALSE	FALSE	FALSE	0	2.8224e+16	2.70617e+16	2	NA
chr2	146312310	146313380	1071	*	A2.2,WT	1024350875	0.1362154359446633	1.44465e+16	peak_001676	chr2:146312310-146313380	Distal Intergenic	1	FALSE	FALSE	FALSE	4	-1.64368e+16	1.08352e+16	3	NA
chr2	146313698	146314379	682	*	WT	6482613333333330	0.056019982112913626	623234	peak_001677	chr2:146313698-146314379	Distal Intergenic	1	FALSE	FALSE	FALSE	0	-1.43974e+16	231792865479409	3	NA
chr2	146415016	146415695	680	*	A2.2,WT	5809990000000000	0.06949818873550327	5261638333333330	peak_001678	chr2:146415016-146415695	Distal Intergenic	1	FALSE	FALSE	FALSE	0	-2.13655e+16	2.38428e+16	3	NA
chr2	146822002	146822465	464	*	WT	448615	0.022796947683419708	2.98655e+16	peak_001679	chr2:146822002-146822465	Intron	1	FALSE	FALSE	FALSE	0	1.91211e+16	4661615950707780	4	NA
chr2	147064323	147064731	409	*	WT	4815745	0.13785685597142344	277385	peak_001680	chr2:147064323-147064731	Distal Intergenic	1	FALSE	FALSE	FALSE	2	0.6241403786449339	3.44173e+16	4	NA
chr2	147205764	147206591	828	*	WT	4785283333333330	0.08299414806774531	314146	peak_001681	chr2:147205764-147206591	Distal Intergenic	1	FALSE	FALSE	FALSE	0	1.89654e+16	4565631014947280	4	NA
chr2	147450519	147453535	3017	*	WT	8484271818181810	0.1301879664245578	1.06113e+16	peak_001682	chr2:147450519-147453535	Distal Intergenic	16	FALSE	FALSE	FALSE	20	-8963540199586870	-1.09111e+16	5	NA
chr2	147456706	147457343	638	*	WT	44872	0.02243327723649729	301867	peak_001683	chr2:147456706-147457343	Distal Intergenic	1	FALSE	FALSE	FALSE	0	2257514592817290	4790215117577900	4	NA
chr2	147469372	147469709	338	*	WT	48781	0.025943833017019392	359919	peak_001684	chr2:147469372-147469709	Distal Intergenic	1	FALSE	FALSE	FALSE	2	0.660611507108679	3.35465e+16	2	NA
chr2	147844024	147844838	815	*	A2.2,WT	6662985000000000	0.06544525702623008	8782256666666660	peak_001685	chr2:147844024-147844838	Promoter	1	TRUE	FALSE	TRUE	0	0.3509529797344114	-3838182824011450	1	NA
chr2	148020494	148020932	439	*	WT	559044	0.03413284052482092	4.76334e+16	peak_001686	chr2:148020494-148020932	Promoter	1	TRUE	FALSE	TRUE	1	0.159193631818762	-2.88798e+16	1	NA
chr2	148615477	148615878	402	*	A2.2	6349	0.0945061084647622	5318275	peak_001687	chr2:148615477-148615878	Distal Intergenic	1	FALSE	FALSE	TRUE	0	3711257335355740	-1.4885e+16	6	NA
chr2	148644180	148645186	1007	*	WT	4676855	0.03972645113642721	4368095	peak_001688	chr2:148644180-148645186	Promoter	1	TRUE	FALSE	TRUE	3	0.602223154714575	-4831622259970310	1	NA
chr2	148645996	148646242	247	*	A2.2	4.97836e+16	0.06279587980961503	3100215	peak_001689	chr2:148645996-148646242	Promoter	1	TRUE	FALSE	FALSE	1	0.8829230038432981	4175196272973410	4	NA
chr2	148720507	148720794	288	*	WT	4.69406e+16	0.08925522308675414	316865	peak_001690	chr2:148720507-148720794	Intron	1	FALSE	FALSE	TRUE	0	2341186162641510	2.93908e+16	4	NA
chr2	149733785	149734387	603	*	A2.2	525015	0.05752354711987818	3796325	peak_001691	chr2:149733785-149734387	Intron	1	FALSE	FALSE	FALSE	2	-0.9591811852545832	1.86169e+16	3	NA
chr2	149777933	149778326	394	*	A2.2	5604915	0.1512681475227083	381839	peak_001692	chr2:149777933-149778326	Intron	2	FALSE	FALSE	FALSE	0	1.62255e+16	2.43694e+16	2	NA
chr2	149827504	149828165	662	*	A2.2	6560595	0.08554146153178757	637247	peak_001693	chr2:149827504-149828165	Intron	1	FALSE	FALSE	FALSE	0	-0.688107627818117	1.90251e+16	3	NA
chr2	150485254	150485674	421	*	WT	398659	0.025284716114703384	2314795	peak_001694	chr2:150485254-150485674	Promoter	2	TRUE	FALSE	TRUE	0	3418053027799590	-1.94598e+16	6	G2
chr2	150662909	150663305	397	*	WT	3.90554e+16	0.017011460068881476	229551	peak_001695	chr2:150662909-150663305	Distal Intergenic	1	FALSE	FALSE	FALSE	0	1.41912e+16	2.37123e+16	2	NA
chr2	151289313	151289856	544	*	WT	4810326666666660	0.03625447768613423	3.83108e+16	peak_001696	chr2:151289313-151289856	Promoter	1	TRUE	FALSE	TRUE	1	3087505695035920	-2204865949507360	6	NA
chr2	151329191	151330301	1111	*	WT	7016806666666660	0.048024688316058745	7635836666666660	peak_001697	chr2:151329191-151330301	Distal Intergenic	8	TRUE	FALSE	TRUE	11	-8366872433015830	-0.9113566747862172	5	NA
chr2	151336860	151337371	512	*	WT	5163386666666660	0.08365801659707041	4.03574e+16	peak_001698	chr2:151336860-151337371	Distal Intergenic	2	TRUE	FALSE	TRUE	7	-0.8781951054946874	1.70469e+16	3	NA
chr2	151338267	151338567	301	*	WT	5979705	0.036278842800357966	537999	peak_001699	chr2:151338267-151338567	Distal Intergenic	1	TRUE	FALSE	TRUE	0	1.38104e+16	4.86025e+16	4	NA
chr2	151410001	151410599	599	*	WT	3.78038e+16	0.015584220833819296	2.30864e+16	peak_001700	chr2:151410001-151410599	Promoter	1	TRUE	FALSE	TRUE	0	1439596292188630	-0.935150610561974	1	NA
chr2	151878736	151879516	781	*	WT	4885983333333330	0.034201974219119115	3.41996e+16	peak_001701	chr2:151878736-151879516	Intron	1	FALSE	FALSE	FALSE	0	-3.52326e+16	2.0651e+16	7	NA
chr2	152175246	152176466	1221	*	A2.2,WT	9463957916666660	0.10207153302833376	1859984791666660	peak_001702	chr2:152175246-152176466	Promoter	1	TRUE	FALSE	TRUE	0	-0.05522966701699239	-1075651156063680	1	NA
chr2	152200734	152201014	281	*	WT	3.90554e+16	0.017011460068881476	229551	peak_001703	chr2:152200734-152201014	Intron	1	FALSE	FALSE	FALSE	0	4081810828855500	-1.30688e+16	6	NA
chr2	152432248	152432473	226	*	A2.2	52372	0.06116001804516964	360396	peak_001704	chr2:152432248-152432473	Intron	1	FALSE	FALSE	TRUE	0	1.69367e+16	4.08007e+16	4	NA
chr2	152536442	152537577	1136	*	WT	6090206666666660	0.051680530079226315	54955	peak_001705	chr2:152536442-152537577	Intron	1	FALSE	FALSE	TRUE	0	-0.13767570573998433	1.43227e+16	3	NA
chr2	156333881	156334372	492	*	WT	5433154999999990	0.11997226793273866	392338	peak_001706	chr2:156333881-156334372	Intron	1	TRUE	FALSE	TRUE	1	1.46753e+16	-0.23873259341300246	2	NA
chr2	156342582	156342843	262	*	WT	5315759999999990	0.07571349180480619	3864795	peak_001707	chr2:156342582-156342843	Promoter	1	TRUE	FALSE	TRUE	1	2.25745e+16	-1.89444e+16	1	NA
chr2	156399843	156401133	1291	*	A2.2,WT	7944410444444440	0.09784861841764815	9597257777777770	peak_001708	chr2:156399843-156401133	Distal Intergenic	1	TRUE	FALSE	FALSE	0	-2.86367e+16	2.54614e+16	7	NA
chr2	156818832	156819582	751	*	WT	4.44032e+16	0.03048921300181175	2.94939e+16	peak_001709	chr2:156818832-156819582	Intron	1	FALSE	FALSE	FALSE	0	-1.62426e+16	1.40005e+16	3	NA
chr2	157182385	157183416	1032	*	WT	8752446666666660	0.08104042426600212	1.18198e+16	peak_001710	chr2:157182385-157183416	Distal Intergenic	1	FALSE	FALSE	FALSE	1	-0.5233576925487612	1652805430535660	3	NA
chr2	157876054	157876393	340	*	WT	6454505	0.041438747819519034	661739	peak_001711	chr2:157876054-157876393	Promoter	1	TRUE	FALSE	TRUE	5	0.8525263039379026	-3.87423e+16	1	NA
chr2	158042586	158043069	484	*	WT	5547655000000000	0.05278103031173878	5568759999999990	peak_001712	chr2:158042586-158043069	Intron	1	FALSE	FALSE	TRUE	0	0.5914282767085935	2.0111e+16	2	NA
chr2	158043926	158044787	862	*	A2.2,WT	5.8313e+16	0.06352950464420332	4944156249999990	peak_001713	chr2:158043926-158044787	Intron	1	FALSE	FALSE	TRUE	1	-1.23148e+16	2.16823e+16	3	NA
chr2	158047164	158047804	641	*	A2.2,WT	6988180833333330	0.09470198422181722	7935447083333330	peak_001714	chr2:158047164-158047804	Intron	1	FALSE	FALSE	FALSE	0	4124732848814000	-0.9964420965868306	6	NA
chr2	158477172	158477588	417	*	A2.2	5.51036e+16	0.06394994997106075	3.98697e+16	peak_001715	chr2:158477172-158477588	Intron	1	FALSE	FALSE	TRUE	0	-1.67093e+16	1.19945e+16	3	NA
chr2	159712807	159713091	285	*	A2.2	4510705	0.055226888193407236	2595955	peak_001716	chr2:159712807-159713091	Promoter	1	TRUE	FALSE	TRUE	0	3248863574674590	-1.5024e+16	6	NA
chr2	160062303	160063018	716	*	A2.2	480098	0.08269689974988628	2986895	peak_001717	chr2:160062303-160063018	Promoter	1	FALSE	TRUE	FALSE	0	0.3102009264736082	-2165722983236910	1	NA
chr2	160279908	160280292	385	*	A2.2	665477	0.06555134223089291	6378	peak_001718	chr2:160279908-160280292	Intron	1	FALSE	FALSE	TRUE	0	-293308842498971	2.58155e+16	7	NA
chr2	160372740	160373119	380	*	WT	5329225	0.13961901892091733	3.75607e+16	peak_001719	chr2:160372740-160373119	Intron	1	FALSE	FALSE	TRUE	0	2467557307889920	2.41377e+16	2	NA
chr2	160427988	160428704	717	*	WT	5428626666666660	0.043693265534163715	4436913333333330	peak_001720	chr2:160427988-160428704	Intron	1	FALSE	FALSE	TRUE	0	-1.03762e+16	3.28568e+16	3	NA
chr2	160492769	160493372	604	*	WT	5.8115e+16	0.06446844007291681	5334595	peak_001721	chr2:160492769-160493372	Promoter	1	TRUE	FALSE	TRUE	0	1.24785e+16	-3946198599691990	1	NA
chr2	160515096	160515410	315	*	A2.2	4857514999999990	0.060187141919337876	2.94023e+16	peak_001722	chr2:160515096-160515410	Distal Intergenic	1	FALSE	FALSE	FALSE	1	1.08263e+16	3840647799615250	4	NA
chr2	161122932	161123477	546	*	A2.2	500489	0.043351971264339526	33402	peak_001723	chr2:161122932-161123477	Intron	1	FALSE	FALSE	TRUE	1	1.10367e+16	3.81008e+16	4	NA
chr2	161160194	161161106	913	*	WT	5.48469e+16	0.04809805310866629	4570176666666660	peak_001724	chr2:161160194-161161106	Promoter	1	TRUE	FALSE	TRUE	2	0.10908078830527324	-2978989379759430	1	NA
chr2	161308157	161308793	637	*	WT	5477506666666660	0.04326817574880918	4558396666666660	peak_001725	chr2:161308157-161308793	Promoter	1	TRUE	FALSE	TRUE	1	1.99567e+16	-0.5375048092562031	1	NA
chr2	161487796	161489059	1264	*	A2.2,WT	8122802142857140	0.1135437308765043	1.14145e+16	peak_001726	chr2:161487796-161489059	Distal Intergenic	12	FALSE	FALSE	FALSE	12	-8246075752565390	-1.10567e+16	5	NA
chr2	162748560	162749287	728	*	WT	7333629999999990	0.059644955328834785	787239	peak_001727	chr2:162748560-162749287	Intron	15	FALSE	FALSE	FALSE	38	-1.01667e+16	-1174617352243070	5	NA
chr2	164994698	164995031	334	*	A2.2	5019525	0.17948735843313374	308491	peak_001728	chr2:164994698-164995031	Intron	1	FALSE	FALSE	FALSE	0	1.48838e+16	0.5357566901487041	2	NA
chr2	165406325	165406823	499	*	A2.2,WT	520747	0.053655559584812704	38340225	peak_001729	chr2:165406325-165406823	Distal Intergenic	1	FALSE	FALSE	TRUE	0	-0.9351848768086527	2.68077e+16	3	NA
chr2	165408090	165408734	645	*	A2.2	6.61528e+16	0.14453861539308296	610149	peak_001730	chr2:165408090-165408734	Distal Intergenic	1	FALSE	FALSE	TRUE	1	-0.6051124962062929	2112982136849750	3	NA
chr2	165452138	165452780	643	*	WT	6113666666666660	0.04637817683803357	5.48999e+16	peak_001731	chr2:165452138-165452780	Distal Intergenic	10	FALSE	FALSE	FALSE	26	-9261143806764610	-1.38633e+16	5	NA
chr2	165587335	165587910	576	*	WT	6595723333333330	0.0729651521812978	627226	peak_001732	chr2:165587335-165587910	Intron	1	TRUE	FALSE	TRUE	0	-0.8075806008668039	3063567740563740	3	NA
chr2	165953266	165954433	1168	*	A2.2,WT	12030194	0.19044342878898626	2380998375	peak_001733	chr2:165953266-165954433	Promoter	1	TRUE	FALSE	TRUE	1	1.4763e+16	-3517233507986670	1	NA
chr2	166895264	166895721	458	*	WT	4718165	0.11912815627471134	2949955	peak_001734	chr2:166895264-166895721	Intron	1	FALSE	FALSE	FALSE	0	1.94575e+16	4506163222436300	4	NA
chr2	167292260	167293260	1001	*	A2.2,WT	5936335833333330	0.060273468046779785	733173875	peak_001735	chr2:167292260-167293260	Promoter	1	TRUE	FALSE	TRUE	1	0.63149904887961406	-3.65502e+16	1	NA
chr2	167293889	167294310	422	*	WT	531449	0.0422855279544527	4286156666666660	peak_001736	chr2:167293889-167294310	Promoter	1	TRUE	FALSE	FALSE	2	0.031254109552374065	-1.75508e+16	1	NA
chr2	167331618	167332123	506	*	WT	5875655	0.0447329151624458	5129855	peak_001737	chr2:167331618-167332123	Intron	1	FALSE	FALSE	FALSE	0	2.50409e+16	1.48408e+16	2	NA
chr2	167406452	167406801	350	*	WT	4990245	0.027461576097122804	3.7013e+16	peak_001738	chr2:167406452-167406801	Intron	1	FALSE	FALSE	FALSE	0	0.9431509939937498	0.928189141396873	2	NA
chr2	168156521	168157245	725	*	A2.2	6293565	0.1469403167925113	484144	peak_001739	chr2:168156521-168157245	Intron	1	FALSE	FALSE	TRUE	0	3941671249082550	-0.9414343706327748	6	NA
chr2	169687998	169688246	249	*	WT	6358874999999990	0.07147134512263104	6014165	peak_001740	chr2:169687998-169688246	Intron	1	FALSE	FALSE	FALSE	0	1533858415296540	3.00569e+16	2	NA
chr2	169694159	169694806	648	*	WT	6980614999999990	0.05077146277659295	8023710000000000	peak_001741	chr2:169694159-169694806	Promoter	1	TRUE	FALSE	TRUE	0	2.71831e+16	-2.28008e+16	1	NA
chr2	170139185	170140577	1393	*	WT	6973263333333330	0.09300492504968944	7862073333333330	peak_001742	chr2:170139185-170140577	Distal Intergenic	1	FALSE	FALSE	TRUE	0	-1.03123e+16	0.7562209197324443	3	NA
chr2	170154875	170155354	480	*	A2.2,WT	707950625	0.10988813568464806	8032325	peak_001743	chr2:170154875-170155354	Distal Intergenic	1	FALSE	FALSE	FALSE	0	-0.6365800084562395	3.59598e+16	3	NA
chr2	170313523	170313981	459	*	WT	6490935	0.09859677145772949	657344	peak_001744	chr2:170313523-170313981	Intron	1	FALSE	FALSE	FALSE	0	0.9438965288906004	0.9530762263578105	2	NA
chr2	170503640	170505341	1702	*	A2.2,WT	1006665611111110	0.13311373084604736	1.52806e+16	peak_001745	chr2:170503640-170505341	Intron	1	FALSE	FALSE	TRUE	1	-0.9153036879391764	0.4359355994504619	3	NA
chr2	170525461	170525844	384	*	WT	4260055	0.020709055402631904	3005665	peak_001746	chr2:170525461-170525844	Intron	1	FALSE	FALSE	FALSE	0	1660487529447540	1.74338e+16	2	NA
chr2	171671602	171672574	973	*	WT	71600875	0.0749670988351037	7.28511e+16	peak_001747	chr2:171671602-171672574	Distal Intergenic	11	FALSE	FALSE	TRUE	11	-8164467457124710	-1.10543e+16	5	G2
chr2	171711354	171712990	1637	*	WT	7.32671e+16	0.07463310032943099	7731764999999990	peak_001748	chr2:171711354-171712990	Exon	1	TRUE	FALSE	TRUE	0	-335545432884408	2229729039315570	7	G2
chr2	171922267	171923036	770	*	A2.2,WT	7459071999999990	0.08971385669896675	1.31131e+16	peak_001749	chr2:171922267-171923036	Promoter	1	TRUE	FALSE	TRUE	0	0.08484780471610087	-2818390982504490	1	NA
chr2	172084491	172085888	1398	*	A2.2,WT	4.68771e+16	0.05456603604407734	4603438888888880	peak_001750	chr2:172084491-172085888	Promoter	2	TRUE	FALSE	TRUE	1	0.9732493130473997	-3.72989e+16	1	NA
chr2	172090237	172090829	593	*	WT	4512033333333330	0.03020351554934363	318844	peak_001751	chr2:172090237-172090829	Intron	1	TRUE	FALSE	TRUE	0	3309397098234160	-1.31306e+16	6	NA
chr2	172095179	172096033	855	*	WT	612686	0.05927903480423267	6090520000000000	peak_001752	chr2:172095179-172096033	Distal Intergenic	1	TRUE	FALSE	TRUE	0	0.1706614462642576	-2.83037e+16	1	NA
chr2	172096458	172097382	925	*	WT	4745535	0.024149418600181258	371988	peak_001753	chr2:172096458-172097382	Distal Intergenic	1	TRUE	FALSE	TRUE	2	0.653702851942053	-3.92243e+16	1	NA
chr2	172101420	172103305	1886	*	WT	5308535	0.045587789126162015	5633188333333330	peak_001754	chr2:172101420-172103305	Promoter	1	TRUE	FALSE	TRUE	1	0.8104804722576048	-4391518252249360	1	G2
chr2	172105956	172106642	687	*	WT	5392795	0.03117194371207182	4418485	peak_001755	chr2:172105956-172106642	Exon	1	TRUE	FALSE	FALSE	0	2.2743e+16	1.63883e+16	2	G2
chr2	172438629	172439537	909	*	A2.2,WT	6746771666666660	0.068159465294643	6820973333333330	peak_001756	chr2:172438629-172439537	Intron	1	FALSE	FALSE	FALSE	2	-1.02386e+16	1692689520959250	3	NA
chr2	172962794	172963253	460	*	A2.2	5.25262e+16	0.13298330992455643	3348705	peak_001757	chr2:172962794-172963253	Intron	1	FALSE	FALSE	FALSE	0	0.953725692441931	3.58125e+16	3	G2
chr2	173963535	173964725	1191	*	A2.2,WT	6.89934e+16	0.06079030066927095	845456625	peak_001758	chr2:173963535-173964725	Promoter	1	TRUE	FALSE	TRUE	3	0.18189036529349345	-5.16733e+16	1	NA
chr2	173964750	173966001	1252	*	A2.2,WT	8056537500000000	0.07075702684585905	1324746125	peak_001759	chr2:173964750-173966001	Promoter	1	TRUE	FALSE	TRUE	1	0.6119803158550169	-4.73293e+16	1	NA
chr2	174248418	174248931	514	*	A2.2	377241	0.04422366477069996	223789	peak_001760	chr2:174248418-174248931	Promoter	1	TRUE	FALSE	TRUE	3	0.8228942124156858	-2840459006186130	1	NA
chr2	174395397	174395713	317	*	WT	456386	0.023452106760590695	309277	peak_001761	chr2:174395397-174395713	Promoter	1	TRUE	FALSE	TRUE	1	-0.07493323404503804	3551828009728780	3	NA
chr2	174593624	174593985	362	*	A2.2	4.6579e+16	0.03869961329510245	284096	peak_001762	chr2:174593624-174593985	Intron	1	FALSE	FALSE	FALSE	0	-1.49138e+16	1.79273e+16	3	NA
chr2	175367009	175367211	203	*	WT	5815365	0.04732463043609983	4.94389e+16	peak_001763	chr2:175367009-175367211	Intron	0	FALSE	FALSE	FALSE	0	2126056787183750	5261757952813490	4	NA
chr2	175372508	175374096	1589	*	A2.2,WT	11740164	0.16566874857831018	1.97309e+16	peak_001764	chr2:175372508-175374096	Intron	2	FALSE	FALSE	TRUE	2	0.5257035462169554	2.8322e+16	2	NA
chr2	175401884	175405032	3149	*	A2.2,WT	9370246875	0.17090284127438773	1.30098e+16	peak_001765	chr2:175401884-175405032	Intron	14	FALSE	FALSE	TRUE	33	-9945511940309530	-1.18879e+16	5	NA
chr2	175430164	175430756	593	*	WT	7053835	0.049192101240516366	7223330000000000	peak_001766	chr2:175430164-175430756	Intron	1	FALSE	FALSE	TRUE	1	2470930692365630	3.09188e+16	2	NA
chr2	175430777	175432883	2107	*	A2.2,WT	76952225	0.09112458938930265	891971	peak_001767	chr2:175430777-175432883	Intron	1	FALSE	FALSE	TRUE	4	0.049024638345709026	0.929738385323875	3	NA
chr2	175478270	175478734	465	*	WT	3.97859e+16	0.017819287758848154	2.39571e+16	peak_001768	chr2:175478270-175478734	Distal Intergenic	1	FALSE	FALSE	FALSE	0	149612676780509	0.8809283801358867	2	NA
chr2	175600537	175600896	360	*	WT	464742	0.03435092590977377	306563	peak_001769	chr2:175600537-175600896	Intron	1	FALSE	FALSE	FALSE	0	2647097465208040	3.36866e+16	4	NA
chr2	176002009	176002317	309	*	WT	6179444999999990	0.04530859393824706	6911385	peak_001770	chr2:176002009-176002317	Promoter	1	TRUE	FALSE	TRUE	0	2016925689390170	0.7451335021299053	2	NA
chr2	176106113	176107530	1418	*	WT	6920705	0.0755649264623418	75844275	peak_001771	chr2:176106113-176107530	Promoter	2	TRUE	FALSE	TRUE	13	0.4933521715907957	-3.91439e+16	1	NA
chr2	176128354	176128663	310	*	WT	549194	0.03268611861238289	4454415	peak_001772	chr2:176128354-176128663	Intron	1	TRUE	FALSE	TRUE	0	0.44425165336417216	1.8327e+16	3	G5
chr2	176129916	176130821	906	*	WT	53715425	0.03717394555511215	5696095	peak_001773	chr2:176129916-176130821	Promoter	1	TRUE	FALSE	TRUE	0	1.45169e+16	-4272877829428320	1	G5
chr2	176136539	176136908	370	*	WT	4457979999999990	0.022519556911372432	313537	peak_001774	chr2:176136539-176136908	Promoter	1	TRUE	FALSE	TRUE	0	2481379386594760	0.6604834624570537	2	NA
chr2	176139417	176140223	807	*	WT	70222	0.04506813597999221	773153	peak_001775	chr2:176139417-176140223	Distal Intergenic	1	TRUE	FALSE	TRUE	0	0.058783289602270306	-1.80638e+16	1	NA
chr2	176140486	176141042	557	*	A2.2	6510833333333330	0.10933822156066253	5480059999999990	peak_001776	chr2:176140486-176141042	Distal Intergenic	1	TRUE	FALSE	TRUE	0	1.50611e+16	-3.01112e+16	1	NA
chr2	176269222	176270019	798	*	A2.2,WT	8086274583333330	0.08833626137818351	1.37673e+16	peak_001777	chr2:176269222-176270019	Promoter	1	TRUE	FALSE	TRUE	0	1485029813459380	-1.99289e+16	1	NA
chr2	176455714	176456302	589	*	WT	7.55439e+16	0.052727053100899285	8666319999999990	peak_001778	chr2:176455714-176456302	Distal Intergenic	1	FALSE	FALSE	FALSE	1	1.13567e+16	1.49569e+16	2	NA
chr2	176518800	176519539	740	*	WT	6475849999999990	0.04389022572549996	6249	peak_001779	chr2:176518800-176519539	Intron	1	FALSE	FALSE	TRUE	2	0.06813704650687236	3.38085e+16	4	NA
chr2	176545086	176545552	467	*	A2.2	4895965	0.06879545993008215	3198475	peak_001780	chr2:176545086-176545552	Intron	1	FALSE	FALSE	TRUE	0	2.21386e+16	4.28313e+16	4	NA
chr2	176613899	176614269	371	*	A2.2	607454	0.06865134456362541	5241323333333330	peak_001781	chr2:176613899-176614269	Intron	1	TRUE	FALSE	FALSE	0	2.35164e+16	4654470069054950	4	NA
chr2	176637301	176638102	802	*	A2.2,WT	5405166666666660	0.06793945295239684	4433828333333330	peak_001782	chr2:176637301-176638102	Promoter	1	TRUE	FALSE	TRUE	0	1.28015e+16	-3.77603e+16	1	NA
chr2	176643624	176644096	473	*	WT	5493825	0.0517124595643239	4.44647e+16	peak_001783	chr2:176643624-176644096	Intron	1	TRUE	FALSE	FALSE	2	0.5221130816249754	3.65898e+16	4	NA
chr2	176653682	176655053	1372	*	A2.2,WT	7760153750000000	0.08193842533357482	8782742500000000	peak_001784	chr2:176653682-176655053	Intron	1	TRUE	FALSE	TRUE	1	-2332875254938130	2.12753e+16	3	NA
chr2	176655300	176658108	2809	*	A2.2,WT	983141738095238	0.13156553360111872	1.69573e+16	peak_001785	chr2:176655300-176658108	Exon	16	TRUE	FALSE	TRUE	49	-1.05423e+16	-1042818771954180	5	NA
chr2	176658497	176659332	836	*	WT	8479296666666660	0.07164140519244094	1006462	peak_001786	chr2:176658497-176659332	Intron	2	TRUE	FALSE	TRUE	3	0.33184861820029277	3.04727e+16	4	NA
chr2	176679127	176679429	303	*	WT	4921810000000000	0.04229691300675168	3.43913e+16	peak_001787	chr2:176679127-176679429	Intron	1	FALSE	FALSE	TRUE	0	1.6622e+16	5147233111504900	4	NA
chr2	176689353	176690990	1638	*	WT	97820875	0.12366587387920788	1.32419e+16	peak_001788	chr2:176689353-176690990	Intron	1	FALSE	FALSE	FALSE	1	-1581151965448380	1.35962e+16	3	NA
chr2	176704181	176704632	452	*	WT	6450806666666660	0.08871830095761746	6131466666666660	peak_001789	chr2:176704181-176704632	Intron	1	TRUE	FALSE	TRUE	0	2.05967e+16	5204580409173360	4	NA
chr2	176709048	176709989	942	*	A2.2,WT	7699103333333330	0.07786229457405405	1.00774e+16	peak_001790	chr2:176709048-176709989	Intron	1	FALSE	FALSE	TRUE	0	-0.12955969888878804	1.02992e+16	3	NA
chr2	176816855	176817572	718	*	WT	7898880000000000	0.083620223078112	9018446666666660	peak_001791	chr2:176816855-176817572	Intron	1	FALSE	FALSE	TRUE	0	-3621675375291830	-2.36194e+16	8	NA
chr2	176818472	176819770	1299	*	WT	6319698	0.12078550528830172	5484897999999990	peak_001792	chr2:176818472-176819770	Promoter	2	FALSE	FALSE	TRUE	1	0.415307757070532	0.09470151150643114	2	NA
chr2	177072036	177072363	328	*	WT	464558	0.09658118795173447	2.96332e+16	peak_001793	chr2:177072036-177072363	Intron	1	FALSE	FALSE	FALSE	0	0.10360872428702372	-0.9883205465036702	8	NA
chr2	177212499	177213440	942	*	A2.2,WT	6077398333333330	0.0701082427479552	6812365000000000	peak_001794	chr2:177212499-177213440	Promoter	1	TRUE	FALSE	TRUE	0	0.3015297619609739	-4365808384771950	1	NA
chr2	177263553	177264475	923	*	A2.2,WT	6872812916666660	0.07059481405791311	1.09582e+16	peak_001795	chr2:177263553-177264475	Promoter	1	TRUE	FALSE	TRUE	0	1.61348e+16	-3.50545e+16	1	NA
chr2	177552545	177553360	816	*	A2.2,WT	78854375	0.08594701033979679	1035898875	peak_001796	chr2:177552545-177553360	Promoter	1	TRUE	FALSE	TRUE	1	3287804004362090	-1.86217e+16	6	NA
chr2	177618403	177619189	787	*	A2.2,WT	8745305833333330	0.08169958297375232	1.20254e+16	peak_001797	chr2:177618403-177619189	Promoter	2	TRUE	FALSE	TRUE	0	3.93154e+16	-1170348437781930	6	NA
chr2	178194313	178194831	519	*	WT	397243	0.03191646597047999	2821005	peak_001798	chr2:178194313-178194831	Promoter	1	TRUE	FALSE	TRUE	2	1.42171e+16	-35193437508303	1	NA
chr2	178197943	178198423	481	*	WT	4947425	0.04468159110427487	3561645	peak_001799	chr2:178197943-178198423	Intron	1	FALSE	FALSE	FALSE	0	-2983433368989950	2203279597405780	7	NA
chr2	178450453	178451177	725	*	A2.2	593531	0.076521497360808	5845110000000000	peak_001800	chr2:178450453-178451177	Promoter	1	TRUE	FALSE	TRUE	0	0.3115059105663206	-3.56985e+16	1	NA
chr2	180006807	180007422	616	*	WT	6353706666666660	0.051455101482984635	6631396666666660	peak_001801	chr2:180006807-180007422	Promoter	1	TRUE	FALSE	TRUE	1	0.06452858131217021	0.91823325837075	3	NA
chr2	180067149	180067599	451	*	A2.2	5599600000000000	0.1376356678937935	3786295	peak_001802	chr2:180067149-180067599	Distal Intergenic	1	FALSE	FALSE	FALSE	1	1.49667e+16	2315311295632710	2	NA
chr2	180441634	180442135	502	*	WT	5230295	0.11765534060638741	380187	peak_001803	chr2:180441634-180442135	Distal Intergenic	1	FALSE	FALSE	FALSE	0	0.31956362407492656	1.80455e+16	3	NA
chr2	181777697	181778167	471	*	WT	7057925	0.09603845045138658	7088825	peak_001804	chr2:181777697-181778167	Distal Intergenic	1	FALSE	FALSE	TRUE	0	2.14513e+16	5520424945000990	4	NA
chr2	181778684	181781701	3018	*	A2.2,WT	1.02663e+16	0.15663651375400506	1.82751e+16	peak_001805	chr2:181778684-181781701	Distal Intergenic	2	TRUE	FALSE	TRUE	5	-1.13771e+16	0.22769664013802293	3	NA
chr2	181791322	181791816	495	*	A2.2	5320955	0.08653934829039675	3.73562e+16	peak_001806	chr2:181791322-181791816	Distal Intergenic	1	FALSE	FALSE	TRUE	0	-3218829277345660	2.3441e+16	7	NA
chr2	181891460	181892746	1287	*	WT	4445994000000000	0.02898044394808083	4362138	peak_001807	chr2:181891460-181892746	Promoter	2	TRUE	FALSE	TRUE	8	0.5684064595012571	-4788632529135350	1	NA
chr2	182358691	182359867	1177	*	WT	6268054	0.06160493410768806	6335122	peak_001808	chr2:182358691-182359867	Intron	6	FALSE	FALSE	TRUE	23	-9037874344179160	-1.35497e+16	5	NA
chr2	182395771	182396254	484	*	WT	5595644999999990	0.11003185912790672	4515765	peak_001809	chr2:182395771-182396254	Intron	1	FALSE	FALSE	FALSE	2	4219687339475620	-1.10901e+16	6	NA
chr2	182577430	182578329	900	*	A2.2,WT	9584001333333330	0.13326067786038695	1.29733e+16	peak_001810	chr2:182577430-182578329	Distal Intergenic	15	FALSE	FALSE	FALSE	22	-8947389725038530	-1.31061e+16	5	NA
chr2	182715924	182716643	720	*	A2.2	8005105	0.07691226618576949	1.34195e+16	peak_001811	chr2:182715924-182716643	Promoter	1	TRUE	FALSE	TRUE	1	0.45000302474783915	-2430725114699010	1	NA
chr2	182911957	182913539	1583	*	A2.2,WT	9514878333333330	0.17026914742955152	1.44531e+16	peak_001812	chr2:182911957-182913539	3' UTR	9	FALSE	FALSE	FALSE	12	-8257596615144730	-1.08918e+16	5	NA
chr2	182914786	182916042	1257	*	WT	808467	0.1260625991730196	942883	peak_001813	chr2:182914786-182916042	3' UTR	1	FALSE	FALSE	FALSE	0	-0.600493970701227	1.08638e+16	3	NA
chr2	182929913	182930925	1013	*	WT	6007685	0.0667489155453447	52799275	peak_001814	chr2:182929913-182930925	Exon	1	FALSE	FALSE	FALSE	2	-0.013762179204950153	3.26166e+16	3	NA
chr2	182952684	182953377	694	*	WT	848169	0.06498211912220528	1012721	peak_001815	chr2:182952684-182953377	Exon	1	FALSE	FALSE	TRUE	1	-1.22527e+16	2.76166e+16	3	NA
chr2	183008834	183010767	1934	*	A2.2,WT	6922716666666660	0.11026269192628899	7.26145e+16	peak_001816	chr2:183008834-183010767	Intron	14	FALSE	FALSE	FALSE	31	-9856817367860800	-1198172318096760	5	NA
chr2	183124294	183124794	501	*	A2.2	5406745000000000	0.04757767993810899	4.87705e+16	peak_001817	chr2:183124294-183124794	Promoter	1	TRUE	FALSE	TRUE	0	-0.36138910371972066	2671714408044210	3	NA
chr2	184649526	184649945	420	*	WT	5.20114e+16	0.03032842440932155	408408	peak_001818	chr2:184649526-184649945	Intron	1	FALSE	FALSE	FALSE	0	-2727842810937890	1.72621e+16	3	NA
chr2	186486208	186486529	322	*	A2.2	4676825	0.05522254976695663	373346	peak_001819	chr2:186486208-186486529	Promoter	1	TRUE	FALSE	TRUE	0	1100996848752960	0.6028986998838115	2	NA
chr2	186589664	186590285	622	*	A2.2	5401315	0.1369480956441753	363077	peak_001820	chr2:186589664-186590285	Promoter	1	TRUE	FALSE	TRUE	2	0.9749280182628538	-3697238104696870	1	G1
chr2	188292346	188293049	704	*	WT	454851	0.022877518426129353	3.49072e+16	peak_001821	chr2:188292346-188293049	Promoter	1	TRUE	FALSE	TRUE	0	1.616e+16	-0.9824948183256459	1	NA
chr2	189002369	189002624	256	*	WT	4346675	0.09924852482260754	286274	peak_001822	chr2:189002369-189002624	Intron	1	FALSE	FALSE	TRUE	0	237488972823905	480520401680886	4	G1
chr2	189425650	189426805	1156	*	WT	6052888333333330	0.057263541181876744	5878096666666660	peak_001823	chr2:189425650-189426805	Distal Intergenic	1	FALSE	FALSE	TRUE	1	-0.9763002352805231	1.17892e+16	3	NA
chr2	189674407	189674714	308	*	WT	4946795	0.04669306477939519	3904135	peak_001824	chr2:189674407-189674714	Promoter	2	TRUE	FALSE	TRUE	0	2383650895765290	0.6643553801816631	2	NA
chr2	189783522	189784561	1040	*	WT	5.65727e+16	0.03248156808586974	5451925	peak_001825	chr2:189783522-189784561	Promoter	1	TRUE	FALSE	TRUE	0	2.27085e+16	-2187083678599000	1	NA
chr2	190319326	190320169	844	*	A2.2,WT	7917350999999990	0.12629784488522977	1021939025	peak_001826	chr2:190319326-190320169	Promoter	1	TRUE	FALSE	TRUE	3	0.6705192295818235	-2.07837e+16	1	NA
chr2	190648660	190648956	297	*	WT	5150945	0.028600898305917662	3962735	peak_001827	chr2:190648660-190648956	Promoter	1	TRUE	FALSE	TRUE	0	1413973209074010	-2.95453e+16	1	G2
chr2	190749037	190749373	337	*	A2.2	4542695	0.08278089559270144	2591875	peak_001828	chr2:190749037-190749373	Intron	1	FALSE	FALSE	FALSE	0	1.51079e+16	2.97496e+16	2	G2
chr2	190881417	190882291	875	*	A2.2,WT	5702118333333330	0.05466812659679811	533895	peak_001829	chr2:190881417-190882291	Promoter	1	TRUE	FALSE	TRUE	2	1535243388822540	-1.54022e+16	1	NA
chr2	191013968	191014358	391	*	A2.2	454312	0.03749644929173393	3914945	peak_001830	chr2:191013968-191014358	Promoter	1	TRUE	FALSE	TRUE	0	1194059011152250	-0.5432462862688374	1	NA
chr2	191321447	191322466	1020	*	A2.2,WT	7919700416666660	0.09901595295242019	8906443750000000	peak_001831	chr2:191321447-191322466	Intron	2	FALSE	FALSE	FALSE	0	2617058870008450	2.47873e+16	2	NA
chr2	191715093	191715735	643	*	WT	5310135	0.06691384117305536	3965865	peak_001832	chr2:191715093-191715735	Distal Intergenic	1	FALSE	FALSE	FALSE	0	1.29938e+16	4291671378259050	3	NA
chr2	191938599	191939341	743	*	WT	5693	0.03449177823180416	4821680000000000	peak_001833	chr2:191938599-191939341	Intron	2	FALSE	FALSE	FALSE	3	0.3187022177486326	3.51146e+16	4	NA
chr2	192194892	192195439	548	*	WT	4347285	0.03538246785648502	3614315	peak_001834	chr2:192194892-192195439	Promoter	1	TRUE	FALSE	FALSE	1	1570014354398710	-0.6152610353189778	1	NA
chr2	193278910	193279858	949	*	WT	58689475	0.08915146530676307	5062964999999990	peak_001835	chr2:193278910-193279858	Distal Intergenic	8	FALSE	FALSE	FALSE	7	0.07077568452643412	3327784163598410	4	NA
chr2	193628144	193628490	347	*	A2.2	5.22894e+16	0.1237058843477844	354953	peak_001836	chr2:193628144-193628490	Distal Intergenic	1	FALSE	FALSE	FALSE	0	2.35162e+16	3851732833032000	4	NA
chr2	195787667	195787982	316	*	A2.2	4757945	0.16580942147986635	2690515	peak_001837	chr2:195787667-195787982	Intron	1	FALSE	FALSE	FALSE	1	1317565795591340	3626236540917740	4	NA
chr2	195863582	195863903	322	*	A2.2	5465579999999990	0.09992691566752285	3.69484e+16	peak_001838	chr2:195863582-195863903	Intron	1	FALSE	FALSE	FALSE	2	-1.80169e+16	1163751942757950	3	NA
chr2	195967497	195967763	267	*	WT	6.50313e+16	0.06466689079512594	6.04867e+16	peak_001839	chr2:195967497-195967763	Intron	1	FALSE	FALSE	TRUE	0	-105597566384984	3.21049e+16	3	NA
chr2	196068421	196069172	752	*	A2.2,WT	8091151666666660	0.08397836178848046	1.04742e+16	peak_001840	chr2:196068421-196069172	Promoter	1	TRUE	FALSE	TRUE	0	-0.45520288068963033	1018338067178120	3	NA
chr2	196233074	196233395	322	*	A2.2	6096575	0.08492187074747068	49078	peak_001841	chr2:196233074-196233395	Intron	1	FALSE	FALSE	TRUE	0	2.21097e+16	2993959529046400	2	NA
chr2	196233602	196233933	332	*	WT	5438115	0.07228842314398783	4.38594e+16	peak_001842	chr2:196233602-196233933	Intron	1	FALSE	FALSE	TRUE	1	0.6454486815242674	4.13129e+16	4	NA
chr2	196291628	196291943	316	*	A2.2	479589	0.11873987963488253	2891825	peak_001843	chr2:196291628-196291943	Intron	1	FALSE	FALSE	FALSE	0	1.93034e+16	5454572302941670	4	NA
chr2	196331848	196332247	400	*	WT	46457	0.023687019584739878	324061	peak_001844	chr2:196331848-196332247	Intron	2	FALSE	FALSE	FALSE	0	-2.39797e+16	2.54921e+16	3	NA
chr2	196639433	196639958	526	*	WT	49734325	0.05044028683752747	394712	peak_001845	chr2:196639433-196639958	Promoter	1	TRUE	FALSE	TRUE	0	3.35181e+16	-1.58844e+16	6	NA
chr2	197071485	197072741	1257	*	A2.2,WT	616790125	0.07667968141999983	749190625	peak_001846	chr2:197071485-197072741	Intron	13	FALSE	FALSE	TRUE	32	-989365399200631	-1.26332e+16	5	NA
chr2	197434802	197435392	591	*	WT	5944825	0.05819551915634816	5500185	peak_001847	chr2:197434802-197435392	Promoter	1	TRUE	FALSE	TRUE	0	1336780187299710	0.6465155907910991	2	NA
chr2	197453006	197453928	923	*	A2.2,WT	6957777500000000	0.07351243210816069	848110875	peak_001848	chr2:197453006-197453928	Promoter	1	TRUE	FALSE	TRUE	1	0.8288536040096189	-2.97657e+16	1	NA
chr2	197705353	197705899	547	*	WT	5645416666666660	0.05528104648741086	5582226666666660	peak_001849	chr2:197705353-197705899	Promoter	1	TRUE	FALSE	FALSE	0	1.91692e+16	1.81383e+16	2	G4
chr2	199458284	199459009	726	*	WT	605368	0.04911544899705659	5.48019e+16	peak_001850	chr2:199458284-199459009	Promoter	1	TRUE	FALSE	TRUE	3	0.8458036152629759	-2.9972e+16	1	NA
chr2	199602214	199603767	1554	*	WT	7713265	0.05340858281039078	870266	peak_001851	chr2:199602214-199603767	Distal Intergenic	10	FALSE	FALSE	TRUE	28	-946922886688424	-1.11634e+16	5	NA
chr2	199693825	199694141	317	*	WT	5118055	0.19909160179271945	3.10006e+16	peak_001852	chr2:199693825-199694141	Distal Intergenic	1	FALSE	FALSE	FALSE	0	2186689731290800	539933882439553	4	NA
chr2	199695948	199696391	444	*	A2.2	6.98884e+16	0.09339380319327299	6.65359e+16	peak_001853	chr2:199695948-199696391	Distal Intergenic	1	FALSE	FALSE	FALSE	0	3.85429e+16	-1.3454e+16	6	NA
chr2	200811183	200812636	1454	*	A2.2,WT	1.46341e+16	0.22970643016931405	3315760266666660	peak_001854	chr2:200811183-200812636	Promoter	2	TRUE	FALSE	TRUE	0	0.5029379097728636	-4826890366430880	1	NA
chr2	200864231	200865024	794	*	WT	7462433333333330	0.06272652219262521	909646	peak_001855	chr2:200864231-200865024	Promoter	1	TRUE	FALSE	TRUE	2	2832338687589630	-1765688645001060	1	NA
chr2	200887989	200890300	2312	*	A2.2,WT	1.48005e+16	0.23788066093578228	3.49382e+16	peak_001856	chr2:200887989-200890300	Promoter	1	TRUE	FALSE	TRUE	4	-4318005445787430	1.73628e+16	7	NA
chr2	200963284	200964014	731	*	WT	1.0852e+16	0.09784698959390074	1.84278e+16	peak_001857	chr2:200963284-200964014	Promoter	1	TRUE	FALSE	TRUE	3	2.05777e+16	-1944159822817450	1	NA
chr2	201071246	201072380	1135	*	A2.2,WT	575519125	0.0705648764307924	547743	peak_001858	chr2:201071246-201072380	Promoter	1	TRUE	FALSE	TRUE	3	0.8734532562999632	-1.36802e+16	1	NA
chr2	201118174	201119649	1476	*	WT	86343025	0.08443345987633158	1.14619e+16	peak_001859	chr2:201118174-201119649	Promoter	1	TRUE	FALSE	TRUE	1	1.50254e+16	-2906051533575660	1	G2
chr2	201151194	201151751	558	*	WT	5046775	0.027593131624175073	375385	peak_001860	chr2:201151194-201151751	Exon	1	FALSE	FALSE	TRUE	0	-2635819319078450	2066901070718160	7	G2
chr2	201257738	201258418	681	*	WT	4723113333333330	0.078161626476196	311011	peak_001861	chr2:201257738-201258418	Promoter	1	TRUE	FALSE	TRUE	0	-0.9655459703893755	0.9466308184903789	3	NA
chr2	201451632	201452147	516	*	WT	610217	0.04784149116876625	710543	peak_001862	chr2:201451632-201452147	Promoter	1	TRUE	FALSE	TRUE	1	1.15337e+16	-2912549751158360	1	NA
chr2	201698477	201698990	514	*	A2.2,WT	652154625	0.08317962223229164	60558375	peak_001863	chr2:201698477-201698990	Promoter	1	FALSE	FALSE	TRUE	0	-0.956110115537176	3154911143426290	3	NA
chr2	201780877	201781268	392	*	A2.2	6.02619e+16	0.07938483435853833	5693945	peak_001864	chr2:201780877-201781268	Promoter	1	TRUE	FALSE	TRUE	0	1.53467e+16	-0.5877313784319234	1	G1
chr2	201882397	201882866	470	*	WT	6059585	0.037947817774986084	538855	peak_001865	chr2:201882397-201882866	Intron	1	FALSE	FALSE	FALSE	1	0.5215449301509764	1721571070794450	8	G1
chr2	201964455	201964931	477	*	A2.2	4591456666666660	0.07278464742113788	3.01673e+16	peak_001866	chr2:201964455-201964931	Distal Intergenic	1	FALSE	FALSE	TRUE	0	-3.33038e+16	-2.06684e+16	8	G1
chr2	202033371	202034224	854	*	A2.2,WT	4825340000000000	0.04523233763297534	37370375	peak_001867	chr2:202033371-202034224	Promoter	1	TRUE	FALSE	TRUE	0	0.3622382847576048	-4.68482e+16	1	G1
chr2	202237825	202239023	1199	*	A2.2,WT	6.37248e+16	0.07056705079275749	7.7232e+16	peak_001868	chr2:202237825-202239023	Promoter	1	TRUE	FALSE	TRUE	3	0.3141635624675657	-2782208340521460	1	NA
chr2	202742853	202743159	307	*	WT	476491	0.10699296926585142	2.97798e+16	peak_001869	chr2:202742853-202743159	Intron	1	FALSE	FALSE	FALSE	0	2.12518e+16	3.54126e+16	4	NA
chr2	202871318	202871686	369	*	WT	472677	0.026049985195845532	363445	peak_001870	chr2:202871318-202871686	Promoter	1	TRUE	FALSE	TRUE	0	1.93872e+16	-2.66442e+16	1	NA
chr2	203238858	203239649	792	*	A2.2	4762684999999990	0.03905063070372143	4504395	peak_001871	chr2:203238858-203239649	Promoter	1	TRUE	FALSE	TRUE	1	1.19799e+16	-3.78618e+16	1	NA
chr2	203327775	203328485	711	*	A2.2,WT	544059	0.04524652999991996	6050705833333330	peak_001872	chr2:203327775-203328485	Promoter	1	TRUE	FALSE	TRUE	1	0.831560370138159	-4111894028540260	1	NA
chr2	203534866	203535712	847	*	WT	5268902499999990	0.03425528044541797	5197420000000000	peak_001873	chr2:203534866-203535712	Promoter	1	TRUE	FALSE	FALSE	1	0.8500846592693235	-4632303612585670	1	NA
chr2	203535950	203536414	465	*	A2.2	468249	0.10854419043343796	2.82699e+16	peak_001874	chr2:203535950-203536414	Promoter	1	TRUE	FALSE	FALSE	0	1.46321e+16	2263281209115370	2	NA
chr2	203548703	203549547	845	*	WT	6365765	0.042672844325773986	6047515	peak_001875	chr2:203548703-203549547	Distal Intergenic	13	FALSE	FALSE	FALSE	20	-940621674377633	-1.31535e+16	5	NA
chr2	204176970	204177568	599	*	WT	974577	0.1549439422838123	12771616	peak_001876	chr2:204176970-204177568	Distal Intergenic	12	FALSE	FALSE	FALSE	29	-9709697845766070	-1.34924e+16	5	NA
chr2	206159418	206160175	758	*	A2.2,WT	5.85088e+16	0.06341370336498522	621657875	peak_001877	chr2:206159418-206160175	Promoter	1	TRUE	FALSE	TRUE	2	-0.021265748331079304	0.6198984214109111	3	NA
chr2	207344831	207345277	447	*	A2.2	731628	0.206199286659558	7167495000000000	peak_001878	chr2:207344831-207345277	Intron	2	FALSE	FALSE	FALSE	1	1.00163e+16	3.82483e+16	4	NA
chr2	207624737	207625918	1182	*	A2.2,WT	556253125	0.05804930980333283	59491975	peak_001879	chr2:207624737-207625918	Promoter	1	TRUE	FALSE	TRUE	1	1.08599e+16	-3.7483e+16	1	NA
chr2	208025332	208025874	543	*	WT	4138875	0.04214489092714419	2347935	peak_001880	chr2:208025332-208025874	Promoter	1	TRUE	FALSE	TRUE	1	2227865096738800	1.92296e+16	2	NA
chr2	208266267	208266571	305	*	WT	5.56974e+16	0.032024027898699986	507729	peak_001881	chr2:208266267-208266571	Promoter	1	TRUE	FALSE	TRUE	1	0.9554237095622923	0.6967018672269512	2	NA
chr2	208560821	208561569	749	*	A2.2	858671	0.3834413777607704	875088	peak_001882	chr2:208560821-208561569	Distal Intergenic	1	FALSE	FALSE	FALSE	2	0.9162603585033323	2.37576e+16	2	NA
chr2	209663048	209663331	284	*	WT	5625965000000000	0.033401917480451696	4740015	peak_001883	chr2:209663048-209663331	Intron	1	FALSE	FALSE	FALSE	0	1.93649e+16	4193020922784200	4	NA
chr2	209831028	209831716	689	*	WT	5.58988e+16	0.08413993581356817	4457642	peak_001884	chr2:209831028-209831716	Exon	1	FALSE	FALSE	FALSE	0	-3315681103059770	2142950160149920	7	NA
chr2	209943157	209944029	873	*	WT	5.00932e+16	0.05893175842826557	352279	peak_001885	chr2:209943157-209944029	Exon	1	FALSE	FALSE	FALSE	0	-1.21833e+16	1358155829553000	3	NA
chr2	209960671	209961163	493	*	WT	886505	0.06722100793995855	10641185	peak_001886	chr2:209960671-209961163	Intron	1	FALSE	FALSE	TRUE	0	0.3968490330486204	1.80425e+16	8	NA
chr2	210002024	210003247	1224	*	A2.2,WT	11212834	0.14258436193719531	1.92993e+16	peak_001887	chr2:210002024-210003247	Promoter	1	TRUE	FALSE	TRUE	2	0.010930296590795696	-3342027323599460	1	NA
chr2	210170701	210171924	1224	*	WT	5688005	0.05158734638451595	6.49074e+16	peak_001888	chr2:210170701-210171924	Promoter	1	TRUE	FALSE	TRUE	2	-0.18089407999230367	-4932260649557710	1	NA
chr2	210986505	210986982	478	*	WT	468311	0.025411994101414585	336494	peak_001889	chr2:210986505-210986982	Distal Intergenic	1	FALSE	FALSE	FALSE	0	1.09587e+16	2.30962e+16	2	NA
chr2	211258339	211260037	1699	*	A2.2,WT	84778325	0.09446464901368493	1084159125	peak_001890	chr2:211258339-211260037	Distal Intergenic	9	FALSE	FALSE	FALSE	31	-981929219085885	-1.19294e+16	5	NA
chr2	211737192	211737899	708	*	WT	6.06453e+16	0.1079509080718404	5431145	peak_001891	chr2:211737192-211737899	Intron	1	FALSE	FALSE	FALSE	3	-1.57448e+16	1.3932e+16	3	NA
chr2	212051927	212053252	1326	*	A2.2,WT	7390515	0.09901378414397494	83981675	peak_001892	chr2:212051927-212053252	Intron	2	FALSE	FALSE	TRUE	3	0.7997871605663206	2271349532250750	2	NA
chr2	212530462	212531467	1006	*	WT	647259	0.06163773000538784	65783275	peak_001893	chr2:212530462-212531467	Intron	1	TRUE	FALSE	FALSE	1	-1438108387777330	1.98833e+16	3	NA
chr2	212536377	212537022	646	*	WT	6271515	0.038806371384202176	611027	peak_001894	chr2:212536377-212537022	Intron	1	TRUE	FALSE	FALSE	0	3.63653e+16	-1.41608e+16	6	NA
chr2	212721108	212721582	475	*	WT	3933215	0.09695091795724203	232022	peak_001895	chr2:212721108-212721582	Intron	1	FALSE	FALSE	FALSE	0	2952998038938510	-2.10401e+16	1	NA
chr2	212843074	212843640	567	*	WT	6232845	0.03749927314405598	6224349999999990	peak_001896	chr2:212843074-212843640	Intron	1	FALSE	FALSE	TRUE	0	1.61026e+16	3.54602e+16	4	NA
chr2	212843643	212844671	1029	*	A2.2,WT	64590975	0.05504275565960745	6116058333333330	peak_001897	chr2:212843643-212844671	Intron	1	FALSE	FALSE	TRUE	0	-0.925798247942457	209904061043679	3	NA
chr2	212863295	212863564	270	*	WT	436712	0.021185176071468335	2.80469e+16	peak_001898	chr2:212863295-212863564	Intron	1	FALSE	FALSE	FALSE	0	2.14489e+16	5.46985e+16	4	NA
chr2	212901086	212903809	2724	*	A2.2,WT	8990140833333330	0.12429156630307367	1.26575e+16	peak_001899	chr2:212901086-212903809	Exon	16	FALSE	FALSE	TRUE	32	-9648296478578570	-1048560457583070	5	NA
chr2	212958897	212959385	489	*	WT	6484765	0.10916672630035494	6182035	peak_001900	chr2:212958897-212959385	Intron	1	FALSE	FALSE	TRUE	0	1644003268888460	2483294589166030	2	NA
chr2	213151435	213152343	909	*	WT	4979505	0.027101017234005695	4618919999999990	peak_001901	chr2:213151435-213152343	Promoter	1	TRUE	FALSE	TRUE	2	1351158734968170	-4458621638174660	1	G5
chr2	213159705	213160115	411	*	WT	554211	0.07322731229997975	4530365	peak_001902	chr2:213159705-213160115	Intron	1	FALSE	FALSE	FALSE	2	0.5806353060512449	3396278960351340	4	NA
chr2	213189283	213189540	258	*	WT	6446205	0.05994055998324915	6704105	peak_001903	chr2:213189283-213189540	Promoter	1	FALSE	FALSE	FALSE	0	2207432386091220	4886581999902120	4	NA
chr2	214126093	214126700	608	*	WT	4663304999999990	0.025323323384901723	371251	peak_001904	chr2:214126093-214126700	Intron	1	FALSE	FALSE	FALSE	6	0.4315942494182493	2.75161e+16	2	NA
chr2	214490683	214491060	378	*	WT	4283189999999990	0.0922533063631169	248269	peak_001905	chr2:214490683-214491060	Intron	2	FALSE	FALSE	FALSE	1	0.6031419007091429	1.32886e+16	3	NA
chr2	214809331	214809820	490	*	WT	6251745	0.03797945075569619	7682980000000000	peak_001906	chr2:214809331-214809820	Promoter	1	TRUE	FALSE	TRUE	2	-0.20736176092339498	-3.81493e+16	1	NA
chr2	215178012	215178891	880	*	A2.2,WT	6973788333333330	0.07765724067516006	6999841666666660	peak_001907	chr2:215178012-215178891	Exon	1	FALSE	FALSE	FALSE	0	-4169146183321000	1815131051186910	7	NA
chr2	215311668	215312581	914	*	A2.2,WT	69282175	0.06247196031373408	8653735000000000	peak_001908	chr2:215311668-215312581	Promoter	1	TRUE	FALSE	TRUE	0	1.74204e+16	-2.56858e+16	1	NA
chr2	215436259	215437122	864	*	WT	561497	0.0677494940134839	4727095	peak_001909	chr2:215436259-215437122	Promoter	1	TRUE	FALSE	TRUE	1	0.2861953942088987	-1.70247e+16	1	NA
chr2	215536409	215539265	2857	*	A2.2,WT	7730434722222220	0.0955867027855916	1.20035e+16	peak_001910	chr2:215536409-215539265	Exon	11	FALSE	FALSE	TRUE	21	-91108571322651	-0.963289814348824	5	NA
chr2	215771794	215772515	722	*	WT	6959805	0.047434198828303895	6998445	peak_001911	chr2:215771794-215772515	Intron	1	FALSE	FALSE	TRUE	1	4076668140104280	-1323553880955580	6	NA
chr2	216013084	216013735	652	*	WT	5.23014e+16	0.031058533353325507	4309865	peak_001912	chr2:216013084-216013735	Promoter	1	TRUE	FALSE	TRUE	0	1.39073e+16	-2.48307e+16	1	NA
chr2	216073853	216074902	1050	*	WT	597608	0.0894992907112346	5046846666666660	peak_001913	chr2:216073853-216074902	Intron	11	FALSE	FALSE	FALSE	24	-921258652527047	-1.13766e+16	5	NA
chr2	216109021	216110108	1088	*	A2.2,WT	1.09537e+16	0.17975249412659208	20583477	peak_001914	chr2:216109021-216110108	Promoter	1	TRUE	FALSE	TRUE	1	0.7358026472835447	-1.42166e+16	1	NA
chr2	216412207	216412958	752	*	A2.2,WT	9606776666666660	0.10433782048026642	1.37653e+16	peak_001915	chr2:216412207-216412958	Promoter	1	TRUE	FALSE	TRUE	1	-0.007481101343164265	-3.46836e+16	1	NA
chr2	216491936	216493384	1449	*	WT	4748955	0.02609252037288258	3.75099e+16	peak_001916	chr2:216491936-216493384	Intron	1	FALSE	FALSE	FALSE	4	243238484542655	-2.12642e+16	1	NA
chr2	216545459	216545964	506	*	WT	4485305	0.02202571500903802	300117	peak_001917	chr2:216545459-216545964	Intron	1	FALSE	FALSE	FALSE	0	1.38659e+16	2860785586480490	2	NA
chr2	216546492	216546746	255	*	WT	4644864999999990	0.04002855192300868	2981415	peak_001918	chr2:216546492-216546746	Intron	1	FALSE	FALSE	FALSE	0	1.4414e+16	1.896e+16	2	NA
chr2	216555021	216555558	538	*	A2.2	533519	0.0468474608940572	3983085	peak_001919	chr2:216555021-216555558	Intron	1	FALSE	FALSE	TRUE	1	-0.9983692126364802	1137480837945330	3	NA
chr2	216596046	216597359	1314	*	A2.2,WT	8631116666666660	0.09331709463139276	111996	peak_001920	chr2:216596046-216597359	Intron	1	TRUE	FALSE	TRUE	0	-0.9010502560080383	1.23286e+16	3	G2
chr2	216730874	216731312	439	*	A2.2	463364	0.059570673926225046	304141	peak_001921	chr2:216730874-216731312	Intron	1	FALSE	TRUE	FALSE	1	1.04922e+16	1.63513e+16	2	G2
chr2	216773321	216773634	314	*	WT	4883265	0.09132750205159468	334298	peak_001922	chr2:216773321-216773634	Intron	1	FALSE	FALSE	FALSE	0	1488725063016880	2171895606164320	2	G2
chr2	217316520	217317055	536	*	WT	54328	0.04158577626370913	4.33478e+16	peak_001923	chr2:217316520-217317055	Intron	1	FALSE	FALSE	FALSE	0	-1.76465e+16	1.96838e+16	3	G2
chr2	217317068	217317601	534	*	WT	5400225000000000	0.06244231420878767	4.10331e+16	peak_001924	chr2:217317068-217317601	Intron	1	FALSE	FALSE	FALSE	0	-0.7874772580356691	2003804309014670	3	G2
chr2	217796283	217796586	304	*	A2.2	5393805	0.13165642616027662	3.71798e+16	peak_001925	chr2:217796283-217796586	Distal Intergenic	1	FALSE	FALSE	FALSE	0	2.49729e+16	2043313605431900	2	G2
chr2	218010020	218011061	1042	*	WT	541648	0.039521326434935534	4935356666666660	peak_001926	chr2:218010020-218011061	Promoter	1	TRUE	FALSE	TRUE	0	0.673224565198889	-4196761505957250	1	G3
chr2	218011320	218011796	477	*	WT	4247400000000000	0.026907336873074436	283542	peak_001927	chr2:218011320-218011796	Promoter	1	TRUE	FALSE	TRUE	1	1.6412e+16	-1.90098e+16	1	G3
chr2	218014532	218016089	1558	*	A2.2,WT	6618480833333330	0.06392800832111523	7539934166666660	peak_001928	chr2:218014532-218016089	Distal Intergenic	13	FALSE	FALSE	TRUE	29	-9597464683839800	-1230485001857880	5	G3
chr2	218216790	218218317	1528	*	A2.2,WT	9088697083333330	0.11070912847108177	1.63682e+16	peak_001929	chr2:218216790-218218317	Promoter	1	TRUE	FALSE	TRUE	3	0.3622784582881834	-4.15826e+16	1	NA
chr2	218269805	218270719	915	*	A2.2,WT	6591936666666660	0.05795811963039818	1.29872e+16	peak_001930	chr2:218269805-218270719	Promoter	1	TRUE	FALSE	TRUE	4	0.1377618281154539	-3.27723e+16	1	NA
chr2	218405988	218406775	788	*	WT	4882416666666660	0.03715718820632905	550422	peak_001931	chr2:218405988-218406775	Downstream	1	TRUE	FALSE	TRUE	1	-0.20103431064797384	-4814838545675880	1	NA
chr2	218671306	218672550	1245	*	A2.2,WT	7852132	0.13088109970178363	1002624525	peak_001932	chr2:218671306-218672550	Promoter	1	TRUE	FALSE	TRUE	2	-0.4386556180210207	-0.38071610247672316	3	NA
chr2	218710846	218711322	477	*	WT	494121	0.02568806415077877	4356885	peak_001933	chr2:218710846-218711322	Promoter	1	TRUE	FALSE	TRUE	0	1.42128e+16	0.11937664235054735	2	NA
chr2	218896893	218897330	438	*	WT	495779	0.0260483862145763	3863975	peak_001934	chr2:218896893-218897330	Downstream	1	FALSE	TRUE	FALSE	0	0.46983170192526835	-1426638903375270	1	NA
chr2	218908753	218909452	700	*	A2.2,WT	5160232499999990	0.046077575408575905	4521366666666660	peak_001935	chr2:218908753-218909452	Promoter	1	TRUE	FALSE	FALSE	0	1.09444e+16	-0.9895052782255482	1	NA
chr2	218931686	218932046	361	*	WT	4464575	0.10934874084754148	2697985	peak_001936	chr2:218931686-218932046	Intron	1	FALSE	FALSE	FALSE	0	0.6115123001842405	-1470211850758200	1	NA
chr2	218962832	218963258	427	*	WT	446645	0.022115710970861083	3027965	peak_001937	chr2:218962832-218963258	Downstream	1	FALSE	TRUE	FALSE	0	3.65364e+16	-1.3907e+16	6	NA
chr2	219001393	219001824	432	*	A2.2	575042	0.08307149651546233	4563784999999990	peak_001938	chr2:219001393-219001824	Promoter	1	FALSE	TRUE	FALSE	0	1.80702e+16	0.8154491015714336	2	NA
chr2	219160335	219160862	528	*	WT	5438035	0.03218869488835141	487693	peak_001939	chr2:219160335-219160862	Promoter	1	TRUE	FALSE	FALSE	0	0.7592742411403562	-2.57115e+16	1	NA
chr2	219206693	219207106	414	*	WT	4571585	0.023935111473665407	4124745	peak_001940	chr2:219206693-219207106	Promoter	1	TRUE	FALSE	TRUE	0	0.07450234573172587	-3.72759e+16	1	NA
chr2	219245215	219245675	461	*	A2.2	4843405	0.040132920529727785	4508665	peak_001941	chr2:219245215-219245675	Promoter	1	TRUE	FALSE	TRUE	0	0.38869464080618876	0.7959171363156963	3	NA
chr2	219253988	219254367	380	*	WT	565792	0.03380251303664979	507258	peak_001942	chr2:219253988-219254367	Promoter	1	TRUE	TRUE	FALSE	1	2923912879636750	-1.50339e+16	6	NA
chr2	219302206	219302736	531	*	A2.2	545519	0.09568106298668386	3873525	peak_001943	chr2:219302206-219302736	Exon	1	FALSE	TRUE	FALSE	0	3.1732e+16	-1.32834e+16	2	NA
chr2	219387834	219388723	890	*	A2.2,WT	6077344166666660	0.04993071713326337	1.02088e+16	peak_001944	chr2:219387834-219388723	Promoter	1	TRUE	FALSE	FALSE	0	-0.25828165132714254	-5.23187e+16	1	NA
chr2	219543168	219544258	1091	*	A2.2,WT	5.71842e+16	0.05995333544470259	6064965	peak_001945	chr2:219543168-219544258	Promoter	1	TRUE	FALSE	FALSE	0	0.9414635865001585	-419508518492759	1	NA
chr2	219552403	219552736	334	*	WT	5827850000000000	0.06880209411159326	8177069999999990	peak_001946	chr2:219552403-219552736	Exon	1	TRUE	FALSE	TRUE	0	0.08321469705389994	-3.42909e+16	1	NA
chr2	219597069	219598887	1819	*	A2.2,WT	2.80555e+16	0.45718720124296497	8938235266666660	peak_001947	chr2:219597069-219598887	Promoter	1	TRUE	FALSE	FALSE	0	0.29063224475668925	-2.79902e+16	1	NA
chr2	219620932	219621547	616	*	WT	4.27615e+16	0.02031247360590182	2.76088e+16	peak_001948	chr2:219620932-219621547	Distal Intergenic	1	FALSE	FALSE	FALSE	0	2.57153e+16	2623276335839620	2	NA
chr2	219727833	219728339	507	*	WT	4.76362e+16	0.035522394881270104	3303316666666660	peak_001949	chr2:219727833-219728339	Intron	1	FALSE	FALSE	FALSE	0	1.10347e+16	1.74289e+16	2	NA
chr2	219736508	219736890	383	*	WT	5524175	0.03471296050883178	4821855	peak_001950	chr2:219736508-219736890	Intron	1	FALSE	FALSE	FALSE	0	4337369319608670	-1.28493e+16	6	NA
chr2	219759379	219759735	357	*	WT	404793	0.01834019448159042	2462475	peak_001951	chr2:219759379-219759735	Distal Intergenic	1	FALSE	FALSE	FALSE	0	-1.81737e+16	1.21301e+16	3	NA
chr2	219776637	219776892	256	*	A2.2	4218245	0.052528548971001704	2381775	peak_001952	chr2:219776637-219776892	Distal Intergenic	1	FALSE	FALSE	FALSE	0	-0.2335542472095583	3695239169244160	3	NA
chr2	219871546	219871810	265	*	WT	5983945	0.03711134841880429	5241535	peak_001953	chr2:219871546-219871810	Distal Intergenic	1	FALSE	FALSE	FALSE	0	1061469432523710	0.5830613204282451	2	NA
chr2	220037239	220037644	406	*	WT	432533	0.09598400653406655	2.48737e+16	peak_001954	chr2:220037239-220037644	Downstream	1	FALSE	FALSE	FALSE	1	1.67775e+16	1298599822167740	2	NA
chr2	220138670	220138933	264	*	WT	438686	0.02136245509706953	29237	peak_001955	chr2:220138670-220138933	Intron	1	FALSE	FALSE	FALSE	2	0.43929421584891337	3782357318047870	4	NA
chr2	220269262	220270204	943	*	A2.2,WT	895158125	0.09938973431826015	1227844625	peak_001956	chr2:220269262-220270204	Intron	1	FALSE	FALSE	FALSE	0	0.5718115536479856	174623618805825	8	NA
chr2	220270395	220270929	535	*	WT	5268995	0.029454343894039565	4237945	peak_001957	chr2:220270395-220270929	Intron	1	FALSE	FALSE	FALSE	1	-3113459947893150	2435743672494280	7	NA
chr2	220336477	220338767	2291	*	A2.2,WT	133579575	0.20172152281564248	2.23865e+16	peak_001958	chr2:220336477-220338767	Intron	13	FALSE	FALSE	TRUE	15	-8961098793336870	-0.6885338000017476	5	NA
chr2	220663273	220663547	275	*	WT	659049	0.198949433791224	5.7643e+16	peak_001959	chr2:220663273-220663547	Intron	1	FALSE	FALSE	FALSE	0	1.97206e+16	4700249774102560	4	NA
chr2	221235778	221236686	909	*	A2.2,WT	7.25812e+16	0.10385377674668375	7422271	peak_001960	chr2:221235778-221236686	Distal Intergenic	1	FALSE	FALSE	TRUE	0	-1679706219026570	220397864067971	3	NA
chr2	221572496	221573904	1409	*	A2.2,WT	575255625	0.05723290397233784	6131623749999990	peak_001961	chr2:221572496-221573904	Promoter	1	TRUE	FALSE	TRUE	0	1.89927e+16	-2592305081244110	1	NA
chr2	222121232	222122722	1491	*	WT	8011493333333330	0.05354775389355903	9678826666666660	peak_001962	chr2:222121232-222122722	Distal Intergenic	12	FALSE	FALSE	FALSE	30	-9676652077028280	-1.13733e+16	5	NA
chr2	222193505	222194040	536	*	WT	5971563333333330	0.13858119442522412	5.04069e+16	peak_001963	chr2:222193505-222194040	Distal Intergenic	1	FALSE	FALSE	FALSE	0	1.37056e+16	1.97473e+16	2	NA
chr2	222205046	222205594	549	*	WT	4976563333333330	0.03538359802057433	4549453333333330	peak_001964	chr2:222205046-222205594	Intron	1	FALSE	FALSE	FALSE	0	2.16944e+16	3.76273e+16	4	NA
chr2	222290745	222291564	820	*	WT	55737	0.042816772590899686	5.01151e+16	peak_001965	chr2:222290745-222291564	Intron	1	TRUE	FALSE	TRUE	3	0.8053140608577635	-2582516925688390	1	NA
chr2	222318182	222318732	551	*	WT	5859855	0.035058344071227085	524785	peak_001966	chr2:222318182-222318732	Promoter	1	TRUE	FALSE	FALSE	0	2.21715e+16	-0.7828771046358418	1	NA
chr2	222448588	222449164	577	*	WT	4962325	0.02755558275230016	392892	peak_001967	chr2:222448588-222449164	Intron	1	FALSE	FALSE	FALSE	0	4228045818021760	-1.14055e+16	6	NA
chr2	222860697	222861254	558	*	WT	4892005	0.044141907554552134	4495805	peak_001968	chr2:222860697-222861254	Promoter	1	TRUE	FALSE	TRUE	0	1.02201e+16	-3.75184e+16	1	NA
chr2	223041410	223042035	626	*	WT	8960426000000000	0.16150301041716836	10706282	peak_001969	chr2:223041410-223042035	Distal Intergenic	8	FALSE	FALSE	TRUE	20	-874944413025094	-1059187041874530	5	NA
chr2	223042285	223044882	2598	*	A2.2,WT	1035773	0.13493214549832067	1.81812e+16	peak_001970	chr2:223042285-223044882	Distal Intergenic	1	FALSE	FALSE	TRUE	4	-0.907339743712673	0.18322287285744432	3	NA
chr2	223051633	223052107	475	*	WT	761919	0.051488161785567574	894678	peak_001971	chr2:223051633-223052107	Promoter	1	TRUE	FALSE	TRUE	0	1.24659e+16	0.26471100533425096	2	NA
chr2	223057800	223058074	275	*	WT	5059185	0.027900472178823264	3.81192e+16	peak_001972	chr2:223057800-223058074	Downstream	1	TRUE	FALSE	TRUE	0	1.35346e+16	269085608208596	2	NA
chr2	223114473	223114998	526	*	WT	4778363333333330	0.03312288694089997	326054	peak_001973	chr2:223114473-223114998	Distal Intergenic	1	FALSE	FALSE	TRUE	0	-4079894426652910	1811761958245620	7	NA
chr2	223117380	223118690	1311	*	A2.2,WT	1236817875	0.1979397479342827	2.76333e+16	peak_001974	chr2:223117380-223118690	Distal Intergenic	1	FALSE	FALSE	TRUE	0	-377950799781991	1.83715e+16	7	NA
chr2	223123778	223124838	1061	*	WT	775929	0.05274635790951525	886498	peak_001975	chr2:223123778-223124838	Distal Intergenic	1	FALSE	FALSE	TRUE	4	0.2880078522472288	-1269325355346800	1	NA
chr2	223197278	223197850	573	*	WT	5.07401e+16	0.028922549881936686	387547	peak_001976	chr2:223197278-223197850	Distal Intergenic	1	FALSE	FALSE	TRUE	0	234327876251029	4.95208e+16	4	NA
chr2	223199332	223200583	1252	*	A2.2,WT	10027906	0.12397624896683851	1.41e+16	peak_001977	chr2:223199332-223200583	Distal Intergenic	12	FALSE	FALSE	FALSE	13	-8262872818300250	-1.09951e+16	5	NA
chr2	223460937	223461152	216	*	WT	4385375	0.04091355952572549	3004265	peak_001978	chr2:223460937-223461152	Distal Intergenic	1	FALSE	FALSE	FALSE	0	4.32398e+16	-1.29465e+16	6	G1
chr2	223549139	223549485	347	*	WT	4904083333333330	0.03581169416981534	3.53099e+16	peak_001979	chr2:223549139-223549485	Distal Intergenic	1	FALSE	FALSE	FALSE	0	3.94381e+16	-1.4384e+16	6	G1
chr2	223613085	223613983	899	*	A2.2,WT	5171374999999990	0.06244022556397472	4026215	peak_001980	chr2:223613085-223613983	Distal Intergenic	1	TRUE	FALSE	TRUE	0	0.5181503264217283	0.7837341853421855	2	G1
chr2	223626837	223627082	246	*	WT	5043965	0.12024042519227868	3.45224e+16	peak_001981	chr2:223626837-223627082	Distal Intergenic	1	FALSE	FALSE	FALSE	0	1.42129e+16	4744117362145770	4	G1
chr2	223725688	223725986	299	*	WT	586656	0.035027622211976306	5.21843e+16	peak_001982	chr2:223725688-223725986	Distal Intergenic	2	TRUE	FALSE	TRUE	2	0.7149227825908567	3089161975030290	2	NA
chr2	223746331	223747965	1635	*	A2.2,WT	7344080833333330	0.09368123008523192	8918790000000000	peak_001983	chr2:223746331-223747965	Distal Intergenic	8	FALSE	FALSE	FALSE	31	-9669531944581990	-0.9050581923681569	5	NA
chr2	224038710	224040176	1467	*	A2.2,WT	657779375	0.07484412213158687	8082295833333330	peak_001984	chr2:224038710-224040176	Promoter	1	TRUE	FALSE	TRUE	0	1.26265e+16	-441269673621238	1	NA
chr2	224099845	224100994	1150	*	A2.2,WT	7294048333333330	0.1117494590889701	7529237916666660	peak_001985	chr2:224099845-224100994	Distal Intergenic	1	FALSE	FALSE	TRUE	0	-0.48766145426941854	2511298281792990	3	NA
chr2	224101181	224102973	1793	*	A2.2,WT	7161342333333330	0.08176799626624964	8587296666666660	peak_001986	chr2:224101181-224102973	Distal Intergenic	2	FALSE	FALSE	TRUE	1	-0.31762379724694234	1.11077e+16	3	NA
chr2	224133008	224134688	1681	*	A2.2,WT	63025225	0.07634130916364688	6567264499999990	peak_001987	chr2:224133008-224134688	Distal Intergenic	1	FALSE	FALSE	TRUE	0	2.30167e+16	2.61708e+16	2	NA
chr2	224136044	224138120	2077	*	A2.2,WT	117362275	0.19383894944482388	2.03279e+16	peak_001988	chr2:224136044-224138120	Distal Intergenic	14	FALSE	FALSE	TRUE	22	-8989039543458940	-1.23625e+16	5	NA
chr2	224142426	224143030	605	*	WT	6239190000000000	0.12485618140399357	561344	peak_001989	chr2:224142426-224143030	Distal Intergenic	1	FALSE	FALSE	TRUE	1	-2683533433267600	2587086779717790	7	NA
chr2	224210674	224211325	652	*	WT	532588	0.04171303234476382	42827	peak_001990	chr2:224210674-224211325	Distal Intergenic	1	FALSE	FALSE	TRUE	2	0.25843429248618144	0.13933287346779588	1	NA
chr2	224219717	224220751	1035	*	A2.2,WT	6473143	0.10186404681629782	63922115	peak_001991	chr2:224219717-224220751	Distal Intergenic	1	FALSE	FALSE	TRUE	0	3.67712e+16	-1.70682e+16	6	NA
chr2	224284589	224284942	354	*	WT	4944815	0.02776228829568815	368818	peak_001992	chr2:224284589-224284942	Distal Intergenic	1	FALSE	FALSE	FALSE	1	0.8305516211299803	400851736748635	4	NA
chr2	224584839	224585993	1155	*	A2.2,WT	5.00589e+16	0.03841100773506101	54076325	peak_001993	chr2:224584839-224585993	Promoter	1	TRUE	FALSE	TRUE	4	0.23818456809805888	-4917096035833960	1	NA
chr2	224948709	224949316	608	*	WT	524878	0.047216721053437265	3865545	peak_001994	chr2:224948709-224949316	Intron	1	FALSE	FALSE	FALSE	0	2.06033e+16	3044954402093280	2	NA
chr2	225669824	225670459	636	*	WT	7053835	0.049192101240516366	7223330000000000	peak_001995	chr2:225669824-225670459	Promoter	1	FALSE	FALSE	TRUE	0	-0.8431168155760859	3.41236e+16	3	NA
chr2	225793406	225795309	1904	*	A2.2,WT	91307125	0.13146301419057446	1.13426e+16	peak_001996	chr2:225793406-225795309	Distal Intergenic	19	FALSE	FALSE	TRUE	23	-890560353119088	-1298344115074280	5	NA
chr2	225878526	225879126	601	*	WT	703577	0.16527858122403724	6.57366e+16	peak_001997	chr2:225878526-225879126	Distal Intergenic	12	FALSE	FALSE	FALSE	29	-9494776848146440	-1.28718e+16	5	NA
chr2	226649549	226651019	1471	*	A2.2,WT	8669640000000000	0.11035021839601862	1.19048e+16	peak_001998	chr2:226649549-226651019	Distal Intergenic	1	TRUE	FALSE	TRUE	1	1.72888e+16	0.33461497509896043	2	NA
chr2	226772577	226773046	470	*	WT	551561	0.08565779046783616	5177336666666660	peak_001999	chr2:226772577-226773046	Intron	1	FALSE	FALSE	FALSE	0	-4.00624e+16	1.8339e+16	7	NA
[truncated: 10,371 more rows]
