# Supplementary material for: Modelling EWS::FLI1 protein fluctuations reveal determinants of tumor plasticity in Ewing sarcoma
Source: EMBO Mol Med. 2026 Jan 3;18(2):646–76. doi: 10.1038/s44321-025-00364-7 (PMC12905378; doi:10.1038/s44321-025-00364-7)
Supplement: Supplementary file 4 — Dataset EV2 [file 44321_2025_364_MOESM4_ESM.xlsx]

## Sheet: Legend
Dataset EV2 :
DEG's Clones VS A673 bulk

## Sheet: Dataset EV2
clone	gene_id	gene_name	log2FoldChange	pvalue	padj	is_DE
WT1	ENSG00000000003.16	TSPAN6	0.29038306916394435	0.032475531863895686	0.2876160874450984	FALSE
WT1	ENSG00000000419.14	DPM1	-0.08101593167747263	0.42682276572817246	0.8420811321411469	FALSE
WT1	ENSG00000000457.14	SCYL3	0.02116953130092298	0.8062205387147185	0.9706180710272261	FALSE
WT1	ENSG00000000460.17	FIRRM	0.060707094941453654	0.5471844981681052	0.8916368145074658	FALSE
WT1	ENSG00000000971.17	CFH	0.0652071395469892	0.35469651013973824	0.7994134756938096	FALSE
WT1	ENSG00000001036.14	FUCA2	-0.13154519800356287	0.2180695351869515	0.6819836472861048	FALSE
WT1	ENSG00000001084.13	GCLC	-0.0316949032494648	0.7485191387315515	0.9538548084749	FALSE
WT1	ENSG00000001167.15	NFYA	-0.28237751302509895	0.034179804256003664	0.29478444206997795	FALSE
WT1	ENSG00000001460.18	STPG1	0.011137081367004902	0.890190540283635	0.9883446151185942	FALSE
WT1	ENSG00000001461.17	NIPAL3	0.11296466631762064	0.26113818978010833	0.7240325945159325	FALSE
WT1	ENSG00000001497.18	LAS1L	-0.1263425982392481	0.23492066035628872	0.6982478958565219	FALSE
WT1	ENSG00000001617.12	SEMA3F	0.7199363179723616	8.37808e+11	0.026253907128404096	FALSE
WT1	ENSG00000001629.10	ANKIB1	-0.021023582383864498	0.8330233578604722	0.9771422855424479	FALSE
WT1	ENSG00000001630.18	CYP51A1	-0.6798030062429472	8.36644e+10	0.004519885478764132	FALSE
WT1	ENSG00000001631.17	KRIT1	-0.07117072348644643	0.49215603082897363	0.8716311765507628	FALSE
WT1	ENSG00000002016.18	RAD52	-1.8177e+12	0.9982240231356546	1	FALSE
WT1	ENSG00000002330.14	BAD	0.12073314033311766	0.2676075880735611	0.7288380892360388	FALSE
WT1	ENSG00000002549.13	LAP3	0.04431528375690575	0.6645655735081079	0.9311902099123435	FALSE
WT1	ENSG00000002586.20	CD99	0.41786333666339925	0.001106211118312542	0.03262115144962706	FALSE
WT1	ENSG00000002746.15	HECW1	0.07152814308721134	0.1307577905839827	NA	FALSE
WT1	ENSG00000002822.16	MAD1L1	0.02648314354755234	0.790527735819453	0.9673569455376229	FALSE
WT1	ENSG00000002834.19	LASP1	0.12266605760756871	0.18459068094172962	0.6422400327356353	FALSE
WT1	ENSG00000002919.15	SNX11	0.04852074178613202	0.636283405923703	0.9224606784462787	FALSE
WT1	ENSG00000002933.9	TMEM176A	0.11485131222187844	0.2007383132998389	0.6620239541001391	FALSE
WT1	ENSG00000003056.8	M6PR	0.015055152084607627	0.8784867295223756	0.986719780401059	FALSE
WT1	ENSG00000003096.15	KLHL13	0.07343998162300855	0.48195864797405363	0.8687800166945859	FALSE
WT1	ENSG00000003137.9	CYP26B1	-0.11846317426859676	0.11307301419361294	0.5257019379342294	FALSE
WT1	ENSG00000003249.15	DBNDD1	0.0035669564256194984	0.9718290793487284	0.9970771456763846	FALSE
WT1	ENSG00000003393.16	ALS2	-0.27708102949873364	0.0397651814154135	0.31798018957760493	FALSE
WT1	ENSG00000003400.16	CASP10	0	1	NA	FALSE
WT1	ENSG00000003402.21	CFLAR	-0.0810964602724539	0.44059804654345247	0.8484454068982004	FALSE
WT1	ENSG00000003436.16	TFPI	0.08352288635688773	0.4211445323374203	0.8396845804094822	FALSE
WT1	ENSG00000003509.16	NDUFAF7	-0.05207950338119724	0.6042839940978857	0.9108771902104961	FALSE
WT1	ENSG00000003756.17	RBM5	-0.011533624748464807	0.9043103106397808	0.9915258203848741	FALSE
WT1	ENSG00000003989.18	SLC7A2	-0.07265626794297257	0.48441160950279966	0.8693144960707995	FALSE
WT1	ENSG00000004059.11	ARF5	0.32693170563237406	0.013167833858452098	0.17186355576977105	FALSE
WT1	ENSG00000004139.14	SARM1	-0.03719572671458645	0.7148195388582446	0.9442334096622511	FALSE
WT1	ENSG00000004142.12	POLDIP2	0.012954561793143294	0.897615269594732	0.9898907349674573	FALSE
WT1	ENSG00000004399.13	PLXND1	-0.17868088074815858	0.1291943885154666	0.559216937577087	FALSE
WT1	ENSG00000004455.18	AK2	0.016911217045060233	0.8545095424312472	0.9828566186618853	FALSE
WT1	ENSG00000004478.8	FKBP4	0.06501114644119638	0.5030406043264446	0.8779269936494696	FALSE
WT1	ENSG00000004487.18	KDM1A	0.09396756268099271	0.3367365782216254	0.7895582683749817	FALSE
WT1	ENSG00000004534.15	RBM6	0.007621998335704839	0.9381740655401682	0.9952521504265527	FALSE
WT1	ENSG00000004660.15	CAMKK1	-0.058818422268100905	0.4662096338240809	0.8625516869079503	FALSE
WT1	ENSG00000004700.16	RECQL	0.05065203076500285	0.6135036411702066	0.9135402487665737	FALSE
WT1	ENSG00000004766.17	VPS50	0.014162470569912714	0.8791024795452386	0.986719780401059	FALSE
WT1	ENSG00000004776.13	HSPB6	0.023439770073030178	0.6120398268393841	NA	FALSE
WT1	ENSG00000004777.19	ARHGAP33	-0.10209062939245545	0.24293314510946848	0.7066670380892701	FALSE
WT1	ENSG00000004779.10	NDUFAB1	0.1329565816299981	0.23055999099731328	0.6927376749130492	FALSE
WT1	ENSG00000004838.14	ZMYND10	0.0471274270334725	0.33865479296781725	NA	FALSE
WT1	ENSG00000004846.17	ABCB5	0.009865091743691821	0.7679390145785266	NA	FALSE
WT1	ENSG00000004848.8	ARX	0.17037889167747097	0.13202657659898828	0.5635555747599029	FALSE
WT1	ENSG00000004864.14	SLC25A13	0.03425992459494257	0.7305621638855246	0.9492005595766759	FALSE
WT1	ENSG00000004866.22	ST7	0.11558860490843126	0.28891093297009873	0.7491882700597179	FALSE
WT1	ENSG00000004897.12	CDC27	0.09200103039462716	0.3540086110470542	0.7992711970580934	FALSE
WT1	ENSG00000004961.15	HCCS	-0.06203326464210154	0.5461274800644171	0.8916368145074658	FALSE
WT1	ENSG00000004975.12	DVL2	0.0537055370832268	0.5955732169783925	0.9080167668882224	FALSE
WT1	ENSG00000005007.14	UPF1	-0.07328667900722723	0.4829474968214889	0.8690425699731622	FALSE
WT1	ENSG00000005020.13	SKAP2	-0.06463618094698236	0.22127369625006868	0.685177756588401	FALSE
WT1	ENSG00000005022.6	SLC25A5	0.05092734478830033	0.620137895708538	0.9157894157019328	FALSE
WT1	ENSG00000005059.16	MCUB	0.16246854088182852	0.15963810305967957	0.603772674299645	FALSE
WT1	ENSG00000005073.6	HOXA11	0	1	NA	FALSE
WT1	ENSG00000005075.16	POLR2J	0.1706102823161662	0.11898470739748816	0.5385466149548517	FALSE
WT1	ENSG00000005100.13	DHX33	-0.0829679808616449	0.42296405588714053	0.8406339841692817	FALSE
WT1	ENSG00000005102.14	MEOX1	-0.028797160573368535	0.4717174269368208	NA	FALSE
WT1	ENSG00000005108.17	THSD7A	-0.017959183137127004	0.7959455090128278	0.9686253228761476	FALSE
WT1	ENSG00000005156.12	LIG3	0.11936319567035573	0.2747898556965441	0.7390107110787584	FALSE
WT1	ENSG00000005175.10	RPAP3	-0.06228152686341781	0.5475508243721405	0.891957717280199	FALSE
WT1	ENSG00000005189.20	REXO5	0.1411149967690278	0.15062948804084855	0.5904374838540313	FALSE
WT1	ENSG00000005194.15	CIAPIN1	0.07792316744994648	0.4551716364394499	0.8557763755490588	FALSE
WT1	ENSG00000005206.17	SPPL2B	0.024780524617527906	0.8058135959627254	0.9705881446807502	FALSE
WT1	ENSG00000005238.20	ATOSB	0.044288495430550835	0.6372920989828093	0.9227311607526837	FALSE
WT1	ENSG00000005243.10	COPZ2	0.04020566557988757	0.33131095145737277	NA	FALSE
WT1	ENSG00000005249.14	PRKAR2B	0.1641986336704672	0.14062346652837324	0.5785137188340569	FALSE
WT1	ENSG00000005302.19	MSL3	0.10217566387661803	0.3356049604349637	0.788864599666661	FALSE
WT1	ENSG00000005339.15	CREBBP	0.09874063602036019	0.3551107818511702	0.7994134756938096	FALSE
WT1	ENSG00000005436.14	GCFC2	-0.01711166310490976	0.865811040896146	0.9838355066015092	FALSE
WT1	ENSG00000005448.17	WDR54	0.2671939595491313	0.04407335102571714	0.3347889082977141	FALSE
WT1	ENSG00000005469.12	CROT	0.11215253158603039	0.18596145114259235	0.6441287652954978	FALSE
WT1	ENSG00000005483.23	KMT2E	-0.09647482160408895	0.363930022118399	0.8048605113679417	FALSE
WT1	ENSG00000005486.17	RHBDD2	0.18459064483232548	0.10235943974005282	0.49950690633028616	FALSE
WT1	ENSG00000005513.11	SOX8	0.24195394733619238	0.05985235899499055	0.3913472356695828	FALSE
WT1	ENSG00000005700.15	IBTK	-0.19024208351992936	0.0891516880777005	0.47311697413651205	FALSE
WT1	ENSG00000005801.18	ZNF195	0.09860864399509656	0.3553117107836092	0.7994134756938096	FALSE
WT1	ENSG00000005810.20	MYCBP2	-0.12710705859601548	0.23688286946924528	0.6999212502847575	FALSE
WT1	ENSG00000005812.11	FBXL3	-0.11578837513133353	0.2674709183466237	0.7287597787350211	FALSE
WT1	ENSG00000005882.12	PDK2	0.019260336855745207	0.8241933819450998	0.9742363319297481	FALSE
WT1	ENSG00000005884.18	ITGA3	-0.001759318273794225	0.9751933820125946	NA	FALSE
WT1	ENSG00000005889.16	ZFX	0.2339377472042463	0.054016020468028204	0.37146771353454155	FALSE
WT1	ENSG00000005893.17	LAMP2	-0.030578658804112185	0.7632738060184816	0.9585100905704894	FALSE
WT1	ENSG00000006007.12	GDE1	0.15155691899750068	0.15064968178075708	0.5904374838540313	FALSE
WT1	ENSG00000006015.18	REX1BD	-0.25387438380866667	0.04430308068549526	0.33570738986623355	FALSE
WT1	ENSG00000006016.12	CRLF1	-0.0759053936422213	0.42228592363055495	0.8405886049453611	FALSE
WT1	ENSG00000006025.13	OSBPL7	0.026321910286355672	0.7096578643754703	0.9429024650688589	FALSE
WT1	ENSG00000006042.12	TMEM98	0.4434261371161132	0.004109478123362121	0.08043856744076637	FALSE
WT1	ENSG00000006062.18	MAP3K14	-0.1317712961746963	0.049122316162093	NA	FALSE
WT1	ENSG00000006116.4	CACNG3	-0.08386676859243312	0.22719193914412844	0.6879942444126903	FALSE
WT1	ENSG00000006118.15	TMEM132A	0.1321664338460424	0.22665856464622355	0.6874531720145236	FALSE
WT1	ENSG00000006125.18	AP2B1	-0.1982379443177638	0.0753903510316205	0.43869973331885675	FALSE
WT1	ENSG00000006194.11	ZNF263	-0.054534878939953325	0.5965007747866553	0.9085755570394234	FALSE
WT1	ENSG00000006210.7	CX3CL1	0.037400976773377066	0.4385019567812545	NA	FALSE
WT1	ENSG00000006282.22	SPATA20	0.017007384312652002	0.8568475038021665	0.9832331640368495	FALSE
WT1	ENSG00000006283.18	CACNA1G	0.013658901182281765	0.8543833903422023	0.9828566186618853	FALSE
WT1	ENSG00000006327.14	TNFRSF12A	0.10999442838301146	0.2887347811599237	0.7491882700597179	FALSE
WT1	ENSG00000006377.11	DLX6	-0.015068522279149347	0.8731637628795362	0.985208837213953	FALSE
WT1	ENSG00000006432.16	MAP3K9	0.0828201212109025	0.3714304508145002	0.8094112022711819	FALSE
WT1	ENSG00000006451.8	RALA	0.1123642067753672	0.25251886615397107	0.7154344512460282	FALSE
WT1	ENSG00000006453.14	BAIAP2L1	-0.0481079836893509	0.30821200161672363	NA	FALSE
WT1	ENSG00000006459.11	KDM7A	-0.06894734038063159	0.4987116706528715	0.8755491776729082	FALSE
WT1	ENSG00000006468.15	ETV1	0.25917803780956994	0.026684721187754255	0.2587249421118514	FALSE
WT1	ENSG00000006530.18	AGK	0.07835053195890755	0.446379090516101	0.8511641954694988	FALSE
WT1	ENSG00000006576.17	PHTF2	-0.09187993942743744	0.3827934628353372	0.8159393495646888	FALSE
WT1	ENSG00000006606.9	CCL26	-0.07321313527716991	0.1434016916801874	NA	FALSE
WT1	ENSG00000006607.14	FARP2	0.12147907645416677	0.19228598232118055	0.6504125871866518	FALSE
WT1	ENSG00000006625.18	GGCT	-0.08281167767974963	0.4191291006275359	0.8395814172452448	FALSE
WT1	ENSG00000006634.8	DBF4	0.1991816818199008	0.07983841617290817	0.4507933314512115	FALSE
WT1	ENSG00000006638.13	TBXA2R	-3.96626e+16	4.51085e+09	4.20162e+11	TRUE
WT1	ENSG00000006652.15	IFRD1	0.05032574627185672	0.6165472733235086	0.9138443349084214	FALSE
WT1	ENSG00000006695.12	COX10	-0.03175455030075741	0.7544206940523137	0.956014814587216	FALSE
WT1	ENSG00000006704.11	GTF2IRD1	0.07207993915994779	0.48918583373469926	0.8704800883294925	FALSE
WT1	ENSG00000006712.15	PAF1	-0.05762971107570824	0.5765031253037554	0.9003839790665489	FALSE
WT1	ENSG00000006715.16	VPS41	0.1114395508496769	0.2936667844829014	0.7536965411355301	FALSE
WT1	ENSG00000006740.18	ARHGAP44	0	1	NA	FALSE
WT1	ENSG00000006744.19	ELAC2	-0.0306381693406184	0.76180107653340845	0.9582644444127982	FALSE
WT1	ENSG00000006747.15	SCIN	-0.026608911412489736	0.43551039064633507	NA	FALSE
WT1	ENSG00000006756.16	ARSD	0.15649561305596665	0.0724667798106797	0.4322134323875524	FALSE
WT1	ENSG00000006757.12	PNPLA4	0.06653611054019375	0.4523216687599203	0.8537874995761945	FALSE
WT1	ENSG00000006831.10	ADIPOR2	-0.05610482032672509	0.5377139287368771	0.8897930792198329	FALSE
WT1	ENSG00000006837.12	CDKL3	0.039025462455864725	0.4418839257212982	NA	FALSE
WT1	ENSG00000007047.16	MARK4	-0.00654537953426874	0.9448990599582257	0.9952813094284341	FALSE
WT1	ENSG00000007062.12	PROM1	-0.12314564058667468	0.24595019923594494	0.7097578894927936	FALSE
WT1	ENSG00000007080.11	CCDC124	-0.10605449370484499	0.3151750644597932	0.772383155184723	FALSE
WT1	ENSG00000007129.18	CEACAM21	0.04834650390061729	0.263162986695345	NA	FALSE
WT1	ENSG00000007168.15	PAFAH1B1	0.022048640260402392	0.8171014438587253	0.9739673314581982	FALSE
WT1	ENSG00000007171.19	NOS2	0.01037913972397852	0.7707219048120684	NA	FALSE
WT1	ENSG00000007174.18	DNAH9	0.10599812877849579	0.25502911364206865	0.7183055569734861	FALSE
WT1	ENSG00000007202.16	BLTP2	-0.041292940735515836	0.683767863413015	0.9355322291330966	FALSE
WT1	ENSG00000007237.19	GAS7	-0.02471894904073648	0.618249377513626	NA	FALSE
WT1	ENSG00000007255.10	TRAPPC6A	0.1292024626054209	0.1871707473479056	0.645176508051427	FALSE
WT1	ENSG00000007264.15	MATK	-0.06497489890273822	0.30236666308145	0.7615436288027585	FALSE
WT1	ENSG00000007312.14	CD79B	0.014411251856164875	0.655038889687991	NA	FALSE
WT1	ENSG00000007341.19	ST7L	0.1081308375761222	0.24256888091205217	0.7062986928360563	FALSE
WT1	ENSG00000007372.25	PAX6	0.08628755631137437	0.40520170644215053	0.8300704151687677	FALSE
WT1	ENSG00000007376.8	RPUSD1	0.5904004548241142	0.0012162733287981674	0.035069951153937656	FALSE
WT1	ENSG00000007384.15	RHBDF1	0.14582905150161787	0.1242017057463551	0.5481922345785203	FALSE
WT1	ENSG00000007392.17	LUC7L	-0.1862522218158346	0.09967227204281578	0.4946888640423462	FALSE
WT1	ENSG00000007402.12	CACNA2D2	0.02080849395316964	0.5169307041510058	NA	FALSE
WT1	ENSG00000007516.15	BAIAP3	-0.026758756102748974	0.5735068457154007	NA	FALSE
WT1	ENSG00000007520.4	TSR3	0.16113083002623613	0.12298479713103448	0.5461213517605135	FALSE
WT1	ENSG00000007541.17	PIGQ	0.09069087699358974	0.3913343542149036	0.8218170483743137	FALSE
WT1	ENSG00000007545.16	CRAMP1	-0.006065589896837185	0.9483440219279349	0.9956202079642579	FALSE
WT1	ENSG00000007866.22	TEAD3	0.13299206680209866	0.23201484839813535	0.6941513304834338	FALSE
WT1	ENSG00000007923.17	DNAJC11	-0.006764377317726024	0.9438926162762988	0.9952813094284341	FALSE
WT1	ENSG00000007944.15	MYLIP	-0.0031623083050375035	0.9749880349616944	0.9973633568274366	FALSE
WT1	ENSG00000007968.7	E2F2	0.042455479253356146	0.6651132056434398	0.9315873093499429	FALSE
WT1	ENSG00000008018.9	PSMB1	-0.8077245944781711	5.94861e+09	5.32066e+10	FALSE
WT1	ENSG00000008056.14	SYN1	0.0701805749797364	0.4164904721015319	0.8381365342361614	FALSE
WT1	ENSG00000008083.14	JARID2	-0.17012031904628955	0.14466757717061424	0.5832761653060589	FALSE
WT1	ENSG00000008086.13	CDKL5	-0.1201880319620955	0.2525805638085215	0.7154344512460282	FALSE
WT1	ENSG00000008118.10	CAMK1G	0.06219307021936552	0.5314324344621456	0.8883224234192698	FALSE
WT1	ENSG00000008128.23	CDK11A	0.03836053744877452	0.6888246412540509	0.936618720340529	FALSE
WT1	ENSG00000008130.15	NADK	0.18953189628489525	0.10893494472870324	0.5171442402481076	FALSE
WT1	ENSG00000008196.13	TFAP2B	-0.1343629518765912	0.21853811116276947	0.6825594806626646	FALSE
WT1	ENSG00000008256.17	CYTH3	-0.13489244312870713	0.22652948156081115	0.687429580631634	FALSE
WT1	ENSG00000008277.15	ADAM22	0.09520684350560576	0.2373410320494358	0.7003556868821673	FALSE
WT1	ENSG00000008282.10	SYPL1	-0.05248149800222118	0.6085131771763634	0.9123644505932464	FALSE
WT1	ENSG00000008283.16	CYB561	-1.0224e+16	1.68513e+10	1.92875e+12	TRUE
WT1	ENSG00000008294.22	SPAG9	-0.27492586183655016	0.04005933190967549	0.31896105676841996	FALSE
WT1	ENSG00000008300.17	CELSR3	-0.08254285379806886	0.161953408533762	NA	FALSE
WT1	ENSG00000008311.16	AASS	0.0611615761720333	0.5544568736819546	0.8937813248875388	FALSE
WT1	ENSG00000008324.12	SS18L2	-0.03580959154852608	0.7253799500445102	0.947246623230021	FALSE
WT1	ENSG00000008382.16	MPND	0.03222539432844734	0.7484011837616399	0.9538548084749	FALSE
WT1	ENSG00000008394.13	MGST1	0.03083229878181438	0.7611741134187793	0.9580427997274596	FALSE
WT1	ENSG00000008405.12	CRY1	0.09285617624465733	0.3798667080078069	0.8143572773842181	FALSE
WT1	ENSG00000008441.19	NFIX	-0.022117067531409976	0.8264134927904752	0.9743953640500355	FALSE
WT1	ENSG00000008513.17	ST3GAL1	0.020510276039179726	0.8180785778476132	0.9739673314581982	FALSE
WT1	ENSG00000008516.18	MMP25	0.01060504039347459	0.8691891915351786	0.9843511803033594	FALSE
WT1	ENSG00000008517.19	IL32	-0.16296811950980467	0.02185019977053279	NA	FALSE
WT1	ENSG00000008710.20	PKD1	-0.04117581168555971	0.6492600745891327	0.9266993532411193	FALSE
WT1	ENSG00000008735.14	MAPK8IP2	0.06775473573307718	0.5017352530268139	0.8773334667353109	FALSE
WT1	ENSG00000008838.21	MED24	0.014026148316844466	0.8893673267255993	0.9883446151185942	FALSE
WT1	ENSG00000008853.18	RHOBTB2	-0.23888310413585923	0.046662448635314276	0.34665733293099815	FALSE
WT1	ENSG00000008869.12	HEATR5B	0.23385427224554117	0.05204458137834267	0.3667724266305783	FALSE
WT1	ENSG00000008952.17	SEC62	-0.12989546777026345	0.2248836118977303	0.6870799519608957	FALSE
WT1	ENSG00000008988.11	RPS20	-0.5801141083680512	7.50828e+10	0.023916705620921946	FALSE
WT1	ENSG00000009307.17	CSDE1	-0.09400709845900276	0.1566223824752355	0.5996976817432753	FALSE
WT1	ENSG00000009335.19	UBE3C	-0.015609013039355616	0.8748751442859072	0.985631110479967	FALSE
WT1	ENSG00000009413.17	REV3L	-0.01191873842542011	0.8988088845284443	0.9899341585669347	FALSE
WT1	ENSG00000009694.14	TENM1	0.08916913520729045	0.37836195265855765	0.813978421886983	FALSE
WT1	ENSG00000009709.13	PAX7	0.11376705631226922	0.2753235053912677	0.7392558396232505	FALSE
WT1	ENSG00000009780.16	FAM76A	0.18012985092327735	0.12723857148581919	0.5546458234807427	FALSE
WT1	ENSG00000009790.15	TRAF3IP3	-0.01361140484180098	0.6330324394246634	NA	FALSE
WT1	ENSG00000009830.13	POMT2	-0.20400264448135438	0.07916052871614465	0.44827761041519903	FALSE
WT1	ENSG00000009844.16	VTA1	-0.1341616005192829	0.22139607750309384	0.685177756588401	FALSE
WT1	ENSG00000009950.16	MLXIPL	0.07776756167742332	0.3861584506312668	0.817854168766801	FALSE
WT1	ENSG00000009954.11	BAZ1B	-0.02151698888340257	0.8179770403567106	0.9739673314581982	FALSE
WT1	ENSG00000010017.13	RANBP9	-0.02134215365577793	0.8302375398823689	0.9764276518285947	FALSE
WT1	ENSG00000010030.14	ETV7	-0.0028976585868468446	0.9449520018319739	NA	FALSE
WT1	ENSG00000010072.16	SPRTN	0.0727579803279706	0.479200287190118	0.8678035772043086	FALSE
WT1	ENSG00000010165.20	METTL13	-0.04675019667555387	0.644918783161266	0.9258965850874775	FALSE
WT1	ENSG00000010219.14	DYRK4	0.097064678573538	0.3608767004675003	0.8027964891670871	FALSE
WT1	ENSG00000010244.19	ZNF207	-0.02020192386462996	0.8296465548560301	0.9760632726381135	FALSE
WT1	ENSG00000010256.12	UQCRC1	0.03152951744468333	0.7541559187708249	0.956014814587216	FALSE
WT1	ENSG00000010270.14	STARD3NL	0.26121400077226326	0.047776175586472576	0.3512185751973612	FALSE
WT1	ENSG00000010278.15	CD9	-0.27971562747304834	0.010003036509871064	0.14495816641879675	FALSE
WT1	ENSG00000010292.13	NCAPD2	0.09260125579196697	0.32095472294278243	0.7770326188175962	FALSE
WT1	ENSG00000010295.20	IFFO1	-0.03116408014709961	0.7404933315460684	0.9520662233830642	FALSE
WT1	ENSG00000010318.22	PHF7	-0.010925511315785334	0.8027071819848863	NA	FALSE
WT1	ENSG00000010319.7	SEMA3G	0.012006190973064844	0.6697482015267242	NA	FALSE
WT1	ENSG00000010322.16	NISCH	0.003105035578826877	0.973478150785016	0.9970809540270208	FALSE
WT1	ENSG00000010361.14	FUZ	0.07025883370156953	0.4766875956976385	0.8660734995115137	FALSE
WT1	ENSG00000010404.18	IDS	-0.12455199243138304	0.1861951566223486	0.6444147202861519	FALSE
WT1	ENSG00000010539.12	ZNF200	0.03911892595862278	0.6848611477642168	0.93593110659463	FALSE
WT1	ENSG00000010626.15	LRRC23	0.1802294692311163	0.12752437309602846	0.5548196173902711	FALSE
WT1	ENSG00000010704.20	HFE	0.023422677369247982	0.7855565590768345	0.9659256087847531	FALSE
WT1	ENSG00000010803.17	SCMH1	-0.002242619556237468	0.9822975201153812	0.9980373359421003	FALSE
WT1	ENSG00000010810.18	FYN	0.12182298872345464	0.26503064440514895	0.7272991467115707	FALSE
WT1	ENSG00000010818.11	HIVEP2	-5.63002e+11	0.9938490763534501	1	FALSE
WT1	ENSG00000011007.13	ELOA	0.03210497795912718	0.7476776845364389	0.9535548989351734	FALSE
WT1	ENSG00000011009.12	LYPLA2	0.22492769679551128	0.03642267483590343	0.30403253790711476	FALSE
WT1	ENSG00000011021.23	CLCN6	-0.07373179471243357	0.43386581193035545	0.8450949551115297	FALSE
WT1	ENSG00000011028.14	MRC2	-0.34276020287539005	0.019237735100644724	0.2149088918687408	FALSE
WT1	ENSG00000011052.21	NME1-NME2	-0.23979821565476883	0.030775115328271724	0.2813069131941785	FALSE
WT1	ENSG00000011105.14	TSPAN9	0.13637302179502558	0.20906038772751667	0.6701621290328744	FALSE
WT1	ENSG00000011114.15	BTBD7	-0.4162924599211954	0.0022454019977985193	0.053625372780313645	FALSE
WT1	ENSG00000011132.12	APBA3	-0.020395988181331218	0.8390647994263424	0.9794316062881478	FALSE
WT1	ENSG00000011143.19	MKS1	-0.15439763463922734	0.17671501308415583	0.6293486019209948	FALSE
WT1	ENSG00000011198.10	ABHD5	0.020439821104695624	0.8378070864001192	0.9787581099316677	FALSE
WT1	ENSG00000011201.12	ANOS1	-0.006873057139719596	0.7645040283123694	NA	FALSE
WT1	ENSG00000011243.19	AKAP8L	-0.10538444097192487	0.32721569287371777	0.7801191788089024	FALSE
WT1	ENSG00000011258.16	MBTD1	-0.17474887022207922	0.11488760430752455	0.5294125246373274	FALSE
WT1	ENSG00000011260.14	UTP18	-0.037670022513223884	0.7039200623528282	0.9407765671543051	FALSE
WT1	ENSG00000011275.19	RNF216	-0.09747135552017568	0.3438955873981711	0.7951812709124634	FALSE
WT1	ENSG00000011295.16	TTC19	-0.022394775818744286	0.8217153798162462	0.9739673314581982	FALSE
WT1	ENSG00000011304.22	PTBP1	-0.02959433094025378	0.6963584990755722	0.9392122938537248	FALSE
WT1	ENSG00000011332.22	DPF1	0.45990830695094365	0.005846408876112727	0.10190608487765387	FALSE
WT1	ENSG00000011347.10	SYT7	-0.0048869216834838665	0.8903735960635221	NA	FALSE
WT1	ENSG00000011376.12	LARS2	0.05613562567884418	0.5710955860313685	0.8989074176893734	FALSE
WT1	ENSG00000011405.14	PIK3C2A	-0.02959138449222375	0.7703556082979002	0.9611833583265076	FALSE
WT1	ENSG00000011422.12	PLAUR	-0.14473059077791514	0.19994801587281089	0.6615827815155024	FALSE
WT1	ENSG00000011426.11	ANLN	-0.07666223641879928	0.43784913808452036	0.8471267872457661	FALSE
WT1	ENSG00000011451.21	WIZ	-0.11872048983183059	0.2777296257584887	0.7403062574439127	FALSE
WT1	ENSG00000011454.18	RABGAP1	0.09513253473800762	0.3658343782958856	0.8058949515907078	FALSE
WT1	ENSG00000011465.18	DCN	-0.09672552314639841	0.08465052144457302	0.4608298202605541	FALSE
WT1	ENSG00000011478.13	QPCTL	-0.013292361060461829	0.8862115909916699	0.9879490153170944	FALSE
WT1	ENSG00000011485.15	PPP5C	-0.10507560593081633	0.32729407736896654	0.7801683390302262	FALSE
WT1	ENSG00000011523.15	CEP68	0.08604054615096512	0.4154698169775671	0.8378067697167988	FALSE
WT1	ENSG00000011566.15	MAP4K3	0.019868651499510392	0.8421120340138013	0.9808654987038689	FALSE
WT1	ENSG00000011638.11	LDAF1	0.046969676905870714	0.5759200917609935	0.9003839790665489	FALSE
WT1	ENSG00000012048.26	BRCA1	0.17284997112204536	0.12634905538617452	0.5517201235194547	FALSE
WT1	ENSG00000012061.17	ERCC1	-0.07436149878149677	0.4648331133652942	0.8617757074964535	FALSE
WT1	ENSG00000012171.20	SEMA3B	-0.0031738971852743937	0.9182964805915718	NA	FALSE
WT1	ENSG00000012174.12	MBTPS2	0.15460744525495024	0.17627943238437782	0.6293369839952568	FALSE
WT1	ENSG00000012211.13	PRICKLE3	-0.04106142241594552	0.6540280294951915	0.9287580489386505	FALSE
WT1	ENSG00000012232.10	EXTL3	-0.07966442960618271	0.44143264431295204	0.8484454068982004	FALSE
WT1	ENSG00000012504.15	NR1H4	0.0069279766186203596	0.8910210135142643	NA	FALSE
WT1	ENSG00000012660.14	ELOVL5	-0.06930560877157761	0.5051194355371198	0.8790407249525094	FALSE
WT1	ENSG00000012817.16	KDM5D	0.04828225762952937	0.2216604074196953	NA	FALSE
WT1	ENSG00000012822.16	CALCOCO1	0.12210711996370185	0.14828701709808398	0.5873209539374552	FALSE
WT1	ENSG00000012963.15	UBR7	-0.16198149742184265	0.13955499260599713	0.5766489085250919	FALSE
WT1	ENSG00000012983.12	MAP4K5	-0.176085107707748	0.1341976545110552	0.5679954628098751	FALSE
WT1	ENSG00000013016.16	EHD3	0.7831882233379525	4.05063e+12	0.015154526645755726	FALSE
WT1	ENSG00000013275.8	PSMC4	-0.37366226168065364	0.0010477571345051046	0.03123842794398663	FALSE
WT1	ENSG00000013288.9	MAN2B2	-0.055794541723577624	0.5449200368133553	0.8916368145074658	FALSE
WT1	ENSG00000013297.12	CLDN11	0.20892802324093765	0.014926299703294317	0.1860756507487661	FALSE
WT1	ENSG00000013306.16	SLC25A39	-0.021904186093230586	0.8281706160609043	0.9755165132145972	FALSE
WT1	ENSG00000013364.19	MVP	-0.15686073207786758	0.05735418533863091	0.38290935599779985	FALSE
WT1	ENSG00000013374.17	NUB1	0.08527802444720779	0.41664342029143675	0.8381365342361614	FALSE
WT1	ENSG00000013375.17	PGM3	-0.12156554936885834	0.2552032777203075	0.718407526645778	FALSE
WT1	ENSG00000013392.8	RWDD2A	0.23017182042458845	0.02558998309238231	0.25227613988738357	FALSE
WT1	ENSG00000013441.17	CLK1	-0.2322072197348609	0.06405563589177636	0.4055956016663533	FALSE
WT1	ENSG00000013503.10	POLR3B	-0.13456614728220345	0.22747308425877025	0.6882747274107808	FALSE
WT1	ENSG00000013523.12	ANGEL1	-0.1631151570983155	0.14789099330144734	0.5873209539374552	FALSE
WT1	ENSG00000013561.18	RNF14	-0.2721363223155509	0.03706731150837457	0.30675925810790866	FALSE
WT1	ENSG00000013563.14	DNASE1L1	0.09528934077354333	0.2904043101183895	0.7500697371155929	FALSE
WT1	ENSG00000013573.17	DDX11	-0.0967558057787534	0.34066499073905504	0.7924251514872624	FALSE
WT1	ENSG00000013583.10	HEBP1	0.0686858317825007	0.5040885805607778	0.8784946319622328	FALSE
WT1	ENSG00000013619.15	MAMLD1	-0.01901828009192305	0.8032882637862552	0.9705647574064583	FALSE
WT1	ENSG00000013810.21	TACC3	-0.0012055235435067158	0.9896979963655391	1	FALSE
WT1	ENSG00000014123.10	UFL1	-0.053923757142312054	0.5892890106773805	0.903410526766939	FALSE
WT1	ENSG00000014138.10	POLA2	0.5095607361800172	9.97071e+10	0.029992071295971586	FALSE
WT1	ENSG00000014164.7	ZC3H3	-0.15240145707383776	0.18124172990197773	0.6378369449143532	FALSE
WT1	ENSG00000014216.16	CAPN1	-0.10997880398445257	0.3025529412289713	0.7616716591541288	FALSE
WT1	ENSG00000014257.17	ACP3	-0.04018189373294118	0.6937466777961656	0.9383077374900912	FALSE
WT1	ENSG00000014641.21	MDH1	0.0663722843740615	0.5111762063882898	0.8814319614596067	FALSE
WT1	ENSG00000014824.14	SLC30A9	0.08066879296030635	0.44151007333239795	0.8484454068982004	FALSE
WT1	ENSG00000014914.21	MTMR11	-0.015471750911049959	0.8258355583728658	0.9743706393508654	FALSE
WT1	ENSG00000014919.13	COX15	0.12279377031092469	0.26315501087381465	0.7250452013181845	FALSE
WT1	ENSG00000015133.20	CCDC88C	-0.056272510293818384	0.4784021966429984	0.8676166277475189	FALSE
WT1	ENSG00000015153.15	YAF2	0.02536641242732129	0.8021886742558867	0.9705647574064583	FALSE
WT1	ENSG00000015171.21	ZMYND11	-0.2493432243442914	0.03242313088069056	0.2873404236710017	FALSE
WT1	ENSG00000015285.12	WAS	-0.031342068289708425	0.4369602938063456	NA	FALSE
WT1	ENSG00000015413.10	DPEP1	-0.02233273380755995	0.492404153786803	NA	FALSE
WT1	ENSG00000015475.19	BID	0.07558731953118496	0.4555165483298191	0.8557805677761213	FALSE
WT1	ENSG00000015479.20	MATR3	0.08343071982848575	0.35270072984860645	0.798913549628602	FALSE
WT1	ENSG00000015532.10	XYLT2	-0.02275966410045448	0.8105808751082713	0.9722651242639709	FALSE
WT1	ENSG00000015568.13	RGPD5	0.031850739626924564	0.19191515729628186	0.6504125871866518	FALSE
WT1	ENSG00000015592.17	STMN4	-0.07398427876747267	0.10849072435387601	NA	FALSE
WT1	ENSG00000015676.18	NUDCD3	0.16012655696330855	0.12457200309789979	0.5487506437835077	FALSE
WT1	ENSG00000016082.15	ISL1	-0.23755723057727302	0.05769098980264026	0.3839299858790643	FALSE
WT1	ENSG00000016490.16	CLCA1	0.16407371414274194	0.026085007258040548	NA	FALSE
WT1	ENSG00000016864.19	GLT8D1	0.21381283407019677	0.07264875436223635	0.4322440865270326	FALSE
WT1	ENSG00000017260.20	ATP2C1	0.002090719612770765	0.9833401556196433	0.9984957628598528	FALSE
WT1	ENSG00000017427.17	IGF1	0.539453415747249	0.002514517545891943	0.057855321933248015	FALSE
WT1	ENSG00000017483.16	SLC38A5	-5832918910638230	4.28979e-29	1.93126e-26	TRUE
WT1	ENSG00000017797.13	RALBP1	-0.04928458331637849	0.623488756124702	0.916677859199561	FALSE
WT1	ENSG00000018189.13	RUFY3	0.007341708672600887	0.9407799806258478	0.9952521504265527	FALSE
WT1	ENSG00000018236.15	CNTN1	-0.06621782185112769	0.190189378388935	NA	FALSE
WT1	ENSG00000018280.18	SLC11A1	0	1	NA	FALSE
WT1	ENSG00000018408.15	WWTR1	0.049973261002596144	0.5771648871123157	0.9003839790665489	FALSE
WT1	ENSG00000018510.18	AGPS	0.057481922564220904	0.5775664439079142	0.9004516208496237	FALSE
WT1	ENSG00000018610.15	STEEP1	-0.07018919701534686	0.4993891852293524	0.8759744366979862	FALSE
WT1	ENSG00000018699.13	TTC27	0.03739297379205977	0.7122870152803837	0.9432748451376275	FALSE
WT1	ENSG00000018869.18	ZNF582	0.03458569485736537	0.564316507379037	0.8962368338410903	FALSE
WT1	ENSG00000019144.20	PHLDB1	0.27829484784164404	0.02810756726623703	0.2667749848895273	FALSE
WT1	ENSG00000019186.10	CYP24A1	0.02593638443146986	0.41554446666466177	NA	FALSE
WT1	ENSG00000019485.14	PRDM11	-0.0898619822916245	0.3738471581783513	0.8108526928467662	FALSE
WT1	ENSG00000019549.13	SNAI2	-0.33980470488073594	0.008116020425568448	0.12775637746821383	FALSE
WT1	ENSG00000019995.6	ZRANB1	-0.08465247954018458	0.3794205820329937	0.8143572773842181	FALSE
WT1	ENSG00000020129.16	NCDN	-0.05731238806954243	0.5742857305235483	0.9003839790665489	FALSE
WT1	ENSG00000020181.18	ADGRA2	-0.12678051682527267	0.24987784159175927	0.7131974067071641	FALSE
WT1	ENSG00000020256.20	ZFP64	-0.17982789238188127	0.11935603235351049	0.5391379842697367	FALSE
WT1	ENSG00000020426.11	MNAT1	-0.2768248760954336	0.037495122407142686	0.30784749132575634	FALSE
WT1	ENSG00000020577.14	SAMD4A	-0.0860406069144453	0.36516055882231735	0.8055454117686156	FALSE
WT1	ENSG00000020633.19	RUNX3	0.003892023159120703	0.9690518110410056	0.9968211852252122	FALSE
WT1	ENSG00000020922.13	MRE11	0.07768794598851572	0.42580461765063443	0.8416706923390647	FALSE
WT1	ENSG00000021300.14	PLEKHB1	-0.0034580983395721436	0.9139721754707042	NA	FALSE
WT1	ENSG00000021355.13	SERPINB1	-0.09695033985772591	0.08317962488079075	0.4587276495059044	FALSE
WT1	ENSG00000021574.15	SPAST	0.04593217210344681	0.6537351385183454	0.928525268779974	FALSE
WT1	ENSG00000021762.20	OSBPL5	0.04073716802781533	0.6886110109065662	0.936618720340529	FALSE
WT1	ENSG00000021776.11	AQR	-0.09513565852741962	0.3528446115455805	0.798913549628602	FALSE
WT1	ENSG00000021826.18	CPS1	9.04967e+11	0.980244882044303	NA	FALSE
WT1	ENSG00000022267.19	FHL1	0.21377176460494943	0.07981047472624839	0.4507933314512115	FALSE
WT1	ENSG00000022277.13	RTF2	0.08501264514417328	0.3883073063967253	0.8190658254246714	FALSE
WT1	ENSG00000022355.18	GABRA1	0.0025069395177385123	0.971745132378421	0.9970771456763846	FALSE
WT1	ENSG00000022556.16	NLRP2	-0.03957240396545323	0.6909055695394027	0.9373491515270006	FALSE
WT1	ENSG00000022567.10	SLC45A4	-0.044561755216060296	0.6597687127593452	0.9298677935529944	FALSE
WT1	ENSG00000022840.17	RNF10	0.16639722621418868	0.09457954691062433	0.4849427902142048	FALSE
WT1	ENSG00000022976.16	ZNF839	0.043907656654783744	0.6354939516348592	0.9219727039154076	FALSE
WT1	ENSG00000023041.12	ZDHHC6	0.04267176301938456	0.6762779193040569	0.9338693160337459	FALSE
WT1	ENSG00000023171.20	GRAMD1B	-0.08009347277752367	0.40696060047008964	0.8310395768085382	FALSE
WT1	ENSG00000023191.17	RNH1	-0.05565644912315417	0.5588185058290913	0.8945600023382373	FALSE
WT1	ENSG00000023228.15	NDUFS1	-0.18846518291961498	0.08899069469986391	0.47311697413651205	FALSE
WT1	ENSG00000023287.13	RB1CC1	-0.935240420623117	3.80725e+09	5.52103e+10	FALSE
WT1	ENSG00000023318.9	ERP44	0.09033784581681092	0.37865725837042824	0.8143542884635356	FALSE
WT1	ENSG00000023330.15	ALAS1	0.009182105508992896	0.9273278103169501	0.9949725593260283	FALSE
WT1	ENSG00000023445.17	BIRC3	0.12188304982260308	0.06420676158963164	NA	FALSE
WT1	ENSG00000023516.9	AKAP11	0.01884758763172425	0.8524463942174253	0.982136894680978	FALSE
WT1	ENSG00000023572.10	GLRX2	0.07928262104910723	0.4494907041364679	0.8521303001392824	FALSE
WT1	ENSG00000023608.5	SNAPC1	-0.36227421581695946	0.0070477073134401595	0.11688697099021424	FALSE
WT1	ENSG00000023697.13	DERA	0.12941013001405224	0.24219684573548936	0.7057412294505975	FALSE
WT1	ENSG00000023734.11	STRAP	0.09533839371976746	0.34956859899618004	0.7965580844942527	FALSE
WT1	ENSG00000023839.12	ABCC2	0.002283312223138959	0.9494638465970178	NA	FALSE
WT1	ENSG00000023902.14	PLEKHO1	0.2500476973110205	0.021484257948401347	0.2281946003810766	FALSE
WT1	ENSG00000023909.10	GCLM	-0.22755361154152456	0.06453451047164072	0.4074815794436557	FALSE
WT1	ENSG00000024048.11	UBR2	-0.03960744021346397	0.6978965424768699	0.93928798061545	FALSE
WT1	ENSG00000024422.12	EHD2	-0.1673712619269804	0.10402442652928416	0.5048343171773308	FALSE
WT1	ENSG00000024526.17	DEPDC1	-0.0096759549368365	0.9181051185842678	0.9948083979341338	FALSE
WT1	ENSG00000024862.18	CCDC28A	-0.31247891205214245	0.025837702703250344	0.2542758224849622	FALSE
WT1	ENSG00000025039.15	RRAGD	0.2562554158395768	0.047865930201676635	0.35134633331730686	FALSE
WT1	ENSG00000025156.13	HSF2	-0.1292194872739195	0.22963363778873377	0.6912039028247468	FALSE
WT1	ENSG00000025293.17	PHF20	0.13472481960007218	0.2047995610546328	0.6665115353262339	FALSE
WT1	ENSG00000025423.11	HSD17B6	-0.022513046161269198	0.6251006513314005	NA	FALSE
WT1	ENSG00000025434.19	NR1H3	0.09669944099774998	0.3065032147529186	0.764804318613345	FALSE
WT1	ENSG00000025708.14	TYMP	-0.11973160246286066	0.09849382946357739	0.49137828389575633	FALSE
WT1	ENSG00000025770.19	NCAPH2	-0.15270478082010064	0.1318435750746883	0.5634100764638497	FALSE
WT1	ENSG00000025772.8	TOMM34	0.14807377545667788	0.17520769726805738	0.6293369839952568	FALSE
WT1	ENSG00000025796.14	SEC63	-0.16110437831836497	0.1614114787676144	0.606829915022179	FALSE
WT1	ENSG00000025800.14	KPNA6	0.2973777881117354	0.006375943714023065	0.10914258023015908	FALSE
WT1	ENSG00000026025.16	VIM	-0.1477520488409986	0.13645731413089499	0.5723579144881576	FALSE
WT1	ENSG00000026036.23	RTEL1-TNFRSF6B	-0.016776029546138927	0.7974543853748748	0.969178308689186	FALSE
WT1	ENSG00000026103.25	FAS	-0.048837254101148656	0.6341358816575506	0.9214682090276739	FALSE
WT1	ENSG00000026297.17	RNASET2	-0.008171364074111575	0.9322139018558145	0.9952521504265527	FALSE
WT1	ENSG00000026508.21	CD44	-0.16718495512713347	0.11380684498104751	0.5263956329842561	FALSE
WT1	ENSG00000026559.14	KCNG1	0.13550444493691363	0.17795637010966978	0.6306749095890941	FALSE
WT1	ENSG00000026652.15	AGPAT4	0.08915691435690938	0.40022716296111815	0.826509334796069	FALSE
WT1	ENSG00000026950.17	BTN3A1	-0.004751394956426125	0.9602795256378618	0.9963950964229739	FALSE
WT1	ENSG00000027001.10	MIPEP	-0.036679672565782084	0.7069675028970657	0.9422977493464688	FALSE
WT1	ENSG00000027075.17	PRKCH	0	1	NA	FALSE
WT1	ENSG00000027697.16	IFNGR1	0.033906781675466104	0.7190249600343301	0.9448180084684171	FALSE
WT1	ENSG00000027847.14	B4GALT7	0.1656810583324849	0.15257658647997815	0.5928339274254512	FALSE
WT1	ENSG00000027869.12	SH2D2A	-0.14891172678762218	0.1509811260697745	0.5904374838540313	FALSE
WT1	ENSG00000028116.18	VRK2	0.28005484781438805	0.035889900080553365	0.3022001187580759	FALSE
WT1	ENSG00000028137.19	TNFRSF1B	0.07526894365831724	0.17108659806021895	NA	FALSE
WT1	ENSG00000028203.19	VEZT	-0.26542544202102003	0.02117340622282718	0.22579506759746512	FALSE
WT1	ENSG00000028277.22	POU2F2	0.036291398912790034	0.5444654094495481	0.8916368145074658	FALSE
WT1	ENSG00000028310.18	BRD9	0.055227866547090915	0.5802860452625913	0.901521953599569	FALSE
WT1	ENSG00000028528.15	SNX1	-0.03451977628719955	0.7335946018576944	0.9507518532946707	FALSE
WT1	ENSG00000028839.10	TBPL1	0.005083730414756937	0.9594951074221221	0.9963950964229739	FALSE
WT1	ENSG00000029153.15	BMAL2	-0.044541219929310184	0.6053987177138878	0.9113369462153108	FALSE
WT1	ENSG00000029363.17	BCLAF1	-0.17730282766404828	0.13173075596978795	0.5633804908574909	FALSE
WT1	ENSG00000029364.12	SLC39A9	-0.022362760407113175	0.8254022078814058	0.9742948977142342	FALSE
WT1	ENSG00000029534.22	ANK1	-0.06463954728950537	0.42474801491726366	0.8414325877041094	FALSE
WT1	ENSG00000029639.11	TFB1M	-0.5433953183364624	0.0014134970969691533	0.03928125883058721	FALSE
WT1	ENSG00000029725.17	RABEP1	0.22025108675616384	0.06580373938878423	0.4120284210407602	FALSE
WT1	ENSG00000029993.15	HMGB3	0.007055418586819816	0.9422469020578934	0.9952521504265527	FALSE
WT1	ENSG00000030066.14	NUP160	0.001055531972480699	0.991436233424	1	FALSE
WT1	ENSG00000030110.14	BAK1	-0.02803323383441299	0.7823096131755898	0.9646486745951566	FALSE
WT1	ENSG00000030419.17	IKZF2	0.045237164084053254	0.6401966044214932	0.9231604911316619	FALSE
WT1	ENSG00000030582.19	GRN	0.12260737251222059	0.24918990714102407	0.71274012830298	FALSE
WT1	ENSG00000031003.11	FAM13B	0.11140376040847466	0.30423567972410054	0.7631464595187684	FALSE
WT1	ENSG00000031081.11	ARHGAP31	-0.023179284467310286	0.8180818620243303	0.9739673314581982	FALSE
WT1	ENSG00000031691.7	CENPQ	-0.021917456846360386	0.8289037204844956	0.9759796699309051	FALSE
WT1	ENSG00000031698.13	SARS1	-0.054605653595715266	0.549465790570897	0.8924936821948929	FALSE
WT1	ENSG00000031823.14	RANBP3	-0.07153406435592327	0.48175850773833634	0.8687089994010642	FALSE
WT1	ENSG00000032219.19	ARID4A	-0.14333677195947464	0.18441199838926262	0.6422400327356353	FALSE
WT1	ENSG00000032389.13	EIPR1	0.2738826909953101	0.04097999315125908	0.3212207050040404	FALSE
WT1	ENSG00000032444.17	PNPLA6	-0.2597259595558697	0.04296331784346213	0.32978533115671455	FALSE
WT1	ENSG00000032742.18	IFT88	0.07409108635596094	0.46154597156681487	0.8603487327898477	FALSE
WT1	ENSG00000033011.14	ALG1	0.096633155592658	0.35866924949011214	0.8016482099926703	FALSE
WT1	ENSG00000033030.16	ZCCHC8	-0.11594758793350697	0.2867214036885086	0.7481567384499609	FALSE
WT1	ENSG00000033050.9	ABCF2	-0.002358621838894774	0.9810582296637645	0.9980373359421003	FALSE
WT1	ENSG00000033100.17	CHPF2	-0.007906771336595666	0.9376609892230513	0.9952521504265527	FALSE
WT1	ENSG00000033122.21	LRRC7	0.038865175513233353	0.4569438987569318	NA	FALSE
WT1	ENSG00000033170.17	FUT8	0.08202357830028173	0.25126636822157483	0.7149787624391519	FALSE
WT1	ENSG00000033178.13	UBA6	0.05423372117685594	0.5958276815250876	0.9080623636513013	FALSE
WT1	ENSG00000033327.13	GAB2	0.024728397550874675	0.8058315614412032	0.9705881446807502	FALSE
WT1	ENSG00000033627.18	ATP6V0A1	0.013096747905129909	0.8968566919955465	0.9896706300755406	FALSE
WT1	ENSG00000033800.14	PIAS1	-0.2569500152483068	0.040285506410444996	0.31896105676841996	FALSE
WT1	ENSG00000033867.18	SLC4A7	0.4528884358552095	0.005346484831752893	0.09576873227805648	FALSE
WT1	ENSG00000034053.15	APBA2	-2164776438300700	1.68094e+12	0.00791039749760365	TRUE
WT1	ENSG00000034152.20	MAP2K3	-0.37282707593396885	0.003713742790791157	0.07496551844295515	FALSE
WT1	ENSG00000034510.6	TMSB10	0.24324482466007424	0.03749205808945513	0.30784749132575634	FALSE
WT1	ENSG00000034533.12	ASTE1	0.13571452962323696	0.21433653347998197	0.676836385592854	FALSE
WT1	ENSG00000034677.13	RNF19A	-0.06909729767889534	0.47204862785317214	0.8647625690530651	FALSE
WT1	ENSG00000034693.15	PEX3	0.06169199429574099	0.54260545156278694	0.8905688961932191	FALSE
WT1	ENSG00000034713.8	GABARAPL2	0.0887437258599716	0.3996032305750436	0.8261336621787869	FALSE
WT1	ENSG00000035115.22	SH3YL1	0.07689555737190223	0.44313923380143877	0.8495901365527714	FALSE
WT1	ENSG00000035141.10	FAM136A	0.06369645250810489	0.5193496244031256	0.8842873049716906	FALSE
WT1	ENSG00000035403.18	VCL	-0.5204924546208355	1.70516e+10	0.0013011212175300724	FALSE
WT1	ENSG00000035499.13	DEPDC1B	0.09162445542849135	0.3848297451315658	0.8165766752155426	FALSE
WT1	ENSG00000035664.11	DAPK2	0.4590934086482629	0.006199611356417466	0.10640010226347378	FALSE
WT1	ENSG00000035681.9	NSMAF	-0.6737920331566566	7.20404e+10	0.003987615656532578	FALSE
WT1	ENSG00000035687.10	ADSS2	-0.09185594546687488	0.3752543698970697	0.8119089115288654	FALSE
WT1	ENSG00000035720.8	STAP1	0	1	NA	FALSE
WT1	ENSG00000035862.13	TIMP2	0.18272598864456194	0.07282243038448424	0.432515279143731	FALSE
WT1	ENSG00000035928.17	RFC1	-0.019239385935074214	0.8325912551504481	0.9771422855424479	FALSE
WT1	ENSG00000036054.13	TBC1D23	-0.019124721904252115	0.8475513757343909	0.982136894680978	FALSE
WT1	ENSG00000036257.14	CUL3	-0.12880259475572495	0.20743535912653804	0.6683258493232401	FALSE
WT1	ENSG00000036448.10	MYOM2	-1.09039e+16	5.22086e+08	1.08481e+10	TRUE
WT1	ENSG00000036549.13	ZZZ3	0.10448448490867653	0.3009415988748642	0.7603726403487338	FALSE
WT1	ENSG00000036565.15	SLC18A1	0.061895978075249804	0.3805234556717969	0.8144018593857993	FALSE
WT1	ENSG00000036672.16	USP2	0.06541163126823928	0.4606984974680352	0.8598059012608984	FALSE
WT1	ENSG00000037042.9	TUBG2	0.1512186046827791	0.1600682681268221	0.6044301847888846	FALSE
WT1	ENSG00000037241.7	RPL26L1	0.05769354563939609	0.569823381244122	0.8982360503128443	FALSE
WT1	ENSG00000037280.16	FLT4	-0.03772530015956182	0.5624912840942459	0.8962368338410903	FALSE
WT1	ENSG00000037474.15	NSUN2	-0.041691407695541284	0.6828909702970887	0.9355112199980306	FALSE
WT1	ENSG00000037637.11	FBXO42	0.13906089273112868	0.21095594525848585	0.6722914102550991	FALSE
WT1	ENSG00000037749.13	MFAP3	0.13661414175081765	0.2199200241123432	0.6837690535560396	FALSE
WT1	ENSG00000037757.14	MRI1	-0.0793397321282287	0.4331804048003709	0.8448968045771565	FALSE
WT1	ENSG00000037897.17	METTL1	0.27666757447291546	0.026584326305757598	0.2583078497018433	FALSE
WT1	ENSG00000037965.6	HOXC8	-0.10680769499810239	0.3216336750646945	0.7778416992443982	FALSE
WT1	ENSG00000038002.9	AGA	0.08807791482243962	0.40539541967019493	0.8303413008895439	FALSE
WT1	ENSG00000038210.14	PI4K2B	0.03888669539602231	0.6788215439437448	0.9349214300242968	FALSE
WT1	ENSG00000038219.13	BOD1L1	-0.016269186348644712	0.8120743702112669	0.9733250663400984	FALSE
WT1	ENSG00000038274.18	MAT2B	0.030378509492280888	0.7651734299659803	0.9591240679973996	FALSE
WT1	ENSG00000038295.8	TLL1	-0.14016996628924608	0.19337026685485867	0.6514040083458452	FALSE
WT1	ENSG00000038358.15	EDC4	0.009921638476793008	0.8503614248549993	NA	FALSE
WT1	ENSG00000038382.23	TRIO	0.02095168330297912	0.8328085779185121	0.9771422855424479	FALSE
WT1	ENSG00000038427.16	VCAN	0.02516290603159567	0.6487121011603966	0.9266993532411193	FALSE
WT1	ENSG00000038532.17	CLEC16A	0.026607841260009108	0.7906494749882288	0.9673569455376229	FALSE
WT1	ENSG00000039123.16	MTREX	-0.03900055457450577	0.669392206166318	0.9324488603993761	FALSE
WT1	ENSG00000039319.17	ZFYVE16	0.060501504102759965	0.557943139148874	0.8942185875572198	FALSE
WT1	ENSG00000039523.20	RIPOR1	-0.005477021816645817	0.9552023788199259	0.9963950964229739	FALSE
WT1	ENSG00000039537.16	C6	-0.06323144502029529	0.1695230248178365	NA	FALSE
WT1	ENSG00000039560.14	RAI14	-0.07859328078720837	0.43195807294236127	0.8448968045771565	FALSE
WT1	ENSG00000039600.11	SOX30	0.09159846390726299	0.17100610518409665	0.6233619880948509	FALSE
WT1	ENSG00000039650.12	PNKP	-0.04326193071630476	0.6724044891091804	0.9329369777286717	FALSE
WT1	ENSG00000040199.18	PHLPP2	0.19325240903906915	0.08284858525247271	0.45746238447256604	FALSE
WT1	ENSG00000040275.17	SPDL1	0.003321064772756207	0.9738001684502156	0.9970809540270208	FALSE
WT1	ENSG00000040341.18	STAU2	-0.34829288700890326	0.004139603942595769	0.08072806285990265	FALSE
WT1	ENSG00000040487.13	SLC66A1	0.1494598234834454	0.17961871781341066	0.6342301706635096	FALSE
WT1	ENSG00000040531.16	CTNS	0.1897074102854945	0.11163453513167186	0.5221805117159137	FALSE
WT1	ENSG00000040608.14	RTN4R	0.7526627472379227	5.13713e+11	0.0030564764324806236	FALSE
WT1	ENSG00000040633.13	PHF23	0.04356733822524143	0.66893307495385	0.932285802898531	FALSE
WT1	ENSG00000040731.10	CDH10	-0.01475281255097663	0.5890781234668595	NA	FALSE
WT1	ENSG00000040933.16	INPP4A	-0.04034721741644264	0.692662898361039	0.9377160017760328	FALSE
WT1	ENSG00000041357.16	PSMA4	-0.6667126642723031	183064	7.72646e+07	FALSE
WT1	ENSG00000041515.16	MYO16	-0.013698913587683463	0.7047962966777536	NA	FALSE
WT1	ENSG00000041802.11	LSG1	-0.017320923465039342	0.8640209890138322	0.9837206003903611	FALSE
WT1	ENSG00000041880.15	PARP3	-0.022778728113970182	0.7829594108989014	0.9649120330522787	FALSE
WT1	ENSG00000041982.17	TNC	0.033260865542591375	0.738670291734533	0.9517540249196464	FALSE
WT1	ENSG00000041988.16	THAP3	-0.037610419701602844	0.710693622557506	0.9430082504121589	FALSE
WT1	ENSG00000042062.13	RIPOR3	-0.0732839789588192	0.2786296401613197	0.7415117083780854	FALSE
WT1	ENSG00000042088.14	TDP1	0.09620416097375482	0.36617460880298935	0.8062527333702599	FALSE
WT1	ENSG00000042286.15	AIFM2	-0.01901613318053173	0.8140756583717396	0.9736898549387809	FALSE
WT1	ENSG00000042317.17	SPATA7	0.12890514515363868	0.11898586546907133	0.5385466149548517	FALSE
WT1	ENSG00000042429.12	MED17	0.13686046763231474	0.21360111746282065	0.6760948423840768	FALSE
WT1	ENSG00000042445.14	RETSAT	-0.06392431199912907	0.536576316322251	0.8897930792198329	FALSE
WT1	ENSG00000042493.16	CAPG	-0.3412308504931471	0.010014125817244281	0.14496332613901527	FALSE
WT1	ENSG00000042753.12	AP2S1	0.023070116893136004	0.8186947664106989	0.9739673314581982	FALSE
WT1	ENSG00000042781.14	USH2A	-0.04264914742893959	0.3115514259573129	NA	FALSE
WT1	ENSG00000042832.12	TG	-0.024873751186006224	0.6459832489603591	0.9259581872880931	FALSE
WT1	ENSG00000042980.14	ADAM28	-0.00949004760110906	0.8499785257370762	NA	FALSE
WT1	ENSG00000043039.7	BARX2	0.5738398546413984	8.11074e+11	0.02553466550066769	FALSE
WT1	ENSG00000043093.15	DCUN1D1	-0.01433722071375096	0.8866187753530028	0.9879490153170944	FALSE
WT1	ENSG00000043143.22	JADE2	-0.009669271678170091	0.9231857313527263	0.9948403147468305	FALSE
WT1	ENSG00000043355.12	ZIC2	-0.00426161359793581	0.9638808529819274	0.9963950964229739	FALSE
WT1	ENSG00000043514.17	TRIT1	0.03626326160707733	0.7187568760373645	0.9448180084684171	FALSE
WT1	ENSG00000043591.6	ADRB1	-0.03610282833989778	0.7070898243268734	0.9423393632771524	FALSE
WT1	ENSG00000044090.13	CUL7	-0.0626360817228976	0.5321492681492507	0.8889558460882844	FALSE
WT1	ENSG00000044115.21	CTNNA1	0.1823771263248339	0.06899716428533986	0.42084102642115323	FALSE
WT1	ENSG00000044446.12	PHKA2	0.05135638131348329	0.616936539286279	0.9138731583361822	FALSE
WT1	ENSG00000044459.15	CNTLN	0.09888073362702884	0.34485818124441336	0.7957721845014603	FALSE
WT1	ENSG00000044524.11	EPHA3	-0.01794917534329258	0.8510334317865913	0.982136894680978	FALSE
WT1	ENSG00000044574.9	HSPA5	-0.13053811649978422	0.11166713035281389	0.5221805117159137	FALSE
WT1	ENSG00000046647.14	GEMIN8	0.24818719589919955	0.047703019275481866	0.3511569163670641	FALSE
WT1	ENSG00000046651.16	OFD1	-0.030159184268316378	0.7658511122286425	0.9594180326510235	FALSE
WT1	ENSG00000046653.15	GPM6B	0.3497205495989319	0.010233158158285648	0.1470308873253255	FALSE
WT1	ENSG00000047056.18	WDR37	0.04036807918473017	0.6829629489763798	0.9355112199980306	FALSE
WT1	ENSG00000047188.16	YTHDC2	-0.021388808338236188	0.8262164670072084	0.9743706393508654	FALSE
WT1	ENSG00000047230.15	CTPS2	0.13622668926546916	0.22264300436500306	0.6857655706843795	FALSE
WT1	ENSG00000047249.18	ATP6V1H	-0.04973646068973361	0.6187363221586974	0.9146949175870587	FALSE
WT1	ENSG00000047315.17	POLR2B	0.03596508208276204	0.6951531844772241	0.9389677877337121	FALSE
WT1	ENSG00000047346.13	ATOSA	0.043093924000739164	0.5094647717022786	0.881078419998558	FALSE
WT1	ENSG00000047410.14	TPR	-0.03924537759451606	0.5889230724073579	0.903410526766939	FALSE
WT1	ENSG00000047578.14	KATNIP	-0.051591941710918986	0.5328624464842218	0.8895630801044935	FALSE
WT1	ENSG00000047579.20	DTNBP1	-0.2099692782695473	0.08743230666088808	0.4697138956889238	FALSE
WT1	ENSG00000047597.7	XK	-0.026955281730407482	0.6740677684366905	0.9338101471236311	FALSE
WT1	ENSG00000047621.12	C12orf4	0.06011881979193939	0.5599157555764154	0.8951699181676894	FALSE
WT1	ENSG00000047634.15	SCML1	-0.011771207092359093	0.9072199186754699	0.9916771134006978	FALSE
WT1	ENSG00000047644.20	WWC3	0.12406209557168638	0.24878551549375227	0.7124887981888504	FALSE
WT1	ENSG00000047648.23	ARHGAP6	-0.005754344931584597	0.793033551183206	NA	FALSE
WT1	ENSG00000047662.5	FAM184B	-0.10312019743683709	0.08951730512159926	NA	FALSE
WT1	ENSG00000047849.22	MAP4	-0.032205864427063975	0.7441238908405837	0.9527670023069633	FALSE
WT1	ENSG00000047932.14	GOPC	-0.16215955824129816	0.15885581997783177	0.6027424531141754	FALSE
WT1	ENSG00000048028.12	USP28	0.2726722970297985	0.041809427123794304	0.32557659120693994	FALSE
WT1	ENSG00000048052.25	HDAC9	0.24158398300310427	0.056241909626438366	0.37784749388308475	FALSE
WT1	ENSG00000048140.18	TSPAN17	-0.049586966010188485	0.6291023180720183	0.9193961861123141	FALSE
WT1	ENSG00000048162.22	NOP16	-0.5302020612850178	0.001960065987621437	0.0492056714290244	FALSE
WT1	ENSG00000048342.18	CC2D2A	0.011725712475863135	0.9063187676848957	0.9916771134006978	FALSE
WT1	ENSG00000048392.13	RRM2B	-0.12209683119658235	0.23205192189639448	0.6941513304834338	FALSE
WT1	ENSG00000048405.11	ZNF800	0.004538610921248969	0.9641145754730907	0.9963950964229739	FALSE
WT1	ENSG00000048471.14	SNX29	0.011304488556975032	0.8823980025087751	0.9874574112249034	FALSE
WT1	ENSG00000048540.16	LMO3	0.9516153219572497	9.77316e+10	0.005012105250912629	FALSE
WT1	ENSG00000048544.6	MRPS10	-0.053584192831382875	0.5812513237917254	0.9021287265356708	FALSE
WT1	ENSG00000048649.14	RSF1	-0.030087739542016316	0.7640856189288227	0.9587889626001349	FALSE
WT1	ENSG00000048707.15	VPS13D	0.11758717848687592	0.2794289859378871	0.7420112948355104	FALSE
WT1	ENSG00000048828.18	FAM120A	-0.1823565623623304	0.09852305588551075	0.49137828389575633	FALSE
WT1	ENSG00000048991.18	R3HDM1	-0.222212108599757	0.07240224574361125	0.4322134323875524	FALSE
WT1	ENSG00000049089.15	COL9A2	-0.1645491010965759	0.06468356617274229	0.40754685813438785	FALSE
WT1	ENSG00000049130.16	KITLG	-0.1583327280440418	0.07150472874886367	0.4306654137366339	FALSE
WT1	ENSG00000049167.16	ERCC8	0.07001513565126194	0.4983339548510786	0.8752773293083499	FALSE
WT1	ENSG00000049192.15	ADAMTS6	0.13579338000930136	0.04101557179022858	NA	FALSE
WT1	ENSG00000049239.13	H6PD	0.1392129146214528	0.20777432131354437	0.6685443696872914	FALSE
WT1	ENSG00000049245.13	VAMP3	0.17094203183272885	0.13974223228264498	0.576986006157362	FALSE
WT1	ENSG00000049246.15	PER3	0.04883461611776569	0.5250930938106935	0.8849138088508235	FALSE
WT1	ENSG00000049247.14	UTS2	0.0402381863653601	0.6865720067316887	0.936618720340529	FALSE
WT1	ENSG00000049249.10	TNFRSF9	-0.004269134711654886	0.9042322001661274	NA	FALSE
WT1	ENSG00000049323.16	LTBP1	0.03131681306988372	0.6207461306801101	0.9162619935481493	FALSE
WT1	ENSG00000049449.10	RCN1	-0.1520707774336487	0.10081725528869784	0.4968519591271782	FALSE
WT1	ENSG00000049540.19	ELN	-0.05355894527309832	0.5642178495045096	0.8962368338410903	FALSE
WT1	ENSG00000049541.11	RFC2	-0.029522484025164827	0.7572104520025726	0.9569342608817487	FALSE
WT1	ENSG00000049618.25	ARID1B	-0.12239985776751101	0.2600596395256507	0.7233426865268112	FALSE
WT1	ENSG00000049656.14	CLPTM1L	0.021684227419000727	0.8051126553289382	0.9705881446807502	FALSE
WT1	ENSG00000049759.20	NEDD4L	0.17969890337503933	0.12567799643491082	0.5509273027750424	FALSE
WT1	ENSG00000049769.14	PPP1R3F	0.021436684274413708	0.8188902936491262	0.9739673314581982	FALSE
WT1	ENSG00000049860.14	HEXB	0.008863098282005748	0.9300519138193036	0.9952521504265527	FALSE
WT1	ENSG00000049883.15	PTCD2	0.06590284188898902	0.5255745314045135	0.8849138088508235	FALSE
WT1	ENSG00000050030.16	NEXMIF	0.04744638063361674	0.26276973795962405	NA	FALSE
WT1	ENSG00000050130.18	JKAMP	-0.08760679285202264	0.4058287442280131	0.8305948948120195	FALSE
WT1	ENSG00000050165.19	DKK3	0.02145136080427023	0.6958003555928869	0.9390905968459609	FALSE
WT1	ENSG00000050327.15	ARHGEF5	0.1462255736780898	0.17206335399763634	0.6249736740507785	FALSE
WT1	ENSG00000050344.9	NFE2L3	-0.0628995267651154	0.5283153037842283	0.8869376456721291	FALSE
WT1	ENSG00000050393.12	MCUR1	-0.11935390615646974	0.2577662768762143	0.7212745326873089	FALSE
WT1	ENSG00000050405.14	LIMA1	-0.12990089280738124	0.23293548121170804	0.6953176568312982	FALSE
WT1	ENSG00000050426.16	LETMD1	0.07227678910129472	0.468100551830583	0.863576097300748	FALSE
WT1	ENSG00000050628.21	PTGER3	0.15893957701164113	0.13737944822045953	0.574146656276326	FALSE
WT1	ENSG00000050730.16	TNIP3	0.053136758949924597	0.37182912307723254	0.8094112022711819	FALSE
WT1	ENSG00000050748.18	MAPK9	0.009192589970615544	0.9275324642903386	0.9949725593260283	FALSE
WT1	ENSG00000050820.17	BCAR1	0.4625380074172704	9.83993e+11	0.029731122673287414	FALSE
WT1	ENSG00000051009.11	FHIP1B	0.05973819156428068	0.5578739790555952	0.8942185875572198	FALSE
WT1	ENSG00000051108.15	HERPUD1	-0.003278559694058901	0.9741177703369884	0.9970809540270208	FALSE
WT1	ENSG00000051128.19	HOMER3	0.6033893008331305	4.77729e+11	0.017024279927923245	FALSE
WT1	ENSG00000051180.17	RAD51	-0.15522946961997916	0.17494459363096354	0.6293369839952568	FALSE
WT1	ENSG00000051341.15	POLQ	-0.012963871140250384	0.884710517210508	0.9875977796851622	FALSE
WT1	ENSG00000051382.9	PIK3CB	0.018602942248230746	0.852784583322923	0.982136894680978	FALSE
WT1	ENSG00000051523.12	CYBA	0.22342606302640103	0.06345127049459784	0.40394694821602134	FALSE
WT1	ENSG00000051596.10	THOC3	-0.03483632308449842	0.731274159965887	0.9494150286997771	FALSE
WT1	ENSG00000051620.11	HEBP2	-0.07890860419138525	0.39334681204662175	0.8219734441676437	FALSE
WT1	ENSG00000051825.15	MPHOSPH9	-0.05571020493871131	0.588635078631325	0.903410526766939	FALSE
WT1	ENSG00000052126.17	PLEKHA5	-0.1292299836418111	0.22086705381499	0.685114926885696	FALSE
WT1	ENSG00000052723.12	SIKE1	0.03048957842864561	0.7605819914287044	0.9579272338597371	FALSE
WT1	ENSG00000052749.14	RRP12	-0.270622771566677	0.03143880754026687	0.2836423077079789	FALSE
WT1	ENSG00000052795.13	FNIP2	0.28978384966756165	0.032076583727554515	0.28697771179606013	FALSE
WT1	ENSG00000052802.13	MSMO1	-0.6812519297694679	1.77852e+12	0.008254510985191598	FALSE
WT1	ENSG00000052841.16	TTC17	-0.14144276943791592	0.18886029782851738	0.6469051946416321	FALSE
WT1	ENSG00000052850.8	ALX4	-0.8488812193054386	1.68921e+09	2.78225e+10	FALSE
WT1	ENSG00000053108.18	FSTL4	-0.03684942735094637	0.441057103527028	NA	FALSE
WT1	ENSG00000053254.16	FOXN3	-0.089446479443991	0.3985408696211602	0.8261336621787869	FALSE
WT1	ENSG00000053328.9	METTL24	0.14800617539440467	0.14258983034098308	0.5812789178407161	FALSE
WT1	ENSG00000053371.13	AKR7A2	0.18342018488501155	0.11731664514259167	0.5355580394368356	FALSE
WT1	ENSG00000053372.5	MRTO4	-0.14347074205960764	0.13602304566171355	0.5719574267456735	FALSE
WT1	ENSG00000053501.14	USE1	0.247653039913243	0.055985221377694974	0.37712538649733085	FALSE
WT1	ENSG00000053747.17	LAMA3	0.04687041086659077	0.4584336554574803	0.8583621693275322	FALSE
WT1	ENSG00000053770.12	AP5M1	0.02891751670687676	0.774287833708482	0.9619423563862177	FALSE
WT1	ENSG00000053900.11	ANAPC4	-0.009217963404416394	0.9272254153101968	0.9949725593260283	FALSE
WT1	ENSG00000054116.12	TRAPPC3	0.0644409927018478	0.5289079958070799	0.8873496408727384	FALSE
WT1	ENSG00000054118.15	THRAP3	-0.10204934545417632	0.3409978963487325	0.7926142260469151	FALSE
WT1	ENSG00000054148.18	PHPT1	0.13879130853037752	0.21270490602911704	0.6746811791520091	FALSE
WT1	ENSG00000054267.22	ARID4B	-0.03809668690640912	0.6999063432597309	0.940033715984784	FALSE
WT1	ENSG00000054277.14	OPN3	0.06826592520714808	0.5107083946817164	0.8812814699380941	FALSE
WT1	ENSG00000054282.16	SDCCAG8	0.051446372268097944	0.6033434427063066	0.9105369324108676	FALSE
WT1	ENSG00000054356.14	PTPRN	0.017187017077372406	0.5539393467381835	NA	FALSE
WT1	ENSG00000054392.13	HHAT	0.7262643530020289	0.001031303667631683	0.030815901183702456	FALSE
WT1	ENSG00000054523.20	KIF1B	0.0305796504858766	0.7575979199922283	0.9569342608817487	FALSE
WT1	ENSG00000054598.9	FOXC1	-0.16066565555419174	0.04884627292304219	0.3560268548832206	FALSE
WT1	ENSG00000054611.14	TBC1D22A	-0.05482065368679856	0.5943805603705112	0.907510038928114	FALSE
WT1	ENSG00000054654.20	SYNE2	0.0062693296699685205	0.9310033508523483	0.9952521504265527	FALSE
WT1	ENSG00000054690.14	PLEKHH1	-0.08755460406723417	0.1456983901208222	0.584090963779111	FALSE
WT1	ENSG00000054793.14	ATP9A	0.09109783382303487	0.37984062423661097	0.8143572773842181	FALSE
WT1	ENSG00000054938.17	CHRDL2	-0.10666428452416302	0.28177186171083973	0.743394683851988	FALSE
WT1	ENSG00000054965.11	FAM168A	0.11227261954884964	0.3010938990646404	0.7603726403487338	FALSE
WT1	ENSG00000054967.13	RELT	0.12238159398303342	0.2617689292922626	0.7240325945159325	FALSE
WT1	ENSG00000054983.17	GALC	0.043710481949884354	0.6487175530729062	0.9266993532411193	FALSE
WT1	ENSG00000055044.11	NOP58	-0.3434781887053643	0.018452066161715044	0.2099718350741277	FALSE
WT1	ENSG00000055070.17	SZRD1	0.18755066087419447	0.06361466436804203	0.40398668727228754	FALSE
WT1	ENSG00000055118.18	KCNH2	0.013881665379848078	0.7998341945535807	NA	FALSE
WT1	ENSG00000055130.18	CUL1	-0.06501647684593043	0.502744653287864	0.8779269936494696	FALSE
WT1	ENSG00000055147.19	FAM114A2	0.1402555383958013	0.21145879461298758	0.6732584818583239	FALSE
WT1	ENSG00000055163.21	CYFIP2	0.3735412567491191	0.011924393461628874	0.16251347940742641	FALSE
WT1	ENSG00000055208.20	TAB2	0.12401872615153854	0.24443486077551585	0.7084414655867204	FALSE
WT1	ENSG00000055211.14	GINM1	0.06333247895266764	0.5360660380846006	0.8897930792198329	FALSE
WT1	ENSG00000055332.19	EIF2AK2	0.0010188894466137185	0.9919061044677484	1	FALSE
WT1	ENSG00000055483.20	USP36	-0.26231395008870734	0.04520166541635127	0.340867500342401	FALSE
WT1	ENSG00000055609.21	KMT2C	-0.005676981648759719	0.952696650219078	0.9962402538136114	FALSE
WT1	ENSG00000055732.13	MCOLN3	0.023163915632900663	0.5937259808353882	NA	FALSE
WT1	ENSG00000055917.17	PUM2	0.42914178303649614	0.0015909105588060755	0.04213105491614677	FALSE
WT1	ENSG00000055950.17	MRPL43	-0.06867568444205992	0.504653882609161	0.8788981738903068	FALSE
WT1	ENSG00000055955.17	ITIH4	-0.008948362654913052	0.6867291863340999	NA	FALSE
WT1	ENSG00000056050.7	HPF1	0.22163605955956014	0.053094072648876604	0.36962293978805955	FALSE
WT1	ENSG00000056097.16	ZFR	0.03263065910607092	0.7233755272080353	0.9465441731164999	FALSE
WT1	ENSG00000056277.16	ZNF280C	-0.13735051684480434	0.20674760965086825	0.6674372394372832	FALSE
WT1	ENSG00000056487.17	PHF21B	-0.060131870878678266	0.46360733909234886	0.8614424370738882	FALSE
WT1	ENSG00000056558.11	TRAF1	0.020668741716799364	0.6279098417753921	NA	FALSE
WT1	ENSG00000056586.16	RC3H2	-0.04412866058154454	0.6404727337856985	0.9231604911316619	FALSE
WT1	ENSG00000056972.21	TRAF3IP2	-0.054044466271294535	0.5897422588661259	0.9036335976511651	FALSE
WT1	ENSG00000056998.21	GYG2	1043981067577610	2.55364e+08	3.9643e+11	TRUE
WT1	ENSG00000057019.16	DCBLD2	-0.005441700917886006	0.9563428194553849	0.9963950964229739	FALSE
WT1	ENSG00000057252.13	SOAT1	0.0526266783889042	0.6070834935476861	0.9115810290842694	FALSE
WT1	ENSG00000057294.19	PKP2	-0.057405867215799294	0.36401170852881204	0.8048605113679417	FALSE
WT1	ENSG00000057608.17	GDI2	-0.19652054548663422	0.06259175597120326	0.4000777359900952	FALSE
WT1	ENSG00000057657.17	PRDM1	-0.013367770246587685	0.6943068239749097	NA	FALSE
WT1	ENSG00000057663.16	ATG5	-0.09896851351781746	0.35473506028208235	0.7994134756938096	FALSE
WT1	ENSG00000057757.10	PITHD1	-0.4830627200941091	0.002110949500843501	0.05167690946937438	FALSE
WT1	ENSG00000057935.14	MTA3	0.08971969783797512	0.39745553865666977	0.824942198002856	FALSE
WT1	ENSG00000058056.10	USP13	0.4166893038549711	7.38015e+11	0.02361998131304905	FALSE
WT1	ENSG00000058063.16	ATP11B	-7.49724e+11	0.9938292120273972	1	FALSE
WT1	ENSG00000058085.15	LAMC2	0.038168039071702686	0.3616815608310743	NA	FALSE
WT1	ENSG00000058091.17	CDK14	0.5071260935654445	1.18769e+12	0.005919147568640393	FALSE
WT1	ENSG00000058262.11	SEC61A1	0.08920346607622139	0.37341298310661364	0.8108217293216572	FALSE
WT1	ENSG00000058272.19	PPP1R12A	-0.049116483710603065	0.6289208409250386	0.9193961861123141	FALSE
WT1	ENSG00000058335.16	RASGRF1	-4.33794e+11	0.9935337682230938	NA	FALSE
WT1	ENSG00000058404.21	CAMK2B	0.02602148597093697	0.3975539787742623	NA	FALSE
WT1	ENSG00000058453.17	CROCC	-0.10300964546596524	0.24165872242776104	0.7052382681740148	FALSE
WT1	ENSG00000058600.16	POLR3E	-0.10166305613483773	0.34174670457019457	0.7928960641039696	FALSE
WT1	ENSG00000058668.16	ATP2B4	-0.20584862288404768	0.09264481750001229	0.4816246748095327	FALSE
WT1	ENSG00000058673.17	ZC3H11A	0.06331553909837156	0.5399780242466661	0.890319996544505	FALSE
WT1	ENSG00000058729.11	RIOK2	-0.024788132712432524	0.8067307704509727	0.9707506936663255	FALSE
WT1	ENSG00000058799.15	YIPF1	-0.0043350802236046815	0.9626386226402814	0.9963950964229739	FALSE
WT1	ENSG00000058804.12	NDC1	0.06320628333816844	0.5352063384180705	0.8897930792198329	FALSE
WT1	ENSG00000058866.15	DGKG	-0.02640029608096794	0.7948607198035591	0.9684355610210029	FALSE
WT1	ENSG00000059122.17	FLYWCH1	0.04148972226570211	0.6820962966021672	0.9355112199980306	FALSE
WT1	ENSG00000059145.19	UNKL	-0.8322392284215735	4.6861e+09	6.45822e+09	FALSE
WT1	ENSG00000059377.19	TBXAS1	0.007279471073548282	0.8063601642610362	NA	FALSE
WT1	ENSG00000059378.13	PARP12	0.04941040918375121	0.59415211140223545	0.9073516979419485	FALSE
WT1	ENSG00000059573.9	ALDH18A1	0.06795216307852892	0.5093176296914481	0.881078419998558	FALSE
WT1	ENSG00000059588.10	TARBP1	0.11312683382094794	0.22878305624563716	0.6898736230528189	FALSE
WT1	ENSG00000059691.12	GATB	0.18000174065878913	0.1101976076502046	0.5200600547288583	FALSE
WT1	ENSG00000059728.11	MXD1	-0.025936629863154422	0.7534461393516227	0.9558921905891581	FALSE
WT1	ENSG00000059758.8	CDK17	0.0511270922165326	0.6187088403148471	0.9146949175870587	FALSE
WT1	ENSG00000059769.20	DNAJC25	0.16412564592363413	0.1559414648179806	0.5983367681339904	FALSE
WT1	ENSG00000059804.17	SLC2A3	-0.07857935130331431	0.4476930340642561	0.8512683265240738	FALSE
WT1	ENSG00000059915.17	PSD	-0.009894572505618258	0.8941176807397702	0.9891484322355883	FALSE
WT1	ENSG00000060069.18	CTDP1	-0.012166448284979352	0.9030643008857352	0.9913489340659634	FALSE
WT1	ENSG00000060138.13	YBX3	-0.07374254568784268	0.4066234035981072	0.8307304397033833	FALSE
WT1	ENSG00000060140.9	STYK1	-0.07726059973857588	0.09883313202492877	NA	FALSE
WT1	ENSG00000060237.19	WNK1	-0.07478264358765756	0.46984900577706784	0.8640821495824489	FALSE
WT1	ENSG00000060339.14	CCAR1	-0.07074152170752832	0.44833258225763245	0.8512683265240738	FALSE
WT1	ENSG00000060491.17	OGFR	0.031141630187474734	0.7583657259144663	0.9573312921021387	FALSE
WT1	ENSG00000060558.4	GNA15	-0.013339967728029261	0.6389467555215815	NA	FALSE
WT1	ENSG00000060642.12	PIGV	0.20477332061810063	0.039390525541023035	0.3161072120956965	FALSE
WT1	ENSG00000060656.20	PTPRU	0.2830566815578251	0.03665720620363955	0.30542395249004056	FALSE
WT1	ENSG00000060688.13	SNRNP40	0.049031728507683094	0.6294044970231346	0.9193961861123141	FALSE
WT1	ENSG00000060709.17	RIMBP2	-0.014796518644867078	0.7646281312430134	NA	FALSE
WT1	ENSG00000060718.22	COL11A1	-0.008251097838455563	0.8470710532135476	NA	FALSE
WT1	ENSG00000060749.17	QSER1	-0.05836952489544825	0.5611994212914503	0.895462390219645	FALSE
WT1	ENSG00000060762.20	MPC1	0.019269409527318215	0.8481860893276465	0.982136894680978	FALSE
WT1	ENSG00000060971.19	ACAA1	0.028649889396147748	0.7672366861031552	0.9596670077878985	FALSE
WT1	ENSG00000060982.15	BCAT1	0.021089256607786766	0.8087791870877665	0.9716573297284624	FALSE
WT1	ENSG00000061273.18	HDAC7	-0.03040562140159435	0.7627769441003931	0.9583116743697443	FALSE
WT1	ENSG00000061337.16	LZTS1	-0.08572095481693667	0.41519919963966007	0.8375922913119117	FALSE
WT1	ENSG00000061656.11	SPAG4	-0.006192001163781858	0.7779476923314322	NA	FALSE
WT1	ENSG00000061676.16	NCKAP1	-0.14697942979016276	0.14817311135557026	0.5873209539374552	FALSE
WT1	ENSG00000061794.13	MRPS35	0.04253022844606232	0.6667213254312321	0.9318604490233161	FALSE
WT1	ENSG00000061936.10	SFSWAP	-0.001496375149416174	0.9880941364471498	0.9996935825925547	FALSE
WT1	ENSG00000061938.21	TNK2	-0.07365967619935299	0.4064204654287251	0.8307205819951168	FALSE
WT1	ENSG00000061987.16	MON2	-0.33962333890634466	0.019872244164870087	0.21927657654471847	FALSE
WT1	ENSG00000062194.16	GPBP1	-0.058204940660984715	0.5347408763954369	0.8897930792198329	FALSE
WT1	ENSG00000062282.15	DGAT2	0.21554285675907475	0.057626363549178765	0.38379809260334435	FALSE
WT1	ENSG00000062370.17	ZNF112	-0.050773001065475755	0.5033716379780471	0.8783639977430884	FALSE
WT1	ENSG00000062485.19	CS	-0.17701311898274208	0.08582220894424032	0.4640548958540089	FALSE
WT1	ENSG00000062524.16	LTK	-0.20455618669889072	0.03596584778910565	0.30227426275025576	FALSE
WT1	ENSG00000062582.14	MRPS24	0.0018695237927318187	0.9753575691817202	0.9975902559158133	FALSE
WT1	ENSG00000062598.18	ELMO2	0.010088677219659255	0.9186586414380633	0.9948403147468305	FALSE
WT1	ENSG00000062650.20	WAPL	-0.020258356249896244	0.8364511090678807	0.9782740456417385	FALSE
WT1	ENSG00000062716.13	VMP1	-0.06677789785367103	0.5197192178838906	0.8842873049716906	FALSE
WT1	ENSG00000062725.10	APPBP2	-0.013061724910354962	0.8964289898778708	0.9896638756690167	FALSE
WT1	ENSG00000062822.16	POLD1	-0.041963862025295534	0.68148103197336	0.9355112199980306	FALSE
WT1	ENSG00000063015.21	SEZ6	0.04951935166264815	0.43896359607549784	0.8480012754221492	FALSE
WT1	ENSG00000063046.18	EIF4B	0.11346129063758455	0.22392291711214307	0.6870799519608957	FALSE
WT1	ENSG00000063127.16	SLC6A16	-0.013952220023215446	0.6011480357360692	NA	FALSE
WT1	ENSG00000063169.12	BICRA	-0.022171809815109664	0.7767048993744152	0.9624891753264632	FALSE
WT1	ENSG00000063176.16	SPHK2	-0.04166899256122014	0.6831554214084624	0.9355112199980306	FALSE
WT1	ENSG00000063177.13	RPL18	-0.03368798424016367	0.7369326947183128	0.9514938888043558	FALSE
WT1	ENSG00000063180.9	CA11	-0.18446196216020136	0.10774941848581468	0.5136828966005693	FALSE
WT1	ENSG00000063241.8	ISOC2	-0.10437320917381471	0.33216792634792414	0.7870927659328543	FALSE
WT1	ENSG00000063244.14	U2AF2	-0.3182837391850728	0.004767656581705897	0.0885721730296009	FALSE
WT1	ENSG00000063245.15	EPN1	0.023350512976545508	0.8029532691012375	0.9705647574064583	FALSE
WT1	ENSG00000063322.15	MED29	-0.01774315586079117	0.8562970890281284	0.9832331640368495	FALSE
WT1	ENSG00000063587.15	ZNF275	-0.4407714402915317	0.0038992073153645067	0.07755919587822242	FALSE
WT1	ENSG00000063601.17	MTMR1	-0.0591068770766075	0.5652167614073171	0.896453481531073	FALSE
WT1	ENSG00000063660.9	GPC1	-0.25797973517680983	0.046051278720325474	0.3441995408946961	FALSE
WT1	ENSG00000063761.16	ADCK1	-0.10623778609546274	0.31217238989927965	0.7701712257156342	FALSE
WT1	ENSG00000063854.13	HAGH	0.08939489558864186	0.3831010675227635	0.8160509903653843	FALSE
WT1	ENSG00000063978.17	RNF4	-0.01726998687498974	0.8602259414243628	0.9834365967776391	FALSE
WT1	ENSG00000064012.24	CASP8	0.04079839172683823	0.6892702281376317	0.936618720340529	FALSE
WT1	ENSG00000064042.18	LIMCH1	-0.06664232688969274	0.5150328813093027	0.8835303054697627	FALSE
WT1	ENSG00000064102.15	INTS13	-0.06688265422174229	0.502014507320097	0.8774696435699794	FALSE
WT1	ENSG00000064115.11	TM7SF3	0.2650617360182408	0.030805617717807064	0.2813069131941785	FALSE
WT1	ENSG00000064195.7	DLX3	-0.02041175995056036	0.6334116852292462	NA	FALSE
WT1	ENSG00000064199.7	SPA17	0.5824158641843603	0.0015123200826123605	0.04076925156838831	FALSE
WT1	ENSG00000064225.13	ST3GAL6	0.15597385282268555	0.06907115532686012	0.42088434444617684	FALSE
WT1	ENSG00000064300.9	NGFR	-0.24033559328234952	0.04909654606060891	0.3566100190781567	FALSE
WT1	ENSG00000064309.16	CDON	0.10312845479728269	0.32471860770228	0.7788714071271943	FALSE
WT1	ENSG00000064313.13	TAF2	-0.9923574822917122	2.37187e+09	2.48329e+11	FALSE
WT1	ENSG00000064393.16	HIPK2	7.06448e+10	0.9942145307891849	1	FALSE
WT1	ENSG00000064419.14	TNPO3	0.015026294356372559	0.8574488296254187	0.9832331640368495	FALSE
WT1	ENSG00000064490.14	RFXANK	0.37983882027815985	0.009861846234260787	0.14399361647559586	FALSE
WT1	ENSG00000064545.15	TMEM161A	-0.12453801548638795	0.24970824370576292	0.7129721125587721	FALSE
WT1	ENSG00000064547.14	LPAR2	-0.29590707402421856	0.032182671404494684	0.28697771179606013	FALSE
WT1	ENSG00000064601.21	CTSA	-0.09194460810905909	0.3762417402803793	0.8122971642907569	FALSE
WT1	ENSG00000064607.17	SUGP2	-0.0619837404856685	0.5369306738997512	0.8897930792198329	FALSE
WT1	ENSG00000064651.14	SLC12A2	-0.5077084059174205	0.003560029034245205	0.0733722909750424	FALSE
WT1	ENSG00000064652.11	SNX24	0.5199000084577842	0.003243708480411715	0.0694287269991135	FALSE
WT1	ENSG00000064655.19	EYA2	0.003422177430078727	0.875715165039642	NA	FALSE
WT1	ENSG00000064666.15	CNN2	0.6306863778122176	2.93642e+08	4.39721e+10	FALSE
WT1	ENSG00000064687.13	ABCA7	-0.035901675085613656	0.6008468916185363	0.9101322568895619	FALSE
WT1	ENSG00000064703.13	DDX20	0.036353383341069585	0.7197316692465996	0.9448180084684171	FALSE
WT1	ENSG00000064726.10	BTBD1	0.05580063471386712	0.5471945664063227	0.8916368145074658	FALSE
WT1	ENSG00000064763.12	FAR2	0.0948493712470195	0.1960647743818305	0.6555096662232887	FALSE
WT1	ENSG00000064787.14	BCAS1	0.37599780199640837	0.01268011599657971	0.16905986836111112	FALSE
WT1	ENSG00000064835.12	POU1F1	-124494415014952	2.45418e+10	2.54971e+12	TRUE
WT1	ENSG00000064932.16	SBNO2	-0.12599694465647313	0.24401004283927252	0.7078177917927866	FALSE
WT1	ENSG00000064933.19	PMS1	0.12075932226653227	0.2659915852819645	0.7277319533955015	FALSE
WT1	ENSG00000064961.19	HMG20B	-0.013782246733866584	0.8911236624332383	0.9883446151185942	FALSE
WT1	ENSG00000064989.13	CALCRL	0.03623633552797076	0.6071851204615819	0.9115810290842694	FALSE
WT1	ENSG00000064995.19	TAF11	0.04462439666895027	0.6285749906628619	0.9193961861123141	FALSE
WT1	ENSG00000064999.16	ANKS1A	-0.07107298328281345	0.4795346836657856	0.8679626069401192	FALSE
WT1	ENSG00000065000.20	AP3D1	-0.30402007881631954	0.026005838836534435	0.25495006812768806	FALSE
WT1	ENSG00000065029.15	ZNF76	0.0535714047664293	0.5960486038180672	0.9080960400763574	FALSE
WT1	ENSG00000065054.14	NHERF2	0.17980285305929816	0.12745007905204195	0.5548196173902711	FALSE
WT1	ENSG00000065057.9	NTHL1	0.18688889800526487	0.1102721095016313	0.5202008770272554	FALSE
WT1	ENSG00000065060.18	BLTP3A	0.05085373859926619	0.6188738210645526	0.9147980548645996	FALSE
WT1	ENSG00000065135.12	GNAI3	0.0073830389391303505	0.9391866995165599	0.9952521504265527	FALSE
WT1	ENSG00000065150.21	IPO5	-0.2633118985935032	0.013240354167722547	0.17244380268974033	FALSE
WT1	ENSG00000065154.12	OAT	-0.19425821355700526	0.10522092861567649	0.506989585513872	FALSE
WT1	ENSG00000065183.16	WDR3	-0.21798515256900494	0.0538304464602323	0.3709357193326007	FALSE
WT1	ENSG00000065243.20	PKN2	-0.043587592468497076	0.6527454699355297	0.9284508152589434	FALSE
WT1	ENSG00000065268.11	WDR18	0.13385864708094053	0.21542135905776946	0.6789920362740337	FALSE
WT1	ENSG00000065308.5	TRAM2	0.11282530156154512	0.2694405304934687	0.7309171140150191	FALSE
WT1	ENSG00000065320.9	NTN1	-0.16368585370621316	0.08365801950324732	0.4594897159051884	FALSE
WT1	ENSG00000065328.17	MCM10	-0.1379165107637053	0.16468762992902256	0.6121082792473026	FALSE
WT1	ENSG00000065357.20	DGKA	-0.129319901487218	0.18806855716333484	0.6458573168802314	FALSE
WT1	ENSG00000065413.20	ANKRD44	-0.009338446321745367	0.9183192042153732	0.9948083979341338	FALSE
WT1	ENSG00000065427.15	KARS1	0.08479122531562923	0.3938048443935581	0.8221870812149322	FALSE
WT1	ENSG00000065457.11	ADAT1	0.30483284346899886	0.020644064117975543	0.22376172270305206	FALSE
WT1	ENSG00000065485.20	PDIA5	0.06126075674077594	0.5533953763836277	0.8935657603749079	FALSE
WT1	ENSG00000065491.8	TBC1D22B	0.10189661955952171	0.33237996375015244	0.7871512871137224	FALSE
WT1	ENSG00000065518.8	NDUFB4	0.04660669102497467	0.6464961884825325	0.9262160535316029	FALSE
WT1	ENSG00000065526.13	SPEN	0.0020319726294142277	0.9810315966816998	0.9980373359421003	FALSE
WT1	ENSG00000065534.20	MYLK	0.016178282659691824	0.8709220958925504	0.9850023117007202	FALSE
WT1	ENSG00000065548.18	ZC3H15	-0.37765367745548856	0.006910427975423115	0.11551019831196113	FALSE
WT1	ENSG00000065559.15	MAP2K4	0.12662276501053493	0.2507703782258312	0.7142354973256171	FALSE
WT1	ENSG00000065600.13	PACC1	-0.04089434583471436	0.68473987312365	0.93593110659463	FALSE
WT1	ENSG00000065613.15	SLK	-0.1684473858144565	0.14335567054264964	0.581954218920657	FALSE
WT1	ENSG00000065615.14	CYB5R4	-0.27613957851984844	0.03505663241579848	0.2985108749417007	FALSE
WT1	ENSG00000065621.15	GSTO2	0.014443551303368315	0.6338667824347772	NA	FALSE
WT1	ENSG00000065665.21	SEC61A2	0.1586209431876766	0.14787072565633438	0.5873209539374552	FALSE
WT1	ENSG00000065717.16	TLE2	0.2507196623727361	0.0380957195664424	0.3092072046059922	FALSE
WT1	ENSG00000065802.12	ASB1	-0.2196189372176755	0.07494532945378075	0.43759441543859345	FALSE
WT1	ENSG00000065809.14	FAM107B	0.021087708628611323	0.8101777938934824	0.9720930482594529	FALSE
WT1	ENSG00000065833.9	ME1	-0.42969552493598756	0.005431956611390502	0.09691414265976238	FALSE
WT1	ENSG00000065882.18	TBC1D1	0.12741357666945613	0.24587236533387496	0.7097140769821149	FALSE
WT1	ENSG00000065883.18	CDK13	0.2687924070396195	0.037611338825696915	0.3080102271314211	FALSE
WT1	ENSG00000065911.13	MTHFD2	-0.04203379860611406	0.6750908376562327	0.9338693160337459	FALSE
WT1	ENSG00000065923.10	SLC9A7	0.04368722048361633	0.648219747813123	0.9266993532411193	FALSE
WT1	ENSG00000065970.9	FOXJ2	0.06909888907300682	0.5007727417253548	0.8765469997074444	FALSE
WT1	ENSG00000065978.19	YBX1	0.01236195917789436	0.8750559025319278	0.985631110479967	FALSE
WT1	ENSG00000065989.16	PDE4A	-0.21752426543960696	0.07498769306011882	0.43759441543859345	FALSE
WT1	ENSG00000066027.12	PPP2R5A	-0.011349113100417465	0.9103847197965759	0.9929724032019771	FALSE
WT1	ENSG00000066044.15	ELAVL1	0.08417126773911192	0.38180670494221625	0.8151662789010423	FALSE
WT1	ENSG00000066084.13	DIP2B	0.21079430098064614	0.08528513532214596	0.46240908778037065	FALSE
WT1	ENSG00000066117.15	SMARCD1	0.13649745600860858	0.19039965934508843	0.6488354724792148	FALSE
WT1	ENSG00000066135.13	KDM4A	0.07378250195774107	0.47015001410351	0.8640821495824489	FALSE
WT1	ENSG00000066136.21	NFYC	0.0683484587023739	0.49285713574442613	0.8720723798459609	FALSE
WT1	ENSG00000066185.13	ZMYND12	0.004869421913176526	0.9041939936695346	NA	FALSE
WT1	ENSG00000066230.12	SLC9A3	0.18074788780899237	0.12506402612088469	0.549716371788546	FALSE
WT1	ENSG00000066248.15	NGEF	-0.03846938407656831	0.40559368474536667	NA	FALSE
WT1	ENSG00000066279.19	ASPM	-0.048610328188936784	0.5951994814022847	0.9080167668882224	FALSE
WT1	ENSG00000066294.15	CD84	0.015943142163019838	0.49035631745511365	NA	FALSE
WT1	ENSG00000066322.15	ELOVL1	0.06240093653788438	0.5339311431156089	0.8897930792198329	FALSE
WT1	ENSG00000066336.13	SPI1	-0.03478761820105307	0.35994907562512335	NA	FALSE
WT1	ENSG00000066379.15	POLR1H	-0.0479176815789033	0.6391965323957667	0.9231604911316619	FALSE
WT1	ENSG00000066382.17	MPPED2	0.01215654889535552	0.7109698076168742	NA	FALSE
WT1	ENSG00000066405.13	CLDN18	-0.005621361080342963	0.8976579489848708	NA	FALSE
WT1	ENSG00000066422.7	ZBTB11	0.11416098078881912	0.2893518740260549	0.7491882700597179	FALSE
WT1	ENSG00000066427.25	ATXN3	-0.04025922922890298	0.6922419843832128	0.9376621082286004	FALSE
WT1	ENSG00000066455.13	GOLGA5	0.02409350328103911	0.8015815534939845	0.970321992234107	FALSE
WT1	ENSG00000066468.24	FGFR2	-0.02858730885527471	0.4835621027421649	NA	FALSE
WT1	ENSG00000066557.6	LRRC40	-0.03539269100563024	0.7282314549290512	0.9484565120802088	FALSE
WT1	ENSG00000066583.12	ISOC1	0.009865387667074697	0.9222991809486739	0.9948403147468305	FALSE
WT1	ENSG00000066629.19	EML1	0.1521282283469512	0.17971780014265995	0.6344141685119616	FALSE
WT1	ENSG00000066651.20	TRMT11	-0.09888142622848607	0.34655411786154994	0.7959787296199734	FALSE
WT1	ENSG00000066654.14	THUMPD1	0.17906159867453172	0.11753250621137128	0.5355580394368356	FALSE
WT1	ENSG00000066697.15	MSANTD3	0.2422329587868909	0.05334368399829578	0.36965792703283423	FALSE
WT1	ENSG00000066735.16	KIF26A	-0.004003810411111086	0.9683650619293444	0.9968211852252122	FALSE
WT1	ENSG00000066739.12	ATG2B	0.013446082772436273	0.8924656878102151	0.9885457277069274	FALSE
WT1	ENSG00000066777.9	ARFGEF1	-0.9218171136233634	3.57042e+11	0.0022639465463814216	FALSE
WT1	ENSG00000066827.16	ZFAT	-0.019175311659675155	0.8402747476684197	0.9795926934908796	FALSE
WT1	ENSG00000066855.16	MTFR1	-0.15170127852478024	0.18012122613830261	0.6353401097476926	FALSE
WT1	ENSG00000066926.13	FECH	0.14154703578377403	0.19111469822915444	0.6497332426681408	FALSE
WT1	ENSG00000066933.17	MYO9A	-0.03725137309268548	0.7090842962005358	0.9427003154330581	FALSE
WT1	ENSG00000067057.19	PFKP	-0.48786472114665913	1.43243e+12	0.006909452341082475	FALSE
WT1	ENSG00000067064.13	IDI1	-0.5071174993223055	0.002806321157372113	0.0626482207462277	FALSE
WT1	ENSG00000067066.17	SP100	0.05733145628645746	0.5186011136982567	0.8842873049716906	FALSE
WT1	ENSG00000067082.15	KLF6	-0.2697013926084262	0.01845376634332812	0.2099718350741277	FALSE
WT1	ENSG00000067113.17	PLPP1	0.2418999039369026	0.05174797795539471	0.3659205184636445	FALSE
WT1	ENSG00000067141.17	NEO1	0.014263245644618292	0.8717304106232551	0.9850663586745422	FALSE
WT1	ENSG00000067167.8	TRAM1	-0.15848533104813323	0.16786008335828143	0.6177316421915463	FALSE
WT1	ENSG00000067177.15	PHKA1	0.09664450826597677	0.3080228780676558	0.7669574569047974	FALSE
WT1	ENSG00000067182.9	TNFRSF1A	-0.18432200561891202	0.11370960786685035	0.5263956329842561	FALSE
WT1	ENSG00000067191.17	CACNB1	-0.04411411244889879	0.48055589113499136	0.8682793131330024	FALSE
WT1	ENSG00000067208.17	EVI5	0.15031413200061752	0.1383312006611322	0.5750514517251448	FALSE
WT1	ENSG00000067221.14	STOML1	0.003491745203889329	0.9702938332209751	0.9968211852252122	FALSE
WT1	ENSG00000067225.21	PKM	-0.21983194015886312	0.024870438513818798	0.24844685101156558	FALSE
WT1	ENSG00000067248.11	DHX29	-0.05008369240237088	0.6249986666882428	0.917126465916059	FALSE
WT1	ENSG00000067334.14	DNTTIP2	-0.13784765802981463	0.21587911469907783	0.6794834125205651	FALSE
WT1	ENSG00000067365.15	METTL22	0.02275594945155474	0.8225130766208605	0.9740343369435635	FALSE
WT1	ENSG00000067369.14	TP53BP1	-0.01753427136664896	0.8625377582078789	0.9834365967776391	FALSE
WT1	ENSG00000067445.22	TRO	-0.1188919755717529	0.2621575515384454	0.7240570512804917	FALSE
WT1	ENSG00000067533.6	RRP15	-0.0828900144541625	0.41213647884886684	0.8345623707645953	FALSE
WT1	ENSG00000067560.14	RHOA	0.03766523623306217	0.7083525241801445	0.9425195929752895	FALSE
WT1	ENSG00000067596.12	DHX8	0.16516893683302356	0.15393311227034334	0.5953667280421698	FALSE
WT1	ENSG00000067606.17	PRKCZ	-0.20277226310982743	0.03866539542552897	0.312145929408913	FALSE
WT1	ENSG00000067704.10	IARS2	-0.06975938591622609	0.4789882492298443	0.867743819675975	FALSE
WT1	ENSG00000067715.15	SYT1	0.048587466802613034	0.619617174994817	0.9155962325470459	FALSE
WT1	ENSG00000067798.16	NAV3	-0.21339811863368752	0.06633085622418002	0.41370362765853214	FALSE
WT1	ENSG00000067829.20	IDH3G	-0.0027398147574886726	0.9777217436567728	0.9977766260580628	FALSE
WT1	ENSG00000067836.13	ROGDI	0.10149109152116415	0.16708559909815116	0.616143168833954	FALSE
WT1	ENSG00000067840.13	PDZD4	-0.05045353483017369	0.47842713744740056	0.8676166277475189	FALSE
WT1	ENSG00000067842.19	ATP2B3	0.07386043279737992	0.1195140290648451	NA	FALSE
WT1	ENSG00000067900.9	ROCK1	-0.04079793850556462	0.6431107039487265	0.9249583370924985	FALSE
WT1	ENSG00000067955.15	CBFB	0.10983692534796949	0.2756691264312805	0.7393340332078417	FALSE
WT1	ENSG00000067992.17	PDK3	0.19810834735354907	0.08582919664173806	0.4640548958540089	FALSE
WT1	ENSG00000068001.14	HYAL2	0.8329527971142812	8.76206e+10	0.00467020917520574	FALSE
WT1	ENSG00000068024.18	HDAC4	-0.07392466005126405	0.4754655757669917	0.8658201641710922	FALSE
WT1	ENSG00000068028.18	RASSF1	-0.25089184498397576	0.053658141659304326	0.37053858205163187	FALSE
WT1	ENSG00000068078.20	FGFR3	0.1318481573232181	0.16590451811053916	0.6140604060293071	FALSE
WT1	ENSG00000068079.8	IFI35	0.0017460904652981616	0.9758156688875989	NA	FALSE
WT1	ENSG00000068097.16	HEATR6	-0.06132727218989556	0.5480874917473357	0.8921852248598718	FALSE
WT1	ENSG00000068120.15	COASY	-0.12226851117374571	0.25503356384766634	0.7183055569734861	FALSE
WT1	ENSG00000068137.15	PLEKHH3	-0.09061051784286071	0.379036983150577	0.8143572773842181	FALSE
WT1	ENSG00000068305.19	MEF2A	0.13278680314278765	0.23264024307264972	0.6949876405527996	FALSE
WT1	ENSG00000068308.15	OTUD5	-0.07620106261466943	0.41413390334071015	0.8369433635372783	FALSE
WT1	ENSG00000068323.17	TFE3	-0.04968845769749747	0.6247492648452461	0.917126465916059	FALSE
WT1	ENSG00000068354.16	TBC1D25	0.09360268047102911	0.3514250235519767	0.7985104926132229	FALSE
WT1	ENSG00000068366.21	ACSL4	-0.11236054779558133	0.29536343274656873	0.7552401595371369	FALSE
WT1	ENSG00000068383.19	INPP5A	-0.018154017150947412	0.857650904912242	0.9832331640368495	FALSE
WT1	ENSG00000068394.11	GPKOW	0.038971484239471936	0.6812335098629667	0.9355112199980306	FALSE
WT1	ENSG00000068400.14	GRIPAP1	-0.052060210730973056	0.6033840918908089	0.9105369324108676	FALSE
WT1	ENSG00000068438.15	FTSJ1	0.01278093330176625	0.896612562593039	0.9896638756690167	FALSE
WT1	ENSG00000068489.13	PRR11	-0.11241957466454217	0.20941221657900516	0.6701621290328744	FALSE
WT1	ENSG00000068615.20	REEP1	0.4231011594327951	0.00490783004032303	0.0906773632347508	FALSE
WT1	ENSG00000068650.19	ATP11A	-0.049506719091533744	0.46796657895796345	0.863576097300748	FALSE
WT1	ENSG00000068654.17	POLR1A	0.010695846052133022	0.914504557722355	0.994314253647696	FALSE
WT1	ENSG00000068697.7	LAPTM4A	0.02489703525473703	0.7961994678679324	0.9686938125415994	FALSE
WT1	ENSG00000068724.18	TTC7A	0.042674549667980774	0.5571648473710451	0.8937813248875388	FALSE
WT1	ENSG00000068745.15	IP6K2	0.04990854684230611	0.6174665639280759	0.9141001083528884	FALSE
WT1	ENSG00000068784.13	SRBD1	0.3744786491514787	0.012872379139768256	0.1699121387936845	FALSE
WT1	ENSG00000068796.19	KIF2A	0.24154981125897867	0.020779545355884374	0.22469280603756722	FALSE
WT1	ENSG00000068831.19	RASGRP2	0.010715618501565634	0.852374956356883	0.982136894680978	FALSE
WT1	ENSG00000068878.15	PSME4	-0.29340291279834774	0.020312518870359925	0.22205027747047096	FALSE
WT1	ENSG00000068885.15	IFT80	0.06741594235949032	0.43198727002747644	0.8448968045771565	FALSE
WT1	ENSG00000068903.21	SIRT2	-0.0887849393013198	0.3908070836973538	0.8216455304410367	FALSE
WT1	ENSG00000068912.15	ERLEC1	0.04310594748052167	0.6568698620858897	0.9296576645155243	FALSE
WT1	ENSG00000068971.14	PPP2R5B	0.04715519119951024	0.6131108753307087	0.9135402487665737	FALSE
WT1	ENSG00000068976.14	PYGM	0.028497229081566867	0.4081254910795291	NA	FALSE
WT1	ENSG00000069011.16	PITX1	-0.2796435733485015	0.028375530170543672	0.26762563581240423	FALSE
WT1	ENSG00000069018.19	TRPC7	0	1	NA	FALSE
WT1	ENSG00000069020.19	MAST4	-0.0036511851198631423	0.9591273921398186	0.9963950964229739	FALSE
WT1	ENSG00000069122.19	ADGRF5	-0.02471580863282714	0.34660111464859955	NA	FALSE
WT1	ENSG00000069188.17	SDK2	0.042767379910791485	0.5235259558098229	0.8849138088508235	FALSE
WT1	ENSG00000069248.12	NUP133	-0.0687328403542634	0.5052231625872418	0.8790407249525094	FALSE
WT1	ENSG00000069275.13	NUCKS1	-0.07157057291646782	0.3952103425709552	0.8236329585530141	FALSE
WT1	ENSG00000069329.19	VPS35	0.11523223429359385	0.24442866200792546	0.7084414655867204	FALSE
WT1	ENSG00000069345.12	DNAJA2	-0.08390616219539786	0.38475694701339663	0.8165766752155426	FALSE
WT1	ENSG00000069399.15	BCL3	0.04745001803823109	0.6298895773825521	0.9195318650161183	FALSE
WT1	ENSG00000069424.16	KCNAB2	-0.7743210429273547	0.0012794505077162578	0.03622695714301002	FALSE
WT1	ENSG00000069482.7	GAL	-0.029043036225706764	0.6253670787541491	NA	FALSE
WT1	ENSG00000069493.15	CLEC2D	4.94316e+10	0.9917212822781049	NA	FALSE
WT1	ENSG00000069509.6	FUNDC1	0.11364453495566326	0.273951396576916	0.7380785083119543	FALSE
WT1	ENSG00000069667.16	RORA	0.03341384322412297	0.4611457192019266	NA	FALSE
WT1	ENSG00000069696.7	DRD4	-0.04632093604937589	0.4376022397447465	0.8471267872457661	FALSE
WT1	ENSG00000069702.11	TGFBR3	0.04245478384055438	0.6523311342483367	0.9283861221452092	FALSE
WT1	ENSG00000069812.11	HES2	0.05890300360806969	0.16506997520471653	NA	FALSE
WT1	ENSG00000069849.11	ATP1B3	-0.015111098390059165	0.8772321453969226	0.9863442774282171	FALSE
WT1	ENSG00000069869.17	NEDD4	-0.10719518168344132	0.3202934563580118	0.7770326188175962	FALSE
WT1	ENSG00000069943.10	PIGB	0.0381431154014397	0.6359836643689987	0.9221685447394308	FALSE
WT1	ENSG00000069956.14	MAPK6	-0.008491514225335128	0.9315614847223099	0.9952521504265527	FALSE
WT1	ENSG00000069966.19	GNB5	0.2478292927343313	0.052753596826324245	0.3684949006458047	FALSE
WT1	ENSG00000069974.17	RAB27A	0.032650936476194374	0.5815811359355905	0.9021287265356708	FALSE
WT1	ENSG00000069998.12	HDHD5	-0.015199565190357048	0.876242617761845	0.9859231686983114	FALSE
WT1	ENSG00000070010.19	UFD1	-0.13515262260189234	0.20043804331922863	0.6620239541001391	FALSE
WT1	ENSG00000070018.9	LRP6	0.02121039401266991	0.8326906978032083	0.9771422855424479	FALSE
WT1	ENSG00000070047.13	PHRF1	-0.07360915800046844	0.4794653051174541	0.8679626069401192	FALSE
WT1	ENSG00000070061.16	ELP1	0.11153547348547521	0.2988117151043927	0.7585998165789338	FALSE
WT1	ENSG00000070081.18	NUCB2	-0.0817138114278187	0.4374927710206119	0.8471267872457661	FALSE
WT1	ENSG00000070087.15	PFN2	0.04806093746480266	0.638972234011004	0.9230889926786415	FALSE
WT1	ENSG00000070159.14	PTPN3	-0.07972505408051406	0.24628373359999448	0.7102942784543083	FALSE
WT1	ENSG00000070182.21	SPTB	0.03736342903129608	0.47533302397463234	NA	FALSE
WT1	ENSG00000070214.17	SLC44A1	0.504970828198339	0.0026350678527806816	0.059613444589038334	FALSE
WT1	ENSG00000070269.14	TMEM260	-0.007587489629471947	0.9382670218764523	0.9952521504265527	FALSE
WT1	ENSG00000070366.14	SMG6	0.15231650379459313	0.17450655203751345	0.6290003058605403	FALSE
WT1	ENSG00000070367.17	EXOC5	-0.05747151975601963	0.5685390203728053	0.898031953977405	FALSE
WT1	ENSG00000070371.16	CLTCL1	-0.06271282481986834	0.35423033699613493	0.7994120289858525	FALSE
WT1	ENSG00000070388.12	FGF22	0.017896201155047274	0.6016521403878823	NA	FALSE
WT1	ENSG00000070404.10	FSTL3	0.014358220702520135	0.8583925880089346	0.9832331640368495	FALSE
WT1	ENSG00000070413.21	DGCR2	0.0978653108102895	0.3539434166714363	0.7992711970580934	FALSE
WT1	ENSG00000070423.18	RNF126	-0.26873699543376695	0.013170352452370282	0.17186355576977105	FALSE
WT1	ENSG00000070444.15	MNT	-0.022942914901000075	0.8203660306229353	0.9739673314581982	FALSE
WT1	ENSG00000070476.15	ZXDC	0.0038105848009544864	0.9696639269012038	0.9968211852252122	FALSE
WT1	ENSG00000070495.15	JMJD6	-0.22658344458062443	0.06123635107775796	0.39553235660267766	FALSE
WT1	ENSG00000070501.12	POLB	-0.08210206074194606	0.43473023842256375	0.8453559544818205	FALSE
WT1	ENSG00000070540.13	WIPI1	-0.028785565339411616	0.4872596641427696	NA	FALSE
WT1	ENSG00000070610.14	GBA2	0.04132746290418203	0.6754751564007746	0.9338693160337459	FALSE
WT1	ENSG00000070614.15	NDST1	0.06885994550885557	0.5023194251903677	0.8776618572601689	FALSE
WT1	ENSG00000070718.13	AP3M2	-0.7309769754245903	1.24639e+12	0.006121364363034193	FALSE
WT1	ENSG00000070748.19	CHAT	0.10220168873655665	0.29018034889843697	0.7497944886593246	FALSE
WT1	ENSG00000070756.17	PABPC1	-0.49559355058230903	1.84013e+12	0.008396193153542706	FALSE
WT1	ENSG00000070759.17	TESK2	0.0663349522274593	0.11884710873188555	NA	FALSE
WT1	ENSG00000070761.8	CFAP20	0.03766830742572674	0.7074008801348658	0.9424103656639867	FALSE
WT1	ENSG00000070770.10	CSNK2A2	0.0028117887362385237	0.97721393328394	0.9977766260580628	FALSE
WT1	ENSG00000070778.13	PTPN21	0.008439249886804208	0.9283055520730099	0.9950539130557404	FALSE
WT1	ENSG00000070785.17	EIF2B3	-0.01147513734575975	0.9079500918012684	0.9916771134006978	FALSE
WT1	ENSG00000070808.17	CAMK2A	0.01062243574316044	0.7537539869801725	NA	FALSE
WT1	ENSG00000070814.22	TCOF1	-0.07503402445740613	0.33750432929085356	0.7897933584214576	FALSE
WT1	ENSG00000070831.18	CDC42	0.12545218069348243	0.2548940759732037	0.7183055569734861	FALSE
WT1	ENSG00000070882.13	OSBPL3	-0.022627738774143556	0.821684258361976	0.9739673314581982	FALSE
WT1	ENSG00000070886.12	EPHA8	-0.00764336276548598	0.756620326846386	NA	FALSE
WT1	ENSG00000070950.10	RAD18	0.1911424481343892	0.10721812051114024	0.5122348551904705	FALSE
WT1	ENSG00000070961.17	ATP2B1	0.021684454389857565	0.8306918466328224	0.9764276518285947	FALSE
WT1	ENSG00000070985.14	TRPM5	0.005600979110656795	0.8304290498296714	NA	FALSE
WT1	ENSG00000071051.14	NCK2	-0.11291651005345014	0.28724176689576814	0.7485336333446889	FALSE
WT1	ENSG00000071054.17	MAP4K4	-0.03294012494454811	0.7462653712442773	0.9533830153958851	FALSE
WT1	ENSG00000071082.11	RPL31	-0.055398045222367256	0.5882077786222866	0.903410526766939	FALSE
WT1	ENSG00000071127.18	WDR1	0.21813688099394926	0.06661701527278388	0.41513181447021863	FALSE
WT1	ENSG00000071189.21	SNX13	0.01582041570428588	0.8742810559564771	0.9854815508052228	FALSE
WT1	ENSG00000071205.12	ARHGAP10	-0.15199170629705014	0.18181244665262705	0.6383048880921187	FALSE
WT1	ENSG00000071242.13	RPS6KA2	0.13999970348832658	0.18974215939173653	0.6486404102685339	FALSE
WT1	ENSG00000071243.16	ING3	0.039275606523202874	0.6981356341093363	0.93928798061545	FALSE
WT1	ENSG00000071246.11	VASH1	0.48526707192534074	0.0045509129994650895	0.08536754301496596	FALSE
WT1	ENSG00000071282.12	LMCD1	-0.08484378195592719	0.1767803730725839	0.6293486019209948	FALSE
WT1	ENSG00000071462.13	BUD23	0.11944129459590538	0.25904797440642463	0.7224245183425916	FALSE
WT1	ENSG00000071537.14	SEL1L	0.04922253179741556	0.6199886868879849	0.915744445003185	FALSE
WT1	ENSG00000071539.14	TRIP13	0.11316363699573946	0.29480923014563426	0.7550591785515317	FALSE
WT1	ENSG00000071553.18	ATP6AP1	0.008719307234854094	0.9250274762920245	0.9948403147468305	FALSE
WT1	ENSG00000071564.19	TCF3	-0.24924534913420676	0.04230401598836002	0.32809588590756256	FALSE
WT1	ENSG00000071575.12	TRIB2	0.041445284200930514	0.654323661159887	0.9287751305964723	FALSE
WT1	ENSG00000071626.17	DAZAP1	-0.3146109129900113	0.010267047366689923	0.14736104328853783	FALSE
WT1	ENSG00000071655.18	MBD3	-0.05291266113970596	0.5948743580449691	0.907736197012242	FALSE
WT1	ENSG00000071794.16	HLTF	0.25687368643068476	0.034908409952943066	0.2983839668721122	FALSE
WT1	ENSG00000071859.15	FAM50A	-0.006154632252683927	0.9511757683957721	0.9959095040056849	FALSE
WT1	ENSG00000071889.17	FAM3A	0.4031606385813914	0.0058038747203550635	0.10153773571647084	FALSE
WT1	ENSG00000071894.17	CPSF1	-0.40029139067310554	0.004286158062123065	0.08222848123158255	FALSE
WT1	ENSG00000071909.19	MYO3B	-0.009075630131609972	0.7628090252834098	NA	FALSE
WT1	ENSG00000071967.12	CYBRD1	0.07292295411776946	0.3764503274747946	0.8123243525921994	FALSE
WT1	ENSG00000071994.11	PDCD2	-0.05060616685599552	0.6115704834208535	0.9133841127946334	FALSE
WT1	ENSG00000072041.18	SLC6A15	-0.042624147210866214	0.6534122720576827	0.928488215345032	FALSE
WT1	ENSG00000072042.13	RDH11	-0.49385657057991394	2.96977e+11	0.011901986135779245	FALSE
WT1	ENSG00000072062.16	PRKACA	-0.03771109160539748	0.7107203738065135	0.9430082504121589	FALSE
WT1	ENSG00000072071.17	ADGRL1	-0.21814451477045713	0.07601730870744115	0.44026148001831056	FALSE
WT1	ENSG00000072110.16	ACTN1	-0.13233454031837624	0.18862876561744008	0.6465927556927615	FALSE
WT1	ENSG00000072121.17	ZFYVE26	-0.05641739430304355	0.5616640669870088	0.8957780793239338	FALSE
WT1	ENSG00000072133.12	RPS6KA6	0.01804800014601104	0.546706062750064	NA	FALSE
WT1	ENSG00000072134.16	EPN2	0.26093675630433605	0.04120091348109477	0.322398341527037	FALSE
WT1	ENSG00000072135.13	PTPN18	-0.029445030614156653	0.6059940402962016	NA	FALSE
WT1	ENSG00000072163.20	LIMS2	0.2734228514074243	0.014141046935595524	0.17930536447588172	FALSE
WT1	ENSG00000072195.15	SPEG	-0.027548273567188426	0.7009959016472905	0.9401837783166144	FALSE
WT1	ENSG00000072210.19	ALDH3A2	-0.044183056241778665	0.6659313528749652	0.9316490786659207	FALSE
WT1	ENSG00000072274.14	TFRC	0.0027079057512630136	0.9781676287847029	0.9977766260580628	FALSE
WT1	ENSG00000072310.18	SREBF1	0.007491207428834054	0.9389790869299971	0.9952521504265527	FALSE
WT1	ENSG00000072315.4	TRPC5	-0.01941991987754773	0.5814168594348009	NA	FALSE
WT1	ENSG00000072364.13	AFF4	0.12446737206011957	0.22454722057347487	0.6870799519608957	FALSE
WT1	ENSG00000072401.15	UBE2D1	0.07684631255882927	0.46193307000938155	0.8606522339007735	FALSE
WT1	ENSG00000072415.10	PALS1	-0.3199173295828691	0.006938103401877898	0.1156864500564974	FALSE
WT1	ENSG00000072422.17	RHOBTB1	0.016273082799080307	0.8691968144748901	0.9843511803033594	FALSE
WT1	ENSG00000072501.19	SMC1A	-0.026836711452869966	0.783163589509623	0.9650038719019222	FALSE
WT1	ENSG00000072506.14	HSD17B10	0.05724004148550204	0.578195932628534	0.9008091205538101	FALSE
WT1	ENSG00000072518.23	MARK2	0.028460110741423916	0.7792709973248739	0.963195212763773	FALSE
WT1	ENSG00000072571.20	HMMR	-0.06884747828963808	0.5083301499969923	0.8807743859626332	FALSE
WT1	ENSG00000072609.18	CHFR	0.059987899680372075	0.554770974273248	0.8937813248875388	FALSE
WT1	ENSG00000072657.10	TRHDE	0.07418239888303407	0.47404130870433386	0.8654229628299117	FALSE
WT1	ENSG00000072682.20	P4HA2	0.24623335217911596	0.032342273597591925	0.2871891829119504	FALSE
WT1	ENSG00000072736.19	NFATC3	0.041488206520953134	0.6786464253371252	0.9349214300242968	FALSE
WT1	ENSG00000072756.18	TRNT1	0.003674206879355669	0.9709967020878174	0.9968211852252122	FALSE
WT1	ENSG00000072778.20	ACADVL	-0.4352541611651786	0.006424506755338186	0.10970319686437972	FALSE
WT1	ENSG00000072786.13	STK10	-0.012833738713934494	0.8551061961661212	0.9828990881208198	FALSE
WT1	ENSG00000072803.18	FBXW11	0.11675547748034018	0.2798468589005483	0.7420112948355104	FALSE
WT1	ENSG00000072818.12	ACAP1	0.039389661747320226	0.5587532291174985	0.8945600023382373	FALSE
WT1	ENSG00000072832.15	CRMP1	0.03910294672074124	0.6888256512097114	0.936618720340529	FALSE
WT1	ENSG00000072840.13	EVC	-0.005129693671957092	0.9447700770057725	0.9952813094284341	FALSE
WT1	ENSG00000072849.11	DERL2	0.07758255989705298	0.45742186397491047	0.8576156195835601	FALSE
WT1	ENSG00000072864.16	NDE1	0.07307492084739721	0.48379939138905687	0.8692402214408448	FALSE
WT1	ENSG00000072952.21	IRAG1	2.68269e+16	3.66855e+11	0.0023045303128860495	TRUE
WT1	ENSG00000072954.7	TMEM38A	0.08181001222666553	0.4039764763451964	0.8289699695298104	FALSE
WT1	ENSG00000072958.9	AP1M1	-0.06179274099934864	0.5171209743960967	0.8842873049716906	FALSE
WT1	ENSG00000073008.16	PVR	-0.01684361685240867	0.8679391226128736	0.9839047653063392	FALSE
WT1	ENSG00000073050.12	XRCC1	-0.014746487618941154	0.8838958548466286	0.9874678537563186	FALSE
WT1	ENSG00000073060.17	SCARB1	-0.20946355898150953	0.07625971294193308	0.44075707486470606	FALSE
WT1	ENSG00000073111.15	MCM2	0.17013959445180457	0.04559325010631131	0.3419417975517647	FALSE
WT1	ENSG00000073150.14	PANX2	-3.27602e+16	2.04784e+10	0.0014869995885305114	TRUE
WT1	ENSG00000073169.15	SELENOO	-0.10222136216923498	0.341200881847828	0.7926142260469151	FALSE
WT1	ENSG00000073282.14	TP63	-0.09094237561075807	0.15312429921002563	0.59386758689185	FALSE
WT1	ENSG00000073331.18	ALPK1	0.16938881426805125	0.07896938506163792	0.4477584024527631	FALSE
WT1	ENSG00000073350.14	LLGL2	-0.23607567389604858	0.060914081086926995	0.3948172029054526	FALSE
WT1	ENSG00000073417.15	PDE8A	-0.4025031318313312	0.009024034930086298	0.13648221250363443	FALSE
WT1	ENSG00000073464.13	CLCN4	0.04875374741472912	0.4938346874576081	0.872720774915906	FALSE
WT1	ENSG00000073536.18	NLE1	-0.04986890891726408	0.6272542495937985	0.918483500331108	FALSE
WT1	ENSG00000073578.18	SDHA	0.003634102577225539	0.9700036710270712	0.9968211852252122	FALSE
WT1	ENSG00000073584.20	SMARCE1	-0.06288723567261449	0.5300700888725085	0.887941271120713	FALSE
WT1	ENSG00000073605.19	GSDMB	-4.58615e+12	0.9885093472230645	NA	FALSE
WT1	ENSG00000073614.13	KDM5A	0.10312225689766802	0.31638156900550524	0.7729864010079877	FALSE
WT1	ENSG00000073670.14	ADAM11	-0.02095276685849661	0.511141826190386	NA	FALSE
WT1	ENSG00000073711.11	PPP2R3A	0.10894829584284302	0.17621302491088434	0.6293369839952568	FALSE
WT1	ENSG00000073712.15	FERMT2	-0.20252982790934274	0.050778884172081706	0.36191008423648313	FALSE
WT1	ENSG00000073754.6	CD5L	0.03504552754298896	0.4823449632723491	NA	FALSE
WT1	ENSG00000073756.13	PTGS2	-0.20354796106997539	0.07251126973377069	0.4322134323875524	FALSE
WT1	ENSG00000073792.16	IGF2BP2	0.07587865925817745	0.46830986863316415	0.863576097300748	FALSE
WT1	ENSG00000073803.14	MAP3K13	0.17434216622170806	0.0946380404582256	0.4849427902142048	FALSE
WT1	ENSG00000073849.16	ST6GAL1	0.2714762068585852	0.03165176978425405	0.28518265690869593	FALSE
WT1	ENSG00000073921.18	PICALM	-0.14538098849312478	0.1448237530208317	0.5832761653060589	FALSE
WT1	ENSG00000073969.19	NSF	-0.007692209028617705	0.9390648168733604	0.9952521504265527	FALSE
WT1	ENSG00000074047.22	GLI2	0.06504897821154156	0.5213656727661101	0.8849138088508235	FALSE
WT1	ENSG00000074054.21	CLASP1	-0.005166078518923378	0.9592601753679373	0.9963950964229739	FALSE
WT1	ENSG00000074071.15	MRPS34	0.13493818624353537	0.20526924552638254	0.6666410134956043	FALSE
WT1	ENSG00000074181.9	NOTCH3	0.37002834028455683	0.013502177978287231	0.17434074165845828	FALSE
WT1	ENSG00000074201.9	CLNS1A	-0.023351244536916695	0.8096781595956248	0.9717881450925423	FALSE
WT1	ENSG00000074219.14	TEAD2	0.09953994550037708	0.3131201474337974	0.7707883823618673	FALSE
WT1	ENSG00000074266.23	EED	-0.0787075044298158	0.4407857818850905	0.8484454068982004	FALSE
WT1	ENSG00000074276.11	CDHR2	0.011799353652745759	0.734904076340309	NA	FALSE
WT1	ENSG00000074319.13	TSG101	0.10404834487585347	0.3263254545408628	0.7795103624034123	FALSE
WT1	ENSG00000074356.17	NCBP3	0.030158650498913166	0.76069463284665	0.9579272338597371	FALSE
WT1	ENSG00000074410.14	CA12	-0.11567160924293877	0.06864138234721821	0.419762751839691	FALSE
WT1	ENSG00000074416.16	MGLL	0.27844773311098336	0.023244242170569526	0.23835419223059232	FALSE
WT1	ENSG00000074527.13	NTN4	0.09568525084284311	0.3206460918510994	0.7770326188175962	FALSE
WT1	ENSG00000074582.15	BCS1L	-0.1714694891039998	0.13860523777231204	0.5754695177844594	FALSE
WT1	ENSG00000074590.14	NUAK1	0.23023963200504394	0.02667507619751223	0.2587249421118514	FALSE
WT1	ENSG00000074603.19	DPP8	-0.27011775583547026	0.03778479685062365	0.30801431630592774	FALSE
WT1	ENSG00000074621.14	SLC24A1	-0.011453756860171697	0.8645569662496702	0.9838225584345163	FALSE
WT1	ENSG00000074657.14	ZNF532	0.09675044815155304	0.3641507265025081	0.8048605113679417	FALSE
WT1	ENSG00000074695.6	LMAN1	0.09762991393394163	0.22548772141538106	0.6874046625956981	FALSE
WT1	ENSG00000074696.13	HACD3	-0.031103396372596896	0.7029810407200638	0.9406045111913199	FALSE
WT1	ENSG00000074706.14	IPCEF1	0.008402142662545157	0.8827239280888886	NA	FALSE
WT1	ENSG00000074755.15	ZZEF1	-0.018385762933776802	0.842282463835673	0.9808654987038689	FALSE
WT1	ENSG00000074800.16	ENO1	0.020287382739189577	0.836989997932677	0.9785435921385129	FALSE
WT1	ENSG00000074842.8	MYDGF	-0.12626552919266779	0.1935395139051074	0.6514040083458452	FALSE
WT1	ENSG00000074855.11	ANO8	-0.13612733024205506	0.20289896444036584	0.6638453037140458	FALSE
WT1	ENSG00000074935.14	TUBE1	-0.03485795442409198	0.6451470308083345	0.9258965850874775	FALSE
WT1	ENSG00000074964.17	ARHGEF10L	-0.011041805176586872	0.8863215861755869	0.9879490153170944	FALSE
WT1	ENSG00000074966.11	TXK	0.015232597378092357	0.5495704668421622	NA	FALSE
WT1	ENSG00000075043.21	KCNQ2	-0.07434294952909605	0.2813540980129723	0.7430521016353546	FALSE
WT1	ENSG00000075089.10	ACTR6	-0.03147885605792776	0.7570115655654117	0.9569342608817487	FALSE
WT1	ENSG00000075131.10	TIPIN	-0.23871556950296371	0.054380623389373016	0.37282472055678784	FALSE
WT1	ENSG00000075142.14	SRI	0.11536214676605169	0.28958466608756495	0.7491882700597179	FALSE
WT1	ENSG00000075151.24	EIF4G3	0.0176171032886247	0.8562637632655091	0.9832331640368495	FALSE
WT1	ENSG00000075188.9	NUP37	0.08918242334837702	0.3987043662610797	0.8261336621787869	FALSE
WT1	ENSG00000075213.11	SEMA3A	0.06863763013372642	0.508364867644697	0.8807743859626332	FALSE
WT1	ENSG00000075218.19	GTSE1	-0.1325152240005558	0.2077555690127741	0.6685443696872914	FALSE
WT1	ENSG00000075223.14	SEMA3C	-0.035455722573728754	0.7188029217713574	0.9448180084684171	FALSE
WT1	ENSG00000075234.17	TTC38	0.025576402673352847	0.7731141828256043	0.9615251101224466	FALSE
WT1	ENSG00000075239.14	ACAT1	-0.5048664275312575	4.44707e+11	0.016277017216372532	FALSE
WT1	ENSG00000075240.17	GRAMD4	-0.014495870825866593	0.861303979483689	0.9834365967776391	FALSE
WT1	ENSG00000075275.18	CELSR1	-0.015515844282686013	0.8024295350580446	0.9705647574064583	FALSE
WT1	ENSG00000075292.19	ZNF638	-0.01182232196616512	0.9059923394830951	0.9916771134006978	FALSE
WT1	ENSG00000075303.13	SLC25A40	0.17499593923210804	0.13618948008326356	0.5719994590518379	FALSE
WT1	ENSG00000075336.12	TIMM21	0.11411724806659818	0.29069502978224215	0.750263151583979	FALSE
WT1	ENSG00000075340.23	ADD2	-0.04113863859400652	0.47054912416311606	0.8640821495824489	FALSE
WT1	ENSG00000075388.4	FGF4	0.0031517375922725495	0.9123632058954138	NA	FALSE
WT1	ENSG00000075391.18	RASAL2	0.011896890629631302	0.8979782191446667	0.9898945681482737	FALSE
WT1	ENSG00000075399.14	VPS9D1	0.05364314840266959	0.49151240802032947	0.8712910595514595	FALSE
WT1	ENSG00000075407.19	ZNF37A	-0.10923493073412432	0.2824071031446188	0.7437071410586681	FALSE
WT1	ENSG00000075413.19	MARK3	-0.15783970737491892	0.14356570177790617	0.5820816895697783	FALSE
WT1	ENSG00000075415.15	SLC25A3	0.016017353954122356	0.872591588275155	0.9850663586745422	FALSE
WT1	ENSG00000075420.13	FNDC3B	0.11223202784079105	0.2981154691266062	0.7579720493267965	FALSE
WT1	ENSG00000075426.12	FOSL2	-0.16746638182696244	0.13164572311421682	0.5633702182606873	FALSE
WT1	ENSG00000075429.9	CACNG5	0.06335872470639105	0.4292991099692955	0.843986592194115	FALSE
WT1	ENSG00000075461.6	CACNG4	0.3823678875291062	0.011643641230774703	0.15956637107794133	FALSE
WT1	ENSG00000075539.15	FRYL	0.12421288444985958	0.251636381742391	0.7149882092654494	FALSE
WT1	ENSG00000075568.17	TMEM131	-0.14135514526946477	0.19674433464820057	0.6561059219157029	FALSE
WT1	ENSG00000075618.18	FSCN1	-0.04814488393300179	0.6023402725823039	0.910271901865438	FALSE
WT1	ENSG00000075624.17	ACTB	0.3117691938286144	0.0157656718473234	0.19173342416091532	FALSE
WT1	ENSG00000075651.17	PLD1	-0.019967358818488764	0.7083519053229518	0.9425195929752895	FALSE
WT1	ENSG00000075702.19	WDR62	-0.1733859614776324	0.13597099181345976	0.5719574267456735	FALSE
WT1	ENSG00000075711.21	DLG1	0.3116033318353854	0.017619612157933076	0.20559954110179793	FALSE
WT1	ENSG00000075785.14	RAB7A	-0.03920391809683733	0.6593979408765633	0.9298677935529944	FALSE
WT1	ENSG00000075790.12	BCAP29	0.008832882315885582	0.8194534121778123	NA	FALSE
WT1	ENSG00000075826.17	SEC31B	0.01680414473422806	0.6882586304799715	NA	FALSE
WT1	ENSG00000075856.12	SART3	-0.0494012425421376	0.6275741893409124	0.9186102743295071	FALSE
WT1	ENSG00000075914.13	EXOSC7	0.05850171646260986	0.5621185955226868	0.8961646888732955	FALSE
WT1	ENSG00000075945.13	KIFAP3	0.07408030937997809	0.43434571668159305	0.8452440731597082	FALSE
WT1	ENSG00000075975.17	MKRN2	-7.11779e+11	0.9943745653233315	1	FALSE
WT1	ENSG00000076003.5	MCM6	0.06049193996120851	0.536348245350724	0.8897930792198329	FALSE
WT1	ENSG00000076043.11	REXO2	-0.5901933651679874	1.05939e+11	8.61936e+11	FALSE
WT1	ENSG00000076053.12	RBM7	0.035556273467638774	0.7270183322836947	0.9478819959285242	FALSE
WT1	ENSG00000076067.14	RBMS2	0.08338269177639117	0.42461864188061677	0.8414325877041094	FALSE
WT1	ENSG00000076108.12	BAZ2A	-0.005184878694637479	0.9590510914005752	0.9963950964229739	FALSE
WT1	ENSG00000076201.16	PTPN23	-0.012690724620119368	0.9000731497146458	0.9904969576994864	FALSE
WT1	ENSG00000076242.18	MLH1	0.02080323934262693	0.8374061038010464	0.9785435921385129	FALSE
WT1	ENSG00000076248.12	UNG	0.31929993276015256	0.012171055914617786	0.16487691191858356	FALSE
WT1	ENSG00000076258.10	FMO4	0.024830520981397406	0.6188565106870743	NA	FALSE
WT1	ENSG00000076321.11	KLHL20	-0.01342193744236325	0.8945076615216895	0.989173705770283	FALSE
WT1	ENSG00000076351.13	SLC46A1	0.07433846319272829	0.37284681242094936	0.8104426028412275	FALSE
WT1	ENSG00000076356.7	PLXNA2	-0.004990967805272688	0.8951190834494145	NA	FALSE
WT1	ENSG00000076382.17	SPAG5	-0.23933945234791526	0.06179353622228318	0.39798927049029886	FALSE
WT1	ENSG00000076513.17	ANKRD13A	-0.01127071114126235	0.910909015606314	0.9930307071267905	FALSE
WT1	ENSG00000076554.16	TPD52	-0.42799904873768196	0.005541180490432987	0.09821415184224137	FALSE
WT1	ENSG00000076555.16	ACACB	0.046494257820629596	0.6073023561308037	0.9115810290842694	FALSE
WT1	ENSG00000076604.16	TRAF4	0.05137893758408448	0.6150350086213205	0.9135402487665737	FALSE
WT1	ENSG00000076641.4	PAG1	-1.64317e+16	1.91777e+10	2.14004e+12	TRUE
WT1	ENSG00000076650.7	GPATCH1	-0.05997754389445291	0.5405741026539206	0.8905688961932191	FALSE
WT1	ENSG00000076662.11	ICAM3	-0.02162983939980641	0.8031963133028004	0.9705647574064583	FALSE
WT1	ENSG00000076685.19	NT5C2	-0.20751364541017675	0.07726409774287385	0.44254830539238943	FALSE
WT1	ENSG00000076706.17	MCAM	0.04569237928514734	0.6492445804927964	0.9266993532411193	FALSE
WT1	ENSG00000076716.9	GPC4	0.031960337757589954	0.7506578629981335	0.9547298787974631	FALSE
WT1	ENSG00000076770.16	MBNL3	0.08794663476772789	0.40362946503081293	0.8289699695298104	FALSE
WT1	ENSG00000076826.10	CAMSAP3	-0.00553512514818067	0.8949842145597559	NA	FALSE
WT1	ENSG00000076864.21	RAP1GAP	0.00827556051190584	0.9341426881985034	0.9952521504265527	FALSE
WT1	ENSG00000076924.12	XAB2	0.006019273620008269	0.9511346635498402	0.9959095040056849	FALSE
WT1	ENSG00000076928.20	ARHGEF1	-0.015518488023259683	0.8732972591653854	0.985277151640439	FALSE
WT1	ENSG00000076944.18	STXBP2	-0.08121281366649218	0.4151946762217865	0.8375922913119117	FALSE
WT1	ENSG00000076984.18	MAP2K7	-0.07328261631655786	0.4574859488130983	0.8576156195835601	FALSE
WT1	ENSG00000077044.11	DGKD	0.0104180859355988	0.9179835713179476	0.9948083979341338	FALSE
WT1	ENSG00000077063.11	CTTNBP2	-0.0026880653349114266	0.978194097671768	0.9977766260580628	FALSE
WT1	ENSG00000077097.17	TOP2B	-0.017718352080380053	0.8607697819366149	0.9834365967776391	FALSE
WT1	ENSG00000077147.16	TM9SF3	-0.300878183413036	0.002391982353501183	0.05628242799022122	FALSE
WT1	ENSG00000077150.21	NFKB2	-0.015403491728363876	0.8698327429938278	0.9845190719385069	FALSE
WT1	ENSG00000077152.12	UBE2T	0.04993048742466375	0.6232745133589299	0.916677859199561	FALSE
WT1	ENSG00000077157.23	PPP1R12B	0.10649457821777902	0.2850255916832245	0.7466166876015574	FALSE
WT1	ENSG00000077232.19	DNAJC10	-0.1260253227529704	0.22764250942497502	0.6882784267503274	FALSE
WT1	ENSG00000077235.18	GTF3C1	0.05264379658949171	0.6016018838948092	0.9101322568895619	FALSE
WT1	ENSG00000077238.14	IL4R	-0.009999491684989323	0.9174117300359566	0.9948083979341338	FALSE
WT1	ENSG00000077254.14	USP33	0.152596004919634	0.11586094758565116	0.5315278390257488	FALSE
WT1	ENSG00000077274.9	CAPN6	0.039223399994495846	0.4288864846614234	NA	FALSE
WT1	ENSG00000077312.9	SNRPA	-0.19292449839439993	0.07280075381048137	0.432515279143731	FALSE
WT1	ENSG00000077348.10	EXOSC5	-0.06995363001658424	0.5005019439586884	0.8764209997943081	FALSE
WT1	ENSG00000077380.16	DYNC1I2	-0.3037204925481194	0.02478774262521583	0.24785219543618708	FALSE
WT1	ENSG00000077458.13	FAM76B	-0.15587840432655772	0.17054482819589323	0.6229424292893272	FALSE
WT1	ENSG00000077463.15	SIRT6	-0.03718974012039712	0.7123095139522557	0.9432748451376275	FALSE
WT1	ENSG00000077514.9	POLD3	0.05244692268791733	0.6021362318722714	0.9101322568895619	FALSE
WT1	ENSG00000077522.15	ACTN2	3.8619e+11	0.9958905823607008	1	FALSE
WT1	ENSG00000077549.19	CAPZB	0.053850019096378696	0.5508550875121929	0.8935657603749079	FALSE
WT1	ENSG00000077585.14	GPR137B	0.06939750627402418	0.445258283648193	0.8505244629075357	FALSE
WT1	ENSG00000077616.11	NAALAD2	-0.02330282322040066	0.37936673403948623	NA	FALSE
WT1	ENSG00000077684.16	JADE1	0.1759349612236625	0.09044962921232924	0.4761311769970455	FALSE
WT1	ENSG00000077721.17	UBE2A	0.10061379861376843	0.32873819414136446	0.7820923110927018	FALSE
WT1	ENSG00000077782.23	FGFR1	-0.1871640713959115	0.09432762174566862	0.48459066538493745	FALSE
WT1	ENSG00000077935.17	SMC1B	-0.030045357293774035	0.49390702264657027	NA	FALSE
WT1	ENSG00000077942.19	FBLN1	0.2153424653134337	0.07635993908223355	0.4409223331529057	FALSE
WT1	ENSG00000077943.8	ITGA8	-0.08861799323670796	0.10771866431224686	0.5136828966005693	FALSE
WT1	ENSG00000078018.22	MAP2	-0.015683619450870403	0.8020598895763872	0.9705647574064583	FALSE
WT1	ENSG00000078043.16	PIAS2	0.08658933184444564	0.3952291725442088	0.8236329585530141	FALSE
WT1	ENSG00000078061.14	ARAF	-0.069994620560737	0.5013589799944321	0.8773334667353109	FALSE
WT1	ENSG00000078070.14	MCCC1	0.2504328673654545	0.047336054015868746	0.3501040628885713	FALSE
WT1	ENSG00000078081.8	LAMP3	0.006893129322409926	0.8086595635921111	NA	FALSE
WT1	ENSG00000078114.19	NEBL	-0.19906908345374424	0.08067063105480941	0.45227793400840843	FALSE
WT1	ENSG00000078124.13	ACER3	-0.02249404482223328	0.8213367421782436	0.9739673314581982	FALSE
WT1	ENSG00000078140.14	UBE2K	0.08649612123056295	0.33273524697229706	0.7873024256495873	FALSE
WT1	ENSG00000078142.14	PIK3C3	-0.023051992415338004	0.819080698662459	0.9739673314581982	FALSE
WT1	ENSG00000078177.15	N4BP2	0.05892775046481234	0.5659234742633974	0.8968519783480366	FALSE
WT1	ENSG00000078237.7	TIGAR	0.18296848329436077	0.11700984588075362	0.535343827393448	FALSE
WT1	ENSG00000078246.17	TULP3	0.061889159647083164	0.544729258309745	0.8916368145074658	FALSE
WT1	ENSG00000078269.15	SYNJ2	0.017633168032733643	0.8616266280397709	0.9834365967776391	FALSE
WT1	ENSG00000078295.17	ADCY2	-0.004313481260939874	0.9071036973930499	NA	FALSE
WT1	ENSG00000078304.20	PPP2R5C	-0.10235969617545583	0.32087670194047374	0.7770326188175962	FALSE
WT1	ENSG00000078328.23	RBFOX1	0.7347325787363225	0.0010617736071137686	0.0315171743685243	FALSE
WT1	ENSG00000078369.19	GNB1	0.11780095915092315	0.224237992021695	0.6870799519608957	FALSE
WT1	ENSG00000078401.7	EDN1	-0.0393482780122297	0.3217351588935111	NA	FALSE
WT1	ENSG00000078403.17	MLLT10	-0.30919970037847666	0.020568504565091062	0.22313110253503604	FALSE
WT1	ENSG00000078487.18	ZCWPW1	0.11656147212898733	0.10664135721768545	0.5102012648182995	FALSE
WT1	ENSG00000078549.16	ADCYAP1R1	0.017706329218070662	0.5242289955963579	NA	FALSE
WT1	ENSG00000078596.11	ITM2A	0.002346906285629424	0.9808153227557306	0.9980373359421003	FALSE
WT1	ENSG00000078618.23	NRDC	-0.3421717143730862	0.0027396187480766268	0.06146393822512113	FALSE
WT1	ENSG00000078668.14	VDAC3	-0.539956012670036	0.0018120574235242796	0.04643955894140213	FALSE
WT1	ENSG00000078674.20	PCM1	-0.18363650698890474	0.09910475927683782	0.4930051118942805	FALSE
WT1	ENSG00000078687.18	TNRC6C	-0.06164767811299962	0.5368760218527371	0.8897930792198329	FALSE
WT1	ENSG00000078699.22	CBFA2T2	-0.0038021471921304215	0.967051422172352	0.9968211852252122	FALSE
WT1	ENSG00000078747.17	ITCH	0.1304070058015352	0.23866371616718562	0.7014999239508181	FALSE
WT1	ENSG00000078804.13	TP53INP2	-0.04949430034052494	0.6032017812320001	0.9104990743258247	FALSE
WT1	ENSG00000078808.20	SDF4	0.08988422153361413	0.3087782859015555	0.7673154607886676	FALSE
WT1	ENSG00000078900.16	TP73	0.3609118695132077	0.01535134379739097	0.1892729869130531	FALSE
WT1	ENSG00000078902.16	TOLLIP	-0.02079359101488438	0.8343263404001455	0.9771428679712423	FALSE
WT1	ENSG00000078967.13	UBE2D4	0.09571782842162625	0.35104002656288896	0.7979047332424856	FALSE
WT1	ENSG00000079101.18	CLUL1	0.11548017753027916	0.2893186617286266	0.7491882700597179	FALSE
WT1	ENSG00000079102.18	RUNX1T1	-0.12816467576497204	0.05203528687630801	0.3667724266305783	FALSE
WT1	ENSG00000079134.13	THOC1	-2.59467e+12	0.9979305756801554	1	FALSE
WT1	ENSG00000079150.19	FKBP7	-0.006920859926410864	0.9429221907876407	0.9952521504265527	FALSE
WT1	ENSG00000079156.17	OSBPL6	-0.22798137229163648	0.07075827771151984	0.4277803485997256	FALSE
WT1	ENSG00000079215.15	SLC1A3	0.08500945603578666	0.3714982502374487	0.8094112022711819	FALSE
WT1	ENSG00000079246.16	XRCC5	-0.11264778710543724	0.2265455387912458	0.687429580631634	FALSE
WT1	ENSG00000079257.8	LXN	-0.08371649094643238	0.1563062502523918	0.5989261790728663	FALSE
WT1	ENSG00000079277.22	MKNK1	-0.023950459411174563	0.7938301288646044	0.9680377934276556	FALSE
WT1	ENSG00000079308.21	TNS1	-0.0942010666239998	0.37045250712816835	0.8093386543631579	FALSE
WT1	ENSG00000079313.15	REXO1	-0.03823665929528799	0.7073608827106046	0.9424103656639867	FALSE
WT1	ENSG00000079332.16	SAR1A	-0.03996772318771109	0.6891651983514417	0.936618720340529	FALSE
WT1	ENSG00000079335.20	CDC14A	0.08674857171995279	0.25631298254212714	0.7199105463394444	FALSE
WT1	ENSG00000079337.16	RAPGEF3	0.07003768515767889	0.28296385015623904	0.743957516100869	FALSE
WT1	ENSG00000079385.23	CEACAM1	-0.00148229306872582	0.9817269181004371	0.9980373359421003	FALSE
WT1	ENSG00000079387.15	SENP1	0.2698613875817707	0.028258761107944598	0.2673817530335347	FALSE
WT1	ENSG00000079432.9	CIC	-0.2475521186183204	0.05322238286120038	0.36965792703283423	FALSE
WT1	ENSG00000079435.10	LIPE	-0.02507768232939362	0.7773566574099366	0.9626791688041999	FALSE
WT1	ENSG00000079459.14	FDFT1	-1.15043e+16	9.62289e+06	2.59933e+10	TRUE
WT1	ENSG00000079462.8	PAFAH1B3	0.0035714256539027965	0.970882637493761	0.9968211852252122	FALSE
WT1	ENSG00000079482.14	OPHN1	3.52383e+12	0.995401795523864	1	FALSE
WT1	ENSG00000079557.5	AFM	0.03274258661797222	0.4738018015701708	NA	FALSE
WT1	ENSG00000079616.14	KIF22	-0.010387123433811379	0.9152188763789335	0.9945651223898677	FALSE
WT1	ENSG00000079691.19	CARMIL1	-0.057196603492121294	0.5663131241841779	0.8970680106160214	FALSE
WT1	ENSG00000079739.17	PGM1	0.5900468522642913	0.001942764230665094	0.049122072783850036	FALSE
WT1	ENSG00000079785.16	DDX1	-0.08380017004705421	0.41983981900636164	0.8395814172452448	FALSE
WT1	ENSG00000079805.19	DNM2	-0.16551406438158422	0.10920296744749809	0.5175071152090909	FALSE
WT1	ENSG00000079819.20	EPB41L2	-0.052350057677174926	0.5717217833595407	0.8990190250382998	FALSE
WT1	ENSG00000079841.20	RIMS1	-0.1237748749598854	0.09580124084311589	0.48758033211956914	FALSE
WT1	ENSG00000079931.15	MOXD1	0.013107653436622936	0.5607287953418171	NA	FALSE
WT1	ENSG00000079950.14	STX7	-0.022905895085585454	0.8175507523419078	0.9739673314581982	FALSE
WT1	ENSG00000079974.19	RABL2B	0.07725333573586367	0.4545596547703458	0.8553633722655022	FALSE
WT1	ENSG00000079999.14	KEAP1	-0.20727586571900108	0.05297852215202489	0.36920945313996295	FALSE
WT1	ENSG00000080189.15	SLC35C2	0.18272822180959072	0.1198325183326729	0.5407477422656466	FALSE
WT1	ENSG00000080200.10	CRYBG3	-1.61354e+16	1.45969e+11	0.0011461945485410976	TRUE
WT1	ENSG00000080298.16	RFX3	1.14874e+16	5.38718e+10	0.0031911927111416567	TRUE
WT1	ENSG00000080345.18	RIF1	-0.09203636589747821	0.38576138422871825	0.8176543087559743	FALSE
WT1	ENSG00000080371.6	RAB21	-0.07279604247939934	0.4652177447234789	0.8621548107632044	FALSE
WT1	ENSG00000080503.25	SMARCA2	0.09725980520373698	0.3621817949475351	0.8040473621691392	FALSE
WT1	ENSG00000080546.14	SESN1	-0.0484864896924488	0.6105194114873129	0.9131423224305258	FALSE
WT1	ENSG00000080573.7	COL5A3	-0.05009096020693843	0.5083717303657885	0.8807743859626332	FALSE
WT1	ENSG00000080603.17	SRCAP	-0.021815486615415124	0.3853360956341082	NA	FALSE
WT1	ENSG00000080608.10	PUM3	-0.1682357179903615	0.14661206867450655	0.5863614449268243	FALSE
WT1	ENSG00000080618.17	CPB2	-0.13064317888126606	0.16687966348979202	0.6158133155992161	FALSE
WT1	ENSG00000080802.21	CNOT4	0.1756325851541657	0.1304369185698482	0.5619397200013939	FALSE
WT1	ENSG00000080815.20	PSEN1	-0.03698209042189018	0.7166363738181889	0.9446063674937486	FALSE
WT1	ENSG00000080819.9	CPOX	0.03179104676237218	0.7546920574994627	0.9560845173261172	FALSE
WT1	ENSG00000080822.17	CLDND1	0.0469115094979408	0.6434221169608709	0.9252618304592762	FALSE
WT1	ENSG00000080823.23	MOK	-0.417083412543256	0.006809890752618191	0.11413338748228308	FALSE
WT1	ENSG00000080824.19	HSP90AA1	-0.30937760967537725	0.023069106288378046	0.2369363874759193	FALSE
WT1	ENSG00000080839.12	RBL1	-0.04134649807791697	0.6858333937902976	0.9364943702893297	FALSE
WT1	ENSG00000080845.19	DLGAP4	0.07425414465563115	0.46216922573754504	0.8609689588639676	FALSE
WT1	ENSG00000080854.16	IGSF9B	-0.1389787714691842	0.12889707735935724	0.558786832732999	FALSE
WT1	ENSG00000080910.14	CFHR2	0.020851779259379085	0.5139037669336537	NA	FALSE
WT1	ENSG00000080986.13	NDC80	-0.05459874080025179	0.582684502692682	0.9025969712122824	FALSE
WT1	ENSG00000081014.11	AP4E1	-0.11695459585726274	0.2820900067280699	0.7434497940643001	FALSE
WT1	ENSG00000081019.14	RSBN1	0.14395682066524376	0.18458884238667164	0.6422400327356353	FALSE
WT1	ENSG00000081026.19	MAGI3	-0.013964744052169166	0.8658152426654389	0.9838355066015092	FALSE
WT1	ENSG00000081059.20	TCF7	-0.05044152184870625	0.5549922413338668	0.8937813248875388	FALSE
WT1	ENSG00000081087.16	OSTM1	-0.04216078739110898	0.6764913741896671	0.9338693160337459	FALSE
WT1	ENSG00000081138.14	CDH7	0.13264736701044005	0.20967659303689035	0.6701621290328744	FALSE
WT1	ENSG00000081154.12	PCNP	0.07868450946501379	0.41994168404090165	0.8395814172452448	FALSE
WT1	ENSG00000081177.19	EXD2	-0.26337764379803436	0.017674881589211537	0.20559954110179793	FALSE
WT1	ENSG00000081181.8	ARG2	0.09514897410303412	0.3713830678353905	0.8094112022711819	FALSE
WT1	ENSG00000081189.17	MEF2C	0.07729367627230486	0.29639688547579157	0.7570227562851817	FALSE
WT1	ENSG00000081277.13	PKP1	-0.3190154163466135	0.007841337553985986	0.1243654837705315	FALSE
WT1	ENSG00000081307.15	UBA5	-0.1751317562775618	0.13597347676702398	0.5719574267456735	FALSE
WT1	ENSG00000081320.12	STK17B	0.004892561429385887	0.9612822559356449	0.9963950964229739	FALSE
WT1	ENSG00000081377.17	CDC14B	0.13361630407986497	0.1865455884667653	0.6449719240879346	FALSE
WT1	ENSG00000081386.13	ZNF510	0.2578531496215719	0.047552175294859084	0.3507589729832697	FALSE
WT1	ENSG00000081665.14	ZNF506	0.17800465349843628	0.10993885775736699	0.5191728017031463	FALSE
WT1	ENSG00000081692.13	JMJD4	0.28887654266419943	0.034791543570430426	0.2977785725362695	FALSE
WT1	ENSG00000081721.12	DUSP12	-0.07432529457114616	0.4763736722260606	0.8660734995115137	FALSE
WT1	ENSG00000081760.17	AACS	-0.02480848536315909	0.8060926417062028	0.9705881446807502	FALSE
WT1	ENSG00000081791.9	DELE1	-0.04203188612448095	0.6492438059986732	0.9266993532411193	FALSE
WT1	ENSG00000081803.17	CADPS2	-0.1027911106677202	0.2742572300011169	0.7383385783632004	FALSE
WT1	ENSG00000081818.4	PCDHB4	-0.019087853759318228	0.5915677355364236	NA	FALSE
WT1	ENSG00000081842.18	PCDHA6	-0.05185686664760954	0.47235877029054246	0.8649237461420914	FALSE
WT1	ENSG00000081853.15	PCDHGA2	0.08571123784980561	0.08551977160463936	NA	FALSE
WT1	ENSG00000081870.12	IFT25	0.05769778239264506	0.5761144414627566	0.9003839790665489	FALSE
WT1	ENSG00000081913.14	PHLPP1	0.12037035979854187	0.2487749874079117	0.7124887981888504	FALSE
WT1	ENSG00000081923.15	ATP8B1	0.10246548018160181	0.33393374534215337	0.7877919938150433	FALSE
WT1	ENSG00000081985.14	IL12RB2	-0.03914187011678185	0.3053193270399307	NA	FALSE
WT1	ENSG00000082014.17	SMARCD3	0.05740417755127106	0.5585786723792648	0.8945600023382373	FALSE
WT1	ENSG00000082068.9	WDR70	0.011585483742950261	0.9077802719643651	0.9916771134006978	FALSE
WT1	ENSG00000082126.18	MPP4	0.10672064293825827	0.059199829265480286	NA	FALSE
WT1	ENSG00000082146.13	STRADB	0.3019198875698662	0.0293005059888524	0.2732960178766854	FALSE
WT1	ENSG00000082153.18	BZW1	-0.03886869233936071	0.6979940020490912	0.93928798061545	FALSE
WT1	ENSG00000082175.16	PGR	-0.05665819252877851	0.1739138690030415	NA	FALSE
WT1	ENSG00000082196.21	C1QTNF3	-0.0021991445904248055	0.9463929100803787	NA	FALSE
WT1	ENSG00000082212.13	ME2	0.43148335203645694	0.005368883361265126	0.09591552735085554	FALSE
WT1	ENSG00000082213.18	C5orf22	-0.009717143091721035	0.9234877675258283	0.9948403147468305	FALSE
WT1	ENSG00000082258.13	CCNT2	-0.02124750842517502	0.8334886071249603	0.9771422855424479	FALSE
WT1	ENSG00000082269.17	FAM135A	0.023605792972934272	0.7928982336838135	0.9677284966684968	FALSE
WT1	ENSG00000082293.13	COL19A1	-9.13605e+11	0.9842475429048905	NA	FALSE
WT1	ENSG00000082397.18	EPB41L3	-0.015396046657644118	0.49704640205229467	NA	FALSE
WT1	ENSG00000082438.18	COBLL1	-0.08675017064212995	0.3419092756805508	0.7928960641039696	FALSE
WT1	ENSG00000082458.12	DLG3	0.5807447846410909	0.0021351433227867044	0.052052790103893916	FALSE
WT1	ENSG00000082497.12	SERTAD4	0.2090266507105489	0.07328470958760497	0.43335520476803535	FALSE
WT1	ENSG00000082512.15	TRAF5	0.03542679288312169	0.6478205167274629	0.9266993532411193	FALSE
WT1	ENSG00000082515.18	MRPL22	-0.0750826835847084	0.46967809390480225	0.8640821495824489	FALSE
WT1	ENSG00000082516.9	GEMIN5	0.03206982003756007	0.7459955380792236	0.9533830153958851	FALSE
WT1	ENSG00000082641.16	NFE2L1	-0.20901703484054737	0.0891191176159305	0.47311697413651205	FALSE
WT1	ENSG00000082684.16	SEMA5B	0.3577479347757805	0.012280748316157624	0.16586378675802488	FALSE
WT1	ENSG00000082701.17	GSK3B	-0.04652751038478729	0.6380774414003726	0.922734583726337	FALSE
WT1	ENSG00000082781.12	ITGB5	0.13609275782424193	0.1745515434892126	0.6290003058605403	FALSE
WT1	ENSG00000082805.21	ERC1	0.09014294464602833	0.394985877929001	0.8235071422212237	FALSE
WT1	ENSG00000082898.19	XPO1	0.13882764626536107	0.13852865531580738	0.5753456875356704	FALSE
WT1	ENSG00000082996.20	RNF13	0.10093907642999685	0.3449948658227563	0.7958156546203494	FALSE
WT1	ENSG00000083067.27	TRPM3	0.02061880930617974	0.4189960597055748	NA	FALSE
WT1	ENSG00000083093.12	PALB2	-0.0010397757678072184	0.9917831829771357	1	FALSE
WT1	ENSG00000083097.15	DOP1A	0.14070765323773798	0.17609628156216078	0.6293369839952568	FALSE
WT1	ENSG00000083099.11	LYRM2	-0.34006613207792313	0.009855033367746338	0.14399361647559586	FALSE
WT1	ENSG00000083123.15	BCKDHB	0.014609946749619686	0.865495082967121	0.9838355066015092	FALSE
WT1	ENSG00000083168.11	KAT6A	-0.4445646214572517	0.007000307630445312	0.11643615130147092	FALSE
WT1	ENSG00000083223.18	TUT7	-0.07163342129908044	0.4587224551313307	0.8585207021624081	FALSE
WT1	ENSG00000083290.20	ULK2	-0.029230970170745947	0.7285901845045016	0.9486269386629476	FALSE
WT1	ENSG00000083307.12	GRHL2	0.01634483068936019	0.5718492665423284	NA	FALSE
WT1	ENSG00000083312.19	TNPO1	0.05733131002123748	0.5320909205627079	0.8889558460882844	FALSE
WT1	ENSG00000083444.17	PLOD1	-0.044772974198923385	0.6593928631885446	0.9298677935529944	FALSE
WT1	ENSG00000083454.23	P2RX5	-0.041676190367262854	0.42586353861460186	NA	FALSE
WT1	ENSG00000083457.12	ITGAE	0.039433923166413594	0.6993529034665136	0.940033715984784	FALSE
WT1	ENSG00000083520.15	DIS3	-0.07263146535210889	0.4812210389059267	0.8686688370798222	FALSE
WT1	ENSG00000083535.16	PIBF1	-0.05039362160817091	0.5695790534099341	0.8980544822968212	FALSE
WT1	ENSG00000083544.16	TDRD3	0.12914933064880024	0.2396827363401159	0.7027749079580111	FALSE
WT1	ENSG00000083635.8	NUFIP1	-0.10542782787853464	0.2708274013605957	0.7329188708258184	FALSE
WT1	ENSG00000083642.19	PDS5B	-0.04986858495771758	0.615251115763787	0.9135402487665737	FALSE
WT1	ENSG00000083720.13	OXCT1	-0.006581228915613814	0.9481183858697377	0.9956202079642579	FALSE
WT1	ENSG00000083750.13	RRAGB	-0.08734712118306871	0.3619506694702578	0.8039298186708037	FALSE
WT1	ENSG00000083799.18	CYLD	0.12630057913812956	0.23951456865819998	0.7027749079580111	FALSE
WT1	ENSG00000083807.10	SLC27A5	0.04113221422551398	0.6738486424824933	0.9338101471236311	FALSE
WT1	ENSG00000083812.13	ZNF324	0.06617553229730985	0.5072613750675857	0.8807743859626332	FALSE
WT1	ENSG00000083814.13	ZNF671	0.006665279849034158	0.8952387230828919	NA	FALSE
WT1	ENSG00000083817.9	ZNF416	0.28348020149992403	0.014491387147247374	0.18240510233990964	FALSE
WT1	ENSG00000083828.16	ZNF586	0.09602502568885392	0.29880649863718517	0.7585998165789338	FALSE
WT1	ENSG00000083838.17	ZNF446	-0.044502608496385494	0.6490505087689713	0.9266993532411193	FALSE
WT1	ENSG00000083844.11	ZNF264	-0.11726755962141243	0.28196931198313313	0.743394683851988	FALSE
WT1	ENSG00000083845.9	RPS5	0.004561937648347559	0.9640077913744914	0.9963950964229739	FALSE
WT1	ENSG00000083857.15	FAT1	0.30353047117225274	0.029575051539717376	0.27528645492448167	FALSE
WT1	ENSG00000083896.13	YTHDC1	-0.0734579532694677	0.47703395987815794	0.8663198416181795	FALSE
WT1	ENSG00000083937.10	CHMP2B	0.014850877849785447	0.8809551225518144	0.9874524825947524	FALSE
WT1	ENSG00000084070.12	SMAP2	-0.09700850269893817	0.3535077053682112	0.7990076122545534	FALSE
WT1	ENSG00000084072.17	PPIE	0.3236415316992355	0.016463879912400257	0.19730360434505578	FALSE
WT1	ENSG00000084073.10	ZMPSTE24	0.07274464939593102	0.4860168257873296	0.869999105246345	FALSE
WT1	ENSG00000084090.14	STARD7	-0.2065683249531392	0.07429013940253332	0.4354001465187755	FALSE
WT1	ENSG00000084092.7	NOA1	0.013019209418114951	0.8878451136312614	0.9883446151185942	FALSE
WT1	ENSG00000084093.19	REST	0.14561794019881888	0.19422040230465987	0.652581408164629	FALSE
WT1	ENSG00000084110.11	HAL	0.011409243041225536	0.6413655472483659	NA	FALSE
WT1	ENSG00000084112.15	SSH1	0.3136740554982818	0.025612068999595346	0.25230970379907713	FALSE
WT1	ENSG00000084207.18	GSTP1	-0.17823390891472654	0.09205057773348271	0.4805701982483253	FALSE
WT1	ENSG00000084234.18	APLP2	0.07774127682994754	0.44453225051222983	0.8502836107375975	FALSE
WT1	ENSG00000084444.14	FAM234B	0.05748992111652692	0.539059162561554	0.8898448552721906	FALSE
WT1	ENSG00000084453.17	SLCO1A2	0.01060607487290662	0.8437965618909368	NA	FALSE
WT1	ENSG00000084463.8	WBP11	0.045567220845067063	0.5970331195700225	0.908619516727602	FALSE
WT1	ENSG00000084623.12	EIF3I	0.11102665114108339	0.2945350282164236	0.7549800894080503	FALSE
WT1	ENSG00000084628.10	NKAIN1	-0.08708769310969793	0.19477691406045552	0.6537417995279603	FALSE
WT1	ENSG00000084636.18	COL16A1	-0.17954372914073471	0.048116569635505785	0.3527110230806497	FALSE
WT1	ENSG00000084652.16	TXLNA	-0.6847984524040104	2.04155e+11	0.0014869995885305114	FALSE
WT1	ENSG00000084676.16	NCOA1	0.11544831848762442	0.28608061550250863	0.7476016742205901	FALSE
WT1	ENSG00000084693.16	AGBL5	0.13813606425091615	0.19364631226925577	0.6514040083458452	FALSE
WT1	ENSG00000084710.14	EFR3B	1.67261e+12	0.9979662785151552	1	FALSE
WT1	ENSG00000084731.15	KIF3C	0.38504335322609284	0.009784648427703909	0.14317601480451678	FALSE
WT1	ENSG00000084733.11	RAB10	0.03760494667350917	0.7080333759216363	0.9425195929752895	FALSE
WT1	ENSG00000084754.12	HADHA	-0.0397618704067841	0.6278085487428833	0.9188537342134137	FALSE
WT1	ENSG00000084764.12	MAPRE3	0.026308460638151458	0.7786614066475985	0.962996674378882	FALSE
WT1	ENSG00000084774.14	CAD	0.03539101059698993	0.6955441953815427	0.9390905968459609	FALSE
WT1	ENSG00000085063.18	CD59	-0.05410117153023831	0.5961105457493794	0.9080960400763574	FALSE
WT1	ENSG00000085117.12	CD82	0.024175233805048872	0.7946586057117369	0.9684355610210029	FALSE
WT1	ENSG00000085185.16	BCORL1	0.03543982371007362	0.7224759918740213	0.946515995207946	FALSE
WT1	ENSG00000085224.23	ATRX	-0.02076521795486046	0.8052635639608194	0.9705881446807502	FALSE
WT1	ENSG00000085231.14	AK6	-0.20476259966417262	0.07691816105211054	0.4420666736892787	FALSE
WT1	ENSG00000085274.16	MYNN	0.33460828279476357	0.021117605149465955	0.22579506759746512	FALSE
WT1	ENSG00000085276.19	MECOM	0.01703856882055428	0.6727173987336242	NA	FALSE
WT1	ENSG00000085365.18	SCAMP1	-0.043143404765481154	0.6723467292759207	0.9329369777286717	FALSE
WT1	ENSG00000085377.15	PREP	0.08980850860403154	0.397018967367829	0.8246768084241202	FALSE
WT1	ENSG00000085382.12	HACE1	-0.01665625183468845	0.8424007867639567	0.9808654987038689	FALSE
WT1	ENSG00000085415.16	SEH1L	-0.11920765675757618	0.2754671193342317	0.7392558396232505	FALSE
WT1	ENSG00000085433.17	WDR47	-0.02781275064377931	0.7810244609366244	0.9642153902568601	FALSE
WT1	ENSG00000085449.15	WDFY1	-0.3790645039749379	0.00841865598844218	0.13024326206174122	FALSE
WT1	ENSG00000085465.13	OVGP1	0.00454176974097289	0.8687801987601044	NA	FALSE
WT1	ENSG00000085491.17	SLC25A24	-0.05675766760046345	0.5799001931816594	0.901521953599569	FALSE
WT1	ENSG00000085511.20	MAP3K4	-0.1905261774745395	0.10657903445761062	0.510083784331853	FALSE
WT1	ENSG00000085552.18	IGSF9	0.058678107979998465	0.5224551757986962	0.8849138088508235	FALSE
WT1	ENSG00000085644.15	ZNF213	0.17053190925754552	0.14343086180760778	0.5820816895697783	FALSE
WT1	ENSG00000085662.14	AKR1B1	0.3633382589242208	0.010415610195615856	0.1479213788664435	FALSE
WT1	ENSG00000085719.13	CPNE3	-0.39904499638747587	0.009976960285848203	0.14476543827960975	FALSE
WT1	ENSG00000085721.13	RRN3	-0.11317162709783724	0.2967984384264316	0.7574378532084315	FALSE
WT1	ENSG00000085733.16	CTTN	-0.06308868127952966	0.5415233702578202	0.8905688961932191	FALSE
WT1	ENSG00000085741.14	WNT11	0.01994163762688376	0.6352584287247969	NA	FALSE
WT1	ENSG00000085760.15	MTIF2	-0.02933898918067035	0.760139213815193	0.9579151953909475	FALSE
WT1	ENSG00000085788.14	DDHD2	-0.17765968883203087	0.13146821358532498	0.5631492840733902	FALSE
WT1	ENSG00000085831.16	TTC39A	-0.04217564960143157	0.4652291026834173	0.8621548107632044	FALSE
WT1	ENSG00000085832.18	EPS15	0.3378259379555063	0.01594556167838173	0.1927539456223422	FALSE
WT1	ENSG00000085840.13	ORC1	-0.003960754843597756	0.9682319048508179	0.9968211852252122	FALSE
WT1	ENSG00000085871.9	MGST2	-0.10113305682235738	0.31732155570115134	0.7747188957519433	FALSE
WT1	ENSG00000085872.15	CHERP	-0.2082343059560182	0.08760223872494168	0.47006588645969893	FALSE
WT1	ENSG00000085978.22	ATG16L1	0.032809511260059425	0.7460082669311376	0.9533830153958851	FALSE
WT1	ENSG00000085982.16	USP40	0.15442607496540853	0.16849519774314017	0.6182288735956121	FALSE
WT1	ENSG00000085998.15	POMGNT1	0.14323374967054664	0.2037667028065703	0.6655557649590178	FALSE
WT1	ENSG00000085999.13	RAD54L	0.13527511371385192	0.2248684448083873	0.6870799519608957	FALSE
WT1	ENSG00000086015.23	MAST2	0.02917563478160261	0.7732798248691046	0.9615251101224466	FALSE
WT1	ENSG00000086061.16	DNAJA1	0.04337587214614732	0.607200963840809	0.9115810290842694	FALSE
WT1	ENSG00000086062.13	B4GALT1	-0.0375508207353935	0.7048086927538789	0.9408130267181151	FALSE
WT1	ENSG00000086065.14	CHMP5	0.08580188385514283	0.3968953383347814	0.8246768084241202	FALSE
WT1	ENSG00000086102.19	NFX1	-0.04474795673066165	0.662103330919671	0.930367661604868	FALSE
WT1	ENSG00000086189.11	DIMT1	0.056678575086990354	0.5826400258684297	0.9025969712122824	FALSE
WT1	ENSG00000086200.17	IPO11	0.04118945790864097	0.6711886650700166	0.93290614666955	FALSE
WT1	ENSG00000086205.18	FOLH1	0.01400971421300902	0.7801063796325293	NA	FALSE
WT1	ENSG00000086232.13	EIF2AK1	-0.05356573011007277	0.5623664190086197	0.8962368338410903	FALSE
WT1	ENSG00000086289.13	EPDR1	-5451406817269040	4.31367e+08	9.39684e+09	TRUE
WT1	ENSG00000086300.17	SNX10	0.043536299572259615	0.40682562567618374	NA	FALSE
WT1	ENSG00000086475.15	SEPHS1	-0.10737495437913558	0.28977932198963174	0.7491882700597179	FALSE
WT1	ENSG00000086504.18	MRPL28	0.14554562410867902	0.19332936912428825	0.6514040083458452	FALSE
WT1	ENSG00000086506.3	HBQ1	-0.07587794411448422	0.24378922620394572	0.7077371757842728	FALSE
WT1	ENSG00000086544.4	ITPKC	-0.06807315067955409	0.4636929441265818	0.8614424370738882	FALSE
WT1	ENSG00000086548.9	CEACAM6	0.108822433742188	0.13120195463027579	0.5626557070089091	FALSE
WT1	ENSG00000086570.13	FAT2	0.1139151789812622	0.06251344616965722	NA	FALSE
WT1	ENSG00000086589.12	RBM22	-0.14254983497708557	0.16224288868999184	0.6081744253808021	FALSE
WT1	ENSG00000086598.11	TMED2	0.07960687646841556	0.44799016087041105	0.8512683265240738	FALSE
WT1	ENSG00000086619.15	ERO1B	0.07485794778862216	0.42345021115515485	0.8409505116478136	FALSE
WT1	ENSG00000086666.19	ZFAND6	-0.17069320129030982	0.1290752317208388	0.5589259633285183	FALSE
WT1	ENSG00000086696.11	HSD17B2	0.15721150823998858	0.13377896786796467	0.5672191224421168	FALSE
WT1	ENSG00000086712.13	TXLNG	-0.1254923590412123	0.2465461498530039	0.7103072413399069	FALSE
WT1	ENSG00000086717.19	PPEF1	0.04544068183573348	0.29766161853091405	NA	FALSE
WT1	ENSG00000086758.17	HUWE1	0.006840214834617229	0.9452654363254925	0.995412276579033	FALSE
WT1	ENSG00000086827.9	ZW10	0.30791175254218484	0.02554350628417077	0.25200189618262264	FALSE
WT1	ENSG00000086848.15	ALG9	0.15686927656769029	0.17104838796679384	0.6233619880948509	FALSE
WT1	ENSG00000086991.13	NOX4	0.010530287857408687	0.6624273271455812	NA	FALSE
WT1	ENSG00000087008.16	ACOX3	0.1050933973302145	0.3259621041270887	0.7791754303592209	FALSE
WT1	ENSG00000087053.20	MTMR2	0.07426687359855325	0.4696429149996452	0.8640821495824489	FALSE
WT1	ENSG00000087074.9	PPP1R15A	-0.1051219263376684	0.32232738091525087	0.7782930601701687	FALSE
WT1	ENSG00000087076.9	HSD17B14	0.044080202425918175	0.5138552347361469	0.8827528717328434	FALSE
WT1	ENSG00000087077.14	TRIP6	-0.07559315068606767	0.447168983203404	0.8512683265240738	FALSE
WT1	ENSG00000087085.16	ACHE	0.004086126715169195	0.9354384494518713	NA	FALSE
WT1	ENSG00000087086.15	FTL	-0.405292959043798	0.006619824562319449	0.11175918817335809	FALSE
WT1	ENSG00000087087.20	SRRT	-0.13996255896657397	0.20965593316114237	0.6701621290328744	FALSE
WT1	ENSG00000087088.21	BAX	0.021417952745511802	0.8320286649992492	0.9771422855424479	FALSE
WT1	ENSG00000087095.13	NLK	-0.05228926288675257	0.5981880261898131	0.9090950243861389	FALSE
WT1	ENSG00000087111.22	PIGS	-0.25840139479847524	0.047166025031891344	0.34924579719337967	FALSE
WT1	ENSG00000087116.17	ADAMTS2	0.014161028836128627	0.6311367543365711	NA	FALSE
WT1	ENSG00000087152.16	ATXN7L3	-6.84182e+10	0.9994600967305081	1	FALSE
WT1	ENSG00000087157.19	PGS1	0.005472484157954798	0.9566306988811702	0.9963950964229739	FALSE
WT1	ENSG00000087191.14	PSMC5	-0.712447214035716	1.77282e+11	0.0013430666674194686	FALSE
WT1	ENSG00000087206.17	UIMC1	-0.0034527276553415307	0.9726852029894383	0.9970809540270208	FALSE
WT1	ENSG00000087245.13	MMP2	0.21010052027813295	0.085657378254768185	0.4636827858552702	FALSE
WT1	ENSG00000087253.13	LPCAT2	0.11761394335262462	0.25135300877340055	0.7149787624391519	FALSE
WT1	ENSG00000087258.17	GNAO1	0.003555284648590127	0.9345249742825414	NA	FALSE
WT1	ENSG00000087263.17	OGFOD1	0.11539254452511107	0.28414434185349724	0.7455413345696527	FALSE
WT1	ENSG00000087266.18	SH3BP2	0.05741001198969347	0.5497395843889078	0.8927150292221157	FALSE
WT1	ENSG00000087269.16	NOP14	-0.08675380107785047	0.4095700685655287	0.8319526764996287	FALSE
WT1	ENSG00000087274.19	ADD1	0.20380977123924748	0.049055962461429334	0.3566100190781567	FALSE
WT1	ENSG00000087299.12	L2HGDH	-0.1259528001708053	0.2521018721340442	0.7149882092654494	FALSE
WT1	ENSG00000087301.9	TXNDC16	-0.0037063900700830877	0.9687420836033198	0.9968211852252122	FALSE
WT1	ENSG00000087302.9	RTRAF	0.05315093860201078	0.5774920429126367	0.9004516208496237	FALSE
WT1	ENSG00000087303.19	NID2	-0.007285873815496136	0.9246570099881362	0.9948403147468305	FALSE
WT1	ENSG00000087338.5	GMCL1	0.05184232401775636	0.6062326974996078	0.9115810290842694	FALSE
WT1	ENSG00000087365.16	SF3B2	-0.08817104237102272	0.38347246226125126	0.8160509903653843	FALSE
WT1	ENSG00000087448.11	KLHL42	-0.06294146408076631	0.5187888677488384	0.8842873049716906	FALSE
WT1	ENSG00000087460.29	GNAS	0.02343422852031209	0.805510751219424	0.9705881446807502	FALSE
WT1	ENSG00000087470.21	DNM1L	-0.059040220969367146	0.5433905101468632	0.8910071739190976	FALSE
WT1	ENSG00000087494.16	PTHLH	-0.05619767645632786	0.46681221910307363	0.8630510521943766	FALSE
WT1	ENSG00000087495.17	PHACTR3	-0.03735830019040748	0.43713233928660483	NA	FALSE
WT1	ENSG00000087502.19	ERGIC2	-0.009513393837494962	0.9236951731662412	0.9948403147468305	FALSE
WT1	ENSG00000087586.18	AURKA	-0.026581818640185856	0.7465804207618179	0.9533830153958851	FALSE
WT1	ENSG00000087842.11	PIR	-0.5911789718139617	8.14829e+11	0.025593200161236507	FALSE
WT1	ENSG00000087884.16	AAMDC	-0.19311253881281001	0.10595190111300336	0.5085239432950331	FALSE
WT1	ENSG00000087903.13	RFX2	-0.0472390564208771	0.5694845704254321	0.8980544822968212	FALSE
WT1	ENSG00000087995.16	METTL2A	-0.12422011836479821	0.23922911414973105	0.7027030047208063	FALSE
WT1	ENSG00000088035.18	ALG6	0.09457403580323145	0.3691230154163843	0.808014714206137	FALSE
WT1	ENSG00000088038.20	CNOT3	-0.04320992551362315	0.670750483239382	0.9328371637925095	FALSE
WT1	ENSG00000088179.9	PTPN4	0.0714518824041961	0.4839479908042316	0.8692402214408448	FALSE
WT1	ENSG00000088205.13	DDX18	-0.2725123977558111	0.013030366066781618	0.17119467324703552	FALSE
WT1	ENSG00000088247.19	KHSRP	-0.2560454251049578	0.019016601880135448	0.21332078487799783	FALSE
WT1	ENSG00000088256.9	GNA11	0.10568442807187108	0.2664389659867726	0.7280041826051691	FALSE
WT1	ENSG00000088280.21	ASAP3	0.05731449702721423	0.38108946674509775	0.8148551546373609	FALSE
WT1	ENSG00000088298.13	EDEM2	0.07844813554612037	0.4094285412331226	0.8318514134915924	FALSE
WT1	ENSG00000088305.19	DNMT3B	0.043316639215662416	0.6147253455646267	0.9135402487665737	FALSE
WT1	ENSG00000088325.16	TPX2	0.039510177593543805	0.6713249547964871	0.93290614666955	FALSE
WT1	ENSG00000088356.6	PDRG1	0.08016396701023486	0.4413680453711129	0.8484454068982004	FALSE
WT1	ENSG00000088367.23	EPB41L1	-0.015276230195627216	0.8363836457037299	0.9782740456417385	FALSE
WT1	ENSG00000088387.22	DOCK9	-0.027296623356328795	0.6300379482416139	0.9195318650161183	FALSE
WT1	ENSG00000088448.14	ANKRD10	-0.12260330080510047	0.24839205577465479	0.7122681752213349	FALSE
WT1	ENSG00000088451.11	TGDS	-0.028457090736814676	0.7279654192761222	0.9483880302332715	FALSE
WT1	ENSG00000088543.15	C3orf18	0.04565037436134937	0.38808995825932163	0.8189910900391247	FALSE
WT1	ENSG00000088682.14	COQ9	0.07277782729574934	0.4815432832235028	0.8686688370798222	FALSE
WT1	ENSG00000088727.14	KIF9	0.022606034448021232	0.8151263561190403	0.9739316608147933	FALSE
WT1	ENSG00000088766.12	CRLS1	0.0853651840135759	0.34541049286409875	0.7958844149464473	FALSE
WT1	ENSG00000088808.18	PPP1R13B	-0.07399568580980302	0.4193924529727475	0.8395814172452448	FALSE
WT1	ENSG00000088812.18	ATRN	0.10911661372746549	0.30220257333483386	0.7615436288027585	FALSE
WT1	ENSG00000088826.18	SMOX	0.08026805948525247	0.44306516177779887	0.8495901365527714	FALSE
WT1	ENSG00000088827.14	SIGLEC1	0	1	NA	FALSE
WT1	ENSG00000088832.18	FKBP1A	0.046048307086067	0.6187290969546855	0.9146949175870587	FALSE
WT1	ENSG00000088833.18	NSFL1C	0.1023682246062683	0.2712309701190654	0.733676243226136	FALSE
WT1	ENSG00000088836.14	SLC4A11	-0.046591510644656935	0.44243274699292384	0.8490333448261479	FALSE
WT1	ENSG00000088854.13	DNAAF9	-0.025976606342011824	0.7725606398668396	0.9614257040790596	FALSE
WT1	ENSG00000088876.13	ZNF343	0.035640944285887786	0.7033835175483607	0.9407765671543051	FALSE
WT1	ENSG00000088882.8	CPXM1	-0.11310156502404567	0.09723109699018131	0.4895200768940791	FALSE
WT1	ENSG00000088888.18	MAVS	0.047653272369073796	0.5872615132380797	0.903410526766939	FALSE
WT1	ENSG00000088899.16	LZTS3	0.31335342020289736	0.017346511112419118	0.2037234600733327	FALSE
WT1	ENSG00000088930.8	XRN2	-0.007302826937285754	0.9296442226463907	0.9952521504265527	FALSE
WT1	ENSG00000088970.16	KIZ	-0.04771150633513774	0.5429133735776359	0.8908502033215345	FALSE
WT1	ENSG00000088986.11	DYNLL1	0.09445548350908974	0.3723692984608007	0.8098582520147463	FALSE
WT1	ENSG00000089006.17	SNX5	-0.109407700569003	0.28272672724688097	0.743916563311834	FALSE
WT1	ENSG00000089009.16	RPL6	5.15706e+11	0.9947235812713726	1	FALSE
WT1	ENSG00000089022.15	MAPKAPK5	0.01635036842385843	0.8683587466479304	0.9839796318673503	FALSE
WT1	ENSG00000089041.17	P2RX7	0	1	NA	FALSE
WT1	ENSG00000089048.15	ESF1	-0.09061849250785352	0.3255703803417618	0.7791754303592209	FALSE
WT1	ENSG00000089050.16	RBBP9	0.0663082710245772	0.5232266168407482	0.8849138088508235	FALSE
WT1	ENSG00000089053.13	ANAPC5	0.11718538383266767	0.2636406480322248	0.7256430797479577	FALSE
WT1	ENSG00000089057.15	SLC23A2	-0.05269591141165489	0.6066936139251531	0.9115810290842694	FALSE
WT1	ENSG00000089060.12	SLC8B1	-0.03164821634213046	0.6719473825131622	0.9329369777286717	FALSE
WT1	ENSG00000089063.16	TMEM230	0.11112485743557218	0.305164045738475	0.7638149743780287	FALSE
WT1	ENSG00000089091.17	DZANK1	0.21621018411645912	0.02719870975311987	0.2622025509818965	FALSE
WT1	ENSG00000089094.20	KDM2B	0.23466533245454382	0.06366905435114402	0.40409504138465746	FALSE
WT1	ENSG00000089116.4	LHX5	-0.005798727631945851	0.8487237384495352	NA	FALSE
WT1	ENSG00000089123.16	TASP1	0.04194185327569631	0.6485991127987059	0.9266993532411193	FALSE
WT1	ENSG00000089127.15	OAS1	2.03719e+16	3.84017e+09	3.78579e+12	TRUE
WT1	ENSG00000089154.11	GCN1	-0.061044756201058266	0.5316693708129411	0.8885938030193766	FALSE
WT1	ENSG00000089157.16	RPLP0	0.013275326192905921	0.8954107422509026	0.9896172908096464	FALSE
WT1	ENSG00000089159.17	PXN	0.3018054478350072	0.002616335919692767	0.05931957902384279	FALSE
WT1	ENSG00000089163.4	SIRT4	0.06430402179754814	0.33045453411520737	0.7843794266713516	FALSE
WT1	ENSG00000089169.15	RPH3A	0.20177176155931437	0.03082587231803525	0.2813069131941785	FALSE
WT1	ENSG00000089177.20	KIF16B	0.05323398812017621	0.4940636046947296	0.872720774915906	FALSE
WT1	ENSG00000089195.15	TRMT6	-0.03554587191591551	0.7043482041560889	0.9408130267181151	FALSE
WT1	ENSG00000089199.10	CHGB	0.006654507999035236	0.869544231792795	NA	FALSE
WT1	ENSG00000089220.5	PEBP1	-0.047810435577172995	0.576501865509937	0.9003839790665489	FALSE
WT1	ENSG00000089225.20	TBX5	-0.108757372923112	0.05287769468951593	NA	FALSE
WT1	ENSG00000089234.16	BRAP	-0.0564796578648537	0.5791961731282977	0.9014542670499915	FALSE
WT1	ENSG00000089248.7	ERP29	0.03932014196410814	0.6764487038415091	0.9338693160337459	FALSE
WT1	ENSG00000089250.20	NOS1	-5891212148213310	0.42982	5.80515	TRUE
WT1	ENSG00000089280.20	FUS	-0.04942010369486646	0.6178429457031318	0.9141747178644279	FALSE
WT1	ENSG00000089289.16	IGBP1	-0.0725621436940525	0.4665958976328662	0.8629117066177586	FALSE
WT1	ENSG00000089327.15	FXYD5	-0.8000075343078203	5.85055e+11	0.019607328236915616	FALSE
WT1	ENSG00000089335.22	ZNF302	0.09966846052652141	0.34964614025448065	0.7965580844942527	FALSE
WT1	ENSG00000089351.15	GRAMD1A	-0.10973520660391436	0.2937260276792717	0.7536965411355301	FALSE
WT1	ENSG00000089486.17	CDIP1	0.14172636937909808	0.20638183617174757	0.6671596647524228	FALSE
WT1	ENSG00000089558.9	KCNH4	1.54584e+12	0.9969158555925247	NA	FALSE
WT1	ENSG00000089597.18	GANAB	0.0819907116945759	0.3357345453820554	0.7890083121506942	FALSE
WT1	ENSG00000089639.11	GMIP	0.03380238839165797	0.6857367973468717	0.9364943702893297	FALSE
WT1	ENSG00000089682.18	RBM41	-0.052763413583767106	0.5613348574019024	0.8955101091507316	FALSE
WT1	ENSG00000089685.15	BIRC5	-0.03696995130099285	0.7147189348273073	0.9442334096622511	FALSE
WT1	ENSG00000089692.9	LAG3	-0.01746823932710842	0.6827104548311584	NA	FALSE
WT1	ENSG00000089693.11	MLF2	-0.024933881877288247	0.7951561636073974	0.9684355610210029	FALSE
WT1	ENSG00000089723.10	OTUB2	0.030842860603710394	0.627251949152894	0.918483500331108	FALSE
WT1	ENSG00000089737.19	DDX24	-0.11249846920073533	0.27381790323428196	0.7378660417163232	FALSE
WT1	ENSG00000089775.12	ZBTB25	0.07824662580548308	0.4485792515304899	0.8514954579296168	FALSE
WT1	ENSG00000089818.18	NECAP1	0.005453476469222884	0.9561927203705942	0.9963950964229739	FALSE
WT1	ENSG00000089820.17	ARHGAP4	-3873358216285240	25.633	2163.75	TRUE
WT1	ENSG00000089847.13	ANKRD24	-0.2504491722069226	0.03700642976776373	0.3066862533259521	FALSE
WT1	ENSG00000089876.12	DHX32	0.05966922506052811	0.5634003486073265	0.8962368338410903	FALSE
WT1	ENSG00000089902.10	RCOR1	-0.19594286301470162	0.09477945089068665	0.48525066858590366	FALSE
WT1	ENSG00000089916.18	GPATCH2L	-0.060873598700527894	0.556068476585158	0.8937813248875388	FALSE
WT1	ENSG00000090006.18	LTBP4	0.012925899268249216	0.8981981509271767	0.9898945681482737	FALSE
WT1	ENSG00000090013.11	BLVRB	-1.47268e+16	1.24171e+07	4.4133e+08	TRUE
WT1	ENSG00000090020.11	SLC9A1	-0.14356897877248442	0.1979722590670987	0.6581153034126291	FALSE
WT1	ENSG00000090054.16	SPTLC1	-0.06545580436322512	0.5096844534651888	0.881078419998558	FALSE
WT1	ENSG00000090060.19	PAPOLA	-0.3500959044540021	0.002139020606562088	0.05205335551752714	FALSE
WT1	ENSG00000090061.17	CCNK	-0.08550505159801255	0.4164343445897481	0.8381365342361614	FALSE
WT1	ENSG00000090097.22	PCBP4	0.8772675586727249	3.52738e+11	0.002257856087074965	FALSE
WT1	ENSG00000090238.12	YPEL3	0.03542289446177812	0.6816617747335122	0.9355112199980306	FALSE
WT1	ENSG00000090263.16	MRPS33	0.09177835036378959	0.38751980707040534	0.8187297537383049	FALSE
WT1	ENSG00000090266.13	NDUFB2	0.0024296881035739963	0.9806339226030868	0.9980373359421003	FALSE
WT1	ENSG00000090273.14	NUDC	0.07077174514459149	0.4291993091207453	0.843986592194115	FALSE
WT1	ENSG00000090316.16	MAEA	0.00888653526256776	0.9250679451401999	0.9948403147468305	FALSE
WT1	ENSG00000090339.9	ICAM1	-0.04172374102837424	0.37981628140161544	NA	FALSE
WT1	ENSG00000090372.15	STRN4	-0.21735923844905944	0.0731547069350581	0.4331547274252487	FALSE
WT1	ENSG00000090432.7	MUL1	0.21746210052752984	0.08039304003735083	0.45147126766921425	FALSE
WT1	ENSG00000090447.12	TFAP4	0.005222345603436817	0.9580360684721401	0.9963950964229739	FALSE
WT1	ENSG00000090470.15	PDCD7	-0.1349692317993702	0.21301747245968114	0.6750203748709193	FALSE
WT1	ENSG00000090487.11	SPG21	0.04505146224141583	0.6597559950719292	0.9298677935529944	FALSE
WT1	ENSG00000090520.12	DNAJB11	0.05748801147440436	0.5434051140352062	0.8910071739190976	FALSE
WT1	ENSG00000090530.10	P3H2	0.09983574815699532	0.3510402728362838	0.7979047332424856	FALSE
WT1	ENSG00000090554.13	FLT3LG	0.0070370129263003095	0.9345089583750172	0.9952521504265527	FALSE
WT1	ENSG00000090565.17	RAB11FIP3	0.03922252571865147	0.6891060595346972	0.936618720340529	FALSE
WT1	ENSG00000090581.11	GNPTG	-0.161243777089783	0.13069829609216793	0.5622099145557911	FALSE
WT1	ENSG00000090612.22	ZNF268	0.14351965629479854	0.1904920581896002	0.6488354724792148	FALSE
WT1	ENSG00000090615.16	GOLGA3	-0.053525501426142916	0.5939127752491843	0.9072289466911071	FALSE
WT1	ENSG00000090621.15	PABPC4	0.12743900104024314	0.18714248231508102	0.645176508051427	FALSE
WT1	ENSG00000090661.12	CERS4	0.021101831859815238	0.692359589741679	NA	FALSE
WT1	ENSG00000090674.16	MCOLN1	0.044549919053963064	0.655205999247402	0.9292072049377169	FALSE
WT1	ENSG00000090686.16	USP48	-0.07874700057133271	0.44838759624553987	0.8512683265240738	FALSE
WT1	ENSG00000090776.6	EFNB1	0.19301993896810035	0.05762369313762239	0.38379809260334435	FALSE
WT1	ENSG00000090857.14	PDPR	-0.07806954831140644	0.42841480941765026	0.8434650752178986	FALSE
WT1	ENSG00000090861.17	AARS1	0.07795667226346754	0.4211901020013054	0.8396845804094822	FALSE
WT1	ENSG00000090863.12	GLG1	0.04302292755589473	0.6655985793514155	0.9315873093499429	FALSE
WT1	ENSG00000090889.12	KIF4A	-0.07298786796415245	0.48152222958960633	0.8686688370798222	FALSE
WT1	ENSG00000090905.19	TNRC6A	-7.61195e+11	0.9935940161722684	1	FALSE
WT1	ENSG00000090924.15	PLEKHG2	0.03369357265442023	0.7407610632132988	0.9520662233830642	FALSE
WT1	ENSG00000090932.11	DLL3	0.03492714623389645	0.7040345714470646	0.9407765671543051	FALSE
WT1	ENSG00000090971.5	NAT14	-0.020278672402235427	0.8413246056547934	0.9805773320653813	FALSE
WT1	ENSG00000090975.14	PITPNM2	0.0070727030945297465	0.9301727806065258	0.9952521504265527	FALSE
WT1	ENSG00000090989.18	EXOC1	0.03091236935202987	0.7496830405782755	0.954488984356164	FALSE
WT1	ENSG00000091009.8	RBM27	-0.11470789233159452	0.22226139264149158	0.6855498987793344	FALSE
WT1	ENSG00000091039.17	OSBPL8	0.11768911087872355	0.23395813509745164	0.696586309806457	FALSE
WT1	ENSG00000091073.20	DTX2	0.07098124051195201	0.4958734477500843	0.8734046407554301	FALSE
WT1	ENSG00000091127.14	PUS7	-0.17646937074405242	0.1290017284511692	0.558786832732999	FALSE
WT1	ENSG00000091129.22	NRCAM	-0.06059818142945394	0.5570301573958536	0.8937813248875388	FALSE
WT1	ENSG00000091136.15	LAMB1	-0.18854898873922687	0.11374622495627039	0.5263956329842561	FALSE
WT1	ENSG00000091137.14	SLC26A4	0.0037344473219402714	0.9026203886597552	NA	FALSE
WT1	ENSG00000091140.15	DLD	-0.09677975997202168	0.31906520645487724	0.7761029805575099	FALSE
WT1	ENSG00000091157.15	WDR7	0.08470499369074863	0.39922137016722536	0.8261336621787869	FALSE
WT1	ENSG00000091164.13	TXNL1	-0.021420504019353262	0.832610709289944	0.9771422855424479	FALSE
WT1	ENSG00000091262.17	ABCC6	0.004396019626124366	0.8526196991134609	NA	FALSE
WT1	ENSG00000091317.8	CMTM6	0.1281505535332721	0.23667791932981386	0.6997749515036046	FALSE
WT1	ENSG00000091409.17	ITGA6	-0.0677417360598762	0.4453123590585611	0.8505244629075357	FALSE
WT1	ENSG00000091436.17	MAP3K20	0.1583694212943621	0.10443087473641026	0.5057165271387439	FALSE
WT1	ENSG00000091483.8	FH	0.10257219356451176	0.3334385111815194	0.787652465651124	FALSE
WT1	ENSG00000091490.11	SEL1L3	-1.08442e+16	2.61523e+08	6.30737e+09	TRUE
WT1	ENSG00000091513.16	TF	0.004785612744781415	0.9222779915227469	NA	FALSE
WT1	ENSG00000091527.17	CDV3	-0.12925197470340447	0.20257716408516177	0.66356201498727	FALSE
WT1	ENSG00000091536.20	MYO15A	0.06855683167829636	0.18860950283123235	NA	FALSE
WT1	ENSG00000091542.9	ALKBH5	0.0789096097147887	0.42536462012314175	0.8414325877041094	FALSE
WT1	ENSG00000091583.11	APOH	0.030368528327507933	0.6141426595081622	0.9135402487665737	FALSE
WT1	ENSG00000091622.16	PITPNM3	-0.04669622441487915	0.3706863526107094	0.8094112022711819	FALSE
WT1	ENSG00000091640.8	SPAG7	-0.12662102987623636	0.23592320609903084	0.6994688308374495	FALSE
WT1	ENSG00000091651.9	ORC6	0.021550271526240714	0.8305667378905827	0.9764276518285947	FALSE
WT1	ENSG00000091656.19	ZFHX4	-0.46898063681078356	0.00555236827895335	0.09828346785785576	FALSE
WT1	ENSG00000091732.18	ZC3HC1	-0.047883751732270816	0.6384146507713753	0.9229745529135296	FALSE
WT1	ENSG00000091844.8	RGS17	0.02150409594739509	0.7939859672294725	0.9680377934276556	FALSE
WT1	ENSG00000091879.14	ANGPT2	0.011142733168863054	0.7999462345631531	NA	FALSE
WT1	ENSG00000091947.10	TMEM101	0.09803185478305673	0.3518278536160494	0.7988881961900409	FALSE
WT1	ENSG00000091986.16	CCDC80	0.23705886386079236	0.03604632117298386	0.30264694665163183	FALSE
WT1	ENSG00000092010.15	PSME1	0.11019246545377977	0.28161062151210847	0.74314831069608	FALSE
WT1	ENSG00000092020.11	PPP2R3C	-0.09161199819805227	0.35608997362219186	0.7995929414591573	FALSE
WT1	ENSG00000092036.19	HAUS4	-0.043854064562897734	0.6670972923705403	0.9321142179553608	FALSE
WT1	ENSG00000092051.18	JPH4	-0.021911389755045748	0.5228111056475311	NA	FALSE
WT1	ENSG00000092068.21	SLC7A8	0.15386291568247704	0.17770419631822673	0.6306749095890941	FALSE
WT1	ENSG00000092094.11	OSGEP	-0.3863291137344893	0.010073620483567384	0.145357177618655	FALSE
WT1	ENSG00000092096.19	SLC22A17	-0.3950764307623688	0.01132960980741093	0.1560549645522094	FALSE
WT1	ENSG00000092108.22	SCFD1	-0.41881550169474774	0.008687399834992327	0.1329951878260504	FALSE
WT1	ENSG00000092140.16	G2E3	-0.18600776397732807	0.08648272975475985	0.4660791725063628	FALSE
WT1	ENSG00000092148.14	HECTD1	-0.09542242605050028	0.3606512403244999	0.8027964891670871	FALSE
WT1	ENSG00000092199.19	HNRNPC	-0.056303093525239475	0.5386260218459469	0.8898448552721906	FALSE
WT1	ENSG00000092200.13	RPGRIP1	0.016912240036717062	0.5193027920046065	NA	FALSE
WT1	ENSG00000092201.10	SUPT16H	-0.19101011245083824	0.11069209371462087	0.5205689877371675	FALSE
WT1	ENSG00000092203.15	TOX4	-0.08218991766445434	0.37812350343913415	0.8139000887855411	FALSE
WT1	ENSG00000092208.19	GEMIN2	-0.139645321195537	0.20985919215941318	0.6703211330546831	FALSE
WT1	ENSG00000092295.12	TGM1	0.020621776605838422	0.5976649939643583	NA	FALSE
WT1	ENSG00000092330.19	TINF2	0.0146408216440987	0.8825957643865364	0.9874574112249034	FALSE
WT1	ENSG00000092421.17	SEMA6A	-0.03931751048452321	0.6695836461025271	0.9324605884117536	FALSE
WT1	ENSG00000092439.16	TRPM7	-0.1472645235367533	0.18798036405490606	0.6458573168802314	FALSE
WT1	ENSG00000092445.12	TYRO3	-0.01296629067296756	0.8979986887500884	0.9898945681482737	FALSE
WT1	ENSG00000092470.12	WDR76	-0.02086190852614357	0.8346364460465637	0.9773365562948577	FALSE
WT1	ENSG00000092529.26	CAPN3	0.018147215071834952	0.6867818409700368	NA	FALSE
WT1	ENSG00000092531.10	SNAP23	0.2524179931502948	0.04984146610209673	0.35844453736683624	FALSE
WT1	ENSG00000092621.13	PHGDH	0.2842233101744046	0.00921879782954441	0.1381898817822717	FALSE
WT1	ENSG00000092758.18	COL9A3	0.014370600920616606	0.8807460942104793	0.9874123639417892	FALSE
WT1	ENSG00000092820.19	EZR	-0.0857028457354316	0.3393258444356495	0.7912525647354768	FALSE
WT1	ENSG00000092841.19	MYL6	0.20739327671534832	0.08302158832998213	0.45823031139547965	FALSE
WT1	ENSG00000092847.14	AGO1	0.15457016305601337	0.1387514571978606	0.5756314629470632	FALSE
WT1	ENSG00000092850.12	TEKT2	0.05224667015461835	0.18509519415316378	NA	FALSE
WT1	ENSG00000092853.14	CLSPN	-0.026091266699943487	0.7664051573253534	0.9594180326510235	FALSE
WT1	ENSG00000092871.17	RFFL	-0.012836605424289415	0.8960222557146621	0.9896638756690167	FALSE
WT1	ENSG00000092931.12	MFSD11	-0.07715665849860087	0.4600790877987263	0.8595695337957667	FALSE
WT1	ENSG00000092964.18	DPYSL2	-0.7812405487429309	6.85751e+08	8.91702e+10	FALSE
WT1	ENSG00000092969.12	TGFB2	0.1751610817801202	0.05672004040296405	0.38004124010922347	FALSE
WT1	ENSG00000092978.11	GPATCH2	-0.09014060454717396	0.37826527893579454	0.8139000887855411	FALSE
WT1	ENSG00000093000.19	NUP50	-0.22338167021033084	0.05198566605111739	0.3667724266305783	FALSE
WT1	ENSG00000093009.11	CDC45	0.26597584296879884	0.038152341067160506	0.3092950290834752	FALSE
WT1	ENSG00000093010.15	COMT	0.22296837504457398	0.05773185613416601	0.3839299858790643	FALSE
WT1	ENSG00000093072.19	ADA2	-0.035996164324961354	0.5559935615379835	0.8937813248875388	FALSE
WT1	ENSG00000093144.19	ECHDC1	-0.10796005434727049	0.2905910577483829	0.7501743327937815	FALSE
WT1	ENSG00000093167.18	LRRFIP2	-0.06349928028760485	0.5377891978136751	0.8897930792198329	FALSE
WT1	ENSG00000093183.14	SEC22C	0.042991023568359266	0.674118831219858	0.9338101471236311	FALSE
WT1	ENSG00000093217.11	XYLB	-0.019783737603640383	0.8093101185992124	0.9716778207388841	FALSE
WT1	ENSG00000094631.22	HDAC6	0.033651355394450674	0.7398459604713161	0.9520662233830642	FALSE
WT1	ENSG00000094804.12	CDC6	0.039461329262069855	0.6964550122979689	0.9392122938537248	FALSE
WT1	ENSG00000094841.14	UPRT	0.17454310796502703	0.13079102262211578	0.5622099145557911	FALSE
WT1	ENSG00000094880.11	CDC23	0.08800281438960836	0.4017210142702686	0.8278370489371754	FALSE
WT1	ENSG00000094914.14	AAAS	0.10433940655745777	0.3221136916204588	0.7781197494233439	FALSE
WT1	ENSG00000094916.16	CBX5	0.1493116119750066	0.06725244033825693	0.41513181447021863	FALSE
WT1	ENSG00000094975.15	SUCO	0.07016642595656451	0.4993027276363395	0.8759744366979862	FALSE
WT1	ENSG00000095002.16	MSH2	0.29599929622632454	0.015621525017522642	0.19110898268719273	FALSE
WT1	ENSG00000095015.6	MAP3K1	0.2467652296089836	0.04506960777205331	0.34006152098846476	FALSE
WT1	ENSG00000095059.17	DHPS	0.12525344710630854	0.24113633350738478	0.7046799988739821	FALSE
WT1	ENSG00000095066.12	HOOK2	-0.07596823508600499	0.4517629344657343	0.853780798907007	FALSE
WT1	ENSG00000095139.15	ARCN1	0.10767532836305416	0.26138159488484575	0.7240325945159325	FALSE
WT1	ENSG00000095203.15	EPB41L4B	-0.013439076743111233	0.6845948964685642	NA	FALSE
WT1	ENSG00000095209.12	TMEM38B	-0.057370884408173804	0.5678945758003949	0.8976637756627198	FALSE
WT1	ENSG00000095261.14	PSMD5	-0.17154692586466294	0.14110259113314275	0.5793994616675345	FALSE
WT1	ENSG00000095319.14	NUP188	0.021656220238435397	0.822377377056462	0.9740343369435635	FALSE
WT1	ENSG00000095321.18	CRAT	0.027737578678066456	0.7769268946223226	0.9624891753264632	FALSE
WT1	ENSG00000095370.20	SH2D3C	-0.042118760587917976	0.35452314586303374	NA	FALSE
WT1	ENSG00000095380.11	NANS	-0.05701000184944472	0.5803889668701505	0.901521953599569	FALSE
WT1	ENSG00000095383.20	TBC1D2	0.10636185662553688	0.2111384759066134	0.6727143797109507	FALSE
WT1	ENSG00000095397.17	WHRN	-0.017677407642062097	0.7914597171539377	0.9676286723237996	FALSE
WT1	ENSG00000095485.18	CWF19L1	-0.049984800704910584	0.6214967284890551	0.9163684295822248	FALSE
WT1	ENSG00000095539.16	SEMA4G	-0.030659340459223916	0.5372034573088156	NA	FALSE
WT1	ENSG00000095564.15	BTAF1	-0.2454411579371497	0.05748201662646272	0.38357318011709757	FALSE
WT1	ENSG00000095574.12	IKZF5	-0.023592018416825303	0.810468425977088	0.9722651242639709	FALSE
WT1	ENSG00000095587.9	TLL2	-0.03941719725848854	0.41647734138642867	NA	FALSE
WT1	ENSG00000095637.23	SORBS1	-0.013325245816571445	0.7475893552235686	NA	FALSE
WT1	ENSG00000095739.11	BAMBI	-0.13985842886883862	0.21092844461778346	0.6722914102550991	FALSE
WT1	ENSG00000095752.7	IL11	-0.032220101616767235	0.35818157210145884	NA	FALSE
WT1	ENSG00000095787.26	WAC	-0.1799423688562167	0.10867145906649621	0.5168016641380626	FALSE
WT1	ENSG00000095794.21	CREM	-2.14505e+12	0.9983058546049667	1	FALSE
WT1	ENSG00000095906.17	NUBP2	0.17631283574326978	0.13252050102573446	0.5642565847583764	FALSE
WT1	ENSG00000095917.15	TPSD1	-0.008807333990179784	0.8004248215189075	NA	FALSE
WT1	ENSG00000095932.7	SMIM24	0.0064385790781662	0.7723471744808105	NA	FALSE
WT1	ENSG00000095951.18	HIVEP1	-0.07706873151039112	0.393209441962191	0.8219734441676437	FALSE
WT1	ENSG00000096060.15	FKBP5	-0.032294798697228864	0.7501623929023289	0.9545956777089902	FALSE
WT1	ENSG00000096063.16	SRPK1	-0.21755943133380973	0.041333157055079034	0.3232458709819904	FALSE
WT1	ENSG00000096070.19	BRPF3	0.06373306895799773	0.5387280080610162	0.8898448552721906	FALSE
WT1	ENSG00000096080.12	MRPS18A	0.008521279308798852	0.9318830442873771	0.9952521504265527	FALSE
WT1	ENSG00000096092.6	TMEM14A	0.06941486770554574	0.4859545414060246	0.869999105246345	FALSE
WT1	ENSG00000096093.16	EFHC1	0.007936365337365213	0.9313943623885277	0.9952521504265527	FALSE
WT1	ENSG00000096384.20	HSP90AB1	-0.6513070257153566	9.20132e+06	2.55885e+10	FALSE
WT1	ENSG00000096401.8	CDC5L	-0.15935175915575744	0.13908032061325903	0.5758488075422061	FALSE
WT1	ENSG00000096433.11	ITPR3	-0.028842739596014036	0.7451579386668113	0.9532933978453049	FALSE
WT1	ENSG00000096654.16	ZNF184	-0.03767069688533126	0.7115642809349874	0.9432150182871794	FALSE
WT1	ENSG00000096696.17	DSP	-0.03211616552127938	0.5457910319023631	NA	FALSE
WT1	ENSG00000096717.12	SIRT1	-0.17842784619530155	0.1289749459310186	0.558786832732999	FALSE
WT1	ENSG00000096746.18	HNRNPH3	-0.18120435704888574	0.11927827916051403	0.5391379842697367	FALSE
WT1	ENSG00000096872.17	IFT74	-0.01289442484954916	0.8698154607469131	0.9845190719385069	FALSE
WT1	ENSG00000096968.14	JAK2	-0.024528803457876548	0.8009922720598674	0.970321992234107	FALSE
WT1	ENSG00000097007.20	ABL1	-0.08129484651474175	0.4326738316873758	0.8448968045771565	FALSE
WT1	ENSG00000097021.21	ACOT7	0.3218979069978537	0.01978977168846822	0.21897466732354498	FALSE
WT1	ENSG00000097033.15	SH3GLB1	0.07328496790366683	0.47384664690704303	0.8654229628299117	FALSE
WT1	ENSG00000097046.13	CDC7	0.06224051444327672	0.5459603553956244	0.8916368145074658	FALSE
WT1	ENSG00000097096.10	SYDE2	0.048584722891980764	0.5530913578209411	0.8935657603749079	FALSE
WT1	ENSG00000099139.14	PCSK5	-0.0027832927277851483	0.9291704836086556	NA	FALSE
WT1	ENSG00000099194.6	SCD	-0.5684669371932125	1.1138e+09	2.03283e+11	FALSE
WT1	ENSG00000099203.7	TMED1	-0.04041066870447623	0.6896184569225852	0.936618720340529	FALSE
WT1	ENSG00000099204.22	ABLIM1	-0.07812921827735679	0.4534971196570316	0.8549757178461698	FALSE
WT1	ENSG00000099219.15	ERMP1	0.026097535053978087	0.7870291360774525	0.9665922989780916	FALSE
WT1	ENSG00000099246.18	RAB18	-0.08962485024430303	0.38613967761122503	0.817854168766801	FALSE
WT1	ENSG00000099250.18	NRP1	0.014088209173168928	0.8822525166002122	0.9874574112249034	FALSE
WT1	ENSG00000099256.19	PRTFDC1	0.06698053795236449	0.5134594054557267	0.8827524955278718	FALSE
WT1	ENSG00000099282.10	TSPAN15	0.145627177947759	0.028857946152241104	NA	FALSE
WT1	ENSG00000099284.15	MACROH2A2	-0.3614572147905455	3.39136e+12	0.013238050973729723	FALSE
WT1	ENSG00000099290.17	WASHC2A	-0.021119268277268993	0.8323298343272533	0.9771422855424479	FALSE
WT1	ENSG00000099308.13	MAST3	0.1745505202221933	0.09869112523741366	0.4920348237196415	FALSE
WT1	ENSG00000099326.9	MZF1	-0.09407047836927533	0.30302246836846297	0.7618431604215303	FALSE
WT1	ENSG00000099330.9	OCEL1	0.05627887442404014	0.5512638597441898	0.8935657603749079	FALSE
WT1	ENSG00000099331.14	MYO9B	0.022065173215089034	0.821879585119879	0.9739673314581982	FALSE
WT1	ENSG00000099337.5	KCNK6	0.02128684490807845	0.6630294648797193	NA	FALSE
WT1	ENSG00000099341.13	PSMD8	-0.38860948849248744	0.004109415444721156	0.08043856744076637	FALSE
WT1	ENSG00000099364.18	FBXL19	-0.06981505939336277	0.4997247843134553	0.8759744366979862	FALSE
WT1	ENSG00000099377.14	HSD3B7	0.009548737917742951	0.8273888083825037	NA	FALSE
WT1	ENSG00000099381.20	SETD1A	0.02571537457395855	0.7931330590813201	0.9678825578733203	FALSE
WT1	ENSG00000099385.12	BCL7C	0.1436701142922297	0.20091154436107814	0.6620239541001391	FALSE
WT1	ENSG00000099617.4	EFNA2	-0.038828629824908055	0.6221571577586639	0.916677859199561	FALSE
WT1	ENSG00000099622.14	CIRBP	-0.18329210071517593	0.046600232837770844	0.34657640127033756	FALSE
WT1	ENSG00000099624.8	ATP5F1D	-0.06300057000667607	0.537271117589689	0.8897930792198329	FALSE
WT1	ENSG00000099625.14	CBARP	-0.047076131596239176	0.6298526331224721	0.9195318650161183	FALSE
WT1	ENSG00000099715.15	PCDH11Y	0.08327864401883646	0.1960973516773304	0.6555096662232887	FALSE
WT1	ENSG00000099783.13	HNRNPM	-0.11349137392728885	0.2869686600550813	0.7483040907309606	FALSE
WT1	ENSG00000099785.11	MARCHF2	0.07362649365606688	0.4396869750571776	0.8481158283055332	FALSE
WT1	ENSG00000099795.7	NDUFB7	0.005652948915073178	0.9554260200375604	0.9963950964229739	FALSE
WT1	ENSG00000099797.15	TECR	-0.1482290768104725	0.17294036341211158	0.6262517468397756	FALSE
WT1	ENSG00000099800.8	TIMM13	-0.5358862603671355	8.97059e+08	1.11153e+12	FALSE
WT1	ENSG00000099804.9	CDC34	0.032955812588445425	0.742548513634825	0.9525520961173581	FALSE
WT1	ENSG00000099810.21	MTAP	-0.02282611101618462	0.8218496752481911	0.9739673314581982	FALSE
WT1	ENSG00000099814.17	CEP170B	-0.408538062478744	0.008835277567725753	0.13468313637664112	FALSE
WT1	ENSG00000099817.12	POLR2E	-0.27494532276552885	0.0028724462332245806	0.06370321646294119	FALSE
WT1	ENSG00000099821.14	POLRMT	-0.3052255635247294	0.018832345069214208	0.21245518581580033	FALSE
WT1	ENSG00000099822.3	HCN2	-1321040459464110	4.07705e+09	3.96149e+11	TRUE
WT1	ENSG00000099840.14	IZUMO4	-0.003651386285411208	0.9551061953813021	0.9963950964229739	FALSE
WT1	ENSG00000099849.15	RASSF7	0.0037675471341518814	0.9689786104904028	0.9968211852252122	FALSE
WT1	ENSG00000099860.9	GADD45B	-0.46570939538331824	0.005680837210433797	0.09988435596518273	FALSE
WT1	ENSG00000099864.18	PALM	0.6167780087633016	6.97545e+11	0.022538389935037564	FALSE
WT1	ENSG00000099875.16	MKNK2	-0.07462341800465411	0.4516802515130403	0.853780798907007	FALSE
WT1	ENSG00000099889.14	ARVCF	0.04218148645176092	0.6108699574104317	0.9133631844110806	FALSE
WT1	ENSG00000099899.16	TRMT2A	0.043613274155877665	0.6695026318730094	0.9324605884117536	FALSE
WT1	ENSG00000099901.18	RANBP1	0.07588048527875425	0.37357891944254906	0.8108217293216572	FALSE
WT1	ENSG00000099904.16	ZDHHC8	0.05754078500550058	0.574764010688323	0.9003839790665489	FALSE
WT1	ENSG00000099910.17	KLHL22	0.3076656087411955	0.027470724039427262	0.26329744324791243	FALSE
WT1	ENSG00000099917.17	MED15	0.019295254847473915	0.8490177851072046	0.982136894680978	FALSE
WT1	ENSG00000099937.11	SERPIND1	0.04433480363300152	0.2844403079818215	NA	FALSE
WT1	ENSG00000099940.12	SNAP29	0.22842603390991334	0.044024871799466854	0.33460884553944814	FALSE
WT1	ENSG00000099942.13	CRKL	0.054434339414501307	0.5945740157107716	0.9075354464970995	FALSE
WT1	ENSG00000099949.22	LZTR1	0.08979797509271577	0.396443209661064	0.8242552324018365	FALSE
WT1	ENSG00000099953.10	MMP11	0.08182306037094716	0.3891056482270471	0.8200981499343114	FALSE
WT1	ENSG00000099954.19	CECR2	-0.11020833885674913	0.16262104035705724	0.608577553954761	FALSE
WT1	ENSG00000099956.20	SMARCB1	-0.13784696656174955	0.18579725435345099	0.643925511238827	FALSE
WT1	ENSG00000099958.15	DERL3	0.03630542708495206	0.5800881430504952	0.901521953599569	FALSE
WT1	ENSG00000099968.18	BCL2L13	0.053722642085787066	0.5648473970599166	0.8963493061557084	FALSE
WT1	ENSG00000099977.16	DDT	0.08330913820541941	0.3880332356099093	0.8189910900391247	FALSE
WT1	ENSG00000099984.12	GSTT2	0.01167996069529729	0.6026672264908828	NA	FALSE
WT1	ENSG00000099991.18	CABIN1	0.06622223312100388	0.5202942529194036	0.8842873049716906	FALSE
WT1	ENSG00000099992.16	TBC1D10A	0.04465268334231691	0.6198261304987143	0.9156044753927196	FALSE
WT1	ENSG00000099994.11	SUSD2	-0.04409452139525349	0.32943016295983724	NA	FALSE
WT1	ENSG00000099995.19	SF3A1	-0.17932908023586522	0.04782252034562026	0.3512185751973612	FALSE
WT1	ENSG00000099999.15	RNF215	0.0624555544200095	0.41483884999448567	0.8375922913119117	FALSE
WT1	ENSG00000100003.18	SEC14L2	-0.09107161049554015	0.3210977354719599	0.7771946263950341	FALSE
WT1	ENSG00000100014.20	SPECC1L	0.06618307813493299	0.5213842906492732	0.8849138088508235	FALSE
WT1	ENSG00000100023.20	PPIL2	0.2193857290101238	0.07841236481703874	0.44617943118036707	FALSE
WT1	ENSG00000100024.15	UPB1	-0.03855135888874733	0.30282060090974783	NA	FALSE
WT1	ENSG00000100027.17	YPEL1	0.47539257900895593	0.0041858806988991125	0.08122773666570605	FALSE
WT1	ENSG00000100028.12	SNRPD3	-0.027966074296640286	0.7705162501218429	0.9611833583265076	FALSE
WT1	ENSG00000100029.18	PES1	-0.24399047160288845	0.02668197353410658	0.2587249421118514	FALSE
WT1	ENSG00000100030.15	MAPK1	0.04914651551488825	0.625485180513063	0.917441664640468	FALSE
WT1	ENSG00000100031.19	GGT1	0.0027805356108796067	0.9136398403318903	NA	FALSE
WT1	ENSG00000100033.17	PRODH	-0.015585632853784049	0.8334778077871813	0.9771422855424479	FALSE
WT1	ENSG00000100034.14	PPM1F	0.002651743511411954	0.9770524119931487	0.9977766260580628	FALSE
WT1	ENSG00000100036.13	SLC35E4	0.010798787802002342	0.9067634183791692	0.9916771134006978	FALSE
WT1	ENSG00000100038.20	TOP3B	0.26210052558211167	0.04712011812104052	0.34924579719337967	FALSE
WT1	ENSG00000100056.12	ESS2	0.08451058207289013	0.42060856458252105	0.8395814172452448	FALSE
WT1	ENSG00000100065.15	CARD10	-0.040566118266795535	0.28687574755264217	NA	FALSE
WT1	ENSG00000100075.10	SLC25A1	0.04254953405160355	0.6746304109581143	0.9338693160337459	FALSE
WT1	ENSG00000100077.16	GRK3	0.024136642612147024	0.7013719306351583	0.9403146014650038	FALSE
WT1	ENSG00000100078.4	PLA2G3	-0.2552030395499898	0.03995974942557857	0.31881377608374184	FALSE
WT1	ENSG00000100083.20	GGA1	-0.06612892223447327	0.5219654545967918	0.8849138088508235	FALSE
WT1	ENSG00000100084.14	HIRA	0.09117067509506338	0.3623154335970221	0.8040473621691392	FALSE
WT1	ENSG00000100092.24	SH3BP1	-0.032116498258775716	0.7519445810969643	0.9551174186302642	FALSE
WT1	ENSG00000100095.19	SEZ6L	-0.0011630229096230797	0.985996288838053	0.9991800681790013	FALSE
WT1	ENSG00000100097.12	LGALS1	-1.00289e+16	7.31218e+07	1.41083e+11	TRUE
WT1	ENSG00000100099.22	HPS4	0.19907201746925168	0.10035880629655175	0.4961369098979604	FALSE
WT1	ENSG00000100100.14	PIK3IP1	-0.005754336471966498	0.7930338438640993	NA	FALSE
WT1	ENSG00000100101.15	ENSG00000100101	-0.02241807184793727	0.7443857127090849	0.9528268865889689	FALSE
WT1	ENSG00000100104.13	SRRD	-0.1667271931037999	0.15050613014491676	0.5904374838540313	FALSE
WT1	ENSG00000100105.18	PATZ1	-0.20123829994386558	0.07352844185302772	0.4342261196619993	FALSE
WT1	ENSG00000100106.22	TRIOBP	0.0707623009952965	0.49662168816731334	0.8741525505522917	FALSE
WT1	ENSG00000100109.17	TFIP11	0.022692548246476773	0.8187347383598923	0.9739673314581982	FALSE
WT1	ENSG00000100116.17	GCAT	0.0073497256117465715	0.9399676706711176	0.9952521504265527	FALSE
WT1	ENSG00000100124.15	ANKRD54	-0.10753624587184701	0.31905109528672493	0.7761029805575099	FALSE
WT1	ENSG00000100129.18	EIF3L	-0.24239334565460616	0.05105781930495094	0.3629570632978263	FALSE
WT1	ENSG00000100138.15	SNU13	-0.13359926042975523	0.19524019665114317	0.6544654778804431	FALSE
WT1	ENSG00000100139.14	MICALL1	-0.05636453549523652	0.5846498857364146	0.9025969712122824	FALSE
WT1	ENSG00000100142.16	POLR2F	-0.012359744047481016	0.9015588523292847	0.990840798037867	FALSE
WT1	ENSG00000100147.14	CCDC134	-0.01990287808363289	0.8436986125546024	0.981635976549795	FALSE
WT1	ENSG00000100150.20	DEPDC5	-0.27504321195447	0.03223346577777456	0.28697771179606013	FALSE
WT1	ENSG00000100151.16	PICK1	-0.07643845516049456	0.4266324051733833	0.8420811321411469	FALSE
WT1	ENSG00000100154.15	TTC28	0.01692740935803525	0.8654418421248389	0.9838355066015092	FALSE
WT1	ENSG00000100162.15	CENPM	0.05046026918943086	0.6227064217646258	0.916677859199561	FALSE
WT1	ENSG00000100167.21	SEPTIN3	0.16256183310000935	0.043417557290715045	0.3324249029299305	FALSE
WT1	ENSG00000100191.6	SLC5A4	-0.07058239911707868	0.3813055297747628	0.8148611040770716	FALSE
WT1	ENSG00000100196.11	KDELR3	0.03596371573370668	0.6649965363745858	0.9315873093499429	FALSE
WT1	ENSG00000100201.23	DDX17	-0.06919441632272319	0.4225701548325023	0.8406325282020639	FALSE
WT1	ENSG00000100206.11	DMC1	0	1	NA	FALSE
WT1	ENSG00000100207.21	TCF20	-0.12510863610038175	0.25597030155721895	0.7191876207263989	FALSE
WT1	ENSG00000100209.11	HSCB	0.30033335264030203	0.029613643155195133	0.27535919910855045	FALSE
WT1	ENSG00000100211.12	CBY1	0.2671356282805195	0.04258839041746529	0.32883313920381274	FALSE
WT1	ENSG00000100216.6	TOMM22	-0.04916349782210632	0.6299409072870675	0.9195318650161183	FALSE
WT1	ENSG00000100219.17	XBP1	0.051410494101722826	0.6166723877058606	0.9138443349084214	FALSE
WT1	ENSG00000100220.12	RTCB	0.009093560273667487	0.9259764695971962	0.9948403147468305	FALSE
WT1	ENSG00000100221.11	JOSD1	-0.40350292292287054	0.007290392739944717	0.11927033425094098	FALSE
WT1	ENSG00000100225.18	FBXO7	-0.06589680089413129	0.48890604701078133	0.8704800883294925	FALSE
WT1	ENSG00000100226.16	GTPBP1	-0.09421891873475174	0.3606244645575875	0.8027964891670871	FALSE
WT1	ENSG00000100227.19	POLDIP3	-0.0376715403951613	0.6955311071461505	0.9390905968459609	FALSE
WT1	ENSG00000100228.14	RAB36	0.007370650433292995	0.940212345991608	0.9952521504265527	FALSE
WT1	ENSG00000100234.12	TIMP3	0.8701368004818251	6.48156e+09	5.68441e+11	FALSE
WT1	ENSG00000100239.16	PPP6R2	-0.06839480417058216	0.5109058840737368	0.8812814699380941	FALSE
WT1	ENSG00000100241.22	SBF1	0.001873299952053715	0.9850449470239262	0.9990528947962168	FALSE
WT1	ENSG00000100242.16	SUN2	-0.6286579438772492	5.11569e+11	0.017825620708003694	FALSE
WT1	ENSG00000100243.22	CYB5R3	-0.3006057868308251	0.0065867963868291276	0.11134076595809037	FALSE
WT1	ENSG00000100246.13	DNAL4	-0.5679383904522548	1.2128e+12	0.005978130657627819	FALSE
WT1	ENSG00000100253.13	MIOX	0.008485914372874659	0.7849486656612696	NA	FALSE
WT1	ENSG00000100258.18	LMF2	-0.104225380200608	0.3182112322665197	0.7754320637347941	FALSE
WT1	ENSG00000100263.14	RHBDD3	-0.04285993091215885	0.6737750395861738	0.9338101471236311	FALSE
WT1	ENSG00000100266.19	PACSIN2	-0.2331499573645804	0.05985752269163278	0.3913472356695828	FALSE
WT1	ENSG00000100271.17	TTLL1	0.2661545564357252	0.034586408874841275	0.29658669096101986	FALSE
WT1	ENSG00000100276.10	RASL10A	0	1	NA	FALSE
WT1	ENSG00000100280.17	AP1B1	-0.5580455613298492	5.25926e+11	0.01816663185446357	FALSE
WT1	ENSG00000100281.14	HMGXB4	-0.007137746821691372	0.9387313664809167	0.9952521504265527	FALSE
WT1	ENSG00000100284.22	TOM1	-0.05903909411206051	0.556836500564986	0.8937813248875388	FALSE
WT1	ENSG00000100285.10	NEFH	-1.3697e+16	1.30411e+11	0.006358600942344413	TRUE
WT1	ENSG00000100288.20	CHKB	-0.08937331905528263	0.37620251475856964	0.8122971642907569	FALSE
WT1	ENSG00000100290.3	BIK	0.07225159043464716	0.23374461637704555	0.6964382944602641	FALSE
WT1	ENSG00000100292.18	HMOX1	-0.13946712341056974	0.16342367649616837	0.6093871272107261	FALSE
WT1	ENSG00000100294.13	MCAT	0.2533113277006583	0.05065668772105919	0.3616116407825716	FALSE
WT1	ENSG00000100296.14	THOC5	-0.299682864099063	0.02360143208803209	0.24077480560403078	FALSE
WT1	ENSG00000100297.16	MCM5	-0.024701484418889884	0.7949765971484128	0.9684355610210029	FALSE
WT1	ENSG00000100299.18	ARSA	0.07445672832933999	0.464111427126729	0.8614588883160846	FALSE
WT1	ENSG00000100300.18	TSPO	-0.08870204213808268	0.40238982198033973	0.8285831583574429	FALSE
WT1	ENSG00000100302.7	RASD2	0.01765578161072415	0.8126125684603125	0.9734323440251642	FALSE
WT1	ENSG00000100304.13	TTLL12	-0.3027256467384462	0.01174953050521931	0.16077928977050862	FALSE
WT1	ENSG00000100307.13	CBX7	0.12094303272507254	0.060965352537547236	0.3948172029054526	FALSE
WT1	ENSG00000100311.17	PDGFB	-0.032138849996686855	0.35965116626779364	NA	FALSE
WT1	ENSG00000100316.16	RPL3	-0.15490945115117763	0.0732059965716783	0.4331547274252487	FALSE
WT1	ENSG00000100319.13	ZMAT5	0.08469648436155422	0.4175621676826908	0.839100526219673	FALSE
WT1	ENSG00000100320.24	RBFOX2	-0.16497682441480233	0.112244991783142	0.5234740535300814	FALSE
WT1	ENSG00000100321.15	SYNGR1	-0.06702360513224612	0.5181392838551502	0.8842873049716906	FALSE
WT1	ENSG00000100324.14	TAB1	-0.0010845806044460105	0.9912067229983968	1	FALSE
WT1	ENSG00000100325.15	ASCC2	-0.3936445328195583	0.01091174957054051	0.15287768641049806	FALSE
WT1	ENSG00000100330.16	MTMR3	0.094709161772079	0.3741776647527925	0.8113089645450661	FALSE
WT1	ENSG00000100335.15	MIEF1	-0.10930685668777153	0.2798577940274723	0.7420112948355104	FALSE
WT1	ENSG00000100336.18	APOL4	0.10142920339005279	0.17114138716492613	0.6235326611948995	FALSE
WT1	ENSG00000100342.22	APOL1	0.012193468258671833	0.5873725861214047	NA	FALSE
WT1	ENSG00000100344.11	PNPLA3	-0.0855635109631502	0.37552321582350146	0.8119089115288654	FALSE
WT1	ENSG00000100345.23	MYH9	-0.1131970636627135	0.296942682307186	0.7574378532084315	FALSE
WT1	ENSG00000100346.18	CACNA1I	0.027074118041960655	0.5878288774541303	NA	FALSE
WT1	ENSG00000100347.15	SAMM50	-0.09862204942158963	0.3490059243747531	0.7965580844942527	FALSE
WT1	ENSG00000100348.10	TXN2	-0.10594600384892328	0.3065219736897702	0.764804318613345	FALSE
WT1	ENSG00000100350.16	FOXRED2	-0.13553885154611253	0.22333419686029574	0.6865299632422288	FALSE
WT1	ENSG00000100353.18	EIF3D	-0.4501828653790879	1.98716e+10	0.0014586164623774536	FALSE
WT1	ENSG00000100354.22	TNRC6B	0.07539905361910555	0.4703286103384967	0.8640821495824489	FALSE
WT1	ENSG00000100359.21	SGSM3	-0.24507300872533452	0.04931854303744852	0.35713617723205	FALSE
WT1	ENSG00000100360.15	IFT27	0.31691119617585156	0.022428935318255416	0.23446222941823347	FALSE
WT1	ENSG00000100364.19	KIAA0930	-0.30852497070043633	0.015670896523896822	0.19136630058928616	FALSE
WT1	ENSG00000100372.15	SLC25A17	-0.05186261231656126	0.6131864386584495	0.9135402487665737	FALSE
WT1	ENSG00000100376.12	FAM118A	-0.06692196126875612	0.46083787472735427	0.8598059012608984	FALSE
WT1	ENSG00000100379.18	KCTD17	0.07638950193128549	0.46055912658900383	0.8598059012608984	FALSE
WT1	ENSG00000100380.15	ST13	-0.12839484847040708	0.09773309270359717	0.4907092849542962	FALSE
WT1	ENSG00000100385.15	IL2RB	0.018572792934301363	0.7010637759149982	NA	FALSE
WT1	ENSG00000100387.9	RBX1	-0.04532645583243449	0.6559021506548732	0.9294519822446835	FALSE
WT1	ENSG00000100393.16	EP300	-0.07308769016609522	0.48409372678935486	0.8692402214408448	FALSE
WT1	ENSG00000100395.15	L3MBTL2	-0.018815918520871524	0.8466398637705869	0.982136894680978	FALSE
WT1	ENSG00000100401.21	RANGAP1	-0.19538400375340528	0.03398910090598803	0.29404145071869614	FALSE
WT1	ENSG00000100403.12	ZC3H7B	0.020994147186662426	0.8336758448366163	0.9771422855424479	FALSE
WT1	ENSG00000100410.8	PHF5A	0.09138948438834012	0.3828377223312319	0.8159393495646888	FALSE
WT1	ENSG00000100412.17	ACO2	-0.354544135755407	0.004945026438167372	0.09123979108454716	FALSE
WT1	ENSG00000100413.17	POLR3H	-0.06281155050475752	0.5365188971014498	0.8897930792198329	FALSE
WT1	ENSG00000100416.15	TRMU	-0.015873297547775347	0.8728212029717716	0.9850847247930391	FALSE
WT1	ENSG00000100417.12	PMM1	-0.04176319581384338	0.6829009902605877	0.9355112199980306	FALSE
WT1	ENSG00000100418.8	DESI1	-0.1205902768514193	0.250171992544164	0.713735304457431	FALSE
WT1	ENSG00000100422.14	CERK	0.03113995332968089	0.7575065549644271	0.9569342608817487	FALSE
WT1	ENSG00000100425.19	BRD1	-0.0634454870290116	0.5118817662143884	0.882158368571077	FALSE
WT1	ENSG00000100426.7	ZBED4	-0.10332529037890831	0.3249462495976512	0.7788714071271943	FALSE
WT1	ENSG00000100427.16	MLC1	0.05936054949261972	0.2560555746699981	NA	FALSE
WT1	ENSG00000100429.18	HDAC10	0.015975537862356566	0.8646417672893305	0.9838225584345163	FALSE
WT1	ENSG00000100439.11	ABHD4	-0.35134342374721955	0.015955790848939624	0.1927539456223422	FALSE
WT1	ENSG00000100441.10	KHNYN	-0.014810443158185133	0.8837063012803004	0.9874574112249034	FALSE
WT1	ENSG00000100442.11	FKBP3	-0.16681953929633406	0.08458907960596079	0.4608298202605541	FALSE
WT1	ENSG00000100445.18	SDR39U1	-0.139877443820387	0.21194502566326515	0.6737348522683814	FALSE
WT1	ENSG00000100461.18	RBM23	-0.009937820105975189	0.9206753061406988	0.9948403147468305	FALSE
WT1	ENSG00000100462.16	PRMT5	-0.0071479644132311036	0.9424382748962846	0.9952521504265527	FALSE
WT1	ENSG00000100473.18	COCH	-0.7974434669362076	5.07023e+10	0.0030564764324806236	FALSE
WT1	ENSG00000100478.17	AP4S1	0.004255365323853626	0.9634058264283298	0.9963950964229739	FALSE
WT1	ENSG00000100479.14	POLE2	-0.17707459381284524	0.13259656434622322	0.5643691236634779	FALSE
WT1	ENSG00000100483.14	VCPKMT	0.002081524811865647	0.9811684374729374	0.9980373359421003	FALSE
WT1	ENSG00000100485.12	SOS2	-0.12639976244799148	0.23547299704592192	0.699274032124499	FALSE
WT1	ENSG00000100490.10	CDKL1	-0.029711537185380246	0.6625291642943425	0.930367661604868	FALSE
WT1	ENSG00000100503.27	NIN	-0.008374450917333442	0.9209889964879392	0.9948403147468305	FALSE
WT1	ENSG00000100504.17	PYGL	-0.07751189903286737	0.394833553516815	0.8235071422212237	FALSE
WT1	ENSG00000100505.14	TRIM9	0.10242861928937594	0.31501847742158084	0.7723070531958378	FALSE
WT1	ENSG00000100519.12	PSMC6	-0.6430019150789827	3.50371e+09	3.50527e+12	FALSE
WT1	ENSG00000100522.10	GNPNAT1	-0.40458593763723194	0.004570774798553858	0.08562119893102414	FALSE
WT1	ENSG00000100523.17	DDHD1	0.13532245788866856	0.22459331345436645	0.6870799519608957	FALSE
WT1	ENSG00000100526.21	CDKN3	-0.08447825034899673	0.4158901815282044	0.8379849010472815	FALSE
WT1	ENSG00000100528.12	CNIH1	0.008305480850832391	0.934565589051831	0.9952521504265527	FALSE
WT1	ENSG00000100532.13	CGRRF1	0.07635448435728535	0.42002136040741744	0.8395814172452448	FALSE
WT1	ENSG00000100554.12	ATP6V1D	-0.04859529452938397	0.6318339420594249	0.9205532073920095	FALSE
WT1	ENSG00000100558.9	PLEK2	-0.005142207124323577	0.923356598129143	0.9948403147468305	FALSE
WT1	ENSG00000100564.9	PIGH	-0.01389004686342067	0.8848350555549584	0.9875977796851622	FALSE
WT1	ENSG00000100567.13	PSMA3	-0.3460955843928739	0.01405556141230641	0.17875180078588548	FALSE
WT1	ENSG00000100568.11	VTI1B	0.04648169567934758	0.6134078789159214	0.9135402487665737	FALSE
WT1	ENSG00000100575.14	TIMM9	-0.08110285505644431	0.4362672356772403	0.846705745804973	FALSE
WT1	ENSG00000100577.19	GSTZ1	-0.03135215971394234	0.7566288851110015	0.9569342608817487	FALSE
WT1	ENSG00000100578.18	KIAA0586	-0.07075191970553185	0.4897619448930616	0.8707387453524251	FALSE
WT1	ENSG00000100580.8	TMED8	0.0056334726862469625	0.9518841176551224	0.9960600366506611	FALSE
WT1	ENSG00000100583.5	SAMD15	-0.029520854315556275	0.6007273248889118	0.9101322568895619	FALSE
WT1	ENSG00000100591.8	AHSA1	-0.5169361366527394	7.16945e+08	9.22196e+10	FALSE
WT1	ENSG00000100592.16	DAAM1	0.0021025968788427633	0.9833172255682131	0.9984957628598528	FALSE
WT1	ENSG00000100593.18	ISM2	0.136649425503534	0.2130617398248726	0.6750203748709193	FALSE
WT1	ENSG00000100596.8	SPTLC2	0.10879185856542202	0.3094198525447406	0.7678289424254862	FALSE
WT1	ENSG00000100599.16	RIN3	-0.014088037552050894	0.8495794506167771	0.982136894680978	FALSE
WT1	ENSG00000100600.15	LGMN	-0.34809617426295986	0.015558170999880275	0.19067936254481216	FALSE
WT1	ENSG00000100601.10	ALKBH1	-0.021225545150289318	0.8315847550263166	0.9768250984909768	FALSE
WT1	ENSG00000100603.14	SNW1	-0.1688438853545256	0.1338561414317813	0.5672191224421168	FALSE
WT1	ENSG00000100604.13	CHGA	-1.1797e+16	2.2068e+12	0.009676968564417405	TRUE
WT1	ENSG00000100605.17	ITPK1	-0.1258736580790401	0.2530661090552974	0.7163929718928624	FALSE
WT1	ENSG00000100612.14	DHRS7	0.0184074273824089	0.8400682763257068	0.9795926934908796	FALSE
WT1	ENSG00000100614.18	PPM1A	-0.09328500026221781	0.36901391982450404	0.808014714206137	FALSE
WT1	ENSG00000100625.9	SIX4	-0.01145179569971581	0.8992539243103069	0.9899341585669347	FALSE
WT1	ENSG00000100626.17	GALNT16	-0.06107031073620475	0.21651042283778865	NA	FALSE
WT1	ENSG00000100629.17	CEP128	-0.0015004379715068317	0.9866645043564756	0.9991800681790013	FALSE
WT1	ENSG00000100632.11	ERH	0.03541756251376591	0.7176658549748801	0.9447168652330147	FALSE
WT1	ENSG00000100644.17	HIF1A	0.004766445527736879	0.9607177862831894	0.9963950964229739	FALSE
WT1	ENSG00000100647.8	SUSD6	0.059873941251942675	0.5418480492397366	0.8905688961932191	FALSE
WT1	ENSG00000100650.16	SRSF5	-0.007743550478173945	0.9389663595623384	0.9952521504265527	FALSE
WT1	ENSG00000100664.11	EIF5	-0.11068693225292656	0.17486682556032412	0.6293369839952568	FALSE
WT1	ENSG00000100678.20	SLC8A3	0.015656965457962083	0.7126189532536189	NA	FALSE
WT1	ENSG00000100697.17	DICER1	-0.03389048629730397	0.7392784139141582	0.9520662233830642	FALSE
WT1	ENSG00000100711.14	ZFYVE21	-0.16644796399143813	0.14258506602222687	0.5812789178407161	FALSE
WT1	ENSG00000100714.18	MTHFD1	-0.18515840905297082	0.09005825636499008	0.47568510381914586	FALSE
WT1	ENSG00000100722.20	ZC3H14	-0.12447980928069582	0.24089796169835379	0.7046091616896055	FALSE
WT1	ENSG00000100726.15	TELO2	0.16262550576890045	0.1581307611216219	0.6014025414624645	FALSE
WT1	ENSG00000100731.16	PCNX1	0.21358872844577048	0.08357229095505805	0.45948197178636685	FALSE
WT1	ENSG00000100739.11	BDKRB1	-0.09530190930080586	0.3205350543082365	0.7770326188175962	FALSE
WT1	ENSG00000100744.15	GSKIP	0.005205290751172755	0.9574959396688408	0.9963950964229739	FALSE
WT1	ENSG00000100749.9	VRK1	-0.07167485623134225	0.4244025189952906	0.8414325877041094	FALSE
WT1	ENSG00000100764.14	PSMC1	-0.6730846208624673	5.13343e+10	0.0030564764324806236	FALSE
WT1	ENSG00000100767.17	PAPLN	-0.03297581281199617	0.32226834215255323	NA	FALSE
WT1	ENSG00000100784.12	RPS6KA5	-0.018886740047025383	0.8503089000114595	0.982136894680978	FALSE
WT1	ENSG00000100796.18	PPP4R3A	-0.18073617013804447	0.10227350354732907	0.49950690633028616	FALSE
WT1	ENSG00000100802.15	C14orf93	-0.007496573103533085	0.9255904923932071	0.9948403147468305	FALSE
WT1	ENSG00000100804.19	PSMB5	-0.18823230878165562	0.0981972538311223	0.49128202299125756	FALSE
WT1	ENSG00000100811.15	YY1	-0.13313746607269394	0.17393385121172794	0.6282448767775184	FALSE
WT1	ENSG00000100813.15	ACIN1	-0.03247571870783825	0.7197520664281424	0.9448180084684171	FALSE
WT1	ENSG00000100814.19	CCNB1IP1	-0.028743560397172633	0.7745537631941447	0.9619423563862177	FALSE
WT1	ENSG00000100815.12	TRIP11	-0.06824409864816165	0.43348157250076713	0.8448968045771565	FALSE
WT1	ENSG00000100823.12	APEX1	-0.11171295829590847	0.21808732212562468	0.6819836472861048	FALSE
WT1	ENSG00000100836.11	PABPN1	-0.030936356838285193	0.6366699420441337	0.9225282498744134	FALSE
WT1	ENSG00000100842.13	EFS	-0.1304541055378871	0.23328069794352477	0.6956699285549228	FALSE
WT1	ENSG00000100852.14	ARHGAP5	-0.04013555511316623	0.6885056555087155	0.936618720340529	FALSE
[truncated: 164,843 more rows]
