# Supplementary material for: Modelling EWS::FLI1 protein fluctuations reveal determinants of tumor plasticity in Ewing sarcoma
Source: EMBO Mol Med. 2026 Jan 3;18(2):646–76. doi: 10.1038/s44321-025-00364-7 (PMC12905378; doi:10.1038/s44321-025-00364-7)
Supplement: Supplementary file 5 — Dataset EV3 [file 44321_2025_364_MOESM5_ESM.xlsx]

## Sheet: Legend
Dataset EV3:
Quantification of EF protein levels following dTAGV-1 treatment for 24 hours
Mean EF protein values (n=3) as quantified by Western blot (WB) or confocal microscopy (CF) using mNeonGreen as proxy

## Sheet: Dataset EV3
dTAGV-1 conc (nM)	0		1.5		5		15		50		150
Clone/Methods	WB	CF	WB	CF	WB	CF	WB	CF	WB	CF	WB	CF
A2.2	100	100	80.213	91.6667	49.5698	72.333	32.9194	50.6667	9.6165	9.666	5.4308	0.333
B3.1	100	100	87.9834	86	63.9477	72.666	38.0267	52.333	16.6366	27	5.3698	15
Average of methods
Clone/dTAGV-1 conc (nM)	0	1.5	5	15	50	150
A2.2	100	85.9399	60.9514	41.7931	9.64125	2.8819
B3.1	100	86.9917	68.3068	45.1799	21.8183	10.1849
Consolidated % EF left	100	86.4658	64.6291	43.4865	15.7298	6.5334
% EF reduction	0	13.5342	35.3709	56.5135	84.2702	93.4666
