# Supplementary material for: Modelling EWS::FLI1 protein fluctuations reveal determinants of tumor plasticity in Ewing sarcoma
Source: EMBO Mol Med. 2026 Jan 3;18(2):646–76. doi: 10.1038/s44321-025-00364-7 (PMC12905378; doi:10.1038/s44321-025-00364-7)
Supplement: Supplementary file 6 — Dataset EV4 [file 44321_2025_364_MOESM6_ESM.xlsx]

## Sheet: Legend
Dataset EV4 :
RNA-Seq, EF-dTAG clones DEG's after 24 hours of dTAGV-1 treatment

## Sheet: Dataset EV4
Clone	dTAGV-1_conc	gene_id	gene_name	log2FoldChange	pvalue	padj	is_DE
A2.2	1.5	ENSG00000000003.16	TSPAN6	0.00688779	0.593885	0.980181	FALSE
A2.2	1.5	ENSG00000000419.14	DPM1	0.00376598	0.810827	0.997124	FALSE
A2.2	1.5	ENSG00000000457.14	SCYL3	-0.0203102	0.248544	0.886925	FALSE
A2.2	1.5	ENSG00000000460.17	FIRRM	0.025643	0.183624	0.848996	FALSE
A2.2	1.5	ENSG00000000971.17	CFH	0.00762737	0.592022	0.980181	FALSE
A2.2	1.5	ENSG00000001036.14	FUCA2	0.0285595	0.165097	0.827622	FALSE
A2.2	1.5	ENSG00000001084.13	GCLC	-0.00742815	0.647328	0.982298	FALSE
A2.2	1.5	ENSG00000001167.15	NFYA	0.00149526	0.924572	1	FALSE
A2.2	1.5	ENSG00000001460.18	STPG1	0.0190859	0.137622	0.797082	FALSE
A2.2	1.5	ENSG00000001461.17	NIPAL3	0.00987115	0.511902	0.973049	FALSE
A2.2	1.5	ENSG00000001497.18	LAS1L	-0.0206574	0.285287	0.910467	FALSE
A2.2	1.5	ENSG00000001617.12	SEMA3F	0.0768641	0.0320925	0.485904	FALSE
A2.2	1.5	ENSG00000001626.18	CFTR	-0.0024049	0.568413	NA	FALSE
A2.2	1.5	ENSG00000001629.10	ANKIB1	-0.0188529	0.311922	0.916156	FALSE
A2.2	1.5	ENSG00000001630.18	CYP51A1	-0.0330442	0.100276	0.732779	FALSE
A2.2	1.5	ENSG00000001631.17	KRIT1	0.0373679	0.124776	0.781771	FALSE
A2.2	1.5	ENSG00000002016.18	RAD52	0.00377968	0.784606	0.995251	FALSE
A2.2	1.5	ENSG00000002079.15	MYH16	0.00150421	0.636799	NA	FALSE
A2.2	1.5	ENSG00000002330.14	BAD	-0.035754	0.130364	0.787596	FALSE
A2.2	1.5	ENSG00000002549.13	LAP3	-0.0100378	0.551438	0.978019	FALSE
A2.2	1.5	ENSG00000002586.20	CD99	-0.00152181	0.911538	1	FALSE
A2.2	1.5	ENSG00000002746.15	HECW1	0.00100287	0.920045	NA	FALSE
A2.2	1.5	ENSG00000002822.16	MAD1L1	0.0266319	0.187583	0.851677	FALSE
A2.2	1.5	ENSG00000002834.19	LASP1	0.0135356	0.283376	0.909678	FALSE
A2.2	1.5	ENSG00000002919.15	SNX11	0.0371641	0.119856	0.770657	FALSE
A2.2	1.5	ENSG00000002933.9	TMEM176A	0.00509146	0.570827	0.978197	FALSE
A2.2	1.5	ENSG00000003056.8	M6PR	0.0105622	0.504922	0.971512	FALSE
A2.2	1.5	ENSG00000003096.15	KLHL13	-0.00850383	0.603851	0.980221	FALSE
A2.2	1.5	ENSG00000003137.9	CYP26B1	-0.00056811	0.954629	NA	FALSE
A2.2	1.5	ENSG00000003249.15	DBNDD1	0.0258819	0.213813	0.863105	FALSE
A2.2	1.5	ENSG00000003393.16	ALS2	-0.00756703	0.64852	0.982298	FALSE
A2.2	1.5	ENSG00000003400.16	CASP10	0	1	NA	FALSE
A2.2	1.5	ENSG00000003402.21	CFLAR	-0.00355958	0.793248	0.99586	FALSE
A2.2	1.5	ENSG00000003436.16	TFPI	0.36269	2.22041e-05	0.00617042	FALSE
A2.2	1.5	ENSG00000003509.16	NDUFAF7	0.0155038	0.367184	0.938277	FALSE
A2.2	1.5	ENSG00000003756.17	RBM5	0.00842266	0.551721	0.978019	FALSE
A2.2	1.5	ENSG00000003989.18	SLC7A2	-0.00881465	0.554371	0.978019	FALSE
A2.2	1.5	ENSG00000004059.11	ARF5	-0.00613172	0.482158	0.965407	FALSE
A2.2	1.5	ENSG00000004139.14	SARM1	0.0107989	0.528074	0.974272	FALSE
A2.2	1.5	ENSG00000004142.12	POLDIP2	0.0156129	0.314394	0.918017	FALSE
A2.2	1.5	ENSG00000004399.13	PLXND1	0.0096238	0.557466	0.978197	FALSE
A2.2	1.5	ENSG00000004455.18	AK2	-0.007744	0.578583	0.978594	FALSE
A2.2	1.5	ENSG00000004478.8	FKBP4	-0.00093353	0.924719	1	FALSE
A2.2	1.5	ENSG00000004487.18	KDM1A	0.021642	0.256843	0.891852	FALSE
A2.2	1.5	ENSG00000004534.15	RBM6	-0.0325022	0.154501	0.818517	FALSE
A2.2	1.5	ENSG00000004660.15	CAMKK1	0.0139219	0.360002	0.937318	FALSE
A2.2	1.5	ENSG00000004700.16	RECQL	-0.000206174	0.988246	1	FALSE
A2.2	1.5	ENSG00000004766.17	VPS50	0.00390822	0.798864	0.99586	FALSE
A2.2	1.5	ENSG00000004776.13	HSPB6	0.000263251	0.93458	NA	FALSE
A2.2	1.5	ENSG00000004777.19	ARHGAP33	0.00585274	0.683261	0.98478	FALSE
A2.2	1.5	ENSG00000004779.10	NDUFAB1	0.00605067	0.601732	0.980221	FALSE
A2.2	1.5	ENSG00000004799.8	PDK4	-0.00975266	0.229505	NA	FALSE
A2.2	1.5	ENSG00000004838.14	ZMYND10	0.00139561	0.850044	NA	FALSE
A2.2	1.5	ENSG00000004848.8	ARX	0.10143	0.00150362	0.113959	FALSE
A2.2	1.5	ENSG00000004864.14	SLC25A13	0.0112123	0.51384	0.973049	FALSE
A2.2	1.5	ENSG00000004866.22	ST7	0.00710148	0.667961	0.98478	FALSE
A2.2	1.5	ENSG00000004897.12	CDC27	-0.0746148	0.038199	0.52188	FALSE
A2.2	1.5	ENSG00000004948.16	CALCR	-0.000707309	0.821627	NA	FALSE
A2.2	1.5	ENSG00000004961.15	HCCS	-0.0632142	0.0518051	0.581674	FALSE
A2.2	1.5	ENSG00000004975.12	DVL2	-0.0153759	0.368429	0.938415	FALSE
A2.2	1.5	ENSG00000005007.14	UPF1	0.00179504	0.871392	1	FALSE
A2.2	1.5	ENSG00000005020.13	SKAP2	0.00989327	0.214743	NA	FALSE
A2.2	1.5	ENSG00000005022.6	SLC25A5	-0.00779382	0.558685	0.978197	FALSE
A2.2	1.5	ENSG00000005059.16	MCUB	0.0152792	0.358521	0.93552	FALSE
A2.2	1.5	ENSG00000005075.16	POLR2J	0.0205308	0.209287	0.861485	FALSE
A2.2	1.5	ENSG00000005100.13	DHX33	-0.0928808	0.0254062	0.445326	FALSE
A2.2	1.5	ENSG00000005102.14	MEOX1	0.0169162	0.0723635	NA	FALSE
A2.2	1.5	ENSG00000005108.17	THSD7A	0.0709188	0.033309	0.498104	FALSE
A2.2	1.5	ENSG00000005156.12	LIG3	0.0195877	0.304684	0.914944	FALSE
A2.2	1.5	ENSG00000005175.10	RPAP3	0.00100412	0.939415	1	FALSE
A2.2	1.5	ENSG00000005189.20	REXO5	0.00505663	0.58421	NA	FALSE
A2.2	1.5	ENSG00000005194.15	CIAPIN1	-0.0128228	0.418645	0.953484	FALSE
A2.2	1.5	ENSG00000005206.17	SPPL2B	-0.0163609	0.358129	0.93552	FALSE
A2.2	1.5	ENSG00000005238.20	ATOSB	0.00386715	0.80665	0.996332	FALSE
A2.2	1.5	ENSG00000005243.10	COPZ2	0.0313348	0.0164594	0.379192	FALSE
A2.2	1.5	ENSG00000005249.14	PRKAR2B	-0.00637662	0.693944	0.986242	FALSE
A2.2	1.5	ENSG00000005302.19	MSL3	-0.00888904	0.595769	0.980181	FALSE
A2.2	1.5	ENSG00000005339.15	CREBBP	0.00681927	0.629112	0.980472	FALSE
A2.2	1.5	ENSG00000005379.17	TSPOAP1	-0.000942882	0.794114	NA	FALSE
A2.2	1.5	ENSG00000005436.14	GCFC2	-0.00934688	0.571703	0.978197	FALSE
A2.2	1.5	ENSG00000005448.17	WDR54	0.0172323	0.350788	0.931573	FALSE
A2.2	1.5	ENSG00000005469.12	CROT	0.00747815	0.599807	0.980181	FALSE
A2.2	1.5	ENSG00000005483.23	KMT2E	0.0042469	0.715922	0.989129	FALSE
A2.2	1.5	ENSG00000005486.17	RHBDD2	-0.00228473	0.877242	1	FALSE
A2.2	1.5	ENSG00000005513.11	SOX8	0.453746	0.00102902	0.0908455	FALSE
A2.2	1.5	ENSG00000005700.15	IBTK	0.0485866	0.0808907	0.679255	FALSE
A2.2	1.5	ENSG00000005801.18	ZNF195	0.00216199	0.892828	1	FALSE
A2.2	1.5	ENSG00000005810.20	MYCBP2	0.00851425	0.520617	0.973049	FALSE
A2.2	1.5	ENSG00000005812.11	FBXL3	-0.00816675	0.616651	0.980472	FALSE
A2.2	1.5	ENSG00000005882.12	PDK2	0.0282737	0.163177	0.826383	FALSE
A2.2	1.5	ENSG00000005884.18	ITGA3	-0.0284266	0.138424	0.799668	FALSE
A2.2	1.5	ENSG00000005889.16	ZFX	0.0126948	0.447521	0.962529	FALSE
A2.2	1.5	ENSG00000005893.17	LAMP2	-0.00528405	0.69235	0.986242	FALSE
A2.2	1.5	ENSG00000006007.12	GDE1	0.0229521	0.221547	0.868178	FALSE
A2.2	1.5	ENSG00000006015.18	REX1BD	-0.0320014	0.144333	0.803801	FALSE
A2.2	1.5	ENSG00000006016.12	CRLF1	0.0105143	0.27763	0.908368	FALSE
A2.2	1.5	ENSG00000006025.13	OSBPL7	-0.0926098	0.00046836	0.0543129	FALSE
A2.2	1.5	ENSG00000006042.12	TMEM98	-0.0118671	0.399226	0.94864	FALSE
A2.2	1.5	ENSG00000006062.18	MAP3K14	0.00724601	0.551425	0.978019	FALSE
A2.2	1.5	ENSG00000006118.15	TMEM132A	0.00103685	0.945631	1	FALSE
A2.2	1.5	ENSG00000006125.18	AP2B1	-0.00903028	0.389463	0.946545	FALSE
A2.2	1.5	ENSG00000006194.11	ZNF263	-0.0108197	0.515649	0.973049	FALSE
A2.2	1.5	ENSG00000006210.7	CX3CL1	0.00877465	0.361388	0.93764	FALSE
A2.2	1.5	ENSG00000006282.22	SPATA20	0.0105087	0.53061	0.974809	FALSE
A2.2	1.5	ENSG00000006283.18	CACNA1G	0.0320462	0.120541	0.772653	FALSE
A2.2	1.5	ENSG00000006327.14	TNFRSF12A	0.0729714	0.0370292	0.518313	FALSE
A2.2	1.5	ENSG00000006377.11	DLX6	-0.00642239	0.622336	0.980472	FALSE
A2.2	1.5	ENSG00000006432.16	MAP3K9	0.0162826	0.255407	0.891842	FALSE
A2.2	1.5	ENSG00000006451.8	RALA	0.00711456	0.594967	0.980181	FALSE
A2.2	1.5	ENSG00000006453.14	BAIAP2L1	-0.00501497	0.393291	NA	FALSE
A2.2	1.5	ENSG00000006459.11	KDM7A	-0.0162049	0.348982	0.930118	FALSE
A2.2	1.5	ENSG00000006468.15	ETV1	-0.0230062	0.250189	0.888952	FALSE
A2.2	1.5	ENSG00000006530.18	AGK	0.0111092	0.510183	0.973049	FALSE
A2.2	1.5	ENSG00000006534.17	ALDH3B1	-0.00478392	0.378727	NA	FALSE
A2.2	1.5	ENSG00000006576.17	PHTF2	-0.0268811	0.202955	0.858397	FALSE
A2.2	1.5	ENSG00000006606.9	CCL26	-0.00141081	0.748328	NA	FALSE
A2.2	1.5	ENSG00000006607.14	FARP2	0.00574399	0.687031	0.985512	FALSE
A2.2	1.5	ENSG00000006625.18	GGCT	0.0023462	0.884026	1	FALSE
A2.2	1.5	ENSG00000006634.8	DBF4	-0.0131643	0.370497	0.938704	FALSE
A2.2	1.5	ENSG00000006638.13	TBXA2R	-0.0105289	0.435927	0.956851	FALSE
A2.2	1.5	ENSG00000006652.15	IFRD1	-0.00660617	0.651634	0.982298	FALSE
A2.2	1.5	ENSG00000006695.12	COX10	-0.00370506	0.816977	0.997314	FALSE
A2.2	1.5	ENSG00000006704.11	GTF2IRD1	-0.0141991	0.42473	0.95442	FALSE
A2.2	1.5	ENSG00000006712.15	PAF1	-0.00212812	0.863738	1	FALSE
A2.2	1.5	ENSG00000006715.16	VPS41	-0.0145808	0.413654	0.95226	FALSE
A2.2	1.5	ENSG00000006740.18	ARHGAP44	-0.0441563	0.00780788	0.275248	FALSE
A2.2	1.5	ENSG00000006744.19	ELAC2	0.0119329	0.470292	0.965201	FALSE
A2.2	1.5	ENSG00000006747.15	SCIN	-0.00118368	0.713116	NA	FALSE
A2.2	1.5	ENSG00000006756.16	ARSD	0.0152062	0.206852	0.859829	FALSE
A2.2	1.5	ENSG00000006757.12	PNPLA4	-0.0116365	0.491312	0.969138	FALSE
A2.2	1.5	ENSG00000006831.10	ADIPOR2	-0.031174	0.164174	0.826383	FALSE
A2.2	1.5	ENSG00000006837.12	CDKL3	0.0117124	0.278213	0.908473	FALSE
A2.2	1.5	ENSG00000007047.16	MARK4	-0.0173517	0.341793	0.926795	FALSE
A2.2	1.5	ENSG00000007062.12	PROM1	-0.0215134	0.141751	0.801901	FALSE
A2.2	1.5	ENSG00000007080.11	CCDC124	0.005485	0.721584	0.989149	FALSE
A2.2	1.5	ENSG00000007168.15	PAFAH1B1	0.0662942	0.0423454	0.533646	FALSE
A2.2	1.5	ENSG00000007171.19	NOS2	-0.0130314	0.0879973	NA	FALSE
A2.2	1.5	ENSG00000007174.18	DNAH9	-0.0178492	0.202731	0.858397	FALSE
A2.2	1.5	ENSG00000007202.16	BLTP2	0.0196498	0.294143	0.911488	FALSE
A2.2	1.5	ENSG00000007237.19	GAS7	-0.0130778	0.264691	0.900185	FALSE
A2.2	1.5	ENSG00000007255.10	TRAPPC6A	-0.00330403	0.828904	0.997874	FALSE
A2.2	1.5	ENSG00000007264.15	MATK	0.00465948	0.607467	NA	FALSE
A2.2	1.5	ENSG00000007312.14	CD79B	0.00457051	0.456176	NA	FALSE
A2.2	1.5	ENSG00000007314.12	SCN4A	0	1	NA	FALSE
A2.2	1.5	ENSG00000007341.19	ST7L	-0.00119994	0.931146	1	FALSE
A2.2	1.5	ENSG00000007372.25	PAX6	0.0637371	0.041436	0.528213	FALSE
A2.2	1.5	ENSG00000007376.8	RPUSD1	-0.0811472	0.0277968	0.46211	FALSE
A2.2	1.5	ENSG00000007384.15	RHBDF1	0.0056579	0.712342	0.988487	FALSE
A2.2	1.5	ENSG00000007392.17	LUC7L	0.000161119	0.990733	1	FALSE
A2.2	1.5	ENSG00000007516.15	BAIAP3	-0.0126221	0.231994	NA	FALSE
A2.2	1.5	ENSG00000007520.4	TSR3	-0.0071999	0.559968	0.978197	FALSE
A2.2	1.5	ENSG00000007541.17	PIGQ	-0.0501365	0.0659344	0.638243	FALSE
A2.2	1.5	ENSG00000007545.16	CRAMP1	0.0122712	0.480381	0.965201	FALSE
A2.2	1.5	ENSG00000007866.22	TEAD3	0.0168792	0.350762	0.931573	FALSE
A2.2	1.5	ENSG00000007923.17	DNAJC11	0.00309676	0.829687	0.998127	FALSE
A2.2	1.5	ENSG00000007944.15	MYLIP	-0.0471194	0.0836953	0.687445	FALSE
A2.2	1.5	ENSG00000007968.7	E2F2	0.00915256	0.585972	0.978594	FALSE
A2.2	1.5	ENSG00000008018.9	PSMB1	0.0159746	0.229399	0.874327	FALSE
A2.2	1.5	ENSG00000008056.14	SYN1	-0.0129159	0.408964	0.949247	FALSE
A2.2	1.5	ENSG00000008083.14	JARID2	0.00187616	0.858405	1	FALSE
A2.2	1.5	ENSG00000008086.13	CDKL5	0.00284346	0.849904	0.998844	FALSE
A2.2	1.5	ENSG00000008118.10	CAMK1G	-0.0102933	0.502175	0.971445	FALSE
A2.2	1.5	ENSG00000008128.23	CDK11A	-0.0515395	0.0683644	0.649738	FALSE
A2.2	1.5	ENSG00000008130.15	NADK	-0.0181433	0.321806	0.919207	FALSE
A2.2	1.5	ENSG00000008196.13	TFAP2B	-0.0891723	0.0136531	0.349555	FALSE
A2.2	1.5	ENSG00000008226.20	DLEC1	-0.000837724	0.794865	NA	FALSE
A2.2	1.5	ENSG00000008256.17	CYTH3	0.0109667	0.512842	0.973049	FALSE
A2.2	1.5	ENSG00000008277.15	ADAM22	-0.00827697	0.588217	0.979597	FALSE
A2.2	1.5	ENSG00000008282.10	SYPL1	0.000663417	0.962085	1	FALSE
A2.2	1.5	ENSG00000008283.16	CYB561	0.0123975	0.470612	0.965201	FALSE
A2.2	1.5	ENSG00000008294.22	SPAG9	0.0104039	0.368968	0.938585	FALSE
A2.2	1.5	ENSG00000008300.17	CELSR3	0.0133869	0.32767	0.920498	FALSE
A2.2	1.5	ENSG00000008311.16	AASS	-0.0229997	0.226193	0.873088	FALSE
A2.2	1.5	ENSG00000008323.16	PLEKHG6	-0.00342382	0.484152	NA	FALSE
A2.2	1.5	ENSG00000008324.12	SS18L2	0.0211818	0.276374	0.906909	FALSE
A2.2	1.5	ENSG00000008382.16	MPND	0.0162421	0.346123	0.927807	FALSE
A2.2	1.5	ENSG00000008394.13	MGST1	-0.0143368	0.419558	0.953852	FALSE
A2.2	1.5	ENSG00000008405.12	CRY1	0.0243937	0.228304	0.874327	FALSE
A2.2	1.5	ENSG00000008441.19	NFIX	-0.0134516	0.344201	0.927336	FALSE
A2.2	1.5	ENSG00000008513.17	ST3GAL1	0.00446424	0.7812	0.994962	FALSE
A2.2	1.5	ENSG00000008516.18	MMP25	0.032464	0.0723742	0.6576	FALSE
A2.2	1.5	ENSG00000008517.19	IL32	-0.0105938	0.189026	0.852243	FALSE
A2.2	1.5	ENSG00000008710.20	PKD1	0.0851023	0.0262775	0.451115	FALSE
A2.2	1.5	ENSG00000008735.14	MAPK8IP2	-0.0170641	0.323502	0.919939	FALSE
A2.2	1.5	ENSG00000008838.21	MED24	-0.0145377	0.407568	0.949247	FALSE
A2.2	1.5	ENSG00000008853.18	RHOBTB2	0.0771535	0.0356028	0.511373	FALSE
A2.2	1.5	ENSG00000008869.12	HEATR5B	-0.000438898	0.976337	1	FALSE
A2.2	1.5	ENSG00000008952.17	SEC62	0.0087811	0.448789	0.962529	FALSE
A2.2	1.5	ENSG00000008988.11	RPS20	0.000652586	0.848256	0.998637	FALSE
A2.2	1.5	ENSG00000009307.17	CSDE1	0.00918099	0.198635	0.856583	FALSE
A2.2	1.5	ENSG00000009335.19	UBE3C	0.0330177	0.132715	0.792256	FALSE
A2.2	1.5	ENSG00000009413.17	REV3L	-0.0116744	0.486687	0.967757	FALSE
A2.2	1.5	ENSG00000009694.14	TENM1	-0.0102776	0.543028	0.97598	FALSE
A2.2	1.5	ENSG00000009709.13	PAX7	-0.0200523	0.245836	0.88439	FALSE
A2.2	1.5	ENSG00000009765.15	IYD	0.000380431	0.924825	NA	FALSE
A2.2	1.5	ENSG00000009780.16	FAM76A	-0.0368884	0.116915	0.767519	FALSE
A2.2	1.5	ENSG00000009790.15	TRAF3IP3	0	1	NA	FALSE
A2.2	1.5	ENSG00000009830.13	POMT2	0.00611962	0.698299	0.986927	FALSE
A2.2	1.5	ENSG00000009844.16	VTA1	0.00675435	0.659789	0.983256	FALSE
A2.2	1.5	ENSG00000009950.16	MLXIPL	-0.0210589	0.212504	0.863105	FALSE
A2.2	1.5	ENSG00000009954.11	BAZ1B	0.00402593	0.652124	0.982298	FALSE
A2.2	1.5	ENSG00000010017.13	RANBP9	-0.0107775	0.525434	0.973169	FALSE
A2.2	1.5	ENSG00000010030.14	ETV7	0	1	NA	FALSE
A2.2	1.5	ENSG00000010072.16	SPRTN	-0.00358015	0.81594	0.997314	FALSE
A2.2	1.5	ENSG00000010165.20	METTL13	-0.00593936	0.714288	0.989129	FALSE
A2.2	1.5	ENSG00000010219.14	DYRK4	-0.00285207	0.857966	1	FALSE
A2.2	1.5	ENSG00000010244.19	ZNF207	-0.0156234	0.316347	0.91881	FALSE
A2.2	1.5	ENSG00000010256.12	UQCRC1	-0.00194039	0.879205	1	FALSE
A2.2	1.5	ENSG00000010270.14	STARD3NL	-0.0223413	0.246452	0.884904	FALSE
A2.2	1.5	ENSG00000010278.15	CD9	0.0125288	0.281928	0.909025	FALSE
A2.2	1.5	ENSG00000010292.13	NCAPD2	-0.0064683	0.675785	0.98478	FALSE
A2.2	1.5	ENSG00000010295.20	IFFO1	0.00507579	0.752643	0.991492	FALSE
A2.2	1.5	ENSG00000010310.9	GIPR	-0.00503464	0.368653	NA	FALSE
A2.2	1.5	ENSG00000010318.22	PHF7	0.000185472	0.961429	NA	FALSE
A2.2	1.5	ENSG00000010319.7	SEMA3G	-0.00673211	0.320237	NA	FALSE
A2.2	1.5	ENSG00000010322.16	NISCH	0.0039482	0.807284	0.996332	FALSE
A2.2	1.5	ENSG00000010327.10	STAB1	-0.00109983	0.820382	NA	FALSE
A2.2	1.5	ENSG00000010361.14	FUZ	-0.0106329	0.53218	0.974809	FALSE
A2.2	1.5	ENSG00000010379.16	SLC6A13	-0.00151276	0.741537	NA	FALSE
A2.2	1.5	ENSG00000010404.18	IDS	-0.00748118	0.58124	0.978594	FALSE
A2.2	1.5	ENSG00000010438.17	PRSS3	-0.00117808	0.810496	NA	FALSE
A2.2	1.5	ENSG00000010539.12	ZNF200	0.00666437	0.669122	0.98478	FALSE
A2.2	1.5	ENSG00000010626.15	LRRC23	0.0190277	0.283997	0.909828	FALSE
A2.2	1.5	ENSG00000010704.20	HFE	0.0013011	0.926709	1	FALSE
A2.2	1.5	ENSG00000010803.17	SCMH1	-0.0146996	0.405918	0.949247	FALSE
A2.2	1.5	ENSG00000010810.18	FYN	-0.065382	0.0489536	0.565851	FALSE
A2.2	1.5	ENSG00000010818.11	HIVEP2	0.00665178	0.665762	0.984545	FALSE
A2.2	1.5	ENSG00000011007.13	ELOA	0.00370117	0.798836	0.99586	FALSE
A2.2	1.5	ENSG00000011009.12	LYPLA2	-0.169161	0.00580167	0.237092	FALSE
A2.2	1.5	ENSG00000011021.23	CLCN6	0.0255672	0.191303	0.853333	FALSE
A2.2	1.5	ENSG00000011028.14	MRC2	-0.0739464	0.0384451	0.52188	FALSE
A2.2	1.5	ENSG00000011052.21	NME1-NME2	-0.00967007	0.543958	0.976431	FALSE
A2.2	1.5	ENSG00000011105.14	TSPAN9	0.0223942	0.230399	0.874562	FALSE
A2.2	1.5	ENSG00000011114.15	BTBD7	0.00475077	0.643367	0.982171	FALSE
A2.2	1.5	ENSG00000011132.12	APBA3	-0.0352153	0.123078	0.777143	FALSE
A2.2	1.5	ENSG00000011143.19	MKS1	-0.0280776	0.175264	0.839195	FALSE
A2.2	1.5	ENSG00000011198.10	ABHD5	0.0106869	0.518177	0.973049	FALSE
A2.2	1.5	ENSG00000011201.12	ANOS1	-0.00156291	0.737284	0.990183	FALSE
A2.2	1.5	ENSG00000011243.19	AKAP8L	0.0275059	0.19687	0.855669	FALSE
A2.2	1.5	ENSG00000011258.16	MBTD1	-0.0109898	0.501514	0.971445	FALSE
A2.2	1.5	ENSG00000011260.14	UTP18	-0.00490966	0.700051	0.987204	FALSE
A2.2	1.5	ENSG00000011275.19	RNF216	0.0117652	0.452706	0.964394	FALSE
A2.2	1.5	ENSG00000011295.16	TTC19	0.0414348	0.105956	0.747475	FALSE
A2.2	1.5	ENSG00000011304.22	PTBP1	-0.0113765	0.21962	0.865951	FALSE
A2.2	1.5	ENSG00000011332.22	DPF1	0.00662687	0.684133	0.984882	FALSE
A2.2	1.5	ENSG00000011347.10	SYT7	-0.00132208	0.833065	NA	FALSE
A2.2	1.5	ENSG00000011376.12	LARS2	0.0064782	0.680012	0.98478	FALSE
A2.2	1.5	ENSG00000011405.14	PIK3C2A	-0.00374024	0.765415	0.991922	FALSE
A2.2	1.5	ENSG00000011422.12	PLAUR	-0.0150861	0.401566	0.948724	FALSE
A2.2	1.5	ENSG00000011426.11	ANLN	0.01289	0.399378	0.94864	FALSE
A2.2	1.5	ENSG00000011451.21	WIZ	0.00771551	0.542054	0.975822	FALSE
A2.2	1.5	ENSG00000011454.18	RABGAP1	0.100173	0.0206099	0.410153	FALSE
A2.2	1.5	ENSG00000011465.18	DCN	0.00370666	0.640536	NA	FALSE
A2.2	1.5	ENSG00000011478.13	QPCTL	-0.00440792	0.765772	0.991922	FALSE
A2.2	1.5	ENSG00000011485.15	PPP5C	0.0120783	0.430152	0.954867	FALSE
A2.2	1.5	ENSG00000011523.15	CEP68	0.0137987	0.434412	0.955694	FALSE
A2.2	1.5	ENSG00000011566.15	MAP4K3	-0.00144444	0.928471	1	FALSE
A2.2	1.5	ENSG00000011638.11	LDAF1	-0.0200986	0.23383	0.87637	FALSE
A2.2	1.5	ENSG00000012048.26	BRCA1	0.000793225	0.960613	1	FALSE
A2.2	1.5	ENSG00000012061.17	ERCC1	0.0129874	0.4069	0.949247	FALSE
A2.2	1.5	ENSG00000012171.20	SEMA3B	0	1	1	FALSE
A2.2	1.5	ENSG00000012174.12	MBTPS2	0.00445006	0.784462	0.995251	FALSE
A2.2	1.5	ENSG00000012211.13	PRICKLE3	-0.00683032	0.457268	0.964413	FALSE
A2.2	1.5	ENSG00000012232.10	EXTL3	0.000280374	0.986039	1	FALSE
A2.2	1.5	ENSG00000012504.15	NR1H4	0.0030278	0.533062	NA	FALSE
A2.2	1.5	ENSG00000012660.14	ELOVL5	-0.000391334	0.9786	1	FALSE
A2.2	1.5	ENSG00000012817.16	KDM5D	-0.000289068	0.92895	NA	FALSE
A2.2	1.5	ENSG00000012822.16	CALCOCO1	-0.0106741	0.49235	0.969364	FALSE
A2.2	1.5	ENSG00000012963.15	UBR7	-0.0252239	0.202326	0.858397	FALSE
A2.2	1.5	ENSG00000012983.12	MAP4K5	0.00129941	0.911957	1	FALSE
A2.2	1.5	ENSG00000013016.16	EHD3	0.0679284	0.0314555	0.48508	FALSE
A2.2	1.5	ENSG00000013275.8	PSMC4	-0.00234221	0.711574	0.988487	FALSE
A2.2	1.5	ENSG00000013288.9	MAN2B2	0.0379789	0.09796	0.725132	FALSE
A2.2	1.5	ENSG00000013297.12	CLDN11	0	1	1	FALSE
A2.2	1.5	ENSG00000013306.16	SLC25A39	0.0124417	0.456683	0.964413	FALSE
A2.2	1.5	ENSG00000013364.19	MVP	0.0277416	0.169621	0.834285	FALSE
A2.2	1.5	ENSG00000013374.17	NUB1	0.117169	0.0150541	0.363605	FALSE
A2.2	1.5	ENSG00000013375.17	PGM3	-0.0122389	0.481335	0.965344	FALSE
A2.2	1.5	ENSG00000013392.8	RWDD2A	-0.00116143	0.934991	1	FALSE
A2.2	1.5	ENSG00000013441.17	CLK1	-0.0693929	0.0388114	0.52188	FALSE
A2.2	1.5	ENSG00000013503.10	POLR3B	-0.0178255	0.331946	0.922859	FALSE
A2.2	1.5	ENSG00000013523.12	ANGEL1	-0.00705533	0.669835	0.98478	FALSE
A2.2	1.5	ENSG00000013561.18	RNF14	-0.0129776	0.447442	0.962529	FALSE
A2.2	1.5	ENSG00000013563.14	DNASE1L1	-0.0164148	0.216865	0.863105	FALSE
A2.2	1.5	ENSG00000013573.17	DDX11	0.00401046	0.797222	0.99586	FALSE
A2.2	1.5	ENSG00000013583.10	HEBP1	0.0202319	0.289106	0.910467	FALSE
A2.2	1.5	ENSG00000013588.10	GPRC5A	0.0106971	0.394972	0.947217	FALSE
A2.2	1.5	ENSG00000013619.15	MAMLD1	-0.0198087	0.227997	0.874327	FALSE
A2.2	1.5	ENSG00000013810.21	TACC3	-0.00147356	0.899133	1	FALSE
A2.2	1.5	ENSG00000014123.10	UFL1	0.0245223	0.22972	0.874327	FALSE
A2.2	1.5	ENSG00000014138.10	POLA2	-0.00399094	0.805827	0.996286	FALSE
A2.2	1.5	ENSG00000014164.7	ZC3H3	-0.00603872	0.711823	0.988487	FALSE
A2.2	1.5	ENSG00000014216.16	CAPN1	-0.0335678	0.143782	0.803801	FALSE
A2.2	1.5	ENSG00000014257.17	ACP3	-0.000152378	0.992383	1	FALSE
A2.2	1.5	ENSG00000014641.21	MDH1	-0.083908	0.0288665	0.46998	FALSE
A2.2	1.5	ENSG00000014824.14	SLC30A9	0.00977103	0.554546	0.978019	FALSE
A2.2	1.5	ENSG00000014914.21	MTMR11	-0.00509278	0.709402	0.988461	FALSE
A2.2	1.5	ENSG00000014919.13	COX15	0.0695936	0.0384186	0.52188	FALSE
A2.2	1.5	ENSG00000015133.20	CCDC88C	0.017007	0.356213	0.934603	FALSE
A2.2	1.5	ENSG00000015153.15	YAF2	-0.0404277	0.107637	0.750125	FALSE
A2.2	1.5	ENSG00000015171.21	ZMYND11	-0.0451935	0.0780555	0.673033	FALSE
A2.2	1.5	ENSG00000015285.12	WAS	0.00282543	0.664664	NA	FALSE
A2.2	1.5	ENSG00000015413.10	DPEP1	-0.00153573	0.737477	NA	FALSE
A2.2	1.5	ENSG00000015475.19	BID	0.0016858	0.911808	1	FALSE
A2.2	1.5	ENSG00000015479.20	MATR3	-0.00429216	0.791231	0.99586	FALSE
A2.2	1.5	ENSG00000015532.10	XYLT2	-0.0314869	0.140428	0.799668	FALSE
A2.2	1.5	ENSG00000015568.13	RGPD5	0.000482545	0.92839	1	FALSE
A2.2	1.5	ENSG00000015592.17	STMN4	0.0141454	0.114709	NA	FALSE
A2.2	1.5	ENSG00000015676.18	NUDCD3	0.00136183	0.926629	1	FALSE
A2.2	1.5	ENSG00000016082.15	ISL1	-0.000619064	0.968774	1	FALSE
A2.2	1.5	ENSG00000016391.11	CHDH	-0.00891643	0.226248	NA	FALSE
A2.2	1.5	ENSG00000016490.16	CLCA1	0.000417094	0.912203	NA	FALSE
A2.2	1.5	ENSG00000016864.19	GLT8D1	-0.00632161	0.697971	0.986777	FALSE
A2.2	1.5	ENSG00000017260.20	ATP2C1	0.0226744	0.240923	0.881879	FALSE
A2.2	1.5	ENSG00000017427.17	IGF1	-0.000201224	0.988345	1	FALSE
A2.2	1.5	ENSG00000017483.16	SLC38A5	-0.0199256	0.268722	0.90312	FALSE
A2.2	1.5	ENSG00000017797.13	RALBP1	-0.0133437	0.329701	0.920636	FALSE
A2.2	1.5	ENSG00000018189.13	RUFY3	0.00323671	0.840896	0.998187	FALSE
A2.2	1.5	ENSG00000018236.15	CNTN1	-0.00525644	0.52109	NA	FALSE
A2.2	1.5	ENSG00000018408.15	WWTR1	0.15324	0.00785409	0.275699	FALSE
A2.2	1.5	ENSG00000018510.18	AGPS	0.0188397	0.318761	0.919207	FALSE
A2.2	1.5	ENSG00000018610.15	STEEP1	0.00388901	0.810674	0.997124	FALSE
A2.2	1.5	ENSG00000018625.15	ATP1A2	0	1	NA	FALSE
A2.2	1.5	ENSG00000018699.13	TTC27	0.0044152	0.785772	0.995737	FALSE
A2.2	1.5	ENSG00000018869.18	ZNF582	-0.00649242	0.596557	0.980181	FALSE
A2.2	1.5	ENSG00000019144.20	PHLDB1	-0.0240503	0.228379	0.874327	FALSE
A2.2	1.5	ENSG00000019485.14	PRDM11	0.218547	0.00424694	0.200228	FALSE
A2.2	1.5	ENSG00000019505.8	SYT13	0	1	NA	FALSE
A2.2	1.5	ENSG00000019549.13	SNAI2	0.00131355	0.916667	1	FALSE
A2.2	1.5	ENSG00000019991.18	HGF	0.00668397	0.471751	NA	FALSE
A2.2	1.5	ENSG00000019995.6	ZRANB1	-0.0373285	0.124913	0.781771	FALSE
A2.2	1.5	ENSG00000020129.16	NCDN	-0.00746309	0.64444	0.982226	FALSE
A2.2	1.5	ENSG00000020181.18	ADGRA2	0.0981113	0.0218979	0.420283	FALSE
A2.2	1.5	ENSG00000020256.20	ZFP64	0.000772803	0.95877	1	FALSE
A2.2	1.5	ENSG00000020426.11	MNAT1	0.00506906	0.742734	0.991076	FALSE
A2.2	1.5	ENSG00000020577.14	SAMD4A	-0.0111432	0.516523	0.973049	FALSE
A2.2	1.5	ENSG00000020633.19	RUNX3	-0.0075665	0.648331	0.982298	FALSE
A2.2	1.5	ENSG00000020922.13	MRE11	0.0130029	0.457776	0.964413	FALSE
A2.2	1.5	ENSG00000021300.14	PLEKHB1	0	1	NA	FALSE
A2.2	1.5	ENSG00000021355.13	SERPINB1	0	1	NA	FALSE
A2.2	1.5	ENSG00000021574.15	SPAST	-0.00369695	0.814527	0.997314	FALSE
A2.2	1.5	ENSG00000021645.20	NRXN3	0.00258915	0.702344	NA	FALSE
A2.2	1.5	ENSG00000021762.20	OSBPL5	0.000195065	0.990254	1	FALSE
A2.2	1.5	ENSG00000021776.11	AQR	0.000819584	0.95023	1	FALSE
A2.2	1.5	ENSG00000021826.18	CPS1	0.00463944	0.445139	NA	FALSE
A2.2	1.5	ENSG00000022267.19	FHL1	-0.0504432	0.0599894	0.612709	FALSE
A2.2	1.5	ENSG00000022277.13	RTF2	-0.00380654	0.780942	0.994962	FALSE
A2.2	1.5	ENSG00000022355.18	GABRA1	-0.00158167	0.901299	1	FALSE
A2.2	1.5	ENSG00000022556.16	NLRP2	-0.0123025	0.470918	0.965201	FALSE
A2.2	1.5	ENSG00000022567.10	SLC45A4	0.0122866	0.479736	0.965201	FALSE
A2.2	1.5	ENSG00000022840.17	RNF10	-0.0160878	0.274228	0.90565	FALSE
A2.2	1.5	ENSG00000022976.16	ZNF839	-0.000653405	0.967498	1	FALSE
A2.2	1.5	ENSG00000023041.12	ZDHHC6	0.00999058	0.546995	0.977913	FALSE
A2.2	1.5	ENSG00000023171.20	GRAMD1B	-0.333561	0.00167704	0.124278	FALSE
A2.2	1.5	ENSG00000023191.17	RNH1	-0.0117795	0.418735	0.953484	FALSE
A2.2	1.5	ENSG00000023228.15	NDUFS1	-0.0046812	0.714475	0.989129	FALSE
A2.2	1.5	ENSG00000023287.13	RB1CC1	0.00631236	0.624845	0.980472	FALSE
A2.2	1.5	ENSG00000023318.9	ERP44	0.0136141	0.428489	0.954702	FALSE
A2.2	1.5	ENSG00000023330.15	ALAS1	-0.0139074	0.432555	0.955368	FALSE
A2.2	1.5	ENSG00000023445.17	BIRC3	0.00898934	0.469452	0.965201	FALSE
A2.2	1.5	ENSG00000023516.9	AKAP11	0.0134389	0.434583	0.955694	FALSE
A2.2	1.5	ENSG00000023572.10	GLRX2	0.0453986	0.0815498	0.680061	FALSE
A2.2	1.5	ENSG00000023608.5	SNAPC1	0.019565	0.241221	0.881879	FALSE
A2.2	1.5	ENSG00000023697.13	DERA	0.0116129	0.453992	0.964413	FALSE
A2.2	1.5	ENSG00000023734.11	STRAP	-0.00534456	0.580694	0.978594	FALSE
A2.2	1.5	ENSG00000023839.12	ABCC2	0.00295233	0.784024	0.995251	FALSE
A2.2	1.5	ENSG00000023902.14	PLEKHO1	0.00866643	0.517899	0.973049	FALSE
A2.2	1.5	ENSG00000023909.10	GCLM	-0.00370218	0.807895	0.996554	FALSE
A2.2	1.5	ENSG00000024048.11	UBR2	0.0242926	0.226236	0.873088	FALSE
A2.2	1.5	ENSG00000024422.12	EHD2	-0.0813435	0.00224887	0.147772	FALSE
A2.2	1.5	ENSG00000024526.17	DEPDC1	0.00940612	0.569167	0.978197	FALSE
A2.2	1.5	ENSG00000024862.18	CCDC28A	0.000844807	0.958019	1	FALSE
A2.2	1.5	ENSG00000025039.15	RRAGD	-0.000480207	0.975923	1	FALSE
A2.2	1.5	ENSG00000025156.13	HSF2	0.0281247	0.190807	0.853226	FALSE
A2.2	1.5	ENSG00000025293.17	PHF20	0.00476743	0.762351	0.99176	FALSE
A2.2	1.5	ENSG00000025423.11	HSD17B6	-0.00350578	0.608933	NA	FALSE
A2.2	1.5	ENSG00000025434.19	NR1H3	-0.000467303	0.974034	1	FALSE
A2.2	1.5	ENSG00000025708.14	TYMP	-0.00147986	0.890331	1	FALSE
A2.2	1.5	ENSG00000025770.19	NCAPH2	-0.00902997	0.568967	0.978197	FALSE
A2.2	1.5	ENSG00000025772.8	TOMM34	0.0228796	0.211769	0.862653	FALSE
A2.2	1.5	ENSG00000025796.14	SEC63	0.00817406	0.524964	0.973169	FALSE
A2.2	1.5	ENSG00000025800.14	KPNA6	-0.00575914	0.51917	0.973049	FALSE
A2.2	1.5	ENSG00000026025.16	VIM	0.226982	6.31614e-05	0.0131642	FALSE
A2.2	1.5	ENSG00000026036.23	RTEL1-TNFRSF6B	-0.00791523	0.609844	0.980472	FALSE
A2.2	1.5	ENSG00000026103.25	FAS	-0.0895681	0.0212797	0.414985	FALSE
A2.2	1.5	ENSG00000026297.17	RNASET2	0.0022984	0.875226	1	FALSE
A2.2	1.5	ENSG00000026508.21	CD44	-0.053724	0.0423824	0.533646	FALSE
A2.2	1.5	ENSG00000026559.14	KCNG1	0.0148239	0.275734	0.906363	FALSE
A2.2	1.5	ENSG00000026652.15	AGPAT4	-0.0017803	0.911889	1	FALSE
A2.2	1.5	ENSG00000026950.17	BTN3A1	0.00376851	0.80503	0.996286	FALSE
A2.2	1.5	ENSG00000027001.10	MIPEP	0.00218793	0.88849	1	FALSE
A2.2	1.5	ENSG00000027075.17	PRKCH	0	1	1	FALSE
A2.2	1.5	ENSG00000027644.5	INSRR	-0.00139635	0.660401	NA	FALSE
A2.2	1.5	ENSG00000027697.16	IFNGR1	0.0228338	0.220876	0.867556	FALSE
A2.2	1.5	ENSG00000027847.14	B4GALT7	-0.0147572	0.398789	0.94847	FALSE
A2.2	1.5	ENSG00000027869.12	SH2D2A	-0.0214811	0.0331849	NA	FALSE
A2.2	1.5	ENSG00000028116.18	VRK2	0.00986293	0.5531	0.978019	FALSE
A2.2	1.5	ENSG00000028137.19	TNFRSF1B	-0.00280254	0.717541	0.989149	FALSE
A2.2	1.5	ENSG00000028203.19	VEZT	-0.0168434	0.267374	0.901544	FALSE
A2.2	1.5	ENSG00000028277.22	POU2F2	-0.0198733	0.218447	0.864648	FALSE
A2.2	1.5	ENSG00000028310.18	BRD9	-0.0213541	0.203611	0.858397	FALSE
A2.2	1.5	ENSG00000028528.15	SNX1	0.000762209	0.957742	1	FALSE
A2.2	1.5	ENSG00000028839.10	TBPL1	-0.0111267	0.510626	0.973049	FALSE
A2.2	1.5	ENSG00000029153.15	BMAL2	-0.0124716	0.408484	0.949247	FALSE
A2.2	1.5	ENSG00000029363.17	BCLAF1	-0.0113931	0.300394	0.912951	FALSE
A2.2	1.5	ENSG00000029364.12	SLC39A9	0.0154021	0.388671	0.946545	FALSE
A2.2	1.5	ENSG00000029534.22	ANK1	0.00869847	0.542081	0.975822	FALSE
A2.2	1.5	ENSG00000029639.11	TFB1M	-0.000568906	0.971762	1	FALSE
A2.2	1.5	ENSG00000029725.17	RABEP1	0.00335342	0.832517	0.998187	FALSE
A2.2	1.5	ENSG00000029993.15	HMGB3	-0.00111893	0.933113	1	FALSE
A2.2	1.5	ENSG00000030066.14	NUP160	-0.00309318	0.835646	0.998187	FALSE
A2.2	1.5	ENSG00000030110.14	BAK1	-8.33525e-05	0.995693	1	FALSE
A2.2	1.5	ENSG00000030419.17	IKZF2	-0.012173	0.479817	0.965201	FALSE
A2.2	1.5	ENSG00000030582.19	GRN	0.00647741	0.594572	0.980181	FALSE
A2.2	1.5	ENSG00000031003.11	FAM13B	-0.00717455	0.664853	0.984307	FALSE
A2.2	1.5	ENSG00000031081.11	ARHGAP31	-0.0589505	0.0577415	0.603787	FALSE
A2.2	1.5	ENSG00000031691.7	CENPQ	-0.00131593	0.931484	1	FALSE
A2.2	1.5	ENSG00000031698.13	SARS1	0.0221568	0.204839	0.85905	FALSE
A2.2	1.5	ENSG00000031823.14	RANBP3	0.00308117	0.825437	0.997314	FALSE
A2.2	1.5	ENSG00000032219.19	ARID4A	0.00127446	0.918398	1	FALSE
A2.2	1.5	ENSG00000032389.13	EIPR1	0.00482913	0.767195	0.992013	FALSE
A2.2	1.5	ENSG00000032444.17	PNPLA6	0.0184352	0.307694	0.91566	FALSE
A2.2	1.5	ENSG00000032742.18	IFT88	0.129688	0.0110284	0.324747	FALSE
A2.2	1.5	ENSG00000033011.14	ALG1	-0.00199124	0.901694	1	FALSE
A2.2	1.5	ENSG00000033030.16	ZCCHC8	-0.00142427	0.929263	1	FALSE
A2.2	1.5	ENSG00000033050.9	ABCF2	0.0146058	0.368131	0.938277	FALSE
A2.2	1.5	ENSG00000033100.17	CHPF2	0.0390497	0.108037	0.750125	FALSE
A2.2	1.5	ENSG00000033122.21	LRRC7	0.0148679	0.237732	NA	FALSE
A2.2	1.5	ENSG00000033170.17	FUT8	-0.0101778	0.441987	0.962086	FALSE
A2.2	1.5	ENSG00000033178.13	UBA6	-0.000525199	0.972638	1	FALSE
A2.2	1.5	ENSG00000033327.13	GAB2	0.0785491	0.0291713	0.471085	FALSE
A2.2	1.5	ENSG00000033627.18	ATP6V0A1	-0.00233379	0.882	1	FALSE
A2.2	1.5	ENSG00000033800.14	PIAS1	0.000626599	0.965885	1	FALSE
A2.2	1.5	ENSG00000033867.18	SLC4A7	0.00830513	0.537059	0.975043	FALSE
A2.2	1.5	ENSG00000034053.15	APBA2	0.0154838	0.232624	0.87637	FALSE
A2.2	1.5	ENSG00000034152.20	MAP2K3	0.212074	0.00318935	0.175796	FALSE
A2.2	1.5	ENSG00000034239.11	CLXN	0	1	NA	FALSE
A2.2	1.5	ENSG00000034510.6	TMSB10	0.0153006	0.110132	0.756074	FALSE
A2.2	1.5	ENSG00000034533.12	ASTE1	0.0736462	0.0297127	0.473836	FALSE
A2.2	1.5	ENSG00000034677.13	RNF19A	-0.0301476	0.153782	0.816727	FALSE
A2.2	1.5	ENSG00000034693.15	PEX3	0.015017	0.372404	0.938704	FALSE
A2.2	1.5	ENSG00000034713.8	GABARAPL2	0.0141643	0.38097	0.941472	FALSE
A2.2	1.5	ENSG00000035115.22	SH3YL1	0.00118329	0.938779	1	FALSE
A2.2	1.5	ENSG00000035141.10	FAM136A	-0.0283771	0.187022	0.85147	FALSE
A2.2	1.5	ENSG00000035403.18	VCL	0.156548	0.00485037	0.215663	FALSE
A2.2	1.5	ENSG00000035499.13	DEPDC1B	0.00337225	0.822666	0.997314	FALSE
A2.2	1.5	ENSG00000035664.11	DAPK2	-0.0120354	0.434455	0.955694	FALSE
A2.2	1.5	ENSG00000035681.9	NSMAF	0.00829313	0.570787	0.978197	FALSE
A2.2	1.5	ENSG00000035687.10	ADSS2	0.00582974	0.707828	0.988461	FALSE
A2.2	1.5	ENSG00000035862.13	TIMP2	0.103222	0.0205573	0.409887	FALSE
A2.2	1.5	ENSG00000035928.17	RFC1	0.0112875	0.391748	0.946857	FALSE
A2.2	1.5	ENSG00000036054.13	TBC1D23	0.0130501	0.452278	0.964394	FALSE
A2.2	1.5	ENSG00000036257.14	CUL3	0.0106245	0.509803	0.973049	FALSE
A2.2	1.5	ENSG00000036448.10	MYOM2	-0.082156	0.0244943	0.436062	FALSE
A2.2	1.5	ENSG00000036530.9	CYP46A1	0.00725966	0.221531	NA	FALSE
A2.2	1.5	ENSG00000036549.13	ZZZ3	-0.0241111	0.229587	0.874327	FALSE
A2.2	1.5	ENSG00000036565.15	SLC18A1	0.00186375	0.878302	1	FALSE
A2.2	1.5	ENSG00000036672.16	USP2	0.00728271	0.569069	0.978197	FALSE
A2.2	1.5	ENSG00000037042.9	TUBG2	0.000202484	0.988919	1	FALSE
A2.2	1.5	ENSG00000037241.7	RPL26L1	-0.0242144	0.233261	0.87637	FALSE
A2.2	1.5	ENSG00000037280.16	FLT4	-0.012623	0.301177	NA	FALSE
A2.2	1.5	ENSG00000037474.15	NSUN2	0.00492817	0.685743	0.984975	FALSE
A2.2	1.5	ENSG00000037637.11	FBXO42	0.0272112	0.186597	0.85147	FALSE
A2.2	1.5	ENSG00000037749.13	MFAP3	0.00841109	0.603976	0.980221	FALSE
A2.2	1.5	ENSG00000037757.14	MRI1	-0.0104915	0.535582	0.975043	FALSE
A2.2	1.5	ENSG00000037897.17	METTL1	-0.0106526	0.520478	0.973049	FALSE
A2.2	1.5	ENSG00000037965.6	HOXC8	0.022186	0.260964	0.89555	FALSE
A2.2	1.5	ENSG00000038002.9	AGA	-0.00399592	0.805707	0.996286	FALSE
A2.2	1.5	ENSG00000038210.14	PI4K2B	-0.0110241	0.463785	0.964495	FALSE
A2.2	1.5	ENSG00000038219.13	BOD1L1	0.0130452	0.366811	0.938277	FALSE
A2.2	1.5	ENSG00000038274.18	MAT2B	0.000565904	0.971887	1	FALSE
A2.2	1.5	ENSG00000038295.8	TLL1	0.00078199	0.957789	1	FALSE
A2.2	1.5	ENSG00000038358.15	EDC4	0.00303316	0.769091	0.992565	FALSE
A2.2	1.5	ENSG00000038382.23	TRIO	-0.0141255	0.383367	0.943667	FALSE
A2.2	1.5	ENSG00000038427.16	VCAN	0.0165224	0.252279	0.890233	FALSE
A2.2	1.5	ENSG00000038532.17	CLEC16A	0.00756038	0.644379	0.982226	FALSE
A2.2	1.5	ENSG00000039068.20	CDH1	0.000512407	0.870295	NA	FALSE
A2.2	1.5	ENSG00000039123.16	MTREX	-0.0108684	0.414368	0.95226	FALSE
A2.2	1.5	ENSG00000039139.11	DNAH5	-0.000380152	0.956075	NA	FALSE
A2.2	1.5	ENSG00000039319.17	ZFYVE16	-0.00165489	0.914471	1	FALSE
A2.2	1.5	ENSG00000039523.20	RIPOR1	-0.074566	0.0319376	0.485723	FALSE
A2.2	1.5	ENSG00000039537.16	C6	0	1	NA	FALSE
A2.2	1.5	ENSG00000039560.14	RAI14	0.0527018	0.0706169	0.653229	FALSE
A2.2	1.5	ENSG00000039600.11	SOX30	-0.0099239	0.296705	NA	FALSE
A2.2	1.5	ENSG00000039650.12	PNKP	-0.0230441	0.240514	0.881879	FALSE
A2.2	1.5	ENSG00000040199.18	PHLPP2	0.00611153	0.687271	0.985648	FALSE
A2.2	1.5	ENSG00000040275.17	SPDL1	0.00471165	0.766624	0.992013	FALSE
A2.2	1.5	ENSG00000040341.18	STAU2	-0.0517022	0.0678509	0.647206	FALSE
A2.2	1.5	ENSG00000040487.13	SLC66A1	-0.00182859	0.906863	1	FALSE
A2.2	1.5	ENSG00000040531.16	CTNS	-0.0156406	0.374523	0.938725	FALSE
A2.2	1.5	ENSG00000040608.14	RTN4R	-0.0412657	0.105984	0.747475	FALSE
A2.2	1.5	ENSG00000040633.13	PHF23	-0.00796753	0.569931	0.978197	FALSE
A2.2	1.5	ENSG00000040731.10	CDH10	0	1	1	FALSE
A2.2	1.5	ENSG00000040933.16	INPP4A	0.00453855	0.778464	0.994791	FALSE
A2.2	1.5	ENSG00000041357.16	PSMA4	-0.0533801	0.0482289	0.563825	FALSE
A2.2	1.5	ENSG00000041515.16	MYO16	0	1	NA	FALSE
A2.2	1.5	ENSG00000041802.11	LSG1	-0.0595537	0.0523506	0.582621	FALSE
A2.2	1.5	ENSG00000041880.15	PARP3	-0.0718441	0.026456	0.452432	FALSE
A2.2	1.5	ENSG00000041982.17	TNC	0.0407402	0.107949	0.750125	FALSE
A2.2	1.5	ENSG00000041988.16	THAP3	-0.00284583	0.859772	1	FALSE
A2.2	1.5	ENSG00000042062.13	RIPOR3	-0.0188531	0.287311	0.910467	FALSE
A2.2	1.5	ENSG00000042088.14	TDP1	-0.00979107	0.563351	0.978197	FALSE
A2.2	1.5	ENSG00000042286.15	AIFM2	0.00257934	0.837221	0.998187	FALSE
A2.2	1.5	ENSG00000042317.17	SPATA7	0.015535	0.342179	0.926795	FALSE
A2.2	1.5	ENSG00000042429.12	MED17	0.0141122	0.418345	0.953484	FALSE
A2.2	1.5	ENSG00000042445.14	RETSAT	0.134215	0.0106747	0.320699	FALSE
A2.2	1.5	ENSG00000042493.16	CAPG	0.0147471	0.287674	0.910467	FALSE
A2.2	1.5	ENSG00000042753.12	AP2S1	-0.00742738	0.475033	0.965201	FALSE
A2.2	1.5	ENSG00000042832.12	TG	-0.0125873	0.235854	NA	FALSE
A2.2	1.5	ENSG00000042980.14	ADAM28	-0.00529168	0.572468	NA	FALSE
A2.2	1.5	ENSG00000043039.7	BARX2	0.272775	0.00283692	0.167441	FALSE
A2.2	1.5	ENSG00000043093.15	DCUN1D1	0.0389594	0.110406	0.757175	FALSE
A2.2	1.5	ENSG00000043143.22	JADE2	0.0274749	0.174991	0.838737	FALSE
A2.2	1.5	ENSG00000043355.12	ZIC2	0.0185834	0.268065	0.901703	FALSE
A2.2	1.5	ENSG00000043514.17	TRIT1	0.00819765	0.618302	0.980472	FALSE
A2.2	1.5	ENSG00000043591.6	ADRB1	0.132982	0.011883	0.330255	FALSE
A2.2	1.5	ENSG00000044090.13	CUL7	-0.00290018	0.857556	1	FALSE
A2.2	1.5	ENSG00000044115.21	CTNNA1	0.170508	0.00530046	0.226889	FALSE
A2.2	1.5	ENSG00000044446.12	PHKA2	-0.00950313	0.569714	0.978197	FALSE
A2.2	1.5	ENSG00000044459.15	CNTLN	0.00703872	0.670317	0.98478	FALSE
A2.2	1.5	ENSG00000044524.11	EPHA3	-0.0351901	0.117702	0.767519	FALSE
A2.2	1.5	ENSG00000044574.9	HSPA5	0.00425669	0.504826	0.971512	FALSE
A2.2	1.5	ENSG00000046604.15	DSG2	-0.000692749	0.8252	NA	FALSE
A2.2	1.5	ENSG00000046647.14	GEMIN8	0.0633331	0.0409175	0.526193	FALSE
A2.2	1.5	ENSG00000046651.16	OFD1	-0.00581104	0.720521	0.989149	FALSE
A2.2	1.5	ENSG00000046653.15	GPM6B	-0.00104883	0.934725	1	FALSE
A2.2	1.5	ENSG00000047056.18	WDR37	-0.00156095	0.918572	1	FALSE
A2.2	1.5	ENSG00000047188.16	YTHDC2	0.0406101	0.10005	0.732779	FALSE
A2.2	1.5	ENSG00000047230.15	CTPS2	-0.00365425	0.821549	0.997314	FALSE
A2.2	1.5	ENSG00000047249.18	ATP6V1H	0.0117292	0.496154	0.971432	FALSE
A2.2	1.5	ENSG00000047315.17	POLR2B	-0.00706343	0.656153	0.983256	FALSE
A2.2	1.5	ENSG00000047346.13	ATOSA	0.0416894	0.0759388	0.670203	FALSE
A2.2	1.5	ENSG00000047410.14	TPR	0.00726578	0.370692	0.938704	FALSE
A2.2	1.5	ENSG00000047457.14	CP	0	1	NA	FALSE
A2.2	1.5	ENSG00000047578.14	KATNIP	0.0151433	0.308753	0.915896	FALSE
A2.2	1.5	ENSG00000047579.20	DTNBP1	-0.0154591	0.392347	0.946857	FALSE
A2.2	1.5	ENSG00000047597.7	XK	0	1	NA	FALSE
A2.2	1.5	ENSG00000047617.18	ANO2	0	1	NA	FALSE
A2.2	1.5	ENSG00000047621.12	C12orf4	-0.0297062	0.168314	0.833093	FALSE
A2.2	1.5	ENSG00000047634.15	SCML1	0.0217031	0.251667	0.88974	FALSE
A2.2	1.5	ENSG00000047644.20	WWC3	0.00254957	0.825245	0.997314	FALSE
A2.2	1.5	ENSG00000047648.23	ARHGAP6	-0.00409766	0.487526	NA	FALSE
A2.2	1.5	ENSG00000047662.5	FAM184B	0.00434434	0.676286	NA	FALSE
A2.2	1.5	ENSG00000047849.22	MAP4	-0.00514615	0.681643	0.98478	FALSE
A2.2	1.5	ENSG00000047932.14	GOPC	-0.0159141	0.314208	0.918017	FALSE
A2.2	1.5	ENSG00000048028.12	USP28	-0.215626	0.00425142	0.200228	FALSE
A2.2	1.5	ENSG00000048052.25	HDAC9	0.00695131	0.663234	0.983893	FALSE
A2.2	1.5	ENSG00000048140.18	TSPAN17	0.059308	0.0526957	0.583777	FALSE
A2.2	1.5	ENSG00000048162.22	NOP16	-0.0195023	0.306178	0.915197	FALSE
A2.2	1.5	ENSG00000048342.18	CC2D2A	-0.0224711	0.258002	0.891852	FALSE
A2.2	1.5	ENSG00000048392.13	RRM2B	0.0885568	0.0225922	0.423849	FALSE
A2.2	1.5	ENSG00000048405.11	ZNF800	0.000771252	0.961034	1	FALSE
A2.2	1.5	ENSG00000048471.14	SNX29	-0.0144156	0.348381	0.929403	FALSE
A2.2	1.5	ENSG00000048540.16	LMO3	3.95186e-05	0.997957	1	FALSE
A2.2	1.5	ENSG00000048544.6	MRPS10	-0.00981012	0.420309	0.953852	FALSE
A2.2	1.5	ENSG00000048649.14	RSF1	0.0103054	0.286147	0.910467	FALSE
A2.2	1.5	ENSG00000048707.15	VPS13D	0.00846891	0.61201	0.980472	FALSE
A2.2	1.5	ENSG00000048828.18	FAM120A	-0.00223836	0.733716	0.990183	FALSE
A2.2	1.5	ENSG00000048991.18	R3HDM1	-0.00435351	0.756575	0.991492	FALSE
A2.2	1.5	ENSG00000049089.15	COL9A2	0.00995376	0.465686	0.964495	FALSE
A2.2	1.5	ENSG00000049130.16	KITLG	0.00495756	0.734982	0.990183	FALSE
A2.2	1.5	ENSG00000049167.16	ERCC8	0.0261609	0.199399	0.857031	FALSE
A2.2	1.5	ENSG00000049192.15	ADAMTS6	0.0106227	0.191606	NA	FALSE
A2.2	1.5	ENSG00000049239.13	H6PD	-0.00359971	0.824346	0.997314	FALSE
A2.2	1.5	ENSG00000049245.13	VAMP3	0.0274068	0.196606	0.855648	FALSE
A2.2	1.5	ENSG00000049246.15	PER3	-0.000159392	0.990023	1	FALSE
A2.2	1.5	ENSG00000049247.14	UTS2	-0.0514155	0.061528	0.617549	FALSE
A2.2	1.5	ENSG00000049249.10	TNFRSF9	0.00300006	0.715382	NA	FALSE
A2.2	1.5	ENSG00000049323.16	LTBP1	0.0262492	0.0582381	0.604073	FALSE
A2.2	1.5	ENSG00000049449.10	RCN1	0.0983079	0.0127499	0.337333	FALSE
A2.2	1.5	ENSG00000049540.19	ELN	-1.26555	4.21011e-07	0.000193651	FALSE
A2.2	1.5	ENSG00000049541.11	RFC2	0.0181009	0.328573	0.920569	FALSE
A2.2	1.5	ENSG00000049618.25	ARID1B	-0.0448189	0.0932754	0.712052	FALSE
A2.2	1.5	ENSG00000049656.14	CLPTM1L	-0.00140293	0.862701	1	FALSE
A2.2	1.5	ENSG00000049759.20	NEDD4L	0.00875838	0.589978	0.980162	FALSE
A2.2	1.5	ENSG00000049768.18	FOXP3	-0.00211552	0.52216	NA	FALSE
A2.2	1.5	ENSG00000049769.14	PPP1R3F	0.0121281	0.414322	0.95226	FALSE
A2.2	1.5	ENSG00000049860.14	HEXB	0.0153346	0.390874	0.946731	FALSE
A2.2	1.5	ENSG00000049883.15	PTCD2	-0.0107315	0.524793	0.973169	FALSE
A2.2	1.5	ENSG00000050030.16	NEXMIF	-0.00221924	0.491531	NA	FALSE
A2.2	1.5	ENSG00000050130.18	JKAMP	-0.0290444	0.173824	0.837064	FALSE
A2.2	1.5	ENSG00000050165.19	DKK3	-0.0158478	0.306191	0.915197	FALSE
A2.2	1.5	ENSG00000050327.15	ARHGEF5	0.0532913	0.0556	0.596167	FALSE
A2.2	1.5	ENSG00000050344.9	NFE2L3	0.00891044	0.540495	0.975271	FALSE
A2.2	1.5	ENSG00000050393.12	MCUR1	-0.00685767	0.671686	0.98478	FALSE
A2.2	1.5	ENSG00000050405.14	LIMA1	0.0245935	0.179365	0.845112	FALSE
A2.2	1.5	ENSG00000050426.16	LETMD1	-0.0145648	0.392336	0.946857	FALSE
A2.2	1.5	ENSG00000050438.17	SLC4A8	-0.00723127	0.277368	NA	FALSE
A2.2	1.5	ENSG00000050628.21	PTGER3	-0.0374008	0.122744	0.77607	FALSE
A2.2	1.5	ENSG00000050730.16	TNIP3	0.0151087	0.162097	0.825903	FALSE
A2.2	1.5	ENSG00000050748.18	MAPK9	-0.0156934	0.373875	0.938704	FALSE
A2.2	1.5	ENSG00000050820.17	BCAR1	0.00637444	0.644857	0.982226	FALSE
A2.2	1.5	ENSG00000051009.11	FHIP1B	-0.00372715	0.800743	0.995909	FALSE
A2.2	1.5	ENSG00000051108.15	HERPUD1	-0.0472309	0.0854435	0.695382	FALSE
A2.2	1.5	ENSG00000051128.19	HOMER3	0.0175995	0.306729	0.915197	FALSE
A2.2	1.5	ENSG00000051180.17	RAD51	0.00402709	0.794428	0.99586	FALSE
A2.2	1.5	ENSG00000051341.15	POLQ	0.00981576	0.520668	0.973049	FALSE
A2.2	1.5	ENSG00000051382.9	PIK3CB	-0.020038	0.285269	0.910467	FALSE
A2.2	1.5	ENSG00000051523.12	CYBA	0.0068229	0.673217	0.98478	FALSE
A2.2	1.5	ENSG00000051596.10	THOC3	0.0157466	0.373987	0.938704	FALSE
A2.2	1.5	ENSG00000051620.11	HEBP2	-0.0415524	0.0859801	0.696481	FALSE
A2.2	1.5	ENSG00000051825.15	MPHOSPH9	-0.0201441	0.281372	0.908473	FALSE
A2.2	1.5	ENSG00000052126.17	PLEKHA5	0.00168737	0.916633	1	FALSE
A2.2	1.5	ENSG00000052723.12	SIKE1	0.00756052	0.648626	0.982298	FALSE
A2.2	1.5	ENSG00000052749.14	RRP12	-0.00252354	0.874342	1	FALSE
A2.2	1.5	ENSG00000052795.13	FNIP2	0.034075	0.143125	0.802521	FALSE
A2.2	1.5	ENSG00000052802.13	MSMO1	-0.13265	0.0102686	0.312724	FALSE
A2.2	1.5	ENSG00000052841.16	TTC17	0.000194914	0.986272	1	FALSE
A2.2	1.5	ENSG00000052850.8	ALX4	-0.0507768	0.0736001	0.663794	FALSE
A2.2	1.5	ENSG00000053108.18	FSTL4	0	1	NA	FALSE
A2.2	1.5	ENSG00000053254.16	FOXN3	-0.00914446	0.527407	0.973864	FALSE
A2.2	1.5	ENSG00000053328.9	METTL24	-0.0132975	0.107815	NA	FALSE
A2.2	1.5	ENSG00000053371.13	AKR7A2	0.00357746	0.818159	0.997314	FALSE
A2.2	1.5	ENSG00000053372.5	MRTO4	-0.0250153	0.168803	0.833639	FALSE
A2.2	1.5	ENSG00000053501.14	USE1	0.00497607	0.746118	0.991076	FALSE
A2.2	1.5	ENSG00000053747.17	LAMA3	-0.00901917	0.304804	NA	FALSE
A2.2	1.5	ENSG00000053770.12	AP5M1	0.0109051	0.523459	0.973169	FALSE
A2.2	1.5	ENSG00000053900.11	ANAPC4	-0.0284821	0.163116	0.826383	FALSE
A2.2	1.5	ENSG00000053918.20	KCNQ1	0	1	NA	FALSE
A2.2	1.5	ENSG00000054116.12	TRAPPC3	0.00516283	0.697684	0.986777	FALSE
A2.2	1.5	ENSG00000054118.15	THRAP3	0.0193393	0.19622	0.855648	FALSE
A2.2	1.5	ENSG00000054148.18	PHPT1	0.0100717	0.463085	0.964495	FALSE
A2.2	1.5	ENSG00000054179.12	ENTPD2	0.0151083	0.0662656	NA	FALSE
A2.2	1.5	ENSG00000054267.22	ARID4B	0.00945308	0.545751	0.977749	FALSE
A2.2	1.5	ENSG00000054277.14	OPN3	-0.0252855	0.209857	0.862268	FALSE
A2.2	1.5	ENSG00000054282.16	SDCCAG8	0.00758991	0.641605	0.982171	FALSE
A2.2	1.5	ENSG00000054356.14	PTPRN	0.00307945	0.662838	NA	FALSE
A2.2	1.5	ENSG00000054392.13	HHAT	-0.0237509	0.211046	0.862653	FALSE
A2.2	1.5	ENSG00000054523.20	KIF1B	0.0217243	0.193303	0.855241	FALSE
A2.2	1.5	ENSG00000054598.9	FOXC1	0.0661541	0.0292989	0.472003	FALSE
A2.2	1.5	ENSG00000054611.14	TBC1D22A	0.0652819	0.0490855	0.566884	FALSE
A2.2	1.5	ENSG00000054654.20	SYNE2	0.0140193	0.38545	0.945409	FALSE
A2.2	1.5	ENSG00000054690.14	PLEKHH1	-0.00512849	0.648258	0.982298	FALSE
A2.2	1.5	ENSG00000054793.14	ATP9A	0.0169409	0.340233	0.926591	FALSE
A2.2	1.5	ENSG00000054938.17	CHRDL2	-0.119663	0.0128387	0.337333	FALSE
A2.2	1.5	ENSG00000054965.11	FAM168A	-0.00411542	0.798182	0.99586	FALSE
A2.2	1.5	ENSG00000054967.13	RELT	0.000449171	0.976782	1	FALSE
A2.2	1.5	ENSG00000054983.17	GALC	-0.00226146	0.880325	1	FALSE
A2.2	1.5	ENSG00000055044.11	NOP58	0.00702078	0.517485	0.973049	FALSE
A2.2	1.5	ENSG00000055070.17	SZRD1	0.00578313	0.54072	0.975271	FALSE
A2.2	1.5	ENSG00000055118.18	KCNH2	-0.00496896	0.681439	0.98478	FALSE
A2.2	1.5	ENSG00000055130.18	CUL1	-0.00514096	0.731962	0.990183	FALSE
A2.2	1.5	ENSG00000055147.19	FAM114A2	-0.022721	0.230444	0.874562	FALSE
A2.2	1.5	ENSG00000055163.21	CYFIP2	-0.0034291	0.821226	0.997314	FALSE
A2.2	1.5	ENSG00000055208.20	TAB2	-0.00655973	0.671329	0.98478	FALSE
A2.2	1.5	ENSG00000055211.14	GINM1	-0.0163042	0.362125	0.93764	FALSE
A2.2	1.5	ENSG00000055332.19	EIF2AK2	0.0316541	0.111064	0.758518	FALSE
A2.2	1.5	ENSG00000055483.20	USP36	0.0261913	0.186598	0.85147	FALSE
A2.2	1.5	ENSG00000055609.21	KMT2C	-0.00160334	0.910187	1	FALSE
A2.2	1.5	ENSG00000055732.13	MCOLN3	-0.0196611	0.0943037	0.716354	FALSE
A2.2	1.5	ENSG00000055813.6	CCDC85A	0.000898116	0.846623	NA	FALSE
A2.2	1.5	ENSG00000055917.17	PUM2	-0.00508796	0.714959	0.989129	FALSE
A2.2	1.5	ENSG00000055950.17	MRPL43	-0.0115232	0.485027	0.966504	FALSE
A2.2	1.5	ENSG00000056050.7	HPF1	0.00198893	0.900037	1	FALSE
A2.2	1.5	ENSG00000056097.16	ZFR	0.0728533	0.0364599	0.515297	FALSE
A2.2	1.5	ENSG00000056277.16	ZNF280C	-0.621758	0.000515345	0.0577663	FALSE
A2.2	1.5	ENSG00000056487.17	PHF21B	-0.0158189	0.308114	0.915896	FALSE
A2.2	1.5	ENSG00000056558.11	TRAF1	-0.000667018	0.931522	NA	FALSE
A2.2	1.5	ENSG00000056586.16	RC3H2	0.0114486	0.47277	0.965201	FALSE
A2.2	1.5	ENSG00000056972.21	TRAF3IP2	0.0174548	0.310443	0.916147	FALSE
A2.2	1.5	ENSG00000056998.21	GYG2	-0.0029314	0.854861	1	FALSE
A2.2	1.5	ENSG00000057019.16	DCBLD2	0.00850153	0.551666	0.978019	FALSE
A2.2	1.5	ENSG00000057252.13	SOAT1	0.0265849	0.203548	0.858397	FALSE
A2.2	1.5	ENSG00000057294.19	PKP2	-0.01042	0.270131	NA	FALSE
A2.2	1.5	ENSG00000057608.17	GDI2	-0.0222953	0.191486	0.853333	FALSE
A2.2	1.5	ENSG00000057657.17	PRDM1	-0.000723599	0.919615	NA	FALSE
A2.2	1.5	ENSG00000057663.16	ATG5	0.00827793	0.608918	0.980472	FALSE
A2.2	1.5	ENSG00000057704.13	TMCC3	0	1	NA	FALSE
A2.2	1.5	ENSG00000057757.10	PITHD1	0.00856379	0.600909	0.980181	FALSE
A2.2	1.5	ENSG00000057935.14	MTA3	0.0846234	0.0279164	0.463155	FALSE
A2.2	1.5	ENSG00000058056.10	USP13	0.0112566	0.461217	0.964495	FALSE
A2.2	1.5	ENSG00000058063.16	ATP11B	0.0172075	0.351985	0.931573	FALSE
A2.2	1.5	ENSG00000058085.15	LAMC2	-0.00135592	0.896755	NA	FALSE
A2.2	1.5	ENSG00000058091.17	CDK14	0.0370762	0.113887	0.762622	FALSE
A2.2	1.5	ENSG00000058262.11	SEC61A1	-0.0026189	0.764612	0.991822	FALSE
A2.2	1.5	ENSG00000058272.19	PPP1R12A	0.00098511	0.897339	1	FALSE
A2.2	1.5	ENSG00000058335.16	RASGRF1	-0.00493881	0.518223	NA	FALSE
A2.2	1.5	ENSG00000058404.21	CAMK2B	0.00385569	0.429306	NA	FALSE
A2.2	1.5	ENSG00000058453.17	CROCC	-0.00969328	0.54377	0.976266	FALSE
A2.2	1.5	ENSG00000058600.16	POLR3E	-0.0182979	0.321352	0.919207	FALSE
A2.2	1.5	ENSG00000058668.16	ATP2B4	0.00603427	0.709582	0.988461	FALSE
A2.2	1.5	ENSG00000058673.17	ZC3H11A	0.00585116	0.61238	0.980472	FALSE
A2.2	1.5	ENSG00000058729.11	RIOK2	0.0102875	0.54181	0.975822	FALSE
A2.2	1.5	ENSG00000058799.15	YIPF1	-0.0231283	0.213452	0.863105	FALSE
A2.2	1.5	ENSG00000058804.12	NDC1	-0.00289274	0.855511	1	FALSE
A2.2	1.5	ENSG00000058866.15	DGKG	0.000250242	0.987596	1	FALSE
A2.2	1.5	ENSG00000059122.17	FLYWCH1	-0.00845578	0.613385	0.980472	FALSE
A2.2	1.5	ENSG00000059145.19	UNKL	-0.0498967	0.0761461	0.670458	FALSE
A2.2	1.5	ENSG00000059377.19	TBXAS1	0.00206633	0.565839	NA	FALSE
A2.2	1.5	ENSG00000059378.13	PARP12	0.0121814	0.284789	0.910467	FALSE
A2.2	1.5	ENSG00000059573.9	ALDH18A1	0.0333198	0.148412	0.811338	FALSE
A2.2	1.5	ENSG00000059588.10	TARBP1	0.00207242	0.885161	1	FALSE
A2.2	1.5	ENSG00000059691.12	GATB	0.000793726	0.959803	1	FALSE
A2.2	1.5	ENSG00000059728.11	MXD1	-0.00979487	0.512221	0.973049	FALSE
A2.2	1.5	ENSG00000059758.8	CDK17	-0.0124176	0.475962	0.965201	FALSE
A2.2	1.5	ENSG00000059769.20	DNAJC25	-0.00594435	0.716861	0.989149	FALSE
A2.2	1.5	ENSG00000059804.17	SLC2A3	0.0180045	0.323161	0.919939	FALSE
A2.2	1.5	ENSG00000059915.17	PSD	-0.0163043	0.201316	0.858397	FALSE
A2.2	1.5	ENSG00000060069.18	CTDP1	0.00805932	0.62903	0.980472	FALSE
A2.2	1.5	ENSG00000060138.13	YBX3	-0.0932735	0.0208101	0.411848	FALSE
A2.2	1.5	ENSG00000060237.19	WNK1	-0.0102217	0.40911	0.949247	FALSE
A2.2	1.5	ENSG00000060339.14	CCAR1	0.00613289	0.519239	0.973049	FALSE
A2.2	1.5	ENSG00000060491.17	OGFR	-0.00783387	0.568591	0.978197	FALSE
A2.2	1.5	ENSG00000060558.4	GNA15	0.00199882	0.645071	NA	FALSE
A2.2	1.5	ENSG00000060642.12	PIGV	-0.0166254	0.285065	0.910467	FALSE
A2.2	1.5	ENSG00000060656.20	PTPRU	-0.00582442	0.680819	0.98478	FALSE
A2.2	1.5	ENSG00000060688.13	SNRNP40	0.00881471	0.599464	0.980181	FALSE
A2.2	1.5	ENSG00000060709.17	RIMBP2	-0.00910053	0.409803	NA	FALSE
A2.2	1.5	ENSG00000060718.22	COL11A1	-0.00757697	0.431127	0.955368	FALSE
A2.2	1.5	ENSG00000060749.17	QSER1	0.00373681	0.719625	0.989149	FALSE
A2.2	1.5	ENSG00000060762.20	MPC1	0.00466641	0.77456	0.99399	FALSE
A2.2	1.5	ENSG00000060971.19	ACAA1	0.00110778	0.943809	1	FALSE
A2.2	1.5	ENSG00000060982.15	BCAT1	0.0084155	0.45803	0.964413	FALSE
A2.2	1.5	ENSG00000061273.18	HDAC7	0.00849422	0.552491	0.978019	FALSE
A2.2	1.5	ENSG00000061337.16	LZTS1	0.121491	0.0127883	0.337333	FALSE
A2.2	1.5	ENSG00000061455.11	PRDM6	0.00535329	0.519059	NA	FALSE
A2.2	1.5	ENSG00000061656.11	SPAG4	0	1	NA	FALSE
A2.2	1.5	ENSG00000061676.16	NCKAP1	0.0166581	0.301782	0.913817	FALSE
A2.2	1.5	ENSG00000061794.13	MRPS35	-0.000696765	0.960849	1	FALSE
A2.2	1.5	ENSG00000061918.14	GUCY1B1	-0.00405394	0.375808	NA	FALSE
A2.2	1.5	ENSG00000061936.10	SFSWAP	0.00523982	0.660017	0.983256	FALSE
A2.2	1.5	ENSG00000061938.21	TNK2	-0.00446359	0.783972	0.995251	FALSE
A2.2	1.5	ENSG00000061987.16	MON2	-0.0280797	0.174203	0.837064	FALSE
A2.2	1.5	ENSG00000062038.15	CDH3	-0.00808729	0.402951	NA	FALSE
A2.2	1.5	ENSG00000062194.16	GPBP1	-0.0125409	0.351469	0.931573	FALSE
A2.2	1.5	ENSG00000062282.15	DGAT2	-0.0128134	0.328081	0.920498	FALSE
A2.2	1.5	ENSG00000062370.17	ZNF112	0.0311744	0.118628	0.770179	FALSE
A2.2	1.5	ENSG00000062485.19	CS	-0.0276647	0.168952	0.833761	FALSE
A2.2	1.5	ENSG00000062524.16	LTK	-0.000205485	0.989681	1	FALSE
A2.2	1.5	ENSG00000062582.14	MRPS24	0.000399972	0.964614	1	FALSE
A2.2	1.5	ENSG00000062598.18	ELMO2	-0.0644475	0.0407984	0.526193	FALSE
A2.2	1.5	ENSG00000062650.20	WAPL	0.00550845	0.677887	0.98478	FALSE
A2.2	1.5	ENSG00000062716.13	VMP1	-0.0118596	0.444986	0.962529	FALSE
A2.2	1.5	ENSG00000062725.10	APPBP2	0.0422447	0.101977	0.737159	FALSE
A2.2	1.5	ENSG00000062822.16	POLD1	-0.0235296	0.237442	0.879542	FALSE
A2.2	1.5	ENSG00000063015.21	SEZ6	0.0055824	0.606778	0.980472	FALSE
A2.2	1.5	ENSG00000063046.18	EIF4B	0.00988306	0.338233	0.924604	FALSE
A2.2	1.5	ENSG00000063127.16	SLC6A16	0.00152604	0.874904	NA	FALSE
A2.2	1.5	ENSG00000063169.12	BICRA	0.0180149	0.305725	0.915197	FALSE
A2.2	1.5	ENSG00000063176.16	SPHK2	-0.00712692	0.664005	0.983893	FALSE
A2.2	1.5	ENSG00000063177.13	RPL18	-0.00587465	0.284997	0.910467	FALSE
A2.2	1.5	ENSG00000063180.9	CA11	0.0707661	0.0424164	0.533646	FALSE
A2.2	1.5	ENSG00000063241.8	ISOC2	0.0092448	0.580777	0.978594	FALSE
A2.2	1.5	ENSG00000063244.14	U2AF2	0.000213054	0.977272	1	FALSE
A2.2	1.5	ENSG00000063245.15	EPN1	0.000697806	0.936358	1	FALSE
A2.2	1.5	ENSG00000063322.15	MED29	-0.0107392	0.52021	0.973049	FALSE
A2.2	1.5	ENSG00000063438.20	AHRR	-0.0035389	0.479281	NA	FALSE
A2.2	1.5	ENSG00000063515.3	GSC2	0.00176789	0.579664	NA	FALSE
A2.2	1.5	ENSG00000063587.15	ZNF275	0.0139822	0.429369	0.954845	FALSE
A2.2	1.5	ENSG00000063601.17	MTMR1	-0.000932855	0.953114	1	FALSE
A2.2	1.5	ENSG00000063660.9	GPC1	0.0103531	0.514032	0.973049	FALSE
A2.2	1.5	ENSG00000063761.16	ADCK1	1.65066e-05	0.999114	1	FALSE
A2.2	1.5	ENSG00000063854.13	HAGH	-0.00344366	0.826199	0.997314	FALSE
A2.2	1.5	ENSG00000063978.17	RNF4	-0.0043722	0.781604	0.994962	FALSE
A2.2	1.5	ENSG00000064012.24	CASP8	0.0316972	0.152859	0.81632	FALSE
A2.2	1.5	ENSG00000064042.18	LIMCH1	-0.0234969	0.219751	0.865957	FALSE
A2.2	1.5	ENSG00000064102.15	INTS13	0.233125	0.00264652	0.159697	FALSE
A2.2	1.5	ENSG00000064115.11	TM7SF3	0.0359905	0.132235	0.792256	FALSE
A2.2	1.5	ENSG00000064195.7	DLX3	-0.0226208	0.0821489	0.681035	FALSE
A2.2	1.5	ENSG00000064199.7	SPA17	0.0234623	0.214378	0.863105	FALSE
A2.2	1.5	ENSG00000064225.13	ST3GAL6	-0.00917342	0.42821	0.954702	FALSE
A2.2	1.5	ENSG00000064300.9	NGFR	-0.0466559	0.0699143	0.652312	FALSE
A2.2	1.5	ENSG00000064309.16	CDON	-0.00157331	0.915608	1	FALSE
A2.2	1.5	ENSG00000064313.13	TAF2	-0.0106464	0.461357	0.964495	FALSE
A2.2	1.5	ENSG00000064393.16	HIPK2	0.0205537	0.242118	0.881926	FALSE
A2.2	1.5	ENSG00000064419.14	TNPO3	0.0031025	0.776737	0.994791	FALSE
A2.2	1.5	ENSG00000064490.14	RFXANK	0.0175587	0.34435	0.927336	FALSE
A2.2	1.5	ENSG00000064545.15	TMEM161A	0.0254112	0.217976	0.864324	FALSE
A2.2	1.5	ENSG00000064547.14	LPAR2	0.0125281	0.464905	0.964495	FALSE
A2.2	1.5	ENSG00000064601.21	CTSA	0.0381438	0.119272	0.770179	FALSE
A2.2	1.5	ENSG00000064607.17	SUGP2	-0.0427288	0.100713	0.733589	FALSE
A2.2	1.5	ENSG00000064651.14	SLC12A2	-0.0151646	0.398806	0.94847	FALSE
A2.2	1.5	ENSG00000064652.11	SNX24	0.00978529	0.561464	0.978197	FALSE
A2.2	1.5	ENSG00000064666.15	CNN2	-0.00383141	0.762795	0.99176	FALSE
A2.2	1.5	ENSG00000064687.13	ABCA7	0.0106152	0.463315	0.964495	FALSE
A2.2	1.5	ENSG00000064692.20	SNCAIP	-0.00557768	0.506231	0.972405	FALSE
A2.2	1.5	ENSG00000064703.13	DDX20	0.004751	0.770697	0.992565	FALSE
A2.2	1.5	ENSG00000064726.10	BTBD1	-0.00340471	0.824357	0.997314	FALSE
A2.2	1.5	ENSG00000064763.12	FAR2	-0.015443	0.316575	0.918997	FALSE
A2.2	1.5	ENSG00000064787.14	BCAS1	-0.00681608	0.67039	0.98478	FALSE
A2.2	1.5	ENSG00000064835.12	POU1F1	0.0560975	0.0537079	0.587682	FALSE
A2.2	1.5	ENSG00000064932.16	SBNO2	-0.00127277	0.937021	1	FALSE
A2.2	1.5	ENSG00000064933.19	PMS1	0.00759911	0.629824	0.980472	FALSE
A2.2	1.5	ENSG00000064961.19	HMG20B	0.0412243	0.105244	0.747296	FALSE
A2.2	1.5	ENSG00000064989.13	CALCRL	0.0927689	0.0186621	0.395761	FALSE
A2.2	1.5	ENSG00000064995.19	TAF11	0.00549622	0.703416	0.987717	FALSE
A2.2	1.5	ENSG00000064999.16	ANKS1A	0.000704374	0.965084	1	FALSE
A2.2	1.5	ENSG00000065000.20	AP3D1	0.0083865	0.328488	0.920526	FALSE
A2.2	1.5	ENSG00000065029.15	ZNF76	-0.00142956	0.924578	1	FALSE
A2.2	1.5	ENSG00000065054.14	NHERF2	-0.0314236	0.152052	0.816139	FALSE
A2.2	1.5	ENSG00000065057.9	NTHL1	-0.0100324	0.553494	0.978019	FALSE
A2.2	1.5	ENSG00000065060.18	BLTP3A	0.00965023	0.549667	0.978019	FALSE
A2.2	1.5	ENSG00000065135.12	GNAI3	-0.000951203	0.924609	1	FALSE
A2.2	1.5	ENSG00000065150.21	IPO5	-0.0115536	0.367923	0.938277	FALSE
A2.2	1.5	ENSG00000065154.12	OAT	0.00157941	0.921669	1	FALSE
A2.2	1.5	ENSG00000065183.16	WDR3	-0.0114411	0.461556	0.964495	FALSE
A2.2	1.5	ENSG00000065243.20	PKN2	-0.0216357	0.236951	0.878683	FALSE
A2.2	1.5	ENSG00000065268.11	WDR18	0.00238523	0.862397	1	FALSE
A2.2	1.5	ENSG00000065308.5	TRAM2	0.00366811	0.809439	0.997054	FALSE
A2.2	1.5	ENSG00000065320.9	NTN1	0.0140137	0.108421	NA	FALSE
A2.2	1.5	ENSG00000065328.17	MCM10	-0.0140147	0.428232	0.954702	FALSE
A2.2	1.5	ENSG00000065357.20	DGKA	0.0067716	0.656951	0.983256	FALSE
A2.2	1.5	ENSG00000065361.17	ERBB3	0	1	NA	FALSE
A2.2	1.5	ENSG00000065413.20	ANKRD44	-0.00272812	0.852037	0.999547	FALSE
A2.2	1.5	ENSG00000065427.15	KARS1	-0.0073989	0.408277	0.949247	FALSE
A2.2	1.5	ENSG00000065457.11	ADAT1	0.0164524	0.367113	0.938277	FALSE
A2.2	1.5	ENSG00000065485.20	PDIA5	-0.010373	0.540547	0.975271	FALSE
A2.2	1.5	ENSG00000065491.8	TBC1D22B	-0.00876305	0.585397	0.978594	FALSE
A2.2	1.5	ENSG00000065518.8	NDUFB4	0.00451635	0.60316	0.980221	FALSE
A2.2	1.5	ENSG00000065526.13	SPEN	0.0732666	0.0387561	0.52188	FALSE
A2.2	1.5	ENSG00000065534.20	MYLK	-1.18735	3.63876e-07	0.000179768	FALSE
A2.2	1.5	ENSG00000065548.18	ZC3H15	0.0011993	0.847453	0.998637	FALSE
A2.2	1.5	ENSG00000065559.15	MAP2K4	0.00761782	0.646746	0.982298	FALSE
A2.2	1.5	ENSG00000065600.13	PACC1	0.00196505	0.897883	1	FALSE
A2.2	1.5	ENSG00000065613.15	SLK	-0.0143586	0.289188	0.910467	FALSE
A2.2	1.5	ENSG00000065615.14	CYB5R4	-0.00805097	0.618911	0.980472	FALSE
A2.2	1.5	ENSG00000065618.21	COL17A1	-0.00420411	0.364065	NA	FALSE
A2.2	1.5	ENSG00000065621.15	GSTO2	0.00276437	0.722914	NA	FALSE
A2.2	1.5	ENSG00000065665.21	SEC61A2	0.34341	0.00173985	0.127516	FALSE
A2.2	1.5	ENSG00000065717.16	TLE2	0.00834445	0.558653	0.978197	FALSE
A2.2	1.5	ENSG00000065802.12	ASB1	0.108081	0.015876	0.372835	FALSE
A2.2	1.5	ENSG00000065809.14	FAM107B	0.00552573	0.504054	0.971445	FALSE
A2.2	1.5	ENSG00000065833.9	ME1	0.00635897	0.660277	0.983256	FALSE
A2.2	1.5	ENSG00000065882.18	TBC1D1	0.0166159	0.364685	0.938277	FALSE
A2.2	1.5	ENSG00000065883.18	CDK13	0.00910738	0.581097	0.978594	FALSE
A2.2	1.5	ENSG00000065911.13	MTHFD2	-0.0158419	0.329608	0.920636	FALSE
A2.2	1.5	ENSG00000065923.10	SLC9A7	0.00155756	0.920846	1	FALSE
A2.2	1.5	ENSG00000065970.9	FOXJ2	0.0159769	0.379862	0.941472	FALSE
A2.2	1.5	ENSG00000065978.19	YBX1	-0.000587023	0.841775	0.998187	FALSE
A2.2	1.5	ENSG00000065989.16	PDE4A	-0.00829042	0.571046	0.978197	FALSE
A2.2	1.5	ENSG00000066027.12	PPP2R5A	-0.0245038	0.228596	0.874327	FALSE
A2.2	1.5	ENSG00000066044.15	ELAVL1	0.00180164	0.831012	0.998187	FALSE
A2.2	1.5	ENSG00000066084.13	DIP2B	0.0306473	0.16838	0.833093	FALSE
A2.2	1.5	ENSG00000066117.15	SMARCD1	-0.0301938	0.147356	0.809549	FALSE
A2.2	1.5	ENSG00000066135.13	KDM4A	-0.0480729	0.0818399	0.680163	FALSE
A2.2	1.5	ENSG00000066136.21	NFYC	-0.01849	0.31745	0.919207	FALSE
A2.2	1.5	ENSG00000066185.13	ZMYND12	-0.00313501	0.744061	NA	FALSE
A2.2	1.5	ENSG00000066230.12	SLC9A3	0.0024334	0.872494	1	FALSE
A2.2	1.5	ENSG00000066248.15	NGEF	0.0132817	0.190492	0.853226	FALSE
A2.2	1.5	ENSG00000066279.19	ASPM	0.0106363	0.446867	0.962529	FALSE
A2.2	1.5	ENSG00000066322.15	ELOVL1	-0.0121052	0.478901	0.965201	FALSE
A2.2	1.5	ENSG00000066336.13	SPI1	0.0113951	0.267995	0.901703	FALSE
A2.2	1.5	ENSG00000066379.15	POLR1H	-0.0312015	0.160864	0.824134	FALSE
A2.2	1.5	ENSG00000066382.17	MPPED2	-0.00184745	0.562633	NA	FALSE
A2.2	1.5	ENSG00000066405.13	CLDN18	0.00453621	0.518082	NA	FALSE
A2.2	1.5	ENSG00000066422.7	ZBTB11	-0.0241321	0.235192	0.876714	FALSE
A2.2	1.5	ENSG00000066427.25	ATXN3	-0.0157634	0.37988	0.941472	FALSE
A2.2	1.5	ENSG00000066455.13	GOLGA5	0.00914617	0.577774	0.978572	FALSE
A2.2	1.5	ENSG00000066468.24	FGFR2	-0.00702653	0.450543	0.963417	FALSE
A2.2	1.5	ENSG00000066557.6	LRRC40	-0.0146811	0.410413	0.949894	FALSE
A2.2	1.5	ENSG00000066583.12	ISOC1	-0.0137346	0.431992	0.955368	FALSE
A2.2	1.5	ENSG00000066629.19	EML1	0.00889238	0.596416	0.980181	FALSE
A2.2	1.5	ENSG00000066651.20	TRMT11	-0.0264226	0.187079	0.85147	FALSE
A2.2	1.5	ENSG00000066654.14	THUMPD1	-0.000656176	0.966527	1	FALSE
A2.2	1.5	ENSG00000066697.15	MSANTD3	0.0111816	0.514963	0.973049	FALSE
A2.2	1.5	ENSG00000066735.16	KIF26A	0.0580203	0.0529967	0.584891	FALSE
A2.2	1.5	ENSG00000066739.12	ATG2B	-0.00483001	0.760766	0.991759	FALSE
A2.2	1.5	ENSG00000066777.9	ARFGEF1	0.0357577	0.131389	0.789811	FALSE
A2.2	1.5	ENSG00000066827.16	ZFAT	0.0634836	0.0372541	0.518719	FALSE
A2.2	1.5	ENSG00000066855.16	MTFR1	-0.0299041	0.167175	0.832564	FALSE
A2.2	1.5	ENSG00000066926.13	FECH	-0.0275456	0.191451	0.853333	FALSE
A2.2	1.5	ENSG00000066933.17	MYO9A	-0.00320748	0.84175	0.998187	FALSE
A2.2	1.5	ENSG00000067057.19	PFKP	-0.0300336	0.129035	0.786662	FALSE
A2.2	1.5	ENSG00000067064.13	IDI1	-0.0125328	0.434608	0.955694	FALSE
A2.2	1.5	ENSG00000067066.17	SP100	0.0200437	0.241587	0.881879	FALSE
A2.2	1.5	ENSG00000067082.15	KLF6	-0.0568508	0.0564664	0.597181	FALSE
A2.2	1.5	ENSG00000067113.17	PLPP1	0.0253217	0.198195	0.855852	FALSE
A2.2	1.5	ENSG00000067141.17	NEO1	0.0264766	0.16623	0.829846	FALSE
A2.2	1.5	ENSG00000067167.8	TRAM1	0.00613784	0.602633	0.980221	FALSE
A2.2	1.5	ENSG00000067177.15	PHKA1	0.0421384	0.0748777	0.666699	FALSE
A2.2	1.5	ENSG00000067182.9	TNFRSF1A	0.00257401	0.842134	0.998187	FALSE
A2.2	1.5	ENSG00000067191.17	CACNB1	-0.0045979	0.73208	0.990183	FALSE
A2.2	1.5	ENSG00000067208.17	EVI5	-0.0274491	0.178365	0.843752	FALSE
A2.2	1.5	ENSG00000067221.14	STOML1	-0.0283168	0.16366	0.826383	FALSE
A2.2	1.5	ENSG00000067225.21	PKM	-0.000210793	0.960234	1	FALSE
A2.2	1.5	ENSG00000067248.11	DHX29	0.0442328	0.0912918	0.710391	FALSE
A2.2	1.5	ENSG00000067334.14	DNTTIP2	-0.119586	0.015027	0.363605	FALSE
A2.2	1.5	ENSG00000067365.15	METTL22	0.00419381	0.796424	0.99586	FALSE
A2.2	1.5	ENSG00000067369.14	TP53BP1	-0.0726415	0.0402509	0.525335	FALSE
A2.2	1.5	ENSG00000067445.22	TRO	-0.00614695	0.706074	0.988461	FALSE
A2.2	1.5	ENSG00000067533.6	RRP15	0.0176491	0.297862	0.911488	FALSE
A2.2	1.5	ENSG00000067560.14	RHOA	-0.00794487	0.347849	0.929107	FALSE
A2.2	1.5	ENSG00000067596.12	DHX8	-0.0262182	0.197038	0.855688	FALSE
A2.2	1.5	ENSG00000067606.17	PRKCZ	-0.0678549	0.0161368	0.37592	FALSE
A2.2	1.5	ENSG00000067704.10	IARS2	-0.0154919	0.381039	0.941472	FALSE
A2.2	1.5	ENSG00000067715.15	SYT1	-0.0373506	0.105708	0.747475	FALSE
A2.2	1.5	ENSG00000067798.16	NAV3	0.00090874	0.954208	1	FALSE
A2.2	1.5	ENSG00000067829.20	IDH3G	-0.0175212	0.345269	0.927416	FALSE
A2.2	1.5	ENSG00000067836.13	ROGDI	0.0127174	0.384286	0.944753	FALSE
A2.2	1.5	ENSG00000067840.13	PDZD4	-0.076335	0.014183	0.354282	FALSE
A2.2	1.5	ENSG00000067842.19	ATP2B3	0	1	1	FALSE
A2.2	1.5	ENSG00000067900.9	ROCK1	0.0159305	0.289721	0.910467	FALSE
A2.2	1.5	ENSG00000067955.15	CBFB	-0.00595029	0.619612	0.980472	FALSE
A2.2	1.5	ENSG00000067992.17	PDK3	0.00332359	0.823215	0.997314	FALSE
A2.2	1.5	ENSG00000068001.14	HYAL2	0.0199579	0.297279	0.911488	FALSE
A2.2	1.5	ENSG00000068024.18	HDAC4	-0.00795465	0.628805	0.980472	FALSE
A2.2	1.5	ENSG00000068028.18	RASSF1	-0.00633528	0.695067	0.986777	FALSE
A2.2	1.5	ENSG00000068078.20	FGFR3	-0.0188713	0.252067	0.890233	FALSE
A2.2	1.5	ENSG00000068079.8	IFI35	0.0103493	0.378132	0.940721	FALSE
A2.2	1.5	ENSG00000068097.16	HEATR6	0.0209903	0.28068	0.908473	FALSE
A2.2	1.5	ENSG00000068120.15	COASY	0.00123654	0.938738	1	FALSE
A2.2	1.5	ENSG00000068137.15	PLEKHH3	0.0056202	0.709759	0.988487	FALSE
A2.2	1.5	ENSG00000068305.19	MEF2A	-0.0207456	0.282692	0.909116	FALSE
A2.2	1.5	ENSG00000068308.15	OTUD5	-0.00751817	0.600584	0.980181	FALSE
A2.2	1.5	ENSG00000068323.17	TFE3	0.029788	0.174324	0.837346	FALSE
A2.2	1.5	ENSG00000068354.16	TBC1D25	0.00138185	0.930733	1	FALSE
A2.2	1.5	ENSG00000068366.21	ACSL4	-0.0151433	0.39213	0.946857	FALSE
A2.2	1.5	ENSG00000068383.19	INPP5A	-0.00663326	0.672301	0.98478	FALSE
A2.2	1.5	ENSG00000068394.11	GPKOW	0.00146149	0.92571	1	FALSE
A2.2	1.5	ENSG00000068400.14	GRIPAP1	-0.045843	0.0833343	0.684902	FALSE
A2.2	1.5	ENSG00000068438.15	FTSJ1	-0.097525	0.0188042	0.396564	FALSE
A2.2	1.5	ENSG00000068489.13	PRR11	-0.029927	0.117232	0.767519	FALSE
A2.2	1.5	ENSG00000068615.20	REEP1	0.00656051	0.562901	0.978197	FALSE
A2.2	1.5	ENSG00000068650.19	ATP11A	0.0704283	0.018913	0.396564	FALSE
A2.2	1.5	ENSG00000068654.17	POLR1A	-0.0315353	0.160017	0.823887	FALSE
A2.2	1.5	ENSG00000068697.7	LAPTM4A	0.00735466	0.432684	0.955368	FALSE
A2.2	1.5	ENSG00000068724.18	TTC7A	-0.39036	0.000578623	0.0637872	FALSE
A2.2	1.5	ENSG00000068745.15	IP6K2	0.0275228	0.170614	0.83613	FALSE
A2.2	1.5	ENSG00000068784.13	SRBD1	0.0109328	0.518526	0.973049	FALSE
A2.2	1.5	ENSG00000068796.19	KIF2A	0.00388586	0.76531	0.991922	FALSE
A2.2	1.5	ENSG00000068831.19	RASGRP2	0.00602138	0.666136	0.984661	FALSE
A2.2	1.5	ENSG00000068878.15	PSME4	0.0109301	0.464999	0.964495	FALSE
A2.2	1.5	ENSG00000068885.15	IFT80	0.0129176	0.417705	0.953484	FALSE
A2.2	1.5	ENSG00000068903.21	SIRT2	0.0281777	0.175623	0.839676	FALSE
A2.2	1.5	ENSG00000068912.15	ERLEC1	0.0156412	0.364688	0.938277	FALSE
A2.2	1.5	ENSG00000068971.14	PPP2R5B	0.00837359	0.605045	0.980286	FALSE
A2.2	1.5	ENSG00000068976.14	PYGM	0	1	NA	FALSE
A2.2	1.5	ENSG00000069011.16	PITX1	-0.00974608	0.558815	0.978197	FALSE
A2.2	1.5	ENSG00000069020.19	MAST4	-0.000301166	0.982296	1	FALSE
A2.2	1.5	ENSG00000069122.19	ADGRF5	0.00757894	0.309278	NA	FALSE
A2.2	1.5	ENSG00000069188.17	SDK2	0.0290705	0.11268	0.760274	FALSE
A2.2	1.5	ENSG00000069248.12	NUP133	0.00524484	0.746171	0.991076	FALSE
A2.2	1.5	ENSG00000069275.13	NUCKS1	0.000704179	0.808885	0.996809	FALSE
A2.2	1.5	ENSG00000069329.19	VPS35	-0.00643446	0.518281	0.973049	FALSE
A2.2	1.5	ENSG00000069345.12	DNAJA2	-0.00684043	0.635235	0.980991	FALSE
A2.2	1.5	ENSG00000069399.15	BCL3	0.00566956	0.725501	0.989693	FALSE
A2.2	1.5	ENSG00000069424.16	KCNAB2	0.0236182	0.193026	0.855241	FALSE
A2.2	1.5	ENSG00000069431.14	ABCC9	-8.17647e-05	0.984787	NA	FALSE
A2.2	1.5	ENSG00000069482.7	GAL	0	1	1	FALSE
A2.2	1.5	ENSG00000069493.15	CLEC2D	-0.00414786	0.626289	NA	FALSE
A2.2	1.5	ENSG00000069509.6	FUNDC1	0.00495482	0.753141	0.991492	FALSE
A2.2	1.5	ENSG00000069535.14	MAOB	0	1	NA	FALSE
A2.2	1.5	ENSG00000069667.16	RORA	0.0226151	0.182169	0.847917	FALSE
A2.2	1.5	ENSG00000069696.7	DRD4	-0.00642548	0.534408	NA	FALSE
A2.2	1.5	ENSG00000069702.11	TGFBR3	0.0295238	0.167478	0.832564	FALSE
A2.2	1.5	ENSG00000069812.11	HES2	-0.00292294	0.678986	NA	FALSE
A2.2	1.5	ENSG00000069849.11	ATP1B3	-0.00758962	0.496407	0.971432	FALSE
A2.2	1.5	ENSG00000069869.17	NEDD4	0.0153106	0.395403	0.947217	FALSE
A2.2	1.5	ENSG00000069943.10	PIGB	-0.0122582	0.423273	0.954046	FALSE
A2.2	1.5	ENSG00000069956.14	MAPK6	-0.0127797	0.414439	0.95226	FALSE
A2.2	1.5	ENSG00000069966.19	GNB5	-0.0171396	0.352287	0.931726	FALSE
A2.2	1.5	ENSG00000069974.17	RAB27A	0.0178061	0.294721	0.911488	FALSE
A2.2	1.5	ENSG00000069998.12	HDHD5	-0.023373	0.23908	0.881451	FALSE
A2.2	1.5	ENSG00000070010.19	UFD1	-0.00143559	0.912479	1	FALSE
A2.2	1.5	ENSG00000070018.9	LRP6	0.0160466	0.372626	0.938704	FALSE
A2.2	1.5	ENSG00000070047.13	PHRF1	0.0116568	0.445632	0.962529	FALSE
A2.2	1.5	ENSG00000070061.16	ELP1	0.0208097	0.281881	0.909025	FALSE
A2.2	1.5	ENSG00000070081.18	NUCB2	-0.0016594	0.916828	1	FALSE
A2.2	1.5	ENSG00000070087.15	PFN2	-0.00240296	0.75207	0.991492	FALSE
A2.2	1.5	ENSG00000070159.14	PTPN3	-0.0062876	0.547563	NA	FALSE
A2.2	1.5	ENSG00000070182.21	SPTB	-0.00480214	0.606388	NA	FALSE
A2.2	1.5	ENSG00000070193.5	FGF10	0	1	NA	FALSE
A2.2	1.5	ENSG00000070214.17	SLC44A1	0.0129319	0.433241	0.955368	FALSE
A2.2	1.5	ENSG00000070269.14	TMEM260	-0.00532141	0.740653	0.991076	FALSE
A2.2	1.5	ENSG00000070366.14	SMG6	0.0329011	0.151538	0.814248	FALSE
A2.2	1.5	ENSG00000070367.17	EXOC5	0.00599318	0.608713	0.980472	FALSE
A2.2	1.5	ENSG00000070371.16	CLTCL1	-0.00462546	0.719821	0.989149	FALSE
A2.2	1.5	ENSG00000070388.12	FGF22	0.000984028	0.765198	NA	FALSE
A2.2	1.5	ENSG00000070404.10	FSTL3	-0.00703996	0.643642	0.982171	FALSE
A2.2	1.5	ENSG00000070413.21	DGCR2	0.0154249	0.376539	0.939585	FALSE
A2.2	1.5	ENSG00000070423.18	RNF126	-0.0115804	0.379227	0.941119	FALSE
A2.2	1.5	ENSG00000070444.15	MNT	-0.00755445	0.649315	0.982298	FALSE
A2.2	1.5	ENSG00000070476.15	ZXDC	0.00911819	0.588013	0.979597	FALSE
A2.2	1.5	ENSG00000070495.15	JMJD6	-0.00851148	0.608927	0.980472	FALSE
A2.2	1.5	ENSG00000070501.12	POLB	-0.00489229	0.759844	0.991759	FALSE
A2.2	1.5	ENSG00000070540.13	WIPI1	0	1	1	FALSE
A2.2	1.5	ENSG00000070610.14	GBA2	0.0263903	0.191816	0.853732	FALSE
A2.2	1.5	ENSG00000070614.15	NDST1	-0.000330172	0.971664	1	FALSE
A2.2	1.5	ENSG00000070718.13	AP3M2	0.00375057	0.815478	0.997314	FALSE
A2.2	1.5	ENSG00000070748.19	CHAT	0.0142383	0.394104	0.946857	FALSE
A2.2	1.5	ENSG00000070756.17	PABPC1	-0.01501	0.224882	0.871009	FALSE
A2.2	1.5	ENSG00000070759.17	TESK2	0	1	NA	FALSE
A2.2	1.5	ENSG00000070761.8	CFAP20	0.00194736	0.900742	1	FALSE
A2.2	1.5	ENSG00000070770.10	CSNK2A2	0.00334593	0.835921	0.998187	FALSE
A2.2	1.5	ENSG00000070778.13	PTPN21	0.0067556	0.678092	0.98478	FALSE
A2.2	1.5	ENSG00000070785.17	EIF2B3	0.0156142	0.385863	0.945409	FALSE
A2.2	1.5	ENSG00000070808.17	CAMK2A	-0.000335993	0.953052	NA	FALSE
A2.2	1.5	ENSG00000070814.22	TCOF1	0.000610921	0.960255	1	FALSE
A2.2	1.5	ENSG00000070831.18	CDC42	-0.0391602	0.079722	0.678924	FALSE
A2.2	1.5	ENSG00000070882.13	OSBPL3	-0.0333942	0.138892	0.799668	FALSE
A2.2	1.5	ENSG00000070886.12	EPHA8	0.0028995	0.557223	NA	FALSE
A2.2	1.5	ENSG00000070950.10	RAD18	-0.0125774	0.460509	0.964495	FALSE
A2.2	1.5	ENSG00000070961.17	ATP2B1	0.014355	0.268677	0.90312	FALSE
A2.2	1.5	ENSG00000070985.14	TRPM5	-0.00141306	0.65665	NA	FALSE
A2.2	1.5	ENSG00000071051.14	NCK2	0.0414868	0.0935773	0.712052	FALSE
A2.2	1.5	ENSG00000071054.17	MAP4K4	-0.000469979	0.949107	1	FALSE
A2.2	1.5	ENSG00000071073.13	MGAT4A	0	1	NA	FALSE
A2.2	1.5	ENSG00000071082.11	RPL31	0.00245075	0.646966	0.982298	FALSE
A2.2	1.5	ENSG00000071127.18	WDR1	-0.00061807	0.954547	1	FALSE
A2.2	1.5	ENSG00000071189.21	SNX13	-0.0493927	0.0701103	0.652312	FALSE
A2.2	1.5	ENSG00000071205.12	ARHGAP10	-0.00892796	0.58791	0.979597	FALSE
A2.2	1.5	ENSG00000071242.13	RPS6KA2	0.35686	0.000168042	0.0263707	FALSE
A2.2	1.5	ENSG00000071243.16	ING3	-0.00531153	0.737037	0.990183	FALSE
A2.2	1.5	ENSG00000071246.11	VASH1	-0.00723884	0.648084	0.982298	FALSE
A2.2	1.5	ENSG00000071282.12	LMCD1	-0.006244	0.479361	0.965201	FALSE
A2.2	1.5	ENSG00000071462.13	BUD23	-0.00710302	0.520723	0.973049	FALSE
A2.2	1.5	ENSG00000071537.14	SEL1L	0.0342254	0.140344	0.799668	FALSE
A2.2	1.5	ENSG00000071539.14	TRIP13	-0.00982192	0.56224	0.978197	FALSE
A2.2	1.5	ENSG00000071553.18	ATP6AP1	0.0204028	0.196309	0.855648	FALSE
A2.2	1.5	ENSG00000071564.19	TCF3	0.0362583	0.11068	0.758518	FALSE
A2.2	1.5	ENSG00000071575.12	TRIB2	-0.201975	0.00334939	0.17871	FALSE
A2.2	1.5	ENSG00000071626.17	DAZAP1	0.00363065	0.676804	0.98478	FALSE
A2.2	1.5	ENSG00000071655.18	MBD3	-0.034287	0.135066	0.79263	FALSE
A2.2	1.5	ENSG00000071794.16	HLTF	-0.0204021	0.288876	0.910467	FALSE
A2.2	1.5	ENSG00000071859.15	FAM50A	-0.00666627	0.656341	0.983256	FALSE
A2.2	1.5	ENSG00000071889.17	FAM3A	-0.0178712	0.335916	0.924604	FALSE
A2.2	1.5	ENSG00000071894.17	CPSF1	-0.0133296	0.317822	0.919207	FALSE
A2.2	1.5	ENSG00000071909.19	MYO3B	0.00923618	0.232521	NA	FALSE
A2.2	1.5	ENSG00000071967.12	CYBRD1	0.0425915	0.0677924	0.647206	FALSE
A2.2	1.5	ENSG00000071994.11	PDCD2	-0.0162576	0.353228	0.932225	FALSE
A2.2	1.5	ENSG00000072041.18	SLC6A15	0.0316507	0.117096	0.767519	FALSE
A2.2	1.5	ENSG00000072042.13	RDH11	0.00614594	0.544907	0.977477	FALSE
A2.2	1.5	ENSG00000072062.16	PRKACA	-0.00483428	0.758443	0.991759	FALSE
A2.2	1.5	ENSG00000072071.17	ADGRL1	0.00018717	0.988601	1	FALSE
A2.2	1.5	ENSG00000072110.16	ACTN1	0.012333	0.200706	0.857795	FALSE
A2.2	1.5	ENSG00000072121.17	ZFYVE26	0.00363333	0.819741	0.997314	FALSE
A2.2	1.5	ENSG00000072134.16	EPN2	-0.0107052	0.473559	0.965201	FALSE
A2.2	1.5	ENSG00000072135.13	PTPN18	-0.0225718	0.029853	NA	FALSE
A2.2	1.5	ENSG00000072163.20	LIMS2	-0.0993301	0.0135122	0.347952	FALSE
A2.2	1.5	ENSG00000072195.15	SPEG	0.00924859	0.534723	0.975043	FALSE
A2.2	1.5	ENSG00000072210.19	ALDH3A2	-0.0504615	0.0766313	0.670458	FALSE
A2.2	1.5	ENSG00000072274.14	TFRC	-0.00742542	0.555345	0.978019	FALSE
A2.2	1.5	ENSG00000072310.18	SREBF1	-0.0308505	0.16682	0.831586	FALSE
A2.2	1.5	ENSG00000072315.4	TRPC5	0.00150774	0.72208	NA	FALSE
A2.2	1.5	ENSG00000072364.13	AFF4	-0.0027351	0.844811	0.998332	FALSE
A2.2	1.5	ENSG00000072401.15	UBE2D1	0.080616	0.0298035	0.473836	FALSE
A2.2	1.5	ENSG00000072415.10	PALS1	0.00378361	0.758959	0.991759	FALSE
A2.2	1.5	ENSG00000072422.17	RHOBTB1	0.0147085	0.4049	0.949247	FALSE
A2.2	1.5	ENSG00000072501.19	SMC1A	-0.00684321	0.391134	0.946731	FALSE
A2.2	1.5	ENSG00000072506.14	HSD17B10	-0.0249789	0.20705	0.859989	FALSE
A2.2	1.5	ENSG00000072518.23	MARK2	-0.0405137	0.109654	0.755476	FALSE
A2.2	1.5	ENSG00000072571.20	HMMR	-0.00397927	0.806166	0.996318	FALSE
A2.2	1.5	ENSG00000072609.18	CHFR	0.0204308	0.288577	0.910467	FALSE
A2.2	1.5	ENSG00000072657.10	TRHDE	-0.0348149	0.138656	0.799668	FALSE
A2.2	1.5	ENSG00000072682.20	P4HA2	0.0183452	0.308151	0.915896	FALSE
A2.2	1.5	ENSG00000072736.19	NFATC3	0.0182185	0.287634	0.910467	FALSE
A2.2	1.5	ENSG00000072756.18	TRNT1	0.000935924	0.953438	1	FALSE
A2.2	1.5	ENSG00000072778.20	ACADVL	-0.00587776	0.596813	0.980181	FALSE
A2.2	1.5	ENSG00000072786.13	STK10	-0.0279207	0.150994	0.813897	FALSE
A2.2	1.5	ENSG00000072803.18	FBXW11	0.0452122	0.0790061	0.676721	FALSE
A2.2	1.5	ENSG00000072818.12	ACAP1	0.0140332	0.307325	0.91566	FALSE
A2.2	1.5	ENSG00000072832.15	CRMP1	0.000601976	0.970107	1	FALSE
A2.2	1.5	ENSG00000072840.13	EVC	0.011379	0.455899	0.964413	FALSE
A2.2	1.5	ENSG00000072849.11	DERL2	0.00923797	0.573794	0.978197	FALSE
A2.2	1.5	ENSG00000072864.16	NDE1	-0.00690245	0.669055	0.98478	FALSE
A2.2	1.5	ENSG00000072952.21	IRAG1	-0.0145046	0.300693	0.913032	FALSE
A2.2	1.5	ENSG00000072954.7	TMEM38A	0.00803404	0.615065	0.980472	FALSE
A2.2	1.5	ENSG00000072958.9	AP1M1	0.0709888	0.0376789	0.521789	FALSE
A2.2	1.5	ENSG00000073008.16	PVR	-0.0124003	0.471853	0.965201	FALSE
A2.2	1.5	ENSG00000073050.12	XRCC1	0.00030976	0.983363	1	FALSE
A2.2	1.5	ENSG00000073060.17	SCARB1	0.0216696	0.256661	0.891852	FALSE
A2.2	1.5	ENSG00000073111.15	MCM2	0.00314377	0.775928	0.9947	FALSE
A2.2	1.5	ENSG00000073150.14	PANX2	-0.000827846	0.955715	1	FALSE
A2.2	1.5	ENSG00000073169.15	SELENOO	-0.0506033	0.0688666	0.651498	FALSE
A2.2	1.5	ENSG00000073282.14	TP63	0.00224955	0.842258	0.998187	FALSE
A2.2	1.5	ENSG00000073331.18	ALPK1	-0.0145679	0.360528	0.93764	FALSE
A2.2	1.5	ENSG00000073350.14	LLGL2	0.00262761	0.867609	1	FALSE
A2.2	1.5	ENSG00000073417.15	PDE8A	-0.0115852	0.50058	0.971432	FALSE
A2.2	1.5	ENSG00000073464.13	CLCN4	0.0235748	0.15605	0.820233	FALSE
A2.2	1.5	ENSG00000073536.18	NLE1	-0.0113539	0.487347	0.967795	FALSE
A2.2	1.5	ENSG00000073578.18	SDHA	0.00158836	0.91308	1	FALSE
A2.2	1.5	ENSG00000073584.20	SMARCE1	-0.0068031	0.541733	0.975822	FALSE
A2.2	1.5	ENSG00000073605.19	GSDMB	0.00926096	0.187608	NA	FALSE
A2.2	1.5	ENSG00000073614.13	KDM5A	0.00588515	0.539961	0.975271	FALSE
A2.2	1.5	ENSG00000073670.14	ADAM11	0.0042205	0.603981	NA	FALSE
A2.2	1.5	ENSG00000073711.11	PPP2R3A	0.00591969	0.642136	0.982171	FALSE
A2.2	1.5	ENSG00000073712.15	FERMT2	0.00794008	0.566367	0.978197	FALSE
A2.2	1.5	ENSG00000073756.13	PTGS2	0.0673512	0.0394225	0.524697	FALSE
A2.2	1.5	ENSG00000073792.16	IGF2BP2	0.00890012	0.533459	0.974809	FALSE
A2.2	1.5	ENSG00000073803.14	MAP3K13	0.00705055	0.595402	0.980181	FALSE
A2.2	1.5	ENSG00000073849.16	ST6GAL1	-0.0954025	0.0236902	0.429497	FALSE
A2.2	1.5	ENSG00000073910.23	FRY	-0.000241169	0.970417	NA	FALSE
A2.2	1.5	ENSG00000073921.18	PICALM	0.0282029	0.163617	0.826383	FALSE
A2.2	1.5	ENSG00000073969.19	NSF	0.00483669	0.764541	0.991822	FALSE
A2.2	1.5	ENSG00000074047.22	GLI2	0.584777	0.000288516	0.0405106	FALSE
A2.2	1.5	ENSG00000074054.21	CLASP1	0.0101613	0.544325	0.976733	FALSE
A2.2	1.5	ENSG00000074071.15	MRPS34	0.00537838	0.54514	0.977649	FALSE
A2.2	1.5	ENSG00000074181.9	NOTCH3	0.00813402	0.623834	0.980472	FALSE
A2.2	1.5	ENSG00000074201.9	CLNS1A	0.000118435	0.990959	1	FALSE
A2.2	1.5	ENSG00000074211.14	PPP2R2C	0	1	NA	FALSE
A2.2	1.5	ENSG00000074219.14	TEAD2	-0.00093173	0.936827	1	FALSE
A2.2	1.5	ENSG00000074266.23	EED	-0.00259886	0.864144	1	FALSE
A2.2	1.5	ENSG00000074319.13	TSG101	0.0702636	0.0392306	0.524697	FALSE
A2.2	1.5	ENSG00000074356.17	NCBP3	0.0215995	0.231582	0.875502	FALSE
A2.2	1.5	ENSG00000074410.14	CA12	-0.0268746	0.127538	0.784194	FALSE
A2.2	1.5	ENSG00000074416.16	MGLL	0.124282	0.000513764	0.0577663	FALSE
A2.2	1.5	ENSG00000074527.13	NTN4	-0.00282189	0.861093	1	FALSE
A2.2	1.5	ENSG00000074582.15	BCS1L	-0.00235577	0.883778	1	FALSE
A2.2	1.5	ENSG00000074590.14	NUAK1	-0.00233559	0.857645	1	FALSE
A2.2	1.5	ENSG00000074603.19	DPP8	-0.0148728	0.358838	0.936152	FALSE
A2.2	1.5	ENSG00000074621.14	SLC24A1	-0.00584037	0.682823	0.98478	FALSE
A2.2	1.5	ENSG00000074657.14	ZNF532	0.00685291	0.661661	0.983256	FALSE
A2.2	1.5	ENSG00000074695.6	LMAN1	-0.00138509	0.807185	0.996332	FALSE
A2.2	1.5	ENSG00000074696.13	HACD3	-0.00114225	0.858439	1	FALSE
A2.2	1.5	ENSG00000074706.14	IPCEF1	0.000689913	0.950925	NA	FALSE
A2.2	1.5	ENSG00000074755.15	ZZEF1	0.0272972	0.17399	0.837064	FALSE
A2.2	1.5	ENSG00000074800.16	ENO1	-0.0022176	0.616703	0.980472	FALSE
A2.2	1.5	ENSG00000074842.8	MYDGF	-0.00180517	0.821709	0.997314	FALSE
A2.2	1.5	ENSG00000074855.11	ANO8	3.50669e-05	0.99815	1	FALSE
A2.2	1.5	ENSG00000074935.14	TUBE1	-0.00464305	0.746025	0.991076	FALSE
A2.2	1.5	ENSG00000074964.17	ARHGEF10L	0.0133561	0.381621	0.941472	FALSE
A2.2	1.5	ENSG00000074966.11	TXK	0	1	NA	FALSE
A2.2	1.5	ENSG00000075043.21	KCNQ2	0.0103	0.399697	0.948724	FALSE
A2.2	1.5	ENSG00000075073.16	TACR2	-2.98615e-05	0.992619	NA	FALSE
A2.2	1.5	ENSG00000075089.10	ACTR6	-0.00514557	0.750277	0.991492	FALSE
A2.2	1.5	ENSG00000075131.10	TIPIN	-0.0534051	0.0643066	0.629337	FALSE
A2.2	1.5	ENSG00000075142.14	SRI	0.013147	0.43707	0.95732	FALSE
A2.2	1.5	ENSG00000075151.24	EIF4G3	-0.00179276	0.858537	1	FALSE
A2.2	1.5	ENSG00000075188.9	NUP37	0.00091716	0.954383	1	FALSE
A2.2	1.5	ENSG00000075213.11	SEMA3A	1.48033	8.45432e-09	7.51815e-06	FALSE
A2.2	1.5	ENSG00000075218.19	GTSE1	0.000682104	0.965484	1	FALSE
A2.2	1.5	ENSG00000075223.14	SEMA3C	-0.0239935	0.221642	0.868178	FALSE
A2.2	1.5	ENSG00000075234.17	TTC38	0.0725315	0.0217797	0.419219	FALSE
A2.2	1.5	ENSG00000075239.14	ACAT1	-0.00380063	0.766512	0.992013	FALSE
A2.2	1.5	ENSG00000075240.17	GRAMD4	-0.00214424	0.892806	1	FALSE
A2.2	1.5	ENSG00000075275.18	CELSR1	-0.00964569	0.529437	0.974396	FALSE
A2.2	1.5	ENSG00000075292.19	ZNF638	0.00452726	0.739425	0.990479	FALSE
A2.2	1.5	ENSG00000075303.13	SLC25A40	0.000762637	0.957823	1	FALSE
A2.2	1.5	ENSG00000075336.12	TIMM21	-0.009244	0.576398	0.978572	FALSE
A2.2	1.5	ENSG00000075340.23	ADD2	0.0128772	0.247656	0.886397	FALSE
A2.2	1.5	ENSG00000075388.4	FGF4	-0.00461376	0.368907	NA	FALSE
A2.2	1.5	ENSG00000075391.18	RASAL2	-0.027251	0.187917	0.851677	FALSE
A2.2	1.5	ENSG00000075399.14	VPS9D1	0.00348558	0.810984	0.997124	FALSE
A2.2	1.5	ENSG00000075407.19	ZNF37A	-0.0338966	0.144884	0.803801	FALSE
A2.2	1.5	ENSG00000075413.19	MARK3	0.0292458	0.168627	0.833387	FALSE
A2.2	1.5	ENSG00000075415.15	SLC25A3	0.00500089	0.446933	0.962529	FALSE
A2.2	1.5	ENSG00000075420.13	FNDC3B	0.110266	0.0178199	0.385251	FALSE
A2.2	1.5	ENSG00000075426.12	FOSL2	0.0692808	0.0341377	0.505958	FALSE
A2.2	1.5	ENSG00000075429.9	CACNG5	-0.0076568	0.510097	0.973049	FALSE
A2.2	1.5	ENSG00000075461.6	CACNG4	0.0191899	0.278688	0.908473	FALSE
A2.2	1.5	ENSG00000075539.15	FRYL	-0.0162432	0.373304	0.938704	FALSE
A2.2	1.5	ENSG00000075568.17	TMEM131	-0.00989678	0.558314	0.978197	FALSE
A2.2	1.5	ENSG00000075618.18	FSCN1	0.0451203	0.0506568	0.576008	FALSE
A2.2	1.5	ENSG00000075624.17	ACTB	0.00926652	0.258365	0.891852	FALSE
A2.2	1.5	ENSG00000075651.17	PLD1	0.0187547	0.267089	0.901078	FALSE
A2.2	1.5	ENSG00000075702.19	WDR62	-0.00429903	0.769172	0.992565	FALSE
A2.2	1.5	ENSG00000075711.21	DLG1	0.00692111	0.668878	0.98478	FALSE
A2.2	1.5	ENSG00000075785.14	RAB7A	-0.00886905	0.499322	0.971432	FALSE
A2.2	1.5	ENSG00000075790.12	BCAP29	0.00368059	0.539503	NA	FALSE
A2.2	1.5	ENSG00000075826.17	SEC31B	0.00480711	0.701932	0.987204	FALSE
A2.2	1.5	ENSG00000075856.12	SART3	0.0181309	0.273115	0.904216	FALSE
A2.2	1.5	ENSG00000075914.13	EXOSC7	-0.00500294	0.750914	0.991492	FALSE
A2.2	1.5	ENSG00000075945.13	KIFAP3	-0.641619	0.000229579	0.0336523	FALSE
A2.2	1.5	ENSG00000075975.17	MKRN2	-0.00118385	0.940741	1	FALSE
A2.2	1.5	ENSG00000076003.5	MCM6	0.0048683	0.732778	0.990183	FALSE
A2.2	1.5	ENSG00000076043.11	REXO2	-0.00570349	0.69913	0.987204	FALSE
A2.2	1.5	ENSG00000076053.12	RBM7	0.0117978	0.481667	0.965344	FALSE
A2.2	1.5	ENSG00000076067.14	RBMS2	0.160552	0.00719451	0.264001	FALSE
A2.2	1.5	ENSG00000076108.12	BAZ2A	-0.0242395	0.173321	0.837064	FALSE
A2.2	1.5	ENSG00000076201.16	PTPN23	-0.0193753	0.302112	0.91384	FALSE
A2.2	1.5	ENSG00000076242.18	MLH1	0.00979832	0.561447	0.978197	FALSE
A2.2	1.5	ENSG00000076248.12	UNG	0.0164307	0.353083	0.932225	FALSE
A2.2	1.5	ENSG00000076258.10	FMO4	0	1	NA	FALSE
A2.2	1.5	ENSG00000076321.11	KLHL20	0.0237121	0.230157	0.874562	FALSE
A2.2	1.5	ENSG00000076351.13	SLC46A1	0.0159403	0.295457	0.911488	FALSE
A2.2	1.5	ENSG00000076356.7	PLXNA2	-0.000825243	0.928915	1	FALSE
A2.2	1.5	ENSG00000076382.17	SPAG5	-0.00174161	0.906298	1	FALSE
A2.2	1.5	ENSG00000076513.17	ANKRD13A	-0.0256153	0.208358	0.860709	FALSE
A2.2	1.5	ENSG00000076554.16	TPD52	-0.00410191	0.799907	0.99586	FALSE
A2.2	1.5	ENSG00000076555.16	ACACB	0.0134817	0.381712	0.941472	FALSE
A2.2	1.5	ENSG00000076604.16	TRAF4	0.0136787	0.428503	0.954702	FALSE
A2.2	1.5	ENSG00000076641.4	PAG1	0.021883	0.227886	0.874327	FALSE
A2.2	1.5	ENSG00000076650.7	GPATCH1	-0.00140487	0.930427	1	FALSE
A2.2	1.5	ENSG00000076662.11	ICAM3	0.0142397	0.353329	0.932225	FALSE
A2.2	1.5	ENSG00000076685.19	NT5C2	0.00539887	0.73673	0.990183	FALSE
A2.2	1.5	ENSG00000076706.17	MCAM	0.00607071	0.701009	0.987204	FALSE
A2.2	1.5	ENSG00000076716.9	GPC4	0.00056825	0.971833	1	FALSE
A2.2	1.5	ENSG00000076770.16	MBNL3	-0.00692018	0.675527	0.98478	FALSE
A2.2	1.5	ENSG00000076826.10	CAMSAP3	-0.00845933	0.332806	NA	FALSE
A2.2	1.5	ENSG00000076864.21	RAP1GAP	-0.0194258	0.300435	0.912951	FALSE
A2.2	1.5	ENSG00000076924.12	XAB2	-0.0137906	0.412696	0.951405	FALSE
A2.2	1.5	ENSG00000076928.20	ARHGEF1	-0.0497426	0.0780276	0.673033	FALSE
A2.2	1.5	ENSG00000076944.18	STXBP2	0.0183681	0.314382	0.918017	FALSE
A2.2	1.5	ENSG00000076984.18	MAP2K7	0.014346	0.344837	0.927336	FALSE
A2.2	1.5	ENSG00000077044.11	DGKD	-0.235467	0.0024473	0.156436	FALSE
A2.2	1.5	ENSG00000077063.11	CTTNBP2	-0.00746085	0.652745	0.982556	FALSE
A2.2	1.5	ENSG00000077092.20	RARB	-0.00776946	0.327656	NA	FALSE
A2.2	1.5	ENSG00000077097.17	TOP2B	0.00807954	0.507499	0.972915	FALSE
A2.2	1.5	ENSG00000077147.16	TM9SF3	0.00334232	0.639422	0.98209	FALSE
A2.2	1.5	ENSG00000077150.21	NFKB2	0.0269338	0.190571	0.853226	FALSE
A2.2	1.5	ENSG00000077152.12	UBE2T	-0.00316449	0.84504	0.998404	FALSE
A2.2	1.5	ENSG00000077157.23	PPP1R12B	-0.0275023	0.175913	0.83972	FALSE
A2.2	1.5	ENSG00000077232.19	DNAJC10	0.0134731	0.40953	0.949247	FALSE
A2.2	1.5	ENSG00000077235.18	GTF3C1	-0.0579967	0.0591955	0.608327	FALSE
A2.2	1.5	ENSG00000077238.14	IL4R	-0.0169782	0.350775	0.931573	FALSE
A2.2	1.5	ENSG00000077254.14	USP33	0.00717895	0.585051	0.978594	FALSE
A2.2	1.5	ENSG00000077264.17	PAK3	-0.00267674	0.490347	NA	FALSE
A2.2	1.5	ENSG00000077274.9	CAPN6	0	1	NA	FALSE
A2.2	1.5	ENSG00000077312.9	SNRPA	-0.00129245	0.916876	1	FALSE
A2.2	1.5	ENSG00000077327.16	SPAG6	-0.0014213	0.654807	NA	FALSE
A2.2	1.5	ENSG00000077348.10	EXOSC5	-0.0172335	0.35144	0.931573	FALSE
A2.2	1.5	ENSG00000077380.16	DYNC1I2	0.00628597	0.518728	0.973049	FALSE
A2.2	1.5	ENSG00000077454.17	LRCH4	0.00187765	0.556625	NA	FALSE
A2.2	1.5	ENSG00000077458.13	FAM76B	0.00527069	0.743554	0.991076	FALSE
A2.2	1.5	ENSG00000077463.15	SIRT6	-0.0667033	0.0410374	0.526193	FALSE
A2.2	1.5	ENSG00000077514.9	POLD3	-0.0258623	0.213631	0.863105	FALSE
A2.2	1.5	ENSG00000077522.15	ACTN2	-0.0113714	0.454757	0.964413	FALSE
A2.2	1.5	ENSG00000077549.19	CAPZB	-0.0074844	0.411855	0.950416	FALSE
A2.2	1.5	ENSG00000077585.14	GPR137B	-0.00188436	0.886508	1	FALSE
A2.2	1.5	ENSG00000077616.11	NAALAD2	-0.00595556	0.354226	NA	FALSE
A2.2	1.5	ENSG00000077684.16	JADE1	0.0138464	0.422847	0.953996	FALSE
A2.2	1.5	ENSG00000077713.19	SLC25A43	0	1	NA	FALSE
A2.2	1.5	ENSG00000077721.17	UBE2A	-0.00733438	0.619426	0.980472	FALSE
A2.2	1.5	ENSG00000077782.23	FGFR1	0.00295395	0.789305	0.99586	FALSE
A2.2	1.5	ENSG00000077935.17	SMC1B	-0.00184745	0.562633	NA	FALSE
A2.2	1.5	ENSG00000077942.19	FBLN1	0.00710851	0.618809	0.980472	FALSE
A2.2	1.5	ENSG00000077943.8	ITGA8	-0.0583804	0.00590217	0.237136	FALSE
A2.2	1.5	ENSG00000078018.22	MAP2	0.0146062	0.372004	0.938704	FALSE
A2.2	1.5	ENSG00000078043.16	PIAS2	-0.0201796	0.293081	0.911488	FALSE
A2.2	1.5	ENSG00000078061.14	ARAF	-0.0136278	0.436277	0.956998	FALSE
A2.2	1.5	ENSG00000078070.14	MCCC1	-0.0094303	0.561676	0.978197	FALSE
A2.2	1.5	ENSG00000078081.8	LAMP3	0	1	NA	FALSE
A2.2	1.5	ENSG00000078098.15	FAP	0.000293934	0.938625	NA	FALSE
A2.2	1.5	ENSG00000078114.19	NEBL	-0.0358484	0.106673	0.748395	FALSE
A2.2	1.5	ENSG00000078124.13	ACER3	-0.00931504	0.556757	0.978197	FALSE
A2.2	1.5	ENSG00000078140.14	UBE2K	-0.0292335	0.121473	0.773517	FALSE
A2.2	1.5	ENSG00000078142.14	PIK3C3	-0.179482	0.00553352	0.23244	FALSE
A2.2	1.5	ENSG00000078177.15	N4BP2	0.0485143	0.0792159	0.676721	FALSE
A2.2	1.5	ENSG00000078237.7	TIGAR	0.00404253	0.792338	0.99586	FALSE
A2.2	1.5	ENSG00000078246.17	TULP3	-0.00402601	0.779367	0.994791	FALSE
A2.2	1.5	ENSG00000078269.15	SYNJ2	0.605505	2.8949e-06	0.00117016	FALSE
A2.2	1.5	ENSG00000078295.17	ADCY2	0	1	NA	FALSE
A2.2	1.5	ENSG00000078304.20	PPP2R5C	0.000190892	0.984294	1	FALSE
A2.2	1.5	ENSG00000078328.23	RBFOX1	-0.012266	0.396837	0.947781	FALSE
A2.2	1.5	ENSG00000078369.19	GNB1	-0.00296632	0.71187	0.988487	FALSE
A2.2	1.5	ENSG00000078401.7	EDN1	0	1	1	FALSE
A2.2	1.5	ENSG00000078403.17	MLLT10	-0.0191432	0.312752	0.917277	FALSE
A2.2	1.5	ENSG00000078487.18	ZCWPW1	-0.0234046	0.13929	0.799668	FALSE
A2.2	1.5	ENSG00000078549.16	ADCYAP1R1	-0.000829977	0.806805	NA	FALSE
A2.2	1.5	ENSG00000078596.11	ITM2A	0.166489	0.00198748	0.137328	FALSE
A2.2	1.5	ENSG00000078618.23	NRDC	0.0100164	0.264905	0.900185	FALSE
A2.2	1.5	ENSG00000078668.14	VDAC3	0.0329068	0.122378	0.775489	FALSE
A2.2	1.5	ENSG00000078674.20	PCM1	-0.00210265	0.844028	0.998187	FALSE
A2.2	1.5	ENSG00000078687.18	TNRC6C	0.105072	0.0198181	0.406072	FALSE
A2.2	1.5	ENSG00000078699.22	CBFA2T2	-0.0605562	0.0471932	0.560062	FALSE
A2.2	1.5	ENSG00000078747.17	ITCH	-0.000488735	0.975639	1	FALSE
A2.2	1.5	ENSG00000078804.13	TP53INP2	0.105684	0.0159285	0.37341	FALSE
A2.2	1.5	ENSG00000078808.20	SDF4	-0.00429089	0.619195	0.980472	FALSE
A2.2	1.5	ENSG00000078900.16	TP73	-0.0532942	0.0348479	0.508621	FALSE
A2.2	1.5	ENSG00000078902.16	TOLLIP	0.0118061	0.494468	0.969964	FALSE
A2.2	1.5	ENSG00000078967.13	UBE2D4	0.059096	0.0425162	0.533646	FALSE
A2.2	1.5	ENSG00000079101.18	CLUL1	-0.00312975	0.804297	0.996286	FALSE
A2.2	1.5	ENSG00000079102.18	RUNX1T1	0.00433168	0.602768	0.980221	FALSE
A2.2	1.5	ENSG00000079134.13	THOC1	-0.000395119	0.980137	1	FALSE
A2.2	1.5	ENSG00000079150.19	FKBP7	-0.00741881	0.643848	0.982226	FALSE
A2.2	1.5	ENSG00000079156.17	OSBPL6	0.013396	0.433071	0.955368	FALSE
A2.2	1.5	ENSG00000079215.15	SLC1A3	-0.00989767	0.519829	0.973049	FALSE
A2.2	1.5	ENSG00000079246.16	XRCC5	0.0433341	0.0365895	0.515297	FALSE
A2.2	1.5	ENSG00000079257.8	LXN	0.0150424	0.198025	NA	FALSE
A2.2	1.5	ENSG00000079263.19	SP140	-0.00151347	0.704483	NA	FALSE
A2.2	1.5	ENSG00000079277.22	MKNK1	0.0305865	0.149696	0.812285	FALSE
A2.2	1.5	ENSG00000079308.21	TNS1	0.00516807	0.724082	0.989689	FALSE
A2.2	1.5	ENSG00000079313.15	REXO1	-0.0134649	0.438265	0.958392	FALSE
A2.2	1.5	ENSG00000079332.16	SAR1A	3.18773e-05	0.998082	1	FALSE
A2.2	1.5	ENSG00000079335.20	CDC14A	0.0045853	0.726642	0.989693	FALSE
A2.2	1.5	ENSG00000079337.16	RAPGEF3	0.00800866	0.543146	0.97598	FALSE
A2.2	1.5	ENSG00000079385.23	CEACAM1	0	1	1	FALSE
A2.2	1.5	ENSG00000079387.15	SENP1	-0.0203469	0.280125	0.908473	FALSE
A2.2	1.5	ENSG00000079432.9	CIC	0.013396	0.439	0.959115	FALSE
A2.2	1.5	ENSG00000079435.10	LIPE	-0.00502813	0.611254	NA	FALSE
A2.2	1.5	ENSG00000079459.14	FDFT1	-0.0485919	0.0700221	0.652312	FALSE
A2.2	1.5	ENSG00000079462.8	PAFAH1B3	-0.0201011	0.219116	0.865817	FALSE
A2.2	1.5	ENSG00000079482.14	OPHN1	-0.0139998	0.309766	0.916147	FALSE
A2.2	1.5	ENSG00000079557.5	AFM	-7.70428e-05	0.984543	NA	FALSE
A2.2	1.5	ENSG00000079616.14	KIF22	-0.00940523	0.564527	0.978197	FALSE
A2.2	1.5	ENSG00000079691.19	CARMIL1	-0.003139	0.842476	0.998187	FALSE
A2.2	1.5	ENSG00000079739.17	PGM1	0.0605954	0.0478915	0.562415	FALSE
A2.2	1.5	ENSG00000079785.16	DDX1	0.00210968	0.832351	0.998187	FALSE
A2.2	1.5	ENSG00000079805.19	DNM2	0.0114435	0.420446	0.953852	FALSE
A2.2	1.5	ENSG00000079819.20	EPB41L2	0.24753	0.000813795	0.0791842	FALSE
A2.2	1.5	ENSG00000079841.20	RIMS1	0.0182661	0.119551	0.770179	FALSE
A2.2	1.5	ENSG00000079931.15	MOXD1	-0.00869998	0.189852	NA	FALSE
A2.2	1.5	ENSG00000079950.14	STX7	-0.00935508	0.577615	0.978572	FALSE
A2.2	1.5	ENSG00000079974.19	RABL2B	-0.00126592	0.92895	1	FALSE
A2.2	1.5	ENSG00000079999.14	KEAP1	0.00344785	0.792622	0.99586	FALSE
A2.2	1.5	ENSG00000080031.10	PTPRH	0	1	NA	FALSE
A2.2	1.5	ENSG00000080189.15	SLC35C2	0.00304275	0.850288	0.998867	FALSE
A2.2	1.5	ENSG00000080200.10	CRYBG3	0.0157313	0.362131	0.93764	FALSE
A2.2	1.5	ENSG00000080224.18	EPHA6	0.000893818	0.864084	NA	FALSE
A2.2	1.5	ENSG00000080298.16	RFX3	1.66407	5.31804e-06	0.00208639	FALSE
A2.2	1.5	ENSG00000080345.18	RIF1	-0.00530269	0.629188	0.980472	FALSE
A2.2	1.5	ENSG00000080371.6	RAB21	-0.0101392	0.491139	0.969138	FALSE
A2.2	1.5	ENSG00000080503.25	SMARCA2	0.0166362	0.246837	0.885174	FALSE
A2.2	1.5	ENSG00000080546.14	SESN1	0.0221427	0.223933	0.871009	FALSE
A2.2	1.5	ENSG00000080561.14	MID2	0	1	1	FALSE
A2.2	1.5	ENSG00000080573.7	COL5A3	0.0393778	0.0495156	0.569387	FALSE
A2.2	1.5	ENSG00000080603.17	SRCAP	0.00295093	0.357947	0.93552	FALSE
A2.2	1.5	ENSG00000080608.10	PUM3	-0.0381671	0.080897	0.679255	FALSE
A2.2	1.5	ENSG00000080618.17	CPB2	0.0125957	0.327511	0.920498	FALSE
A2.2	1.5	ENSG00000080802.21	CNOT4	-0.00381981	0.813639	0.997124	FALSE
A2.2	1.5	ENSG00000080815.20	PSEN1	0.0510168	0.0752275	0.668382	FALSE
A2.2	1.5	ENSG00000080819.9	CPOX	0.00385394	0.812245	0.997124	FALSE
A2.2	1.5	ENSG00000080822.17	CLDND1	-0.00560367	0.732007	0.990183	FALSE
A2.2	1.5	ENSG00000080823.23	MOK	0.0212391	0.232865	0.87637	FALSE
A2.2	1.5	ENSG00000080824.19	HSP90AA1	-0.000630586	0.854874	1	FALSE
A2.2	1.5	ENSG00000080839.12	RBL1	0.000525002	0.97373	1	FALSE
A2.2	1.5	ENSG00000080845.19	DLGAP4	-0.00445229	0.769745	0.992565	FALSE
A2.2	1.5	ENSG00000080854.16	IGSF9B	0.0211057	0.209237	0.861485	FALSE
A2.2	1.5	ENSG00000080986.13	NDC80	0.00172728	0.909449	1	FALSE
A2.2	1.5	ENSG00000081014.11	AP4E1	-0.0368053	0.114664	0.764059	FALSE
A2.2	1.5	ENSG00000081019.14	RSBN1	-0.00724884	0.630678	0.980472	FALSE
A2.2	1.5	ENSG00000081026.19	MAGI3	-0.00934456	0.537124	0.975043	FALSE
A2.2	1.5	ENSG00000081052.14	COL4A4	-0.00291018	0.557821	NA	FALSE
A2.2	1.5	ENSG00000081059.20	TCF7	0.0346328	0.0746808	0.666699	FALSE
A2.2	1.5	ENSG00000081087.16	OSTM1	-0.084913	0.0252783	0.443668	FALSE
A2.2	1.5	ENSG00000081138.14	CDH7	-0.00696743	0.627282	0.980472	FALSE
A2.2	1.5	ENSG00000081148.12	IMPG2	0.000873288	0.783825	NA	FALSE
A2.2	1.5	ENSG00000081154.12	PCNP	0.019184	0.288378	0.910467	FALSE
A2.2	1.5	ENSG00000081177.19	EXD2	0.000532273	0.973088	1	FALSE
A2.2	1.5	ENSG00000081181.8	ARG2	0.0150259	0.381152	0.941472	FALSE
A2.2	1.5	ENSG00000081189.17	MEF2C	0.00539712	0.706381	0.988461	FALSE
A2.2	1.5	ENSG00000081237.21	PTPRC	0.000512407	0.870294	NA	FALSE
A2.2	1.5	ENSG00000081248.13	CACNA1S	0.00128035	0.688273	NA	FALSE
A2.2	1.5	ENSG00000081277.13	PKP1	0.00247854	0.697831	0.986777	FALSE
A2.2	1.5	ENSG00000081307.15	UBA5	0.0703309	0.0422815	0.533646	FALSE
A2.2	1.5	ENSG00000081320.12	STK17B	0.0465523	0.0807539	0.679255	FALSE
A2.2	1.5	ENSG00000081377.17	CDC14B	-0.0102222	0.518745	0.973049	FALSE
A2.2	1.5	ENSG00000081386.13	ZNF510	0.0120849	0.455476	0.964413	FALSE
A2.2	1.5	ENSG00000081479.15	LRP2	-0.00345393	0.60155	NA	FALSE
A2.2	1.5	ENSG00000081665.14	ZNF506	0.00740415	0.632885	0.980472	FALSE
A2.2	1.5	ENSG00000081692.13	JMJD4	-0.010693	0.531416	0.974809	FALSE
A2.2	1.5	ENSG00000081721.12	DUSP12	-0.00621129	0.700668	0.987204	FALSE
A2.2	1.5	ENSG00000081760.17	AACS	0.0372464	0.118487	0.770179	FALSE
A2.2	1.5	ENSG00000081791.9	DELE1	-0.00669135	0.677821	0.98478	FALSE
A2.2	1.5	ENSG00000081803.17	CADPS2	0.0461122	0.088116	0.700068	FALSE
A2.2	1.5	ENSG00000081818.4	PCDHB4	0.00135222	0.670795	NA	FALSE
A2.2	1.5	ENSG00000081842.18	PCDHA6	-0.00431296	0.750796	0.991492	FALSE
A2.2	1.5	ENSG00000081853.15	PCDHGA2	0.00146232	0.726659	NA	FALSE
A2.2	1.5	ENSG00000081870.12	IFT25	0.0180339	0.334305	0.923725	FALSE
A2.2	1.5	ENSG00000081913.14	PHLPP1	-0.0107292	0.522508	0.973169	FALSE
A2.2	1.5	ENSG00000081923.15	ATP8B1	-0.00169285	0.905113	1	FALSE
A2.2	1.5	ENSG00000081985.14	IL12RB2	0.00234182	0.679802	NA	FALSE
A2.2	1.5	ENSG00000082014.17	SMARCD3	0.0185719	0.323231	0.919939	FALSE
A2.2	1.5	ENSG00000082068.9	WDR70	-0.0210316	0.270113	0.903469	FALSE
A2.2	1.5	ENSG00000082126.18	MPP4	0.0184723	0.117502	0.767519	FALSE
A2.2	1.5	ENSG00000082146.13	STRADB	0.0207293	0.275469	0.906363	FALSE
A2.2	1.5	ENSG00000082153.18	BZW1	-0.00261254	0.660724	0.983256	FALSE
A2.2	1.5	ENSG00000082175.16	PGR	-0.0054739	0.611824	NA	FALSE
A2.2	1.5	ENSG00000082196.21	C1QTNF3	0.00364936	0.47903	NA	FALSE
A2.2	1.5	ENSG00000082212.13	ME2	-0.0118822	0.491947	0.969364	FALSE
A2.2	1.5	ENSG00000082213.18	C5orf22	0.0241536	0.233816	0.87637	FALSE
A2.2	1.5	ENSG00000082258.13	CCNT2	-0.0028096	0.861643	1	FALSE
A2.2	1.5	ENSG00000082269.17	FAM135A	-0.00315797	0.825405	0.997314	FALSE
A2.2	1.5	ENSG00000082293.13	COL19A1	-0.00817968	0.517868	0.973049	FALSE
A2.2	1.5	ENSG00000082397.18	EPB41L3	0.00502389	0.403133	NA	FALSE
A2.2	1.5	ENSG00000082438.18	COBLL1	8.52972e-05	0.995476	1	FALSE
A2.2	1.5	ENSG00000082458.12	DLG3	0.00848013	0.610058	0.980472	FALSE
A2.2	1.5	ENSG00000082482.14	KCNK2	-0.00189088	0.605135	NA	FALSE
A2.2	1.5	ENSG00000082497.12	SERTAD4	-0.0449297	0.0855893	0.696143	FALSE
A2.2	1.5	ENSG00000082512.15	TRAF5	0.13655	0.00584776	0.237092	FALSE
A2.2	1.5	ENSG00000082515.18	MRPL22	-0.0251304	0.222048	0.868178	FALSE
A2.2	1.5	ENSG00000082516.9	GEMIN5	-0.0202985	0.289988	0.910467	FALSE
A2.2	1.5	ENSG00000082641.16	NFE2L1	0.0571149	0.0620395	0.618732	FALSE
A2.2	1.5	ENSG00000082684.16	SEMA5B	-0.262147	0.00204728	0.138623	FALSE
A2.2	1.5	ENSG00000082701.17	GSK3B	-0.00394787	0.778365	0.994791	FALSE
A2.2	1.5	ENSG00000082781.12	ITGB5	0.0898991	0.0263928	0.451929	FALSE
A2.2	1.5	ENSG00000082805.21	ERC1	0.0281998	0.177978	0.843752	FALSE
A2.2	1.5	ENSG00000082898.19	XPO1	-0.00470508	0.732572	0.990183	FALSE
A2.2	1.5	ENSG00000082996.20	RNF13	-0.00915572	0.581272	0.978594	FALSE
A2.2	1.5	ENSG00000083067.27	TRPM3	-0.00198132	0.761921	NA	FALSE
A2.2	1.5	ENSG00000083093.12	PALB2	-0.00967764	0.559639	0.978197	FALSE
A2.2	1.5	ENSG00000083097.15	DOP1A	-0.00806372	0.601007	0.980181	FALSE
A2.2	1.5	ENSG00000083099.11	LYRM2	0.010641	0.46389	0.964495	FALSE
A2.2	1.5	ENSG00000083123.15	BCKDHB	0.00256548	0.866328	1	FALSE
A2.2	1.5	ENSG00000083168.11	KAT6A	-0.00480172	0.71468	0.989129	FALSE
A2.2	1.5	ENSG00000083223.18	TUT7	-0.00599887	0.713589	0.989129	FALSE
A2.2	1.5	ENSG00000083290.20	ULK2	0.0500658	0.0595984	0.611525	FALSE
A2.2	1.5	ENSG00000083312.19	TNPO1	0.00146386	0.83144	0.998187	FALSE
A2.2	1.5	ENSG00000083444.17	PLOD1	0.0443854	0.0947718	0.717458	FALSE
A2.2	1.5	ENSG00000083454.23	P2RX5	-0.0199219	0.152568	0.81632	FALSE
A2.2	1.5	ENSG00000083457.12	ITGAE	-0.00806929	0.625254	0.980472	FALSE
A2.2	1.5	ENSG00000083520.15	DIS3	0.00330745	0.835059	0.998187	FALSE
A2.2	1.5	ENSG00000083535.16	PIBF1	0.0189245	0.291069	0.910467	FALSE
A2.2	1.5	ENSG00000083544.16	TDRD3	-0.00830279	0.61931	0.980472	FALSE
A2.2	1.5	ENSG00000083635.8	NUFIP1	-0.00281129	0.857552	1	FALSE
A2.2	1.5	ENSG00000083642.19	PDS5B	-0.042148	0.0867326	0.698205	FALSE
A2.2	1.5	ENSG00000083720.13	OXCT1	0.0123168	0.473226	0.965201	FALSE
A2.2	1.5	ENSG00000083750.13	RRAGB	0.00280347	0.855365	1	FALSE
A2.2	1.5	ENSG00000083799.18	CYLD	0.00296515	0.845922	0.998462	FALSE
A2.2	1.5	ENSG00000083807.10	SLC27A5	-0.0214201	0.241769	0.881879	FALSE
A2.2	1.5	ENSG00000083812.13	ZNF324	-0.00528065	0.740302	0.991076	FALSE
A2.2	1.5	ENSG00000083814.13	ZNF671	0.00143704	0.89711	NA	FALSE
A2.2	1.5	ENSG00000083817.9	ZNF416	0.00203849	0.882791	1	FALSE
A2.2	1.5	ENSG00000083828.16	ZNF586	-0.00415952	0.759183	0.991759	FALSE
A2.2	1.5	ENSG00000083838.17	ZNF446	-0.0101043	0.535984	0.975043	FALSE
A2.2	1.5	ENSG00000083844.11	ZNF264	-0.0156039	0.387537	0.945614	FALSE
A2.2	1.5	ENSG00000083845.9	RPS5	-0.00826013	0.279734	0.908473	FALSE
A2.2	1.5	ENSG00000083857.15	FAT1	0.177385	0.00570226	0.23451	FALSE
A2.2	1.5	ENSG00000083896.13	YTHDC1	3.33863e-05	0.997967	1	FALSE
A2.2	1.5	ENSG00000083937.10	CHMP2B	-0.00368156	0.795994	0.99586	FALSE
A2.2	1.5	ENSG00000084070.12	SMAP2	0.0222125	0.241111	0.881879	FALSE
A2.2	1.5	ENSG00000084072.17	PPIE	0.0053472	0.707227	0.988461	FALSE
A2.2	1.5	ENSG00000084073.10	ZMPSTE24	-0.0355298	0.130925	0.78809	FALSE
A2.2	1.5	ENSG00000084090.14	STARD7	0.00400907	0.524084	0.973169	FALSE
A2.2	1.5	ENSG00000084092.7	NOA1	-0.0114654	0.472682	0.965201	FALSE
A2.2	1.5	ENSG00000084093.19	REST	-0.0109531	0.503252	0.971445	FALSE
A2.2	1.5	ENSG00000084112.15	SSH1	-0.161069	0.00706898	0.262655	FALSE
A2.2	1.5	ENSG00000084207.18	GSTP1	-0.0100902	0.171151	0.836577	FALSE
A2.2	1.5	ENSG00000084234.18	APLP2	0.0650141	0.0223044	0.422135	FALSE
A2.2	1.5	ENSG00000084444.14	FAM234B	0.00484275	0.737937	0.990183	FALSE
A2.2	1.5	ENSG00000084453.17	SLCO1A2	0.00131646	0.894402	NA	FALSE
A2.2	1.5	ENSG00000084463.8	WBP11	0.00338454	0.710369	0.988487	FALSE
A2.2	1.5	ENSG00000084623.12	EIF3I	-0.0479856	0.0632046	0.624508	FALSE
A2.2	1.5	ENSG00000084628.10	NKAIN1	-0.00529819	0.654094	0.982657	FALSE
A2.2	1.5	ENSG00000084636.18	COL16A1	0.0323608	0.116633	0.766855	FALSE
A2.2	1.5	ENSG00000084652.16	TXLNA	0.0218026	0.266706	0.900684	FALSE
A2.2	1.5	ENSG00000084674.15	APOB	-0.00431467	0.403854	NA	FALSE
A2.2	1.5	ENSG00000084676.16	NCOA1	0.020434	0.244372	0.882424	FALSE
A2.2	1.5	ENSG00000084693.16	AGBL5	0.0608842	0.0530671	0.585009	FALSE
A2.2	1.5	ENSG00000084710.14	EFR3B	-0.00543693	0.703468	0.987717	FALSE
A2.2	1.5	ENSG00000084731.15	KIF3C	0.0181324	0.326523	0.920498	FALSE
A2.2	1.5	ENSG00000084733.11	RAB10	0.00165934	0.874334	1	FALSE
A2.2	1.5	ENSG00000084754.12	HADHA	-0.0624626	0.0468261	0.558946	FALSE
A2.2	1.5	ENSG00000084764.12	MAPRE3	-0.00660725	0.668211	0.98478	FALSE
A2.2	1.5	ENSG00000084774.14	CAD	-0.000677883	0.947415	1	FALSE
A2.2	1.5	ENSG00000085063.18	CD59	0.00537872	0.584012	0.978594	FALSE
A2.2	1.5	ENSG00000085117.12	CD82	-0.0352723	0.112952	0.761335	FALSE
A2.2	1.5	ENSG00000085185.16	BCORL1	0.00876645	0.597816	0.980181	FALSE
A2.2	1.5	ENSG00000085224.23	ATRX	0.0106876	0.286073	0.910467	FALSE
A2.2	1.5	ENSG00000085231.14	AK6	-0.0118876	0.489303	0.968463	FALSE
A2.2	1.5	ENSG00000085265.12	FCN1	0	1	NA	FALSE
A2.2	1.5	ENSG00000085274.16	MYNN	0.000448129	0.976593	1	FALSE
A2.2	1.5	ENSG00000085276.19	MECOM	-0.00272258	0.694887	NA	FALSE
A2.2	1.5	ENSG00000085365.18	SCAMP1	0.0239585	0.227382	0.874327	FALSE
A2.2	1.5	ENSG00000085377.15	PREP	-0.00135184	0.932918	1	FALSE
A2.2	1.5	ENSG00000085382.12	HACE1	0.0524092	0.0501006	0.572658	FALSE
A2.2	1.5	ENSG00000085415.16	SEH1L	0.00358261	0.817744	0.997314	FALSE
A2.2	1.5	ENSG00000085433.17	WDR47	-0.00824989	0.618493	0.980472	FALSE
A2.2	1.5	ENSG00000085449.15	WDFY1	0.0147096	0.401253	0.948724	FALSE
A2.2	1.5	ENSG00000085491.17	SLC25A24	-0.0240987	0.22417	0.871009	FALSE
A2.2	1.5	ENSG00000085511.20	MAP3K4	-0.00107334	0.946826	1	FALSE
A2.2	1.5	ENSG00000085552.18	IGSF9	0.00179128	0.898254	1	FALSE
A2.2	1.5	ENSG00000085563.15	ABCB1	0.000904893	0.774775	NA	FALSE
A2.2	1.5	ENSG00000085644.15	ZNF213	-0.0238698	0.212452	0.863105	FALSE
A2.2	1.5	ENSG00000085662.14	AKR1B1	0.0432655	0.0986388	0.727475	FALSE
A2.2	1.5	ENSG00000085719.13	CPNE3	-0.00808407	0.604483	0.980244	FALSE
A2.2	1.5	ENSG00000085721.13	RRN3	0.00706266	0.664913	0.984307	FALSE
A2.2	1.5	ENSG00000085733.16	CTTN	0.00179728	0.855713	1	FALSE
A2.2	1.5	ENSG00000085741.14	WNT11	0.0131942	0.0996655	NA	FALSE
A2.2	1.5	ENSG00000085760.15	MTIF2	0.00335507	0.816937	0.997314	FALSE
A2.2	1.5	ENSG00000085788.14	DDHD2	-0.0244912	0.23059	0.874562	FALSE
A2.2	1.5	ENSG00000085831.16	TTC39A	0.000427564	0.974819	1	FALSE
A2.2	1.5	ENSG00000085832.18	EPS15	-0.00752256	0.645652	0.982298	FALSE
A2.2	1.5	ENSG00000085840.13	ORC1	-0.00865851	0.596793	0.980181	FALSE
A2.2	1.5	ENSG00000085871.9	MGST2	0.0449384	0.0692447	0.652312	FALSE
A2.2	1.5	ENSG00000085872.15	CHERP	0.00543089	0.723879	0.989689	FALSE
A2.2	1.5	ENSG00000085978.22	ATG16L1	0.061876	0.0475311	0.561322	FALSE
A2.2	1.5	ENSG00000085982.16	USP40	0.000849084	0.952498	1	FALSE
A2.2	1.5	ENSG00000085998.15	POMGNT1	0.00494474	0.761642	0.99176	FALSE
A2.2	1.5	ENSG00000085999.13	RAD54L	-0.0197223	0.254427	0.890996	FALSE
A2.2	1.5	ENSG00000086015.23	MAST2	0.00672876	0.683563	0.98478	FALSE
A2.2	1.5	ENSG00000086061.16	DNAJA1	8.02222e-05	0.98978	1	FALSE
A2.2	1.5	ENSG00000086062.13	B4GALT1	0.00893522	0.568022	0.978197	FALSE
A2.2	1.5	ENSG00000086065.14	CHMP5	-0.014694	0.381746	0.941472	FALSE
A2.2	1.5	ENSG00000086102.19	NFX1	-0.0138847	0.43315	0.955368	FALSE
A2.2	1.5	ENSG00000086189.11	DIMT1	-0.0191999	0.311807	0.916156	FALSE
A2.2	1.5	ENSG00000086200.17	IPO11	0.00867926	0.596386	0.980181	FALSE
A2.2	1.5	ENSG00000086205.18	FOLH1	-0.0204115	0.0478414	NA	FALSE
A2.2	1.5	ENSG00000086232.13	EIF2AK1	-0.00539241	0.600236	0.980181	FALSE
A2.2	1.5	ENSG00000086289.13	EPDR1	-0.00306707	0.848128	0.998637	FALSE
A2.2	1.5	ENSG00000086300.17	SNX10	-0.00332228	0.647316	NA	FALSE
A2.2	1.5	ENSG00000086475.15	SEPHS1	-0.0121137	0.430985	0.955368	FALSE
A2.2	1.5	ENSG00000086504.18	MRPL28	-0.00444288	0.75234	0.991492	FALSE
A2.2	1.5	ENSG00000086506.3	HBQ1	-0.0219903	0.188167	0.852243	FALSE
A2.2	1.5	ENSG00000086544.4	ITPKC	-0.00524078	0.738707	0.990183	FALSE
A2.2	1.5	ENSG00000086570.13	FAT2	-0.00475052	0.58684	NA	FALSE
A2.2	1.5	ENSG00000086589.12	RBM22	-0.022457	0.220982	0.867556	FALSE
A2.2	1.5	ENSG00000086598.11	TMED2	0.0310206	0.150201	0.812285	FALSE
A2.2	1.5	ENSG00000086619.15	ERO1B	0.0094695	0.5363	0.975043	FALSE
A2.2	1.5	ENSG00000086666.19	ZFAND6	0.00677519	0.658929	0.983256	FALSE
A2.2	1.5	ENSG00000086696.11	HSD17B2	-0.00737072	0.438278	0.958392	FALSE
A2.2	1.5	ENSG00000086712.13	TXLNG	-0.00194771	0.884735	1	FALSE
A2.2	1.5	ENSG00000086717.19	PPEF1	-0.00104072	0.785678	NA	FALSE
A2.2	1.5	ENSG00000086758.17	HUWE1	0.0403583	0.109233	0.754491	FALSE
A2.2	1.5	ENSG00000086827.9	ZW10	0.0133701	0.446815	0.962529	FALSE
A2.2	1.5	ENSG00000086848.15	ALG9	0.0167038	0.361869	0.93764	FALSE
A2.2	1.5	ENSG00000086967.10	MYBPC2	-0.000692744	0.825202	NA	FALSE
A2.2	1.5	ENSG00000086991.13	NOX4	0	1	NA	FALSE
A2.2	1.5	ENSG00000087008.16	ACOX3	0.00794271	0.633635	0.980472	FALSE
A2.2	1.5	ENSG00000087053.20	MTMR2	0.0402641	0.11002	0.756018	FALSE
A2.2	1.5	ENSG00000087074.9	PPP1R15A	0.00709144	0.610675	0.980472	FALSE
A2.2	1.5	ENSG00000087076.9	HSD17B14	-0.0199101	0.0918424	0.711432	FALSE
A2.2	1.5	ENSG00000087077.14	TRIP6	-0.00409626	0.684826	0.984882	FALSE
A2.2	1.5	ENSG00000087085.16	ACHE	-0.00334061	0.656561	NA	FALSE
A2.2	1.5	ENSG00000087086.15	FTL	0.081619	0.0157821	0.372835	FALSE
A2.2	1.5	ENSG00000087087.20	SRRT	-0.014494	0.307068	0.915391	FALSE
A2.2	1.5	ENSG00000087088.21	BAX	0.0122116	0.482055	0.965407	FALSE
A2.2	1.5	ENSG00000087095.13	NLK	0.0112365	0.499281	0.971432	FALSE
A2.2	1.5	ENSG00000087111.22	PIGS	0.0333755	0.148383	0.811338	FALSE
A2.2	1.5	ENSG00000087152.16	ATXN7L3	0.00913218	0.585407	0.978594	FALSE
A2.2	1.5	ENSG00000087157.19	PGS1	-0.00156573	0.922533	1	FALSE
A2.2	1.5	ENSG00000087191.14	PSMC5	0.00733503	0.545935	0.977875	FALSE
A2.2	1.5	ENSG00000087206.17	UIMC1	-0.0274787	0.185478	0.850787	FALSE
A2.2	1.5	ENSG00000087245.13	MMP2	0.0196536	0.134269	0.792256	FALSE
A2.2	1.5	ENSG00000087253.13	LPCAT2	0.00317858	0.826805	0.997331	FALSE
A2.2	1.5	ENSG00000087258.17	GNAO1	0.000383092	0.963398	NA	FALSE
A2.2	1.5	ENSG00000087263.17	OGFOD1	-0.00509158	0.651546	0.982298	FALSE
A2.2	1.5	ENSG00000087266.18	SH3BP2	-0.00423845	0.790552	0.99586	FALSE
A2.2	1.5	ENSG00000087269.16	NOP14	-0.00514194	0.676782	0.98478	FALSE
A2.2	1.5	ENSG00000087274.19	ADD1	-0.00188292	0.846212	0.998462	FALSE
A2.2	1.5	ENSG00000087299.12	L2HGDH	-0.00925832	0.582581	0.978594	FALSE
A2.2	1.5	ENSG00000087301.9	TXNDC16	0.0182715	0.306786	0.915197	FALSE
A2.2	1.5	ENSG00000087302.9	RTRAF	0.00526954	0.621143	0.980472	FALSE
A2.2	1.5	ENSG00000087303.19	NID2	-0.0160686	0.15748	0.823037	FALSE
A2.2	1.5	ENSG00000087338.5	GMCL1	-0.00206858	0.897452	1	FALSE
A2.2	1.5	ENSG00000087365.16	SF3B2	0.027648	0.0915061	0.710391	FALSE
A2.2	1.5	ENSG00000087448.11	KLHL42	0.00230725	0.859795	1	FALSE
A2.2	1.5	ENSG00000087460.29	GNAS	7.43378e-07	0.999921	1	FALSE
A2.2	1.5	ENSG00000087470.21	DNM1L	0.0107825	0.383759	0.944283	FALSE
A2.2	1.5	ENSG00000087494.16	PTHLH	0.0129592	0.232405	0.87637	FALSE
A2.2	1.5	ENSG00000087495.17	PHACTR3	-0.00597935	0.489796	0.968483	FALSE
A2.2	1.5	ENSG00000087502.19	ERGIC2	-0.00393127	0.790649	0.99586	FALSE
A2.2	1.5	ENSG00000087510.7	TFAP2C	0	1	NA	FALSE
A2.2	1.5	ENSG00000087586.18	AURKA	-0.00345674	0.806361	0.996318	FALSE
A2.2	1.5	ENSG00000087842.11	PIR	0.00500087	0.672534	0.98478	FALSE
A2.2	1.5	ENSG00000087884.16	AAMDC	0.0236443	0.221083	0.867556	FALSE
A2.2	1.5	ENSG00000087903.13	RFX2	0.00847613	0.523501	0.973169	FALSE
A2.2	1.5	ENSG00000087995.16	METTL2A	0.015503	0.389551	0.946545	FALSE
A2.2	1.5	ENSG00000088035.18	ALG6	-0.0129501	0.433683	0.955368	FALSE
A2.2	1.5	ENSG00000088038.20	CNOT3	0.0191924	0.300321	0.912951	FALSE
A2.2	1.5	ENSG00000088179.9	PTPN4	0.0061421	0.701313	0.987204	FALSE
A2.2	1.5	ENSG00000088205.13	DDX18	-0.0446798	0.0633197	0.624968	FALSE
A2.2	1.5	ENSG00000088247.19	KHSRP	-0.000234365	0.965008	1	FALSE
A2.2	1.5	ENSG00000088256.9	GNA11	0.00237722	0.804465	0.996286	FALSE
A2.2	1.5	ENSG00000088280.21	ASAP3	0.000997191	0.938402	1	FALSE
A2.2	1.5	ENSG00000088298.13	EDEM2	0.0476174	0.0718202	0.656461	FALSE
A2.2	1.5	ENSG00000088305.19	DNMT3B	0.0126889	0.397046	0.947781	FALSE
A2.2	1.5	ENSG00000088325.16	TPX2	-0.0581878	0.0520861	0.582378	FALSE
A2.2	1.5	ENSG00000088340.18	FER1L4	-0.00725185	0.423449	NA	FALSE
A2.2	1.5	ENSG00000088356.6	PDRG1	0.00553068	0.728801	0.990183	FALSE
A2.2	1.5	ENSG00000088367.23	EPB41L1	-0.0282323	0.159596	0.823887	FALSE
A2.2	1.5	ENSG00000088387.22	DOCK9	0.00946085	0.423976	0.95442	FALSE
A2.2	1.5	ENSG00000088448.14	ANKRD10	-0.0187914	0.311244	0.916156	FALSE
A2.2	1.5	ENSG00000088451.11	TGDS	-0.00969387	0.51132	0.973049	FALSE
A2.2	1.5	ENSG00000088543.15	C3orf18	0.00194217	0.880693	1	FALSE
A2.2	1.5	ENSG00000088682.14	COQ9	-0.00255319	0.874398	1	FALSE
A2.2	1.5	ENSG00000088726.16	TMEM40	-0.00670329	0.380427	NA	FALSE
A2.2	1.5	ENSG00000088727.14	KIF9	-0.00695208	0.654075	0.982657	FALSE
A2.2	1.5	ENSG00000088756.13	ARHGAP28	-9.61992e-05	0.983406	NA	FALSE
A2.2	1.5	ENSG00000088766.12	CRLS1	-0.00873907	0.465272	0.964495	FALSE
A2.2	1.5	ENSG00000088808.18	PPP1R13B	-0.025604	0.203471	0.858397	FALSE
A2.2	1.5	ENSG00000088812.18	ATRN	0.0121207	0.474576	0.965201	FALSE
A2.2	1.5	ENSG00000088826.18	SMOX	0.0131494	0.454121	0.964413	FALSE
A2.2	1.5	ENSG00000088827.14	SIGLEC1	-0.000692742	0.825202	NA	FALSE
A2.2	1.5	ENSG00000088832.18	FKBP1A	-0.030979	0.0559119	0.59617	FALSE
A2.2	1.5	ENSG00000088833.18	NSFL1C	-0.018404	0.244909	0.882793	FALSE
A2.2	1.5	ENSG00000088836.14	SLC4A11	0.018608	0.218775	0.865432	FALSE
A2.2	1.5	ENSG00000088854.13	DNAAF9	-0.0366538	0.110988	0.758518	FALSE
A2.2	1.5	ENSG00000088876.13	ZNF343	0.00386888	0.792638	0.99586	FALSE
A2.2	1.5	ENSG00000088881.22	EBF4	-0.0015257	0.740433	NA	FALSE
A2.2	1.5	ENSG00000088882.8	CPXM1	-0.00693395	0.453503	0.964394	FALSE
A2.2	1.5	ENSG00000088888.18	MAVS	-0.0285528	0.167251	0.832564	FALSE
A2.2	1.5	ENSG00000088899.16	LZTS3	-0.0194126	0.278174	0.908473	FALSE
A2.2	1.5	ENSG00000088930.8	XRN2	-0.00766613	0.44278	0.962399	FALSE
A2.2	1.5	ENSG00000088970.16	KIZ	-0.0121053	0.388961	0.946545	FALSE
A2.2	1.5	ENSG00000088986.11	DYNLL1	-0.00733515	0.3548	0.932915	FALSE
A2.2	1.5	ENSG00000088992.18	TESC	0.00149671	0.638459	NA	FALSE
A2.2	1.5	ENSG00000089006.17	SNX5	-0.00484882	0.747117	0.991076	FALSE
A2.2	1.5	ENSG00000089009.16	RPL6	-0.00408333	0.387516	0.945614	FALSE
A2.2	1.5	ENSG00000089022.15	MAPKAPK5	-0.00719965	0.658373	0.983256	FALSE
A2.2	1.5	ENSG00000089041.17	P2RX7	-0.00846089	0.322988	NA	FALSE
A2.2	1.5	ENSG00000089048.15	ESF1	-0.00399488	0.721649	0.989149	FALSE
A2.2	1.5	ENSG00000089050.16	RBBP9	-0.000176712	0.991113	1	FALSE
A2.2	1.5	ENSG00000089053.13	ANAPC5	-0.00056857	0.956808	1	FALSE
A2.2	1.5	ENSG00000089057.15	SLC23A2	-0.0418418	0.101161	0.733928	FALSE
A2.2	1.5	ENSG00000089060.12	SLC8B1	0.0162891	0.318789	0.919207	FALSE
A2.2	1.5	ENSG00000089063.16	TMEM230	-0.0189088	0.287356	0.910467	FALSE
A2.2	1.5	ENSG00000089091.17	DZANK1	0.00877308	0.54063	0.975271	FALSE
A2.2	1.5	ENSG00000089094.20	KDM2B	-0.0144703	0.396852	0.947781	FALSE
A2.2	1.5	ENSG00000089101.19	CFAP61	-0.00439278	0.343558	NA	FALSE
A2.2	1.5	ENSG00000089116.4	LHX5	-0.00195512	0.540391	NA	FALSE
A2.2	1.5	ENSG00000089123.16	TASP1	0.00258052	0.854863	1	FALSE
A2.2	1.5	ENSG00000089127.15	OAS1	-0.034348	0.0204244	0.408884	FALSE
A2.2	1.5	ENSG00000089154.11	GCN1	0.00392523	0.780036	0.994828	FALSE
A2.2	1.5	ENSG00000089157.16	RPLP0	-0.0019908	0.636642	0.980991	FALSE
A2.2	1.5	ENSG00000089159.17	PXN	-0.0235673	0.190592	0.853226	FALSE
A2.2	1.5	ENSG00000089163.4	SIRT4	0.0193567	0.195285	0.855648	FALSE
A2.2	1.5	ENSG00000089169.15	RPH3A	-0.0411376	0.0395322	0.524697	FALSE
A2.2	1.5	ENSG00000089177.20	KIF16B	-0.0203106	0.16436	0.826383	FALSE
A2.2	1.5	ENSG00000089195.15	TRMT6	0.0083968	0.598067	0.980181	FALSE
A2.2	1.5	ENSG00000089199.10	CHGB	0.00865119	0.26784	NA	FALSE
A2.2	1.5	ENSG00000089220.5	PEBP1	0.000861785	0.884928	1	FALSE
A2.2	1.5	ENSG00000089225.20	TBX5	0.00283	0.581735	NA	FALSE
A2.2	1.5	ENSG00000089234.16	BRAP	-0.00632637	0.699893	0.987204	FALSE
A2.2	1.5	ENSG00000089248.7	ERP29	-0.00826009	0.579447	0.978594	FALSE
A2.2	1.5	ENSG00000089250.20	NOS1	0.00147772	0.905719	1	FALSE
A2.2	1.5	ENSG00000089280.20	FUS	-0.000961289	0.854766	1	FALSE
A2.2	1.5	ENSG00000089289.16	IGBP1	0.0156232	0.38587	0.945409	FALSE
A2.2	1.5	ENSG00000089327.15	FXYD5	0.130093	0.0109811	0.324747	FALSE
A2.2	1.5	ENSG00000089335.22	ZNF302	0.0338643	0.126663	0.782536	FALSE
A2.2	1.5	ENSG00000089351.15	GRAMD1A	-0.0158236	0.368404	0.938415	FALSE
A2.2	1.5	ENSG00000089472.18	HEPH	0.00122903	0.700152	NA	FALSE
A2.2	1.5	ENSG00000089486.17	CDIP1	-0.0375401	0.116251	0.766855	FALSE
A2.2	1.5	ENSG00000089505.18	CMTM1	0.00187765	0.556625	NA	FALSE
A2.2	1.5	ENSG00000089597.18	GANAB	-0.00533246	0.529019	0.974396	FALSE
A2.2	1.5	ENSG00000089639.11	GMIP	0.021393	0.245667	0.88439	FALSE
A2.2	1.5	ENSG00000089682.18	RBM41	0.0152756	0.390708	0.946731	FALSE
A2.2	1.5	ENSG00000089685.15	BIRC5	-0.0144977	0.35269	0.932225	FALSE
A2.2	1.5	ENSG00000089692.9	LAG3	0.0208049	0.0577178	0.603787	FALSE
A2.2	1.5	ENSG00000089693.11	MLF2	0.000878817	0.931429	1	FALSE
A2.2	1.5	ENSG00000089723.10	OTUB2	-0.000623642	0.962157	1	FALSE
A2.2	1.5	ENSG00000089737.19	DDX24	-0.00537913	0.573519	0.978197	FALSE
A2.2	1.5	ENSG00000089775.12	ZBTB25	0.00791627	0.620288	0.980472	FALSE
A2.2	1.5	ENSG00000089818.18	NECAP1	-0.00730976	0.652068	0.982298	FALSE
A2.2	1.5	ENSG00000089820.17	ARHGAP4	0.0739121	0.0235136	0.429497	FALSE
A2.2	1.5	ENSG00000089847.13	ANKRD24	-0.00552749	0.650959	0.982298	FALSE
A2.2	1.5	ENSG00000089876.12	DHX32	0.00514296	0.746816	0.991076	FALSE
A2.2	1.5	ENSG00000089902.10	RCOR1	-0.0350843	0.114073	0.763485	FALSE
A2.2	1.5	ENSG00000089916.18	GPATCH2L	-0.0289192	0.175156	0.839195	FALSE
A2.2	1.5	ENSG00000090006.18	LTBP4	0.00540949	0.725453	0.989693	FALSE
A2.2	1.5	ENSG00000090013.11	BLVRB	-0.00467763	0.768555	0.992565	FALSE
A2.2	1.5	ENSG00000090020.11	SLC9A1	0.000275415	0.986315	1	FALSE
A2.2	1.5	ENSG00000090054.16	SPTLC1	-0.0172013	0.306527	0.915197	FALSE
A2.2	1.5	ENSG00000090060.19	PAPOLA	-0.0327963	0.0878164	0.699204	FALSE
A2.2	1.5	ENSG00000090061.17	CCNK	0.000464241	0.972783	1	FALSE
A2.2	1.5	ENSG00000090097.22	PCBP4	-0.198677	0.00427275	0.200228	FALSE
A2.2	1.5	ENSG00000090104.12	RGS1	0	1	NA	FALSE
A2.2	1.5	ENSG00000090238.12	YPEL3	-0.0151288	0.375742	0.93939	FALSE
A2.2	1.5	ENSG00000090263.16	MRPS33	-0.00055318	0.971942	1	FALSE
A2.2	1.5	ENSG00000090266.13	NDUFB2	0.044429	0.072966	0.661654	FALSE
A2.2	1.5	ENSG00000090273.14	NUDC	0.136506	0.00915987	0.29417	FALSE
A2.2	1.5	ENSG00000090316.16	MAEA	0.0356097	0.130639	0.78809	FALSE
A2.2	1.5	ENSG00000090339.9	ICAM1	0.0501793	0.00546639	0.230748	FALSE
A2.2	1.5	ENSG00000090372.15	STRN4	-0.0517863	0.0716457	0.656375	FALSE
A2.2	1.5	ENSG00000090376.11	IRAK3	-0.0027296	0.534892	NA	FALSE
A2.2	1.5	ENSG00000090432.7	MUL1	-0.0211161	0.266092	0.900406	FALSE
A2.2	1.5	ENSG00000090447.12	TFAP4	-0.00151553	0.924969	1	FALSE
A2.2	1.5	ENSG00000090470.15	PDCD7	0.0157659	0.369479	0.938585	FALSE
A2.2	1.5	ENSG00000090487.11	SPG21	0.00718653	0.546289	0.977913	FALSE
A2.2	1.5	ENSG00000090520.12	DNAJB11	-0.00214308	0.869427	1	FALSE
A2.2	1.5	ENSG00000090530.10	P3H2	0.00541966	0.728887	0.990183	FALSE
A2.2	1.5	ENSG00000090554.13	FLT3LG	0.00483741	0.633264	0.980472	FALSE
A2.2	1.5	ENSG00000090565.17	RAB11FIP3	0.0337678	0.134654	0.792256	FALSE
A2.2	1.5	ENSG00000090581.11	GNPTG	0.00776178	0.627302	0.980472	FALSE
A2.2	1.5	ENSG00000090612.22	ZNF268	0.0157675	0.374533	0.938725	FALSE
A2.2	1.5	ENSG00000090615.16	GOLGA3	0.131724	0.0120991	0.330255	FALSE
A2.2	1.5	ENSG00000090621.15	PABPC4	0.0176962	0.159844	0.823887	FALSE
A2.2	1.5	ENSG00000090661.12	CERS4	-0.00987007	0.455099	0.964413	FALSE
A2.2	1.5	ENSG00000090674.16	MCOLN1	-0.00529062	0.728679	0.990183	FALSE
A2.2	1.5	ENSG00000090686.16	USP48	0.00406097	0.733411	0.990183	FALSE
A2.2	1.5	ENSG00000090776.6	EFNB1	0.0539041	0.0668066	0.642179	FALSE
A2.2	1.5	ENSG00000090857.14	PDPR	0.0233957	0.241739	0.881879	FALSE
A2.2	1.5	ENSG00000090861.17	AARS1	-0.00270864	0.813261	0.997124	FALSE
A2.2	1.5	ENSG00000090863.12	GLG1	0.026283	0.0843388	0.691029	FALSE
A2.2	1.5	ENSG00000090889.12	KIF4A	-0.0558291	0.0642994	0.629337	FALSE
A2.2	1.5	ENSG00000090905.19	TNRC6A	0.0226891	0.161379	0.824134	FALSE
A2.2	1.5	ENSG00000090924.15	PLEKHG2	-0.00224724	0.883876	1	FALSE
A2.2	1.5	ENSG00000090932.11	DLL3	-0.0042847	0.765577	0.991922	FALSE
A2.2	1.5	ENSG00000090971.5	NAT14	-0.027641	0.187159	0.85147	FALSE
A2.2	1.5	ENSG00000090975.14	PITPNM2	-0.0289645	0.143852	0.803801	FALSE
A2.2	1.5	ENSG00000090989.18	EXOC1	0.0388393	0.102016	0.737159	FALSE
A2.2	1.5	ENSG00000091009.8	RBM27	-0.049383	0.0704877	0.653056	FALSE
A2.2	1.5	ENSG00000091039.17	OSBPL8	0.00660206	0.580552	0.978594	FALSE
A2.2	1.5	ENSG00000091073.20	DTX2	-0.00618132	0.704545	0.987717	FALSE
A2.2	1.5	ENSG00000091127.14	PUS7	0.000115199	0.99428	1	FALSE
A2.2	1.5	ENSG00000091129.22	NRCAM	0.000601231	0.970213	1	FALSE
A2.2	1.5	ENSG00000091136.15	LAMB1	0.0658743	0.0474511	0.561322	FALSE
A2.2	1.5	ENSG00000091140.15	DLD	0.0133359	0.420151	0.953852	FALSE
A2.2	1.5	ENSG00000091157.15	WDR7	-0.0247137	0.203004	0.858397	FALSE
A2.2	1.5	ENSG00000091164.13	TXNL1	0.00651183	0.66574	0.984545	FALSE
A2.2	1.5	ENSG00000091317.8	CMTM6	-0.00222645	0.813817	0.997124	FALSE
A2.2	1.5	ENSG00000091409.17	ITGA6	0.00886247	0.583922	0.978594	FALSE
A2.2	1.5	ENSG00000091436.17	MAP3K20	0.0123946	0.377582	0.940388	FALSE
A2.2	1.5	ENSG00000091483.8	FH	-0.00198713	0.901863	1	FALSE
A2.2	1.5	ENSG00000091490.11	SEL1L3	0.00516907	0.749365	0.991492	FALSE
A2.2	1.5	ENSG00000091513.16	TF	-0.00890217	0.333683	NA	FALSE
A2.2	1.5	ENSG00000091527.17	CDV3	-0.00683713	0.397732	0.948399	FALSE
A2.2	1.5	ENSG00000091536.20	MYO15A	-0.00491333	0.451638	NA	FALSE
A2.2	1.5	ENSG00000091542.9	ALKBH5	-0.0336592	0.115378	0.764923	FALSE
A2.2	1.5	ENSG00000091583.11	APOH	-0.000608854	0.905145	NA	FALSE
A2.2	1.5	ENSG00000091592.17	NLRP1	-0.00193003	0.610736	NA	FALSE
A2.2	1.5	ENSG00000091622.16	PITPNM3	0.000807406	0.938244	1	FALSE
A2.2	1.5	ENSG00000091640.8	SPAG7	0.00646017	0.558589	0.978197	FALSE
A2.2	1.5	ENSG00000091651.9	ORC6	-0.00219348	0.891161	1	FALSE
A2.2	1.5	ENSG00000091656.19	ZFHX4	-0.0330689	0.148932	0.811877	FALSE
A2.2	1.5	ENSG00000091732.18	ZC3HC1	0.0495749	0.0733114	0.662942	FALSE
A2.2	1.5	ENSG00000091831.25	ESR1	-0.00269736	0.573091	NA	FALSE
A2.2	1.5	ENSG00000091844.8	RGS17	0.047493	0.00862314	0.289435	FALSE
A2.2	1.5	ENSG00000091879.14	ANGPT2	-0.00643841	0.585221	0.978594	FALSE
A2.2	1.5	ENSG00000091947.10	TMEM101	-0.024423	0.224432	0.871009	FALSE
A2.2	1.5	ENSG00000091972.19	CD200	0.0025269	0.558311	NA	FALSE
A2.2	1.5	ENSG00000091986.16	CCDC80	0.0256572	0.206074	0.859444	FALSE
A2.2	1.5	ENSG00000092010.15	PSME1	0.0329709	0.1044	0.745045	FALSE
A2.2	1.5	ENSG00000092020.11	PPP2R3C	0.0196106	0.265325	0.900185	FALSE
A2.2	1.5	ENSG00000092036.19	HAUS4	0.0183041	0.326436	0.920498	FALSE
A2.2	1.5	ENSG00000092051.18	JPH4	-0.00891532	0.295669	NA	FALSE
A2.2	1.5	ENSG00000092068.21	SLC7A8	-0.00200377	0.901106	1	FALSE
A2.2	1.5	ENSG00000092094.11	OSGEP	-0.0667472	0.0430575	0.534566	FALSE
A2.2	1.5	ENSG00000092096.19	SLC22A17	0.0551597	0.0650014	0.631964	FALSE
A2.2	1.5	ENSG00000092108.22	SCFD1	0.00326898	0.837411	0.998187	FALSE
A2.2	1.5	ENSG00000092140.16	G2E3	-0.0201	0.293207	0.911488	FALSE
A2.2	1.5	ENSG00000092148.14	HECTD1	0.0857476	0.024605	0.436062	FALSE
A2.2	1.5	ENSG00000092199.19	HNRNPC	-0.00181871	0.660137	0.983256	FALSE
A2.2	1.5	ENSG00000092200.13	RPGRIP1	-0.00345683	0.439507	NA	FALSE
A2.2	1.5	ENSG00000092201.10	SUPT16H	-0.00289417	0.681902	0.98478	FALSE
A2.2	1.5	ENSG00000092203.15	TOX4	-0.00833817	0.575356	0.978495	FALSE
A2.2	1.5	ENSG00000092208.19	GEMIN2	-0.00310153	0.844815	0.998332	FALSE
A2.2	1.5	ENSG00000092295.12	TGM1	0.0195791	0.112213	0.759945	FALSE
A2.2	1.5	ENSG00000092330.19	TINF2	-0.00602642	0.713716	0.989129	FALSE
A2.2	1.5	ENSG00000092421.17	SEMA6A	-0.0231176	0.244937	0.882793	FALSE
A2.2	1.5	ENSG00000092439.16	TRPM7	-0.0224194	0.258387	0.891852	FALSE
A2.2	1.5	ENSG00000092445.12	TYRO3	-0.000862002	0.957237	1	FALSE
A2.2	1.5	ENSG00000092470.12	WDR76	-3.44225e-05	0.998194	1	FALSE
A2.2	1.5	ENSG00000092529.26	CAPN3	0.0039341	0.594007	NA	FALSE
A2.2	1.5	ENSG00000092531.10	SNAP23	-0.0054187	0.705046	0.987717	FALSE
A2.2	1.5	ENSG00000092607.15	TBX15	0.00212226	0.731664	NA	FALSE
A2.2	1.5	ENSG00000092621.13	PHGDH	-0.00371028	0.741416	0.991076	FALSE
A2.2	1.5	ENSG00000092758.18	COL9A3	-0.0060843	0.71074	0.988487	FALSE
A2.2	1.5	ENSG00000092820.19	EZR	0.059678	0.0427738	0.534566	FALSE
A2.2	1.5	ENSG00000092841.19	MYL6	0.00332903	0.52524	0.973169	FALSE
A2.2	1.5	ENSG00000092847.14	AGO1	-0.00577954	0.689611	0.985986	FALSE
A2.2	1.5	ENSG00000092850.12	TEKT2	-0.000788174	0.804126	NA	FALSE
A2.2	1.5	ENSG00000092853.14	CLSPN	0.00889551	0.563912	0.978197	FALSE
A2.2	1.5	ENSG00000092871.17	RFFL	-0.000589749	0.967825	1	FALSE
A2.2	1.5	ENSG00000092929.13	UNC13D	0	1	NA	FALSE
A2.2	1.5	ENSG00000092931.12	MFSD11	0.0153433	0.394532	0.947113	FALSE
A2.2	1.5	ENSG00000092964.18	DPYSL2	-0.0088278	0.271971	0.904169	FALSE
A2.2	1.5	ENSG00000092969.12	TGFB2	0.0634151	0.00524078	0.226236	FALSE
A2.2	1.5	ENSG00000092978.11	GPATCH2	-0.0314933	0.161902	0.825538	FALSE
A2.2	1.5	ENSG00000093000.19	NUP50	-0.0268176	0.187802	0.851677	FALSE
A2.2	1.5	ENSG00000093009.11	CDC45	-0.00861385	0.571867	0.978197	FALSE
A2.2	1.5	ENSG00000093010.15	COMT	0.0585491	0.0456225	0.550233	FALSE
A2.2	1.5	ENSG00000093072.19	ADA2	-0.0033107	0.801618	0.99603	FALSE
A2.2	1.5	ENSG00000093100.13	ENSG00000093100	0.00171473	0.590984	NA	FALSE
A2.2	1.5	ENSG00000093144.19	ECHDC1	-0.00529062	0.719391	0.989149	FALSE
A2.2	1.5	ENSG00000093167.18	LRRFIP2	-0.00919087	0.57004	0.978197	FALSE
A2.2	1.5	ENSG00000093183.14	SEC22C	-0.00890526	0.587273	0.979473	FALSE
A2.2	1.5	ENSG00000093217.11	XYLB	0.0134988	0.337049	0.924604	FALSE
A2.2	1.5	ENSG00000094631.22	HDAC6	0.0682529	0.0376461	0.521789	FALSE
A2.2	1.5	ENSG00000094804.12	CDC6	0.018463	0.32328	0.919939	FALSE
A2.2	1.5	ENSG00000094841.14	UPRT	-0.0027396	0.8527	0.999839	FALSE
A2.2	1.5	ENSG00000094880.11	CDC23	-0.00902963	0.573619	0.978197	FALSE
A2.2	1.5	ENSG00000094914.14	AAAS	-0.0139613	0.429467	0.954845	FALSE
A2.2	1.5	ENSG00000094916.16	CBX5	0.00762713	0.351584	0.931573	FALSE
A2.2	1.5	ENSG00000094975.15	SUCO	0.000297998	0.982281	1	FALSE
A2.2	1.5	ENSG00000095002.16	MSH2	0.015428	0.382785	0.942615	FALSE
A2.2	1.5	ENSG00000095015.6	MAP3K1	-0.0419705	0.0898962	0.705817	FALSE
A2.2	1.5	ENSG00000095059.17	DHPS	0.0152478	0.393758	0.946857	FALSE
A2.2	1.5	ENSG00000095066.12	HOOK2	-0.00830659	0.604266	0.980244	FALSE
A2.2	1.5	ENSG00000095139.15	ARCN1	-0.0121264	0.401559	0.948724	FALSE
A2.2	1.5	ENSG00000095203.15	EPB41L4B	-0.0062515	0.342103	NA	FALSE
A2.2	1.5	ENSG00000095209.12	TMEM38B	0.0132213	0.443311	0.962469	FALSE
A2.2	1.5	ENSG00000095261.14	PSMD5	-0.100432	0.0201966	0.408714	FALSE
A2.2	1.5	ENSG00000095303.17	PTGS1	0.00105327	0.739687	NA	FALSE
A2.2	1.5	ENSG00000095319.14	NUP188	-0.000810507	0.954286	1	FALSE
A2.2	1.5	ENSG00000095321.18	CRAT	0.0177505	0.318616	0.919207	FALSE
A2.2	1.5	ENSG00000095370.20	SH2D3C	0.0490569	0.007696	0.274373	FALSE
A2.2	1.5	ENSG00000095380.11	NANS	0.0254987	0.218134	0.864538	FALSE
A2.2	1.5	ENSG00000095383.20	TBC1D2	0.00640299	0.66144	0.983256	FALSE
A2.2	1.5	ENSG00000095397.17	WHRN	-0.00967886	0.473342	0.965201	FALSE
A2.2	1.5	ENSG00000095485.18	CWF19L1	0.00792606	0.622752	0.980472	FALSE
A2.2	1.5	ENSG00000095539.16	SEMA4G	0.00531079	0.633174	0.980472	FALSE
A2.2	1.5	ENSG00000095564.15	BTAF1	0.00434686	0.788442	0.99586	FALSE
A2.2	1.5	ENSG00000095574.12	IKZF5	-0.0267228	0.184512	0.850211	FALSE
A2.2	1.5	ENSG00000095587.9	TLL2	0.00336229	0.704017	NA	FALSE
A2.2	1.5	ENSG00000095637.23	SORBS1	-0.00460845	0.310177	NA	FALSE
A2.2	1.5	ENSG00000095739.11	BAMBI	-0.00578748	0.718061	0.989149	FALSE
A2.2	1.5	ENSG00000095752.7	IL11	0	1	1	FALSE
A2.2	1.5	ENSG00000095777.17	MYO3A	0	1	NA	FALSE
A2.2	1.5	ENSG00000095787.26	WAC	0.00292132	0.77176	0.992824	FALSE
A2.2	1.5	ENSG00000095794.21	CREM	-0.00332594	0.834986	0.998187	FALSE
A2.2	1.5	ENSG00000095906.17	NUBP2	-0.0227117	0.233645	0.87637	FALSE
A2.2	1.5	ENSG00000095932.7	SMIM24	0	1	NA	FALSE
A2.2	1.5	ENSG00000095951.18	HIVEP1	0.0746459	0.0311844	0.485011	FALSE
A2.2	1.5	ENSG00000096060.15	FKBP5	-0.0100981	0.548744	0.978019	FALSE
A2.2	1.5	ENSG00000096063.16	SRPK1	0.00299718	0.789455	0.99586	FALSE
A2.2	1.5	ENSG00000096070.19	BRPF3	0.0145787	0.404032	0.949175	FALSE
A2.2	1.5	ENSG00000096080.12	MRPS18A	-0.0232833	0.243824	0.882163	FALSE
A2.2	1.5	ENSG00000096092.6	TMEM14A	0.00996198	0.548664	0.978019	FALSE
A2.2	1.5	ENSG00000096093.16	EFHC1	-0.014459	0.374168	0.938704	FALSE
A2.2	1.5	ENSG00000096384.20	HSP90AB1	0.00123309	0.77656	0.994791	FALSE
A2.2	1.5	ENSG00000096401.8	CDC5L	0.0133238	0.363269	0.938195	FALSE
A2.2	1.5	ENSG00000096433.11	ITPR3	0.000604801	0.969996	1	FALSE
A2.2	1.5	ENSG00000096654.16	ZNF184	-0.034213	0.126319	0.782536	FALSE
A2.2	1.5	ENSG00000096696.17	DSP	0.0210786	0.0775288	0.672214	FALSE
A2.2	1.5	ENSG00000096717.12	SIRT1	0.000333802	0.98326	1	FALSE
A2.2	1.5	ENSG00000096746.18	HNRNPH3	0.00179059	0.824992	0.997314	FALSE
A2.2	1.5	ENSG00000096872.17	IFT74	0.00610882	0.702346	0.987204	FALSE
A2.2	1.5	ENSG00000096968.14	JAK2	0.017638	0.324289	0.919939	FALSE
A2.2	1.5	ENSG00000097007.20	ABL1	-0.00626925	0.57975	0.978594	FALSE
A2.2	1.5	ENSG00000097021.21	ACOT7	-0.0153688	0.392026	0.946857	FALSE
A2.2	1.5	ENSG00000097033.15	SH3GLB1	0.251151	0.0021074	0.140553	FALSE
A2.2	1.5	ENSG00000097046.13	CDC7	-0.00165052	0.913432	1	FALSE
A2.2	1.5	ENSG00000097096.10	SYDE2	0.0186187	0.289893	0.910467	FALSE
A2.2	1.5	ENSG00000099139.14	PCSK5	-0.0151472	0.123528	NA	FALSE
A2.2	1.5	ENSG00000099194.6	SCD	0.015458	0.18502	0.850211	FALSE
A2.2	1.5	ENSG00000099203.7	TMED1	-0.0171102	0.34595	0.927807	FALSE
A2.2	1.5	ENSG00000099204.22	ABLIM1	0.00605575	0.668574	0.98478	FALSE
A2.2	1.5	ENSG00000099219.15	ERMP1	-0.019511	0.287382	0.910467	FALSE
A2.2	1.5	ENSG00000099246.18	RAB18	-0.00374207	0.763209	0.99176	FALSE
A2.2	1.5	ENSG00000099250.18	NRP1	-0.0225731	0.256035	0.891842	FALSE
A2.2	1.5	ENSG00000099256.19	PRTFDC1	-0.0549937	0.0603867	0.613677	FALSE
A2.2	1.5	ENSG00000099282.10	TSPAN15	-0.00334367	0.613043	NA	FALSE
A2.2	1.5	ENSG00000099284.15	MACROH2A2	-0.00838897	0.50071	0.971432	FALSE
A2.2	1.5	ENSG00000099290.17	WASHC2A	0.0110577	0.48729	0.967795	FALSE
A2.2	1.5	ENSG00000099308.13	MAST3	0.017303	0.294001	0.911488	FALSE
A2.2	1.5	ENSG00000099326.9	MZF1	0.000529174	0.970622	1	FALSE
A2.2	1.5	ENSG00000099330.9	OCEL1	-0.0190628	0.27843	0.908473	FALSE
A2.2	1.5	ENSG00000099331.14	MYO9B	-0.0648509	0.0493068	0.567965	FALSE
A2.2	1.5	ENSG00000099337.5	KCNK6	0.0204628	0.068073	NA	FALSE
A2.2	1.5	ENSG00000099341.13	PSMD8	-0.0141145	0.27439	0.905963	FALSE
A2.2	1.5	ENSG00000099364.18	FBXL19	-0.0154859	0.391283	0.946731	FALSE
A2.2	1.5	ENSG00000099365.11	STX1B	-0.00140471	0.658517	NA	FALSE
A2.2	1.5	ENSG00000099377.14	HSD3B7	0.0013822	0.904395	1	FALSE
A2.2	1.5	ENSG00000099381.20	SETD1A	-0.00862849	0.606716	0.980472	FALSE
A2.2	1.5	ENSG00000099385.12	BCL7C	-0.00610276	0.679175	0.98478	FALSE
A2.2	1.5	ENSG00000099617.4	EFNA2	0.019821	0.0828387	0.68209	FALSE
A2.2	1.5	ENSG00000099622.14	CIRBP	0.0036207	0.688732	0.98595	FALSE
A2.2	1.5	ENSG00000099624.8	ATP5F1D	0.0155625	0.321566	0.919207	FALSE
A2.2	1.5	ENSG00000099625.14	CBARP	0.000315086	0.983948	1	FALSE
A2.2	1.5	ENSG00000099715.15	PCDH11Y	-0.00557267	0.538041	NA	FALSE
A2.2	1.5	ENSG00000099783.13	HNRNPM	0.00635267	0.308903	0.916063	FALSE
A2.2	1.5	ENSG00000099785.11	MARCHF2	-0.00402475	0.787921	0.995838	FALSE
A2.2	1.5	ENSG00000099795.7	NDUFB7	3.23378e-05	0.997582	1	FALSE
A2.2	1.5	ENSG00000099797.15	TECR	0.000901379	0.927655	1	FALSE
A2.2	1.5	ENSG00000099800.8	TIMM13	-0.00715522	0.365268	0.938277	FALSE
A2.2	1.5	ENSG00000099804.9	CDC34	-0.0289766	0.144316	0.803801	FALSE
A2.2	1.5	ENSG00000099810.21	MTAP	0.00154341	0.923223	1	FALSE
A2.2	1.5	ENSG00000099812.9	MISP	0	1	NA	FALSE
A2.2	1.5	ENSG00000099814.17	CEP170B	0.000994497	0.942068	1	FALSE
A2.2	1.5	ENSG00000099817.12	POLR2E	-0.0322675	0.0579842	0.603787	FALSE
A2.2	1.5	ENSG00000099821.14	POLRMT	-0.0543065	0.0643649	0.629446	FALSE
A2.2	1.5	ENSG00000099822.3	HCN2	0.00134418	0.93318	1	FALSE
A2.2	1.5	ENSG00000099840.14	IZUMO4	0.00595526	0.615667	0.980472	FALSE
A2.2	1.5	ENSG00000099849.15	RASSF7	0.0160896	0.347675	0.929029	FALSE
A2.2	1.5	ENSG00000099860.9	GADD45B	0.0116241	0.488827	0.968463	FALSE
A2.2	1.5	ENSG00000099864.18	PALM	0.00360069	0.788967	0.99586	FALSE
A2.2	1.5	ENSG00000099875.16	MKNK2	0.0238186	0.191053	0.853333	FALSE
A2.2	1.5	ENSG00000099889.14	ARVCF	0.0210162	0.257765	0.891852	FALSE
A2.2	1.5	ENSG00000099899.16	TRMT2A	-0.00591025	0.716607	0.989149	FALSE
A2.2	1.5	ENSG00000099901.18	RANBP1	-0.00422167	0.440029	0.960646	FALSE
A2.2	1.5	ENSG00000099904.16	ZDHHC8	0.00837202	0.606053	0.980387	FALSE
A2.2	1.5	ENSG00000099910.17	KLHL22	0.00101773	0.948652	1	FALSE
A2.2	1.5	ENSG00000099917.17	MED15	-0.00616539	0.572653	0.978197	FALSE
A2.2	1.5	ENSG00000099940.12	SNAP29	0.00250883	0.846713	0.998637	FALSE
A2.2	1.5	ENSG00000099942.13	CRKL	0.0335353	0.14217	0.801901	FALSE
A2.2	1.5	ENSG00000099949.22	LZTR1	0.000886319	0.956072	1	FALSE
A2.2	1.5	ENSG00000099953.10	MMP11	0.0109169	0.519853	0.973049	FALSE
A2.2	1.5	ENSG00000099954.19	CECR2	0.0625839	0.00484442	0.215663	FALSE
A2.2	1.5	ENSG00000099956.20	SMARCB1	0.0986423	0.0223425	0.422135	FALSE
A2.2	1.5	ENSG00000099958.15	DERL3	0.0197701	0.0500617	NA	FALSE
A2.2	1.5	ENSG00000099968.18	BCL2L13	-0.0328022	0.139725	0.799668	FALSE
A2.2	1.5	ENSG00000099977.16	DDT	0.00334749	0.748055	0.991492	FALSE
A2.2	1.5	ENSG00000099991.18	CABIN1	0.0247401	0.160131	0.823887	FALSE
A2.2	1.5	ENSG00000099992.16	TBC1D10A	0.00499833	0.720953	0.989149	FALSE
A2.2	1.5	ENSG00000099994.11	SUSD2	0.00746087	0.381377	NA	FALSE
A2.2	1.5	ENSG00000099995.19	SF3A1	0.00756329	0.508793	0.973049	FALSE
A2.2	1.5	ENSG00000099998.19	GGT5	0	1	NA	FALSE
A2.2	1.5	ENSG00000099999.15	RNF215	-0.00404208	0.760247	0.991759	FALSE
A2.2	1.5	ENSG00000100003.18	SEC14L2	-0.0316451	0.120387	0.772118	FALSE
A2.2	1.5	ENSG00000100014.20	SPECC1L	-0.0120882	0.463602	0.964495	FALSE
A2.2	1.5	ENSG00000100023.20	PPIL2	0.0169698	0.357131	0.934991	FALSE
A2.2	1.5	ENSG00000100024.15	UPB1	-0.00295946	0.754712	NA	FALSE
A2.2	1.5	ENSG00000100027.17	YPEL1	0.021145	0.225364	0.871846	FALSE
A2.2	1.5	ENSG00000100028.12	SNRPD3	-0.00331587	0.569874	0.978197	FALSE
A2.2	1.5	ENSG00000100029.18	PES1	0.00561937	0.687472	0.985666	FALSE
A2.2	1.5	ENSG00000100030.15	MAPK1	0.0227345	0.228684	0.874327	FALSE
A2.2	1.5	ENSG00000100031.19	GGT1	0.000599894	0.848575	NA	FALSE
A2.2	1.5	ENSG00000100033.17	PRODH	0.000111697	0.992731	1	FALSE
A2.2	1.5	ENSG00000100034.14	PPM1F	0.0164728	0.233277	0.87637	FALSE
A2.2	1.5	ENSG00000100036.13	SLC35E4	0.0139628	0.405735	0.949247	FALSE
A2.2	1.5	ENSG00000100038.20	TOP3B	-0.0232818	0.243304	0.882126	FALSE
A2.2	1.5	ENSG00000100053.10	CRYBB3	0.00176789	0.579664	NA	FALSE
A2.2	1.5	ENSG00000100056.12	ESS2	-0.00658382	0.68881	0.98595	FALSE
A2.2	1.5	ENSG00000100065.15	CARD10	0	1	1	FALSE
A2.2	1.5	ENSG00000100075.10	SLC25A1	-0.0980937	0.0220767	0.421521	FALSE
A2.2	1.5	ENSG00000100077.16	GRK3	-0.00121908	0.934185	1	FALSE
A2.2	1.5	ENSG00000100078.4	PLA2G3	0.013859	0.384476	0.944829	FALSE
A2.2	1.5	ENSG00000100083.20	GGA1	0.00275635	0.849585	0.998844	FALSE
A2.2	1.5	ENSG00000100084.14	HIRA	0.0161624	0.344574	0.927336	FALSE
A2.2	1.5	ENSG00000100092.24	SH3BP1	0.0437161	0.0910639	0.710391	FALSE
A2.2	1.5	ENSG00000100095.19	SEZ6L	0	1	NA	FALSE
A2.2	1.5	ENSG00000100097.12	LGALS1	0.0115057	0.327219	0.920498	FALSE
A2.2	1.5	ENSG00000100099.22	HPS4	-0.0301879	0.172235	0.837064	FALSE
A2.2	1.5	ENSG00000100100.14	PIK3IP1	0	1	1	FALSE
A2.2	1.5	ENSG00000100101.15	ENSG00000100101	-0.00744579	0.572286	0.978197	FALSE
A2.2	1.5	ENSG00000100104.13	SRRD	-0.00998684	0.55491	0.978019	FALSE
A2.2	1.5	ENSG00000100105.18	PATZ1	0.00372473	0.789137	0.99586	FALSE
A2.2	1.5	ENSG00000100106.22	TRIOBP	-0.00868415	0.524711	0.973169	FALSE
A2.2	1.5	ENSG00000100109.17	TFIP11	0.00773717	0.634977	0.980991	FALSE
A2.2	1.5	ENSG00000100116.17	GCAT	0.012656	0.45024	0.963232	FALSE
A2.2	1.5	ENSG00000100122.7	CRYBB1	-0.000707308	0.821627	NA	FALSE
A2.2	1.5	ENSG00000100124.15	ANKRD54	-0.0601762	0.0477026	0.561611	FALSE
A2.2	1.5	ENSG00000100129.18	EIF3L	0.003983	0.716872	0.989149	FALSE
A2.2	1.5	ENSG00000100138.15	SNU13	0.00178233	0.852075	0.999547	FALSE
A2.2	1.5	ENSG00000100139.14	MICALL1	0.0199928	0.294816	0.911488	FALSE
A2.2	1.5	ENSG00000100142.16	POLR2F	-0.00903204	0.489396	0.968463	FALSE
A2.2	1.5	ENSG00000100146.20	SOX10	0	1	NA	FALSE
A2.2	1.5	ENSG00000100147.14	CCDC134	-0.0047565	0.767583	0.99213	FALSE
A2.2	1.5	ENSG00000100150.20	DEPDC5	0.0232123	0.20361	0.858397	FALSE
A2.2	1.5	ENSG00000100151.16	PICK1	-0.00275341	0.864561	1	FALSE
A2.2	1.5	ENSG00000100154.15	TTC28	-0.0106713	0.51761	0.973049	FALSE
A2.2	1.5	ENSG00000100156.12	SLC16A8	0	1	NA	FALSE
A2.2	1.5	ENSG00000100162.15	CENPM	0.00806662	0.627973	0.980472	FALSE
A2.2	1.5	ENSG00000100167.21	SEPTIN3	0.012927	0.196314	NA	FALSE
A2.2	1.5	ENSG00000100191.6	SLC5A4	-0.00778554	0.567369	0.978197	FALSE
A2.2	1.5	ENSG00000100196.11	KDELR3	0.0419178	0.0708608	0.653744	FALSE
A2.2	1.5	ENSG00000100201.23	DDX17	3.67863e-05	0.996244	1	FALSE
A2.2	1.5	ENSG00000100207.21	TCF20	0.024549	0.227159	0.874327	FALSE
A2.2	1.5	ENSG00000100209.11	HSCB	-0.00151358	0.924024	1	FALSE
A2.2	1.5	ENSG00000100211.12	CBY1	0.0112453	0.507617	0.972915	FALSE
A2.2	1.5	ENSG00000100216.6	TOMM22	0.00244818	0.832043	0.998187	FALSE
A2.2	1.5	ENSG00000100219.17	XBP1	0.0255332	0.207171	0.859989	FALSE
A2.2	1.5	ENSG00000100220.12	RTCB	-0.00146285	0.916696	1	FALSE
A2.2	1.5	ENSG00000100221.11	JOSD1	0.0221148	0.261892	0.896748	FALSE
A2.2	1.5	ENSG00000100225.18	FBXO7	-0.0123872	0.418499	0.953484	FALSE
A2.2	1.5	ENSG00000100226.16	GTPBP1	0.0083987	0.604834	0.980244	FALSE
A2.2	1.5	ENSG00000100227.19	POLDIP3	0.0118997	0.428897	0.954845	FALSE
A2.2	1.5	ENSG00000100228.14	RAB36	-0.00385626	0.800007	0.99586	FALSE
A2.2	1.5	ENSG00000100234.12	TIMP3	-0.0264966	0.165227	0.827622	FALSE
A2.2	1.5	ENSG00000100239.16	PPP6R2	0.0458591	0.0866771	0.69818	FALSE
A2.2	1.5	ENSG00000100241.22	SBF1	0.00826193	0.49845	0.971432	FALSE
A2.2	1.5	ENSG00000100242.16	SUN2	-0.0179451	0.284854	0.910467	FALSE
A2.2	1.5	ENSG00000100243.22	CYB5R3	0.00223748	0.766628	0.992013	FALSE
A2.2	1.5	ENSG00000100246.13	DNAL4	0.0144228	0.35115	0.931573	FALSE
A2.2	1.5	ENSG00000100253.13	MIOX	0	1	NA	FALSE
A2.2	1.5	ENSG00000100258.18	LMF2	-0.0185001	0.298748	0.911941	FALSE
A2.2	1.5	ENSG00000100263.14	RHBDD3	-0.0600374	0.0568931	0.598134	FALSE
A2.2	1.5	ENSG00000100266.19	PACSIN2	0.0217836	0.267795	0.901703	FALSE
A2.2	1.5	ENSG00000100271.17	TTLL1	0.0232516	0.22238	0.868747	FALSE
A2.2	1.5	ENSG00000100276.10	RASL10A	-0.0198933	0.0594567	NA	FALSE
A2.2	1.5	ENSG00000100280.17	AP1B1	0.022789	0.207221	0.859989	FALSE
A2.2	1.5	ENSG00000100281.14	HMGXB4	-0.00655452	0.610179	0.980472	FALSE
A2.2	1.5	ENSG00000100284.22	TOM1	-0.001787	0.911691	1	FALSE
A2.2	1.5	ENSG00000100285.10	NEFH	0.00521888	0.723132	0.989623	FALSE
A2.2	1.5	ENSG00000100288.20	CHKB	-0.00181235	0.901668	1	FALSE
A2.2	1.5	ENSG00000100290.3	BIK	0.0124712	0.297557	0.911488	FALSE
A2.2	1.5	ENSG00000100292.18	HMOX1	-0.0356858	0.102454	0.738107	FALSE
A2.2	1.5	ENSG00000100294.13	MCAT	-0.0103431	0.542428	0.97598	FALSE
A2.2	1.5	ENSG00000100296.14	THOC5	-0.00130647	0.928046	1	FALSE
A2.2	1.5	ENSG00000100297.16	MCM5	-0.00726094	0.606676	0.980472	FALSE
A2.2	1.5	ENSG00000100299.18	ARSA	0.0067468	0.667531	0.98478	FALSE
A2.2	1.5	ENSG00000100300.18	TSPO	-0.00124028	0.881651	1	FALSE
A2.2	1.5	ENSG00000100302.7	RASD2	0.00460141	0.720194	0.989149	FALSE
A2.2	1.5	ENSG00000100304.13	TTLL12	-0.0069305	0.580228	0.978594	FALSE
A2.2	1.5	ENSG00000100307.13	CBX7	0.00215547	0.813716	NA	FALSE
A2.2	1.5	ENSG00000100311.17	PDGFB	0.0384324	0.0210992	0.414133	FALSE
A2.2	1.5	ENSG00000100316.16	RPL3	-0.0012332	0.765929	0.991922	FALSE
A2.2	1.5	ENSG00000100319.13	ZMAT5	0.00844694	0.613769	0.980472	FALSE
A2.2	1.5	ENSG00000100320.24	RBFOX2	-0.119229	0.0115179	0.326381	FALSE
A2.2	1.5	ENSG00000100321.15	SYNGR1	-0.012379	0.477221	0.965201	FALSE
A2.2	1.5	ENSG00000100324.14	TAB1	-0.00162903	0.917779	1	FALSE
A2.2	1.5	ENSG00000100325.15	ASCC2	0.0137417	0.432352	0.955368	FALSE
A2.2	1.5	ENSG00000100330.16	MTMR3	0.0177743	0.334474	0.923725	FALSE
A2.2	1.5	ENSG00000100335.15	MIEF1	-0.0149934	0.365629	0.938277	FALSE
A2.2	1.5	ENSG00000100336.18	APOL4	0.0162833	0.169532	0.834179	FALSE
A2.2	1.5	ENSG00000100342.22	APOL1	0.00817739	0.227112	NA	FALSE
A2.2	1.5	ENSG00000100344.11	PNPLA3	0.00974933	0.510388	0.973049	FALSE
A2.2	1.5	ENSG00000100345.23	MYH9	0.161944	0.00512787	0.22283	FALSE
A2.2	1.5	ENSG00000100346.18	CACNA1I	-0.00706723	0.310187	NA	FALSE
A2.2	1.5	ENSG00000100347.15	SAMM50	0.0329159	0.150215	0.812285	FALSE
A2.2	1.5	ENSG00000100348.10	TXN2	0.0227725	0.205668	0.859152	FALSE
A2.2	1.5	ENSG00000100350.16	FOXRED2	0.000703345	0.96386	1	FALSE
A2.2	1.5	ENSG00000100353.18	EIF3D	-0.00124935	0.891872	1	FALSE
A2.2	1.5	ENSG00000100354.22	TNRC6B	0.0171556	0.292023	0.910755	FALSE
A2.2	1.5	ENSG00000100359.21	SGSM3	0.00027951	0.984645	1	FALSE
A2.2	1.5	ENSG00000100360.15	IFT27	0.014005	0.416138	0.953484	FALSE
A2.2	1.5	ENSG00000100364.19	KIAA0930	-0.0210567	0.253734	0.890233	FALSE
A2.2	1.5	ENSG00000100372.15	SLC25A17	-0.0138274	0.433764	0.955368	FALSE
A2.2	1.5	ENSG00000100376.12	FAM118A	-0.0916369	0.0209807	0.413066	FALSE
A2.2	1.5	ENSG00000100379.18	KCTD17	0.372676	0.000718214	0.0749703	FALSE
A2.2	1.5	ENSG00000100380.15	ST13	0.0117599	0.178639	0.843752	FALSE
A2.2	1.5	ENSG00000100385.15	IL2RB	-0.00815403	0.272682	NA	FALSE
A2.2	1.5	ENSG00000100387.9	RBX1	0.00637248	0.534717	0.975043	FALSE
A2.2	1.5	ENSG00000100393.16	EP300	-0.00123371	0.92857	1	FALSE
A2.2	1.5	ENSG00000100395.15	L3MBTL2	0.00359914	0.802918	0.996174	FALSE
A2.2	1.5	ENSG00000100399.16	CHADL	0	1	NA	FALSE
A2.2	1.5	ENSG00000100401.21	RANGAP1	-0.00277766	0.642726	0.982171	FALSE
A2.2	1.5	ENSG00000100403.12	ZC3H7B	0.00499387	0.720917	0.989149	FALSE
A2.2	1.5	ENSG00000100410.8	PHF5A	-0.0362673	0.126872	0.782769	FALSE
A2.2	1.5	ENSG00000100412.17	ACO2	0.0108361	0.395053	0.947217	FALSE
A2.2	1.5	ENSG00000100413.17	POLR3H	-0.00100498	0.94224	1	FALSE
A2.2	1.5	ENSG00000100416.15	TRMU	0.0302495	0.150871	0.813897	FALSE
A2.2	1.5	ENSG00000100417.12	PMM1	-0.000771937	0.96117	1	FALSE
A2.2	1.5	ENSG00000100418.8	DESI1	-0.0412908	0.105025	0.747164	FALSE
A2.2	1.5	ENSG00000100422.14	CERK	-0.0283162	0.186278	0.85147	FALSE
A2.2	1.5	ENSG00000100425.19	BRD1	0.0162483	0.36295	0.938016	FALSE
A2.2	1.5	ENSG00000100426.7	ZBED4	-0.00148483	0.919527	1	FALSE
A2.2	1.5	ENSG00000100427.16	MLC1	0.0154237	0.114996	NA	FALSE
A2.2	1.5	ENSG00000100429.18	HDAC10	-0.0150029	0.372536	0.938704	FALSE
A2.2	1.5	ENSG00000100433.16	KCNK10	0.000858687	0.81921	NA	FALSE
A2.2	1.5	ENSG00000100439.11	ABHD4	0.0256733	0.201858	0.858397	FALSE
A2.2	1.5	ENSG00000100441.10	KHNYN	0.0269114	0.2027	0.858397	FALSE
A2.2	1.5	ENSG00000100442.11	FKBP3	0.0149425	0.243379	0.882126	FALSE
A2.2	1.5	ENSG00000100445.18	SDR39U1	-0.0112435	0.509072	0.973049	FALSE
A2.2	1.5	ENSG00000100453.14	GZMB	0	1	NA	FALSE
A2.2	1.5	ENSG00000100461.18	RBM23	0.0286797	0.1354	0.793414	FALSE
A2.2	1.5	ENSG00000100462.16	PRMT5	-0.0111518	0.403152	0.948879	FALSE
A2.2	1.5	ENSG00000100473.18	COCH	-0.0123197	0.477545	0.965201	FALSE
[truncated: 196,971 more rows]
