# Supplementary material for: Modelling EWS::FLI1 protein fluctuations reveal determinants of tumor plasticity in Ewing sarcoma
Source: EMBO Mol Med. 2026 Jan 3;18(2):646–76. doi: 10.1038/s44321-025-00364-7 (PMC12905378; doi:10.1038/s44321-025-00364-7)
Supplement: Supplementary file 7 — Dataset EV5 [file 44321_2025_364_MOESM7_ESM.xlsx]

## Sheet: Legend
Dataset EV5 :
SLAM-Seq DEG's after 3 hours of dTAGV-1 treatment

## Sheet: Dataset EV5
dTAGV-1_conc	transcript_id	gene_name	log2FoldChange	pvalue	padj	is_DE
1.5	ENST00000263100.8	A1BG	0.0275817	0.279098	NA	FALSE
1.5	ENST00000594950.5	A1BG-AS1	-0.0463579	0.0273563	NA	FALSE
1.5	ENST00000209873.9	AAAS	-0.0185256	0.266697	NA	FALSE
1.5	ENST00000316519.11	AACS	0.0221058	0.255103	NA	FALSE
1.5	ENST00000337664.9	AADAT	0.00657719	0.482146	NA	FALSE
1.5	ENST00000261880.10	AAGAB	-0.0110997	0.792913	NA	FALSE
1.5	ENST00000409085.9	AAK1	0.106753	0.0382997	NA	FALSE
1.5	ENST00000420660.5	AAMP	0.0177601	0.694668	NA	FALSE
1.5	ENST00000320849.9	AAR2	0.0545499	0.301624	NA	FALSE
1.5	ENST00000261772.13	AARS1	-0.092907	0.110615	NA	FALSE
1.5	ENST00000244571.5	AARS2	0.00520928	0.851055	NA	FALSE
1.5	ENST00000427569.7	AARSD1	-0.0234154	0.304385	NA	FALSE
1.5	ENST00000451613.5	AASDH	-0.0101306	0.367404	NA	FALSE
1.5	ENST00000278618.9	AASDHPPT	0.0435185	0.363183	NA	FALSE
1.5	ENST00000679419.1	AASS	-0.162829	0.00422394	NA	FALSE
1.5	ENST00000616434.2	AATF	0.0330878	0.133308	NA	FALSE
1.5	ENST00000417379.6	AATK	0.00475071	0.863784	NA	FALSE
1.5	ENST00000374736.8	ABCA1	0.0182978	0.254951	NA	FALSE
1.5	ENST00000370225.4	ABCA4	-0.00773153	0.375715	NA	FALSE
1.5	ENST00000344517.5	ABCB10	0.0283886	0.379509	NA	FALSE
1.5	ENST00000265316.9	ABCB6	-0.00200201	0.956145	NA	FALSE
1.5	ENST00000644766.1	ABCB7	0.00964633	0.723579	NA	FALSE
1.5	ENST00000358849.9	ABCB8	-0.0150427	0.114356	NA	FALSE
1.5	ENST00000280560.13	ABCB9	-0.00879633	0.439407	NA	FALSE
1.5	ENST00000399408.7	ABCC1	-0.0129153	0.341949	NA	FALSE
1.5	ENST00000244533.7	ABCC10	0.000949495	0.967604	NA	FALSE
1.5	ENST00000645237.2	ABCC4	0.00229209	0.931293	NA	FALSE
1.5	ENST00000382494.6	ABCC5	0.00334207	0.87844	NA	FALSE
1.5	ENST00000370214.9	ABCD3	-0.0394283	0.339246	NA	FALSE
1.5	ENST00000356924.9	ABCD4	0.0105934	0.733679	NA	FALSE
1.5	ENST00000296577.9	ABCE1	-0.0362184	0.451468	NA	FALSE
1.5	ENST00000376545.7	ABCF1	-0.0241763	0.596163	NA	FALSE
1.5	ENST00000287844.7	ABCF2	-0.0722204	0.134469	NA	FALSE
1.5	ENST00000465687.1	ABCF2P1	0.00814298	0.488449	NA	FALSE
1.5	ENST00000292808.5	ABCF3	0.00654599	0.754598	NA	FALSE
1.5	ENST00000343687.7	ABCG1	0	1	NA	FALSE
1.5	ENST00000273359.8	ABHD10	0.0150227	0.74924	NA	FALSE
1.5	ENST00000222800.8	ABHD11	-0.0144949	0.331603	NA	FALSE
1.5	ENST00000376542.8	ABHD12	-0.0143626	0.150552	NA	FALSE
1.5	ENST00000375898.4	ABHD13	0.0135074	0.743301	NA	FALSE
1.5	ENST00000463937.1	ABHD14A-ACY1	-0.00227423	0.643538	NA	FALSE
1.5	ENST00000307201.5	ABHD15	-0.0424026	0.0933721	NA	FALSE
1.5	ENST00000440843.2	ABHD16A	-0.000743696	0.93726	NA	FALSE
1.5	ENST00000250974.9	ABHD17A	0.0242178	0.0456159	NA	FALSE
1.5	ENST00000333421.7	ABHD17B	0.0395361	0.389511	NA	FALSE
1.5	ENST00000258884.5	ABHD17C	-0.0290342	0.397137	NA	FALSE
1.5	ENST00000444616.5	ABHD18	0.0171652	0.0735109	NA	FALSE
1.5	ENST00000352732.10	ABHD2	-0.050605	0.27116	NA	FALSE
1.5	ENST00000289119.7	ABHD3	-0.0433625	0.0732193	NA	FALSE
1.5	ENST00000428304.7	ABHD4	-0.0415055	0.394136	NA	FALSE
1.5	ENST00000644371.2	ABHD5	-0.0177965	0.593254	NA	FALSE
1.5	ENST00000295962.8	ABHD6	-0.0368015	0.464326	NA	FALSE
1.5	ENST00000376137.9	ABI1	-0.099593	0.0119027	NA	FALSE
1.5	ENST00000424558.5	ABI2	-0.0285665	0.197046	NA	FALSE
1.5	ENST00000471714.6	ABI3BP	-0.00348183	0.465386	NA	FALSE
1.5	ENST00000322940.11	ABITRAM	-0.0109182	0.752875	NA	FALSE
1.5	ENST00000318560.6	ABL1	0.0161171	0.73954	0.950007	FALSE
1.5	ENST00000344730.8	ABL2	0.221657	0.00860842	0.19456	FALSE
1.5	ENST00000392952.7	ABLIM1	0.0559131	0.0193097	NA	FALSE
1.5	ENST00000302538.10	ABR	-0.0485085	0.146121	NA	FALSE
1.5	ENST00000367660.4	ABRACL	-0.0675893	0.178395	NA	FALSE
1.5	ENST00000321945.12	ABRAXAS1	-0.0052375	0.36314	NA	FALSE
1.5	ENST00000298492.6	ABRAXAS2	0.0251263	0.55857	NA	FALSE
1.5	ENST00000274849.3	ABT1	0.320901	0.00130914	0.0734137	FALSE
1.5	ENST00000435224.3	ABTB2	-0.0435659	0.389741	0.867248	FALSE
1.5	ENST00000280758.10	ABTB3	-0.0545108	0.148841	NA	FALSE
1.5	ENST00000301810.11	ACAA1	0.0148554	0.427874	NA	FALSE
1.5	ENST00000285093.15	ACAA2	0.0127858	0.747761	NA	FALSE
1.5	ENST00000419045.1	ACAA2P1	-0.00178711	0.863313	NA	FALSE
1.5	ENST00000614438.1	ACACA	-0.0058316	0.800201	NA	FALSE
1.5	ENST00000338432.12	ACACB	-0.0200014	0.0678472	NA	FALSE
1.5	ENST00000264990.11	ACAD11	-0.0112984	0.538664	NA	FALSE
1.5	ENST00000281182.9	ACAD8	0.00558218	0.824781	NA	FALSE
1.5	ENST00000681552.1	ACAD9	0.0210536	0.214479	NA	FALSE
1.5	ENST00000680964.1	ACADM	-0.0114622	0.710301	NA	FALSE
1.5	ENST00000242592.9	ACADS	0.00146087	0.776691	NA	FALSE
1.5	ENST00000358776.7	ACADSB	-0.0300785	0.189274	NA	FALSE
1.5	ENST00000350303.9	ACADVL	0.0112605	0.783515	NA	FALSE
1.5	ENST00000326793.11	ACAP2	0.00133561	0.969202	NA	FALSE
1.5	ENST00000354700.10	ACAP3	0.00829684	0.569166	NA	FALSE
1.5	ENST00000672354.1	ACAT1	-0.014038	0.563503	NA	FALSE
1.5	ENST00000367048.5	ACAT2	0.0648852	0.185136	NA	FALSE
1.5	ENST00000366812.6	ACBD3	0.00955774	0.839427	NA	FALSE
1.5	ENST00000375897.7	ACBD5	0.0361743	0.210513	NA	FALSE
1.5	ENST00000367595.4	ACBD6	0.0481578	0.162295	NA	FALSE
1.5	ENST00000356189.6	ACBD7	0.0011277	0.949355	NA	FALSE
1.5	ENST00000263776.9	ACCS	-0.0128029	0.418703	NA	FALSE
1.5	ENST00000219251.13	ACD	0.0418941	0.0465692	NA	FALSE
1.5	ENST00000532485.6	ACER3	0.020802	0.568276	NA	FALSE
1.5	ENST00000262710.5	ACIN1	-0.0261253	0.593048	0.931209	FALSE
1.5	ENST00000393896.6	ACLY	0.00890999	0.290407	NA	FALSE
1.5	ENST00000309951.8	ACO1	0.0439149	0.19073	NA	FALSE
1.5	ENST00000216254.9	ACO2	-0.00216398	0.962123	NA	FALSE
1.5	ENST00000343744.7	ACOT11	0.00484817	0.606927	NA	FALSE
1.5	ENST00000230048.5	ACOT13	-0.0407785	0.22251	NA	FALSE
1.5	ENST00000238651.10	ACOT2	0.203812	0.0120108	0.230501	FALSE
1.5	ENST00000326303.5	ACOT4	0.0115433	0.0960853	NA	FALSE
1.5	ENST00000361521.9	ACOT7	-0.0143771	0.576056	NA	FALSE
1.5	ENST00000217455.9	ACOT8	0.0119478	0.498485	NA	FALSE
1.5	ENST00000379303.10	ACOT9	0.0138617	0.733936	NA	FALSE
1.5	ENST00000293217.10	ACOX1	0.0822043	0.0813215	NA	FALSE
1.5	ENST00000302819.10	ACOX2	0.0105878	0.239279	NA	FALSE
1.5	ENST00000356406.10	ACOX3	-0.00794866	0.693798	NA	FALSE
1.5	ENST00000272065.10	ACP1	-0.00176486	0.970089	NA	FALSE
1.5	ENST00000256997.9	ACP2	-0.00311588	0.931779	NA	FALSE
1.5	ENST00000336375.10	ACP3	0.00501197	0.658527	NA	FALSE
1.5	ENST00000583509.7	ACP6	-0.0123531	0.491834	NA	FALSE
1.5	ENST00000505492.2	ACSL1	-0.00338323	0.798617	NA	FALSE
1.5	ENST00000392066.7	ACSL3	-0.114517	0.0331229	NA	FALSE
1.5	ENST00000672282.1	ACSL4	-0.00242192	0.757736	NA	FALSE
1.5	ENST00000376726.3	ACSS1	-0.00676875	0.22968	NA	FALSE
1.5	ENST00000253382.5	ACSS2	-0.00978384	0.213417	NA	FALSE
1.5	ENST00000548058.6	ACSS3	-0.018959	0.139238	NA	FALSE
1.5	ENST00000713597.1	ACTA2	0.211964	0.0105877	0.214637	FALSE
1.5	ENST00000676397.1	ACTB	0.121892	0.0633012	0.464841	FALSE
1.5	ENST00000290378.6	ACTC1	0	1	NA	FALSE
1.5	ENST00000681052.1	ACTG1	0.081021	0.134914	0.605569	FALSE
1.5	ENST00000446382.2	ACTG1P14	-0.0133654	0.309776	NA	FALSE
1.5	ENST00000345517.8	ACTG2	0.00599165	0.311967	NA	FALSE
1.5	ENST00000392662.5	ACTL6A	0.0117683	0.717686	NA	FALSE
1.5	ENST00000378313.7	ACTMAP	-0.0182374	0.285705	NA	FALSE
1.5	ENST00000193403.10	ACTN1	0.0246024	0.605271	0.931648	FALSE
1.5	ENST00000553944.2	ACTN1-DT	0	1	NA	FALSE
1.5	ENST00000366578.6	ACTN2	-0.0637514	0.0796019	NA	FALSE
1.5	ENST00000252699.7	ACTN4	-0.0806078	0.163365	0.659879	FALSE
1.5	ENST00000254286.9	ACTR10	0.052979	0.249014	NA	FALSE
1.5	ENST00000369905.9	ACTR1A	5.84741e-05	0.998847	NA	FALSE
1.5	ENST00000418944.1	ACTR1AP1	0.00225734	0.780458	NA	FALSE
1.5	ENST00000289228.7	ACTR1B	0.0189318	0.657001	NA	FALSE
1.5	ENST00000260641.10	ACTR2	0.0375254	0.457883	0.889002	FALSE
1.5	ENST00000263238.7	ACTR3	-0.0171433	0.720511	0.950007	FALSE
1.5	ENST00000256001.13	ACTR3B	0.000804967	0.974028	NA	FALSE
1.5	ENST00000439585.1	ACTR3P2	-0.00239919	0.615374	NA	FALSE
1.5	ENST00000243903.6	ACTR5	-0.00240839	0.898763	NA	FALSE
1.5	ENST00000188312.7	ACTR6	0.00745726	0.690175	NA	FALSE
1.5	ENST00000482349.5	ACTR8	-0.0284627	0.320773	NA	FALSE
1.5	ENST00000330368.3	ACTRT3	-0.00886786	0.417989	NA	FALSE
1.5	ENST00000424669.6	ACVR1	-0.0147759	0.736136	NA	FALSE
1.5	ENST00000257963.9	ACVR1B	-0.0926256	0.0856961	NA	FALSE
1.5	ENST00000404590.1	ACVR2A	0.0721259	0.0369163	NA	FALSE
1.5	ENST00000352511.5	ACVR2B	-0.0926594	0.00996824	NA	FALSE
1.5	ENST00000404366.7	ACY1	-0.00227423	0.643538	NA	FALSE
1.5	ENST00000238618.8	ACYP1	-0.074819	0.121338	NA	FALSE
1.5	ENST00000606865.1	ACYP2	0.0108993	0.403231	NA	FALSE
1.5	ENST00000372874.9	ADA	-0.00240444	0.746666	NA	FALSE
1.5	ENST00000389651.8	ADAL	-0.00929856	0.158004	NA	FALSE
1.5	ENST00000461408.2	ADAM10	0.00740071	0.577985	NA	FALSE
1.5	ENST00000271836.10	ADAM15	-0.00224976	0.791836	NA	FALSE
1.5	ENST00000310823.8	ADAM17	-0.322219	0.00088794	NA	FALSE
1.5	ENST00000257527.9	ADAM19	-0.00957144	0.804162	NA	FALSE
1.5	ENST00000569937.2	ADAM3B	0	1	NA	FALSE
1.5	ENST00000415217.7	ADAM8	0	1	NA	FALSE
1.5	ENST00000676936.1	ADAM9	0.0552092	0.251278	NA	FALSE
1.5	ENST00000284984.8	ADAMTS1	0.0163738	0.307972	NA	FALSE
1.5	ENST00000270328.8	ADAMTS10	0.0039666	0.825419	NA	FALSE
1.5	ENST00000515401.1	ADAMTS12	-0.00334641	0.575899	NA	FALSE
1.5	ENST00000373207.2	ADAMTS14	-0.00767921	0.411321	NA	FALSE
1.5	ENST00000299164.4	ADAMTS15	-0.00221696	0.958446	NA	FALSE
1.5	ENST00000274181.7	ADAMTS16	-0.00837735	0.768231	NA	FALSE
1.5	ENST00000512155.3	ADAMTS16-DT	0.0153456	0.572501	NA	FALSE
1.5	ENST00000367996.6	ADAMTS4	-0.027144	0.573603	NA	FALSE
1.5	ENST00000381055.8	ADAMTS6	0	1	NA	FALSE
1.5	ENST00000388820.5	ADAMTS7	0.0162502	0.0562464	NA	FALSE
1.5	ENST00000257359.7	ADAMTS8	0.011806	0.147254	NA	FALSE
1.5	ENST00000498707.5	ADAMTS9	-0.0116746	0.246584	NA	FALSE
1.5	ENST00000529168.2	ADAR	-0.0269638	0.385702	NA	FALSE
1.5	ENST00000348831.9	ADARB1	-0.0155677	0.2598	NA	FALSE
1.5	ENST00000564657.2	ADAT1	-0.0568964	0.204492	NA	FALSE
1.5	ENST00000237283.9	ADAT2	-0.0958387	0.0493242	NA	FALSE
1.5	ENST00000329478.4	ADAT3	0.179225	0.000204457	NA	FALSE
1.5	ENST00000238561.10	ADCK1	0.00221674	0.830054	NA	FALSE
1.5	ENST00000072869.9	ADCK2	0.0220801	0.197625	NA	FALSE
1.5	ENST00000476818.2	ADCY10	0.00438617	0.359203	NA	FALSE
1.5	ENST00000260600.9	ADCY3	-0.0533552	0.029718	NA	FALSE
1.5	ENST00000310677.8	ADCY4	0.00362798	0.587236	NA	FALSE
1.5	ENST00000357869.8	ADCY6	-0.019271	0.210091	NA	FALSE
1.5	ENST00000294016.8	ADCY9	-0.0427756	0.109403	NA	FALSE
1.5	ENST00000355842.7	ADD1	-0.0308136	0.486996	NA	FALSE
1.5	ENST00000360162.7	ADD3	0.050282	0.240626	NA	FALSE
1.5	ENST00000315215.11	ADGRA2	0.0271557	0.427318	NA	FALSE
1.5	ENST00000334304.10	ADGRA3	0.0172653	0.356589	NA	FALSE
1.5	ENST00000517894.6	ADGRB1	-0.00392636	0.498586	NA	FALSE
1.5	ENST00000242786.6	ADGRE5	0.0187159	0.620313	NA	FALSE
1.5	ENST00000354791.7	ADGRG2	-0.0375194	0.17668	NA	FALSE
1.5	ENST00000340736.10	ADGRL1	-0.0184281	0.618661	NA	FALSE
1.5	ENST00000626055.2	ADH5	0.0308159	0.505973	NA	FALSE
1.5	ENST00000433151.1	ADH5P4	0.00133701	0.789068	NA	FALSE
1.5	ENST00000382093.5	ADI1	0.104939	0.0282685	NA	FALSE
1.5	ENST00000340990.10	ADIPOR1	-0.00521099	0.896067	NA	FALSE
1.5	ENST00000357103.5	ADIPOR2	-0.0208214	0.663656	NA	FALSE
1.5	ENST00000217195.12	ADISSP	-0.0257643	0.225215	NA	FALSE
1.5	ENST00000673352.1	ADK	0.0590961	0.156619	NA	FALSE
1.5	ENST00000278175.10	ADM	0.112053	0.0795314	0.486154	FALSE
1.5	ENST00000395737.2	ADM2	0.0567544	0.0816313	NA	FALSE
1.5	ENST00000644386.1	ADNP	0.127127	0.0137924	NA	FALSE
1.5	ENST00000655542.1	ADNP-AS1	0.0124009	0.194924	NA	FALSE
1.5	ENST00000262198.9	ADNP2	0.0344192	0.492767	0.894388	FALSE
1.5	ENST00000373783.3	ADO	-0.093735	0.118439	0.575158	FALSE
1.5	ENST00000309502.7	ADORA1	-0.0376357	0.242386	NA	FALSE
1.5	ENST00000337539.12	ADORA2A	-0.0271154	0.518341	NA	FALSE
1.5	ENST00000304222.3	ADORA2B	-0.00620621	0.869197	NA	FALSE
1.5	ENST00000456471.3	ADPGK	-0.0567789	0.198709	NA	FALSE
1.5	ENST00000612156.3	ADPRHL1	0	1	NA	FALSE
1.5	ENST00000609540.1	ADPRM	0.0141725	0.545505	NA	FALSE
1.5	ENST00000373178.5	ADPRS	-0.040028	0.397909	NA	FALSE
1.5	ENST00000380573.4	ADRA1A	-0.0187581	0.0670222	NA	FALSE
1.5	ENST00000379453.6	ADRA1D	-0.00126422	0.97481	NA	FALSE
1.5	ENST00000330055.7	ADRA2C	0.00146938	0.904288	NA	FALSE
1.5	ENST00000369295.4	ADRB1	-0.103828	0.0840652	0.493198	FALSE
1.5	ENST00000305988.6	ADRB2	0.0212704	0.0431325	NA	FALSE
1.5	ENST00000345060.5	ADRB3	-0.19031	0.013148	NA	FALSE
1.5	ENST00000253003.7	ADRM1	0.0539943	0.291021	0.822834	FALSE
1.5	ENST00000623063.3	ADSL	-0.0841352	0.0541742	NA	FALSE
1.5	ENST00000366535.4	ADSS2	-0.00509132	0.882219	NA	FALSE
1.5	ENST00000223357.8	AEBP1	0.0141231	0.362515	NA	FALSE
1.5	ENST00000398864.7	AEBP2	-0.00346428	0.941112	NA	FALSE
1.5	ENST00000332810.4	AEN	-0.100272	0.0908729	0.512908	FALSE
1.5	ENST00000358461.6	AFAP1	0.0824825	0.146331	NA	FALSE
1.5	ENST00000392108.7	AFDN	0.00636856	0.342856	NA	FALSE
1.5	ENST00000669546.4	AFDN-DT	-0.0108652	0.667424	NA	FALSE
1.5	ENST00000307808.10	AFF1	0.00682347	0.853138	NA	FALSE
1.5	ENST00000265343.10	AFF4	-0.000233927	0.995846	NA	FALSE
1.5	ENST00000368977.9	AFG1L	0.00549462	0.55315	NA	FALSE
1.5	ENST00000675612.1	AFG2A	0.00661896	0.273924	NA	FALSE
1.5	ENST00000305560.11	AFG2B	0.0683606	0.127115	NA	FALSE
1.5	ENST00000418696.5	AFG3L1P	-0.0212002	0.54273	NA	FALSE
1.5	ENST00000269143.8	AFG3L2	-0.103481	0.0670538	NA	FALSE
1.5	ENST00000521792.2	AFG3L2P1	0.0272946	0.220931	NA	FALSE
1.5	ENST00000327898.9	AFMID	-0.0128106	0.752534	NA	FALSE
1.5	ENST00000238856.8	AFTPH	-0.0586361	0.274296	0.804626	FALSE
1.5	ENST00000561559.2	AFTPH-DT	0.00989653	0.366481	NA	FALSE
1.5	ENST00000264595.7	AGA	-0.0517941	0.136708	NA	FALSE
1.5	ENST00000418654.2	AGAP1	0.00862772	0.7742	NA	FALSE
1.5	ENST00000690935.1	AGAP1-IT1	-0.00535937	0.357593	NA	FALSE
1.5	ENST00000542466.2	AGAP2-AS1	0.00556887	0.682358	NA	FALSE
1.5	ENST00000397238.7	AGAP3	-0.0398578	0.32053	NA	FALSE
1.5	ENST00000448048.7	AGAP4	-0.00510977	0.385471	NA	FALSE
1.5	ENST00000311652.11	AGAP6	-0.0578901	0.00233015	NA	FALSE
1.5	ENST00000323064.12	AGBL5	-0.0271413	0.205631	NA	FALSE
1.5	ENST00000375055.6	AGER	0.00835754	0.65777	NA	FALSE
1.5	ENST00000409315.5	AGFG1	-0.0419794	0.0527079	NA	FALSE
1.5	ENST00000300176.9	AGFG2	0.0110354	0.395047	NA	FALSE
1.5	ENST00000312916.12	AGGF1	-0.0346331	0.426839	NA	FALSE
1.5	ENST00000562369.1	AGGF1P7	-0.00126741	0.878355	NA	FALSE
1.5	ENST00000649914.1	AGK	-0.0143581	0.457124	NA	FALSE
1.5	ENST00000294724.8	AGL	-0.000463627	0.980938	NA	FALSE
1.5	ENST00000373206.5	AGO1	0.0120948	0.359058	NA	FALSE
1.5	ENST00000220592.10	AGO2	-0.0020265	0.966245	0.992919	FALSE
1.5	ENST00000373191.9	AGO3	0.0746036	0.102941	NA	FALSE
1.5	ENST00000373210.4	AGO4	-0.0542594	0.168718	NA	FALSE
1.5	ENST00000336984.6	AGPAT1	-0.0690725	0.0635556	NA	FALSE
1.5	ENST00000371694.7	AGPAT2	-0.00932901	0.719907	NA	FALSE
1.5	ENST00000327505.6	AGPAT3	0.0294306	0.42916	NA	FALSE
1.5	ENST00000320285.9	AGPAT4	0.0274028	0.419662	NA	FALSE
1.5	ENST00000285518.11	AGPAT5	-0.00879464	0.84957	NA	FALSE
1.5	ENST00000409888.1	AGPS	-0.0360726	0.0797438	NA	FALSE
1.5	ENST00000379370.7	AGRN	0.0204523	0.389829	NA	FALSE
1.5	ENST00000337006.8	AGTPBP1	-0.00312158	0.849052	NA	FALSE
1.5	ENST00000376637.7	AGTRAP	-0.00489392	0.578741	NA	FALSE
1.5	ENST00000326225.3	AHCTF1	0.0283474	0.555515	NA	FALSE
1.5	ENST00000420969.1	AHCTF1P1	0.0133679	0.359848	NA	FALSE
1.5	ENST00000217426.7	AHCY	-0.00330842	0.925365	NA	FALSE
1.5	ENST00000369799.10	AHCYL1	0.0603467	0.263964	0.803279	FALSE
1.5	ENST00000325006.8	AHCYL2	-1.7359e-05	0.999298	NA	FALSE
1.5	ENST00000642245.1	AHDC1	-0.0213913	0.634583	NA	FALSE
1.5	ENST00000265602.11	AHI1	-0.0213197	0.449128	NA	FALSE
1.5	ENST00000664629.1	AHI1-DT	0.000409394	0.973012	NA	FALSE
1.5	ENST00000378024.9	AHNAK	-0.0900101	0.112437	NA	FALSE
1.5	ENST00000333244.6	AHNAK2	0	1	NA	FALSE
1.5	ENST00000242057.9	AHR	-0.0460536	0.197929	NA	FALSE
1.5	ENST00000216479.8	AHSA1	0.0326649	0.513432	0.897994	FALSE
1.5	ENST00000489653.6	AHSA2P	0.0368332	0.213941	NA	FALSE
1.5	ENST00000273784.5	AHSG	0.00156998	0.75037	NA	FALSE
1.5	ENST00000340020.11	AIDA	-0.00421174	0.883287	NA	FALSE
1.5	ENST00000372298.1	AIF1L	-0.00470402	0.326254	NA	FALSE
1.5	ENST00000535724.6	AIFM1	0.0267856	0.412929	NA	FALSE
1.5	ENST00000671868.1	AIMP1	0.0166657	0.611529	NA	FALSE
1.5	ENST00000395236.2	AIMP2	-0.0454653	0.326858	NA	FALSE
1.5	ENST00000279146.8	AIP	0.00416588	0.906197	NA	FALSE
1.5	ENST00000358011.8	AIRIM	0.00839088	0.79847	NA	FALSE
1.5	ENST00000397388.7	AJUBA	-0.0926123	0.120004	0.579026	FALSE
1.5	ENST00000555294.1	AJUBA-DT	-0.00348183	0.465386	NA	FALSE
1.5	ENST00000644144.2	AK1	0.00933677	0.570076	NA	FALSE
1.5	ENST00000672715.1	AK2	-0.00903733	0.819166	NA	FALSE
1.5	ENST00000359883.6	AK3	-0.0618419	0.24896	0.792025	FALSE
1.5	ENST00000327299.8	AK4	-0.00599488	0.637356	NA	FALSE
1.5	ENST00000512561.5	AK6	-0.028893	0.0152353	NA	FALSE
1.5	ENST00000267584.9	AK7	-0.0559139	0.121088	NA	FALSE
1.5	ENST00000285397.9	AK9	0.00409277	0.391688	NA	FALSE
1.5	ENST00000539273.5	AKAP1	-0.00650153	0.789957	NA	FALSE
1.5	ENST00000576313.2	AKAP1-DT	0.0159994	0.0762156	NA	FALSE
1.5	ENST00000225737.11	AKAP10	0.0402412	0.373517	NA	FALSE
1.5	ENST00000025301.4	AKAP11	-0.0186187	0.578872	NA	FALSE
1.5	ENST00000253332.5	AKAP12	0.074587	0.119633	NA	FALSE
1.5	ENST00000560302.5	AKAP13	-0.0125308	0.530237	NA	FALSE
1.5	ENST00000394718.4	AKAP5	-0.000421906	0.989577	NA	FALSE
1.5	ENST00000557354.5	AKAP6	-0.0107523	0.235187	NA	FALSE
1.5	ENST00000263050.3	AKAP7	0.028958	0.515502	NA	FALSE
1.5	ENST00000269701.7	AKAP8	0.00514103	0.910895	NA	FALSE
1.5	ENST00000397410.10	AKAP8L	-0.00958294	0.173912	NA	FALSE
1.5	ENST00000356239.8	AKAP9	-0.0568327	0.0157243	NA	FALSE
1.5	ENST00000299576.9	AKIP1	0.0227633	0.451946	NA	FALSE
1.5	ENST00000432648.8	AKIRIN1	0.0300985	0.543176	0.90868	FALSE
1.5	ENST00000440655.2	AKIRIN1P2	0.00279688	0.584558	NA	FALSE
1.5	ENST00000257787.6	AKIRIN2	0.0148347	0.754993	NA	FALSE
1.5	ENST00000223791.7	AKNA	-0.0307118	0.280628	NA	FALSE
1.5	ENST00000351829.9	AKR1A1	-0.00525828	0.8543	NA	FALSE
1.5	ENST00000285930.9	AKR1B1	-0.0595771	0.0275785	NA	FALSE
1.5	ENST00000380872.9	AKR1C1	-0.0200349	0.327607	NA	FALSE
1.5	ENST00000380753.9	AKR1C2	0.00439055	0.364527	NA	FALSE
1.5	ENST00000380554.5	AKR1C3	0.13685	0.0412585	0.415284	FALSE
1.5	ENST00000298375.12	AKR1E2	-0.00116416	0.832174	NA	FALSE
1.5	ENST00000235835.8	AKR7A2	0.055552	0.111828	NA	FALSE
1.5	ENST00000361640.5	AKR7A3	-0.000462337	0.947002	NA	FALSE
1.5	ENST00000349310.7	AKT1	-0.058012	0.259575	NA	FALSE
1.5	ENST00000344175.10	AKT1S1	-0.00950521	0.45023	NA	FALSE
1.5	ENST00000392038.7	AKT2	-0.0448589	0.340524	NA	FALSE
1.5	ENST00000366539.6	AKT3	0.0026094	0.928228	NA	FALSE
1.5	ENST00000300245.8	AKTIP	0.00800489	0.358524	NA	FALSE
1.5	ENST00000409155.8	ALAD	-0.0262454	0.328487	NA	FALSE
1.5	ENST00000469224.5	ALAS1	0.0130361	0.246801	NA	FALSE
1.5	ENST00000306107.9	ALCAM	-0.0135178	0.702686	NA	FALSE
1.5	ENST00000540132.5	ALDH16A1	0.0195915	0.159963	NA	FALSE
1.5	ENST00000371221.3	ALDH18A1	-0.00837123	0.844827	NA	FALSE
1.5	ENST00000560351.2	ALDH1A3-AS1	0.00630722	0.465062	NA	FALSE
1.5	ENST00000377698.4	ALDH1B1	-0.00396347	0.905971	NA	FALSE
1.5	ENST00000258494.14	ALDH1L2	-0.00370226	0.763529	NA	FALSE
1.5	ENST00000261733.7	ALDH2	-0.0168813	0.406834	NA	FALSE
1.5	ENST00000581518.6	ALDH3A2	-0.0176728	0.520194	NA	FALSE
1.5	ENST00000290597.9	ALDH4A1	0	1	NA	FALSE
1.5	ENST00000357578.8	ALDH5A1	-0.00653003	0.226375	NA	FALSE
1.5	ENST00000553458.6	ALDH6A1	-0.00952453	0.753974	NA	FALSE
1.5	ENST00000636886.1	ALDH7A1	0.041527	0.226379	NA	FALSE
1.5	ENST00000354775.5	ALDH9A1	0.14438	0.0245993	NA	FALSE
1.5	ENST00000569545.5	ALDOA	0.0200764	0.395438	NA	FALSE
1.5	ENST00000682327.1	ALG1	-0.0225887	0.453602	NA	FALSE
1.5	ENST00000266483.7	ALG10	0.0163102	0.169341	NA	FALSE
1.5	ENST00000308742.9	ALG10B	-0.0295647	0.353623	NA	FALSE
1.5	ENST00000681145.1	ALG11	-0.00968232	0.809752	NA	FALSE
1.5	ENST00000330817.11	ALG12	0.0042166	0.895642	NA	FALSE
1.5	ENST00000482742.5	ALG13	-0.0836149	0.04062	NA	FALSE
1.5	ENST00000370205.6	ALG14	0.0369534	0.149373	NA	FALSE
1.5	ENST00000319033.7	ALG2	0.0473877	0.362043	0.867248	FALSE
1.5	ENST00000397676.8	ALG3	-0.0300706	0.355324	NA	FALSE
1.5	ENST00000680012.1	ALG5	0.107622	0.055088	NA	FALSE
1.5	ENST00000263440.6	ALG6	-0.0199209	0.135264	NA	FALSE
1.5	ENST00000615266.5	ALG8	-0.0273865	0.215482	NA	FALSE
1.5	ENST00000616540.5	ALG9	0.0649773	0.179989	NA	FALSE
1.5	ENST00000216489.8	ALKBH1	0.00980855	0.786904	NA	FALSE
1.5	ENST00000440112.2	ALKBH2	0.0477413	0.169592	NA	FALSE
1.5	ENST00000302708.9	ALKBH3	0.0119214	0.766608	NA	FALSE
1.5	ENST00000292566.4	ALKBH4	0.013504	0.724126	NA	FALSE
1.5	ENST00000541285.1	ALKBH5	-0.0145692	0.53854	NA	FALSE
1.5	ENST00000252984.11	ALKBH6	0.00705193	0.638563	NA	FALSE
1.5	ENST00000245812.8	ALKBH7	0.00753024	0.474689	NA	FALSE
1.5	ENST00000428149.7	ALKBH8	-0.0728406	0.0336445	NA	FALSE
1.5	ENST00000613296.6	ALMS1	-0.00474914	0.845672	NA	FALSE
1.5	ENST00000441587.3	ALMS1-IT1	-0.0173146	0.355009	NA	FALSE
1.5	ENST00000380490.5	ALOX5AP	0	1	NA	FALSE
1.5	ENST00000458497.6	ALPK1	0.00970135	0.173853	NA	FALSE
1.5	ENST00000680814.1	ALS2	0.0715894	0.101328	NA	FALSE
1.5	ENST00000316824.4	ALX1	-0.00477928	0.756118	NA	FALSE
1.5	ENST00000652299.1	ALX4	-0.61232	1.61064e-05	NA	FALSE
1.5	ENST00000505490.3	ALYREF	0.0931664	0.0776795	NA	FALSE
1.5	ENST00000382085.7	AMACR	0.0319532	0.0802369	NA	FALSE
1.5	ENST00000314845.7	AMBRA1	-0.040323	0.328999	NA	FALSE
1.5	ENST00000672937.2	AMD1	0.0243664	0.614631	0.932687	FALSE
1.5	ENST00000508874.1	AMD1P3	0.00433029	0.842893	NA	FALSE
1.5	ENST00000293971.11	AMDHD2	0.0270185	0.376336	NA	FALSE
1.5	ENST00000357816.2	AMER2	-0.00539226	0.719044	NA	FALSE
1.5	ENST00000290649.10	AMFR	0.0147467	0.674915	NA	FALSE
1.5	ENST00000221496.5	AMH	0.00335332	0.836555	NA	FALSE
1.5	ENST00000550413.2	AMIGO2	0.20367	0.00498606	NA	FALSE
1.5	ENST00000262844.10	AMMECR1	-0.0185239	0.657995	NA	FALSE
1.5	ENST00000272647.10	AMMECR1L	-0.0842779	0.142325	NA	FALSE
1.5	ENST00000537562.5	AMN1	-0.0120487	0.458397	NA	FALSE
1.5	ENST00000304758.5	AMOT	0.00504617	0.315234	NA	FALSE
1.5	ENST00000317829.12	AMOTL1	0.0455174	0.364104	0.867248	FALSE
1.5	ENST00000249883.10	AMOTL2	-0.00398102	0.919387	0.985865	FALSE
1.5	ENST00000256578.8	AMPD2	0.0718938	0.148326	NA	FALSE
1.5	ENST00000577273.1	AMZ2	0.0133493	0.59415	NA	FALSE
1.5	ENST00000565833.1	AMZ2P1	0.020788	0.196872	NA	FALSE
1.5	ENST00000341068.8	ANAPC1	-0.000881767	0.94409	NA	FALSE
1.5	ENST00000507656.6	ANAPC10	0.00480786	0.893537	NA	FALSE
1.5	ENST00000357385.7	ANAPC11	0.0748879	0.162003	NA	FALSE
1.5	ENST00000354910.10	ANAPC13	-0.0852029	0.119847	NA	FALSE
1.5	ENST00000502597.2	ANAPC15	0.00687515	0.27867	NA	FALSE
1.5	ENST00000299381.5	ANAPC16	0.0202613	0.557955	NA	FALSE
1.5	ENST00000315368.8	ANAPC4	-0.0365018	0.0767017	NA	FALSE
1.5	ENST00000441917.6	ANAPC5	-0.00273961	0.929888	NA	FALSE
1.5	ENST00000455511.9	ANAPC7	0.0349158	0.331916	NA	FALSE
1.5	ENST00000336811.10	ANG	0.0150614	0.224079	NA	FALSE
1.5	ENST00000251089.8	ANGEL1	-0.0324149	0.195163	NA	FALSE
1.5	ENST00000360506.6	ANGEL2	-0.0883023	0.0086702	NA	FALSE
1.5	ENST00000517746.6	ANGPT1	0.0340045	0.411756	NA	FALSE
1.5	ENST00000325203.9	ANGPT2	-0.00467691	0.603236	NA	FALSE
1.5	ENST00000234816.7	ANGPTL1	-0.0122572	0.163732	NA	FALSE
1.5	ENST00000373417.1	ANGPTL2	0.00976726	0.790942	NA	FALSE
1.5	ENST00000301455.7	ANGPTL4	-0.0184772	0.188845	NA	FALSE
1.5	ENST00000314214.12	ANK1	0	1	NA	FALSE
1.5	ENST00000357077.9	ANK2	-0.0082529	0.553151	NA	FALSE
1.5	ENST00000467420.7	ANK3	-0.0354152	0.0606135	NA	FALSE
1.5	ENST00000517854.1	ANK3-DT	0.0063177	0.574755	NA	FALSE
1.5	ENST00000341657.9	ANKFY1	-0.0504323	0.244969	NA	FALSE
1.5	ENST00000284268.8	ANKH	0.0113318	0.695566	NA	FALSE
1.5	ENST00000394722.7	ANKHD1	-0.0137125	0.346232	NA	FALSE
1.5	ENST00000687631.2	ANKHD1-DT	-0.0448127	0.127105	NA	FALSE
1.5	ENST00000532219.5	ANKHD1-EIF4EBP3	-0.00250346	0.888721	NA	FALSE
1.5	ENST00000265742.8	ANKIB1	0.028268	0.467598	NA	FALSE
1.5	ENST00000394458.7	ANKLE1	-0.0102476	0.590536	NA	FALSE
1.5	ENST00000357997.10	ANKLE2	-0.0635694	0.231038	NA	FALSE
1.5	ENST00000405002.6	ANKMY1	0.00480915	0.514395	NA	FALSE
1.5	ENST00000306999.7	ANKMY2	0.0867569	0.0702633	NA	FALSE
1.5	ENST00000296785.8	ANKRA2	0.0053244	0.807321	NA	FALSE
1.5	ENST00000371697.4	ANKRD1	0.333466	0.00107298	0.0655839	FALSE
1.5	ENST00000267339.6	ANKRD10	-0.0421323	0.10452	NA	FALSE
1.5	ENST00000646838.1	ANKRD11	0.0362641	0.0840568	NA	FALSE
1.5	ENST00000262126.9	ANKRD12	0.0531148	0.194066	NA	FALSE
1.5	ENST00000261739.9	ANKRD13A	-0.00538972	0.857666	NA	FALSE
1.5	ENST00000394859.8	ANKRD13B	0.0252136	0.225317	NA	FALSE
1.5	ENST00000262346.6	ANKRD13C	0.0291481	0.347135	NA	FALSE
1.5	ENST00000511455.7	ANKRD13D	-0.036035	0.164687	NA	FALSE
1.5	ENST00000380092.8	ANKRD16	-0.0125287	0.461423	NA	FALSE
1.5	ENST00000330838.10	ANKRD17	-0.000837386	0.979728	NA	FALSE
1.5	ENST00000318357.9	ANKRD23	0	1	NA	FALSE
1.5	ENST00000436985.7	ANKRD26	0.00648807	0.519018	NA	FALSE
1.5	ENST00000306065.9	ANKRD27	0.0250558	0.463717	NA	FALSE
1.5	ENST00000399451.6	ANKRD28	-0.0211176	0.56032	NA	FALSE
1.5	ENST00000296657.7	ANKRD33B	-0.0106158	0.379347	NA	FALSE
1.5	ENST00000606888.3	ANKRD34A	-0.0144435	0.499244	NA	FALSE
1.5	ENST00000335174.6	ANKRD37	-0.00376863	0.546172	NA	FALSE
1.5	ENST00000393537.5	ANKRD39	-0.0491586	0.171477	NA	FALSE
1.5	ENST00000285243.7	ANKRD40	0.0322144	0.517922	0.897994	FALSE
1.5	ENST00000393389.7	ANKRD42	-0.018278	0.49149	NA	FALSE
1.5	ENST00000665524.1	ANKRD42-DT	-0.091438	0.02344	NA	FALSE
1.5	ENST00000647377.1	ANKRD44	-0.0300977	0.426128	NA	FALSE
1.5	ENST00000335659.7	ANKRD46	0.112506	0.0105648	NA	FALSE
1.5	ENST00000544253.1	ANKRD49	0.0203481	0.601121	NA	FALSE
1.5	ENST00000440417.2	ANKRD49P1	-0.0167561	0.332182	NA	FALSE
1.5	ENST00000515641.1	ANKRD50	0.150993	0.00312268	NA	FALSE
1.5	ENST00000267116.8	ANKRD52	-0.0410365	0.288963	NA	FALSE
1.5	ENST00000215941.9	ANKRD54	-0.00375392	0.916114	NA	FALSE
1.5	ENST00000339746.9	ANKRD6	-0.0303287	0.248983	NA	FALSE
1.5	ENST00000434396.2	ANKRD63	-0.0219842	0.459015	NA	FALSE
1.5	ENST00000286918.9	ANKRD9	0.0216585	0.602558	NA	FALSE
1.5	ENST00000360359.5	ANKS1A	0.0238983	0.485992	NA	FALSE
1.5	ENST00000304283.9	ANKS3	-0.0141208	0.320762	NA	FALSE
1.5	ENST00000323348.10	ANKZF1	0.025205	0.375005	NA	FALSE
1.5	ENST00000265748.7	ANLN	-0.0658736	0.231452	0.765701	FALSE
1.5	ENST00000292246.8	ANO10	0.00621091	0.474512	NA	FALSE
1.5	ENST00000392977.8	ANO4	0.0061751	0.606935	NA	FALSE
1.5	ENST00000423947.7	ANO6	0	1	NA	FALSE
1.5	ENST00000159087.7	ANO8	-0.000161913	0.996549	NA	FALSE
1.5	ENST00000465139.6	ANP32A	-0.0233004	0.628956	0.940627	FALSE
1.5	ENST00000339399.5	ANP32B	-0.0407137	0.407635	0.867248	FALSE
1.5	ENST00000568553.1	ANP32BP1	0.0243932	0.0904394	NA	FALSE
1.5	ENST00000616917.4	ANP32E	-0.0710923	0.168839	NA	FALSE
1.5	ENST00000219535.7	ANTKMT	0.0193779	0.0341712	NA	FALSE
1.5	ENST00000303714.9	ANTXR1	-0.0553937	0.225835	NA	FALSE
1.5	ENST00000404191.5	ANTXR2	0	1	NA	FALSE
1.5	ENST00000257497.11	ANXA1	0.133809	0.046951	0.425069	FALSE
1.5	ENST00000265447.8	ANXA11	-0.0127621	0.737958	NA	FALSE
1.5	ENST00000332680.8	ANXA2	0.366726	0.000410861	0.0446709	FALSE
1.5	ENST00000435128.2	ANXA2P2	-0.00180641	0.863714	NA	FALSE
1.5	ENST00000314890.3	ANXA2R	-0.0102134	0.533083	NA	FALSE
1.5	ENST00000658237.1	ANXA2R-AS1	0.000638378	0.896849	NA	FALSE
1.5	ENST00000654466.1	ANXA2R-OT1	0.00707653	0.824852	NA	FALSE
1.5	ENST00000394295.6	ANXA4	0.0025565	0.797416	NA	FALSE
1.5	ENST00000296511.10	ANXA5	0.00161862	0.973075	0.995572	FALSE
1.5	ENST00000377751.9	ANXA6	0.00191399	0.952004	NA	FALSE
1.5	ENST00000372921.10	ANXA7	0.025969	0.583529	NA	FALSE
1.5	ENST00000297979.9	AOPEP	0.0203828	0.533449	NA	FALSE
1.5	ENST00000274000.10	AP1AR	0.0121137	0.755935	NA	FALSE
1.5	ENST00000317368.11	AP1B1	0.0246944	0.531806	NA	FALSE
1.5	ENST00000299980.9	AP1G1	-0.00490347	0.912804	NA	FALSE
1.5	ENST00000308724.9	AP1G2	-0.00359061	0.451815	NA	FALSE
1.5	ENST00000291439.8	AP1M1	0.0105795	0.793067	NA	FALSE
1.5	ENST00000250244.11	AP1M2	0.00293163	0.536516	NA	FALSE
1.5	ENST00000337619.11	AP1S1	-0.00446799	0.595732	NA	FALSE
1.5	ENST00000329235.6	AP1S2	-0.0194935	0.645852	NA	FALSE
1.5	ENST00000443700.5	AP1S3	-0.00136928	0.883017	NA	FALSE
1.5	ENST00000354293.10	AP2A1	-0.00348183	0.465386	NA	FALSE
1.5	ENST00000332231.9	AP2A2	0.0128937	0.591134	NA	FALSE
1.5	ENST00000610402.5	AP2B1	0.013148	0.602651	NA	FALSE
1.5	ENST00000441188.2	AP2B1P1	0.00840962	0.790413	NA	FALSE
1.5	ENST00000442686.2	AP2M1	0.0640919	0.201178	NA	FALSE
1.5	ENST00000263270.11	AP2S1	0.00356234	0.91538	NA	FALSE
1.5	ENST00000517940.2	AP3B1	-0.0182985	0.0451803	NA	FALSE
1.5	ENST00000345016.9	AP3D1	-0.119712	0.0227718	NA	FALSE
1.5	ENST00000355264.9	AP3M1	-0.0529237	0.265519	NA	FALSE
1.5	ENST00000396926.8	AP3M2	-0.0329717	0.501815	NA	FALSE
1.5	ENST00000316788.12	AP3S1	0.0208169	0.514852	NA	FALSE
1.5	ENST00000336418.9	AP3S2	0.0312495	0.391217	NA	FALSE
1.5	ENST00000369569.6	AP4B1	-0.0114883	0.728545	NA	FALSE
1.5	ENST00000261842.10	AP4E1	-0.000215585	0.995186	NA	FALSE
1.5	ENST00000713791.1	AP4M1	-0.037506	0.208342	NA	FALSE
1.5	ENST00000713808.1	AP4S1	-0.0309412	0.00837054	NA	FALSE
1.5	ENST00000532090.3	AP5B1	-0.0620584	0.191584	NA	FALSE
1.5	ENST00000261558.8	AP5M1	0.0400371	0.373163	NA	FALSE
1.5	ENST00000246041.6	AP5S1	0.0586485	0.145171	NA	FALSE
1.5	ENST00000649063.2	AP5Z1	-0.00365463	0.924111	NA	FALSE
1.5	ENST00000333991.5	APAF1	-0.0201896	0.465644	NA	FALSE
1.5	ENST00000316757.4	APBA3	0.007931	0.648433	NA	FALSE
1.5	ENST00000299402.10	APBB1	-0.0174326	0.258024	NA	FALSE
1.5	ENST00000502841.5	APBB2	0	1	NA	FALSE
1.5	ENST00000354402.9	APBB3	0.00610404	0.801054	NA	FALSE
1.5	ENST00000713638.1	APC	-0.0684683	0.153032	NA	FALSE
1.5	ENST00000233607.6	APC2	-0.00264417	0.577083	NA	FALSE
1.5	ENST00000355285.10	APCDD1	-0.0540289	0.301513	NA	FALSE
1.5	ENST00000438011.5	APEH	-0.00309563	0.575955	NA	FALSE
1.5	ENST00000507152.6	APELA	-0.00387302	0.417639	NA	FALSE
1.5	ENST00000216714.8	APEX1	-0.00870813	0.790325	0.950007	FALSE
1.5	ENST00000374987.4	APEX2	0.00307193	0.927722	NA	FALSE
1.5	ENST00000360244.8	APH1A	-0.0198495	0.659615	NA	FALSE
1.5	ENST00000380343.8	APH1B	0.00585727	0.332821	NA	FALSE
1.5	ENST00000378852.7	API5	-0.0464847	0.369353	0.867248	FALSE
1.5	ENST00000424316.1	API5P1	-0.00734875	0.552401	NA	FALSE
1.5	ENST00000395787.4	APIP	0.00728237	0.7772	NA	FALSE
1.5	ENST00000429967.3	APLN	-0.0224206	0.238941	NA	FALSE
1.5	ENST00000606794.2	APLNR	0.0246591	0.159211	NA	FALSE
1.5	ENST00000221891.9	APLP1	0.00579225	0.579871	NA	FALSE
1.5	ENST00000263574.9	APLP2	0.0436913	0.394655	0.867248	FALSE
1.5	ENST00000217456.3	APMAP	-0.0185143	0.56408	NA	FALSE
1.5	ENST00000333467.4	APOBEC3B	0.00480635	0.805363	NA	FALSE
1.5	ENST00000361441.5	APOBEC3C	0.0339977	0.248378	NA	FALSE
1.5	ENST00000216099.13	APOBEC3D	0	1	NA	FALSE
1.5	ENST00000308521.10	APOBEC3F	0.00245536	0.8627	NA	FALSE
1.5	ENST00000407997.4	APOBEC3G	-0.00598938	0.552251	NA	FALSE
1.5	ENST00000252486.9	APOE	-0.0022717	0.70996	NA	FALSE
1.5	ENST00000319136.8	APOL1	-0.00453322	0.343895	NA	FALSE
1.5	ENST00000249066.10	APOL2	0.0184187	0.216228	NA	FALSE
1.5	ENST00000352371.5	APOL4	0.00833387	0.256864	NA	FALSE
1.5	ENST00000409652.5	APOL6	-0.00216428	0.961601	NA	FALSE
1.5	ENST00000326765.10	APOLD1	0.0475335	0.254016	NA	FALSE
1.5	ENST00000379226.9	APOO	0.0271727	0.382993	NA	FALSE
1.5	ENST00000373173.7	APOOL	-0.0222182	0.58369	NA	FALSE
1.5	ENST00000346798.8	APP	-0.054911	0.30117	0.834158	FALSE
1.5	ENST00000083182.8	APPBP2	-0.0560488	0.264048	NA	FALSE
1.5	ENST00000691821.2	APPBP2-DT	0.00117755	0.878286	NA	FALSE
1.5	ENST00000288266.8	APPL1	0.0645338	0.0568399	NA	FALSE
1.5	ENST00000258530.8	APPL2	-0.020526	0.425704	NA	FALSE
1.5	ENST00000378364.8	APRT	0.0178267	0.404812	NA	FALSE
1.5	ENST00000687850.2	APTR	-0.0348909	0.0283084	NA	FALSE
1.5	ENST00000309615.8	APTX	-0.0368114	0.320513	NA	FALSE
1.5	ENST00000313578.4	AQP11	-0.00785215	0.495021	NA	FALSE
1.5	ENST00000297991.6	AQP3	-0.00548159	0.592768	NA	FALSE
1.5	ENST00000156471.10	AQR	0.099508	0.0617738	NA	FALSE
1.5	ENST00000377045.9	ARAF	0.0123879	0.561618	NA	FALSE
1.5	ENST00000334211.12	ARAP1	0.0057694	0.78542	NA	FALSE
1.5	ENST00000303965.9	ARAP2	0	1	NA	FALSE
1.5	ENST00000395965.8	ARB2A	-0.0475676	0.140033	NA	FALSE
1.5	ENST00000356613.4	ARC	0.04574	0.369555	0.867248	FALSE
1.5	ENST00000359415.8	ARCN1	-0.0487579	0.277483	NA	FALSE
1.5	ENST00000502307.1	AREG	0.00945958	0.635479	NA	FALSE
1.5	ENST00000356357.9	AREL1	-0.0846166	0.0574384	NA	FALSE
1.5	ENST00000272102.10	ARF1	-0.151009	0.035013	0.382898	FALSE
1.5	ENST00000256682.9	ARF3	0.0124993	0.775403	NA	FALSE
1.5	ENST00000303436.11	ARF4	0.0218446	0.636588	NA	FALSE
1.5	ENST00000000233.10	ARF5	-0.0606004	0.108166	NA	FALSE
1.5	ENST00000298316.7	ARF6	0.0239531	0.614951	0.932687	FALSE
1.5	ENST00000370275.8	ARFGAP1	-0.0273234	0.0262426	NA	FALSE
1.5	ENST00000426335.6	ARFGAP2	-0.0441574	0.323014	NA	FALSE
1.5	ENST00000263245.10	ARFGAP3	0.0648676	0.163305	NA	FALSE
1.5	ENST00000262215.8	ARFGEF1	-0.0336801	0.146646	NA	FALSE
1.5	ENST00000607397.1	ARFGEF1-DT	-0.00714042	0.241072	NA	FALSE
1.5	ENST00000371917.5	ARFGEF2	-0.0570744	0.15077	NA	FALSE
1.5	ENST00000251691.5	ARFGEF3	0.0533139	0.0805119	NA	FALSE
1.5	ENST00000429148.6	ARFIP1	0.012468	0.453703	NA	FALSE
1.5	ENST00000396777.8	ARFIP2	0.0280046	0.0567364	NA	FALSE
1.5	ENST00000612256.4	ARFRP1	0.0200284	0.172454	NA	FALSE
1.5	ENST00000261783.4	ARG2	0.0102044	0.734424	NA	FALSE
1.5	ENST00000400198.8	ARGLU1	-0.0127873	0.790701	0.950007	FALSE
1.5	ENST00000311956.9	ARHGAP1	0.017417	0.715964	NA	FALSE
1.5	ENST00000336498.8	ARHGAP10	0.0293026	0.383984	NA	FALSE
1.5	ENST00000563864.5	ARHGAP11A	0.01359	0.182791	NA	FALSE
1.5	ENST00000428041.4	ARHGAP11B	-0.0114283	0.664185	NA	FALSE
1.5	ENST00000311380.8	ARHGAP12	0.0172309	0.700106	NA	FALSE
1.5	ENST00000289968.11	ARHGAP17	-0.0783688	0.117538	NA	FALSE
1.5	ENST00000368149.3	ARHGAP18	-0.0288582	0.380568	NA	FALSE
1.5	ENST00000358308.7	ARHGAP19	-0.0339273	0.439121	NA	FALSE
1.5	ENST00000636789.1	ARHGAP21	-0.0374518	0.127038	NA	FALSE
1.5	ENST00000616767.2	ARHGAP23	0.0286813	0.494293	NA	FALSE
1.5	ENST00000264343.4	ARHGAP24	-0.0158731	0.419591	NA	FALSE
1.5	ENST00000642734.1	ARHGAP26	0.0046291	0.793354	NA	FALSE
1.5	ENST00000260526.11	ARHGAP29	0.0437211	0.270396	NA	FALSE
1.5	ENST00000264245.9	ARHGAP31	-0.00284685	0.946074	NA	FALSE
1.5	ENST00000527272.1	ARHGAP32	0.00266909	0.901997	NA	FALSE
1.5	ENST00000007510.9	ARHGAP33	-0.0280222	0.2585	NA	FALSE
1.5	ENST00000672722.1	ARHGAP35	0.0661191	0.208921	NA	FALSE
1.5	ENST00000276826.5	ARHGAP39	0.00453298	0.851773	NA	FALSE
1.5	ENST00000350060.10	ARHGAP4	-0.00763249	0.20608	NA	FALSE
1.5	ENST00000298815.13	ARHGAP42	-0.0438849	0.286852	NA	FALSE
1.5	ENST00000340825.7	ARHGAP44	0.0333563	0.0788692	NA	FALSE
1.5	ENST00000433497.5	ARHGAP5	0.0240043	0.568884	NA	FALSE
1.5	ENST00000400721.8	ARHGDIA	-0.0211868	0.0273139	NA	FALSE
1.5	ENST00000228945.9	ARHGDIB	0.0266164	0.585148	NA	FALSE
1.5	ENST00000337665.8	ARHGEF1	0.00196396	0.889545	NA	FALSE
1.5	ENST00000398560.2	ARHGEF10	0.00284078	0.858886	NA	FALSE
1.5	ENST00000361221.8	ARHGEF10L	0.0581552	0.191325	NA	FALSE
1.5	ENST00000368194.8	ARHGEF11	0.0779815	0.00790616	NA	FALSE
1.5	ENST00000532993.5	ARHGEF12	-0.0068857	0.827647	NA	FALSE
1.5	ENST00000378371.6	ARHGEF16	0.00332673	0.484428	NA	FALSE
1.5	ENST00000263674.4	ARHGEF17	0.0549243	0.221188	NA	FALSE
1.5	ENST00000319670.14	ARHGEF18	-0.019521	0.611311	NA	FALSE
1.5	ENST00000270747.8	ARHGEF19	0.0213854	0.295504	NA	FALSE
1.5	ENST00000696601.1	ARHGEF2	-0.0224198	0.638866	0.941806	FALSE
1.5	ENST00000286494.9	ARHGEF25	-0.0195508	0.458506	NA	FALSE
1.5	ENST00000465817.1	ARHGEF26	0.0133068	0.645063	NA	FALSE
1.5	ENST00000687992.1	ARHGEF26-AS1	-0.00737937	0.328476	NA	FALSE
1.5	ENST00000426542.6	ARHGEF28	-0.00641682	0.578432	NA	FALSE
1.5	ENST00000296315.8	ARHGEF3	0.0599843	0.220059	NA	FALSE
1.5	ENST00000663681.1	ARHGEF35-AS1	-0.0108671	0.440859	NA	FALSE
1.5	ENST00000378387.4	ARHGEF39	0.00887632	0.762331	NA	FALSE
1.5	ENST00000326016.10	ARHGEF4	-0.00566861	0.315541	NA	FALSE
1.5	ENST00000298694.9	ARHGEF40	0.0307799	0.521901	0.897994	FALSE
1.5	ENST00000056217.10	ARHGEF5	-0.0157918	0.409506	NA	FALSE
1.5	ENST00000250617.7	ARHGEF6	-0.0371092	0.199229	NA	FALSE
1.5	ENST00000375723.5	ARHGEF7	-0.0192548	0.0838677	NA	FALSE
1.5	ENST00000324856.13	ARID1A	-0.0462814	0.360012	0.867248	FALSE
1.5	ENST00000635849.1	ARID1B	0.0329017	0.186881	NA	FALSE
1.5	ENST00000334344.11	ARID2	-0.0358085	0.477165	0.892001	FALSE
1.5	ENST00000263620.8	ARID3A	-0.0505781	0.275757	NA	FALSE
1.5	ENST00000346246.10	ARID3B	-0.0765914	0.088908	NA	FALSE
1.5	ENST00000355431.8	ARID4A	0.0499104	0.243714	NA	FALSE
1.5	ENST00000264183.9	ARID4B	0.0165415	0.646033	NA	FALSE
1.5	ENST00000357485.8	ARID5A	0.0323486	0.200761	NA	FALSE
1.5	ENST00000279873.12	ARID5B	0.105373	0.0858357	0.496621	FALSE
1.5	ENST00000379887.9	ARIH1	-0.0597266	0.229648	NA	FALSE
1.5	ENST00000356401.9	ARIH2	0.0428116	0.330479	NA	FALSE
1.5	ENST00000588679.1	ARK2C	-0.0331261	0.075133	NA	FALSE
1.5	ENST00000615052.5	ARK2N	-0.0513383	0.295339	NA	FALSE
1.5	ENST00000261636.13	ARL1	-0.0333023	0.466144	NA	FALSE
1.5	ENST00000310389.6	ARL10	-0.09949	0.0256338	NA	FALSE
1.5	ENST00000679607.1	ARL13B	-0.0439213	0.139266	NA	FALSE
1.5	ENST00000282032.4	ARL14EP	0.013006	0.787619	0.950007	FALSE
1.5	ENST00000412776.1	ARL14EPP1	0.00881061	0.640853	NA	FALSE
1.5	ENST00000502271.5	ARL15	0.0497842	0.0386202	NA	FALSE
1.5	ENST00000573392.5	ARL16	-0.0251452	0.284062	NA	FALSE
1.5	ENST00000336125.6	ARL17A	-0.0041538	0.596351	NA	FALSE
1.5	ENST00000656849.1	ARL17B	-0.0200361	0.232503	NA	FALSE
1.5	ENST00000246747.9	ARL2	0.0203877	0.518549	NA	FALSE
1.5	ENST00000301886.3	ARL2-SNX15	0.0280844	0.267877	NA	FALSE
1.5	ENST00000219204.8	ARL2BP	0.0685045	0.0975819	NA	FALSE
1.5	ENST00000260746.6	ARL3	0.0930316	0.0647716	NA	FALSE
1.5	ENST00000396663.2	ARL4A	0.0698423	0.202428	NA	FALSE
1.5	ENST00000404372.1	ARL4AP5	-0.0133156	0.138715	NA	FALSE
1.5	ENST00000339728.6	ARL4C	-0.0286785	0.454525	NA	FALSE
1.5	ENST00000320033.5	ARL4D	-0.0623626	0.121913	NA	FALSE
1.5	ENST00000295087.13	ARL5A	0.129473	0.0497291	NA	FALSE
1.5	ENST00000377275.4	ARL5B	0.0251268	0.608012	0.931648	FALSE
1.5	ENST00000463745.6	ARL6	0.000376563	0.971596	NA	FALSE
1.5	ENST00000304414.12	ARL6IP1	0.0441309	0.385548	0.867248	FALSE
1.5	ENST00000431356.1	ARL6IP1P2	0.000253691	0.991921	NA	FALSE
1.5	ENST00000524544.1	ARL6IP1P3	0.00254082	0.866435	NA	FALSE
1.5	ENST00000426960.6	ARL6IP4	-0.0396203	0.165526	NA	FALSE
1.5	ENST00000273258.4	ARL6IP5	0.107991	0.0532452	NA	FALSE
1.5	ENST00000463690.2	ARL6IP6	-0.0289017	0.213616	NA	FALSE
1.5	ENST00000272217.7	ARL8A	-0.0296027	0.548974	0.909544	FALSE
1.5	ENST00000419534.2	ARL8B	-0.0873509	0.086064	NA	FALSE
1.5	ENST00000276569.8	ARMC1	0.0836823	0.148681	0.636322	FALSE
1.5	ENST00000323716.8	ARMC10	-0.00334597	0.928661	NA	FALSE
1.5	ENST00000268314.9	ARMC5	0.0248451	0.370251	NA	FALSE
1.5	ENST00000269932.10	ARMC6	-0.00106909	0.973199	NA	FALSE
1.5	ENST00000584947.1	ARMC7	0.00458661	0.625351	NA	FALSE
1.5	ENST00000491704.5	ARMC8	-0.0264008	0.330418	NA	FALSE
1.5	ENST00000611582.5	ARMC9	0.00106284	0.951052	NA	FALSE
1.5	ENST00000372829.8	ARMCX1	0.0339121	0.203518	NA	FALSE
1.5	ENST00000328766.9	ARMCX2	0.146807	0.0279502	NA	FALSE
1.5	ENST00000341189.8	ARMCX3	0.187669	0.0166531	0.258726	FALSE
1.5	ENST00000423738.5	ARMCX4	-0.036286	0.0670901	NA	FALSE
1.5	ENST00000246174.6	ARMCX5	0.00569026	0.882645	NA	FALSE
1.5	ENST00000652409.1	ARMCX5-GPRASP2	0.0391313	0.100798	NA	FALSE
1.5	ENST00000311122.5	ARMH3	0.0229464	0.224169	NA	FALSE
1.5	ENST00000267485.7	ARMH4	0.0582179	0.0613214	NA	FALSE
1.5	ENST00000367294.4	ARMT1	-0.0481681	0.201301	NA	FALSE
1.5	ENST00000515192.5	ARNT	-0.00432228	0.539499	NA	FALSE
1.5	ENST00000262942.10	ARPC1A	-0.15435	0.0135869	NA	FALSE
1.5	ENST00000414376.6	ARPC1B	0.0621495	0.191904	NA	FALSE
1.5	ENST00000295685.14	ARPC2	-0.00413045	0.930885	0.986579	FALSE
1.5	ENST00000228825.12	ARPC3	-0.0472556	0.344991	0.86158	FALSE
1.5	ENST00000397261.8	ARPC4	0.104588	0.0798885	NA	FALSE
1.5	ENST00000359856.11	ARPC5	0.0396528	0.434787	0.876477	FALSE
1.5	ENST00000259477.6	ARPC5L	-0.0565565	0.280366	0.809239	FALSE
1.5	ENST00000460685.1	ARPIN	0.00507487	0.41561	NA	FALSE
1.5	ENST00000398333.7	ARPIN-AP3S2	0.0173078	0.506081	NA	FALSE
1.5	ENST00000249822.9	ARPP19	-0.118258	0.0666646	0.468317	FALSE
1.5	ENST00000376856.2	ARPP19P2	-0.00406718	0.624601	NA	FALSE
1.5	ENST00000360025.7	ARRB1	-0.0135479	0.11323	NA	FALSE
1.5	ENST00000269260.7	ARRB2	-0.0292119	0.522362	NA	FALSE
1.5	ENST00000371417.4	ARRDC1-AS1	-0.00221694	0.841133	NA	FALSE
1.5	ENST00000222250.5	ARRDC2	-0.0444056	0.247588	NA	FALSE
1.5	ENST00000265138.4	ARRDC3	0.00339555	0.943587	0.98693	FALSE
1.5	ENST00000264914.10	ARSB	-0.0475599	0.0338225	NA	FALSE
1.5	ENST00000315366.8	ARSJ	0.0423492	0.355449	NA	FALSE
1.5	ENST00000380009.9	ARSK	-0.00613688	0.660933	NA	FALSE
1.5	ENST00000372359.10	ARTN	-0.00540799	0.623011	NA	FALSE
1.5	ENST00000310256.7	ARV1	-0.046744	0.164668	NA	FALSE
1.5	ENST00000263207.8	ARVCF	-0.0576867	0.179198	NA	FALSE
1.5	ENST00000379044.5	ARX	-0.0710466	0.173576	NA	FALSE
1.5	ENST00000369880.8	AS3MT	-0.0122439	0.51964	NA	FALSE
1.5	ENST00000381733.9	ASAH1	-0.0108825	0.146875	NA	FALSE
1.5	ENST00000643851.1	ASAH2B	-0.00128361	0.939555	NA	FALSE
1.5	ENST00000357668.2	ASAP1	-0.0497034	0.326212	0.847425	FALSE
1.5	ENST00000626977.1	ASAP1-IT2	-0.00360207	0.661156	NA	FALSE
1.5	ENST00000281419.8	ASAP2	-0.0687053	0.156143	NA	FALSE
1.5	ENST00000264607.9	ASB1	0.0423669	0.346322	NA	FALSE
1.5	ENST00000357700.11	ASB13	-0.0070663	0.697283	NA	FALSE
1.5	ENST00000585457.6	ASB16-AS1	-0.00557434	0.792589	NA	FALSE
1.5	ENST00000394717.3	ASB3	0.0695796	0.103124	NA	FALSE
1.5	ENST00000277458.5	ASB6	0.0475985	0.296687	NA	FALSE
1.5	ENST00000332783.12	ASB7	-0.0352876	0.393737	NA	FALSE
1.5	ENST00000317697.8	ASB8	0.104615	0.0608818	NA	FALSE
1.5	ENST00000672940.1	ASCC1	-0.0296234	0.226163	NA	FALSE
1.5	ENST00000307790.8	ASCC2	-0.0810072	0.0239471	NA	FALSE
1.5	ENST00000369143.2	ASCC3	-0.0705196	0.024362	NA	FALSE
1.5	ENST00000607535.5	ASDURF	-0.00414544	0.72611	NA	FALSE
1.5	ENST00000229595.6	ASF1A	0.0157705	0.694209	NA	FALSE
1.5	ENST00000474890.1	ASF1B	0.0148972	0.277377	NA	FALSE
1.5	ENST00000380920.8	ASGR1	-0.00359061	0.451815	NA	FALSE
1.5	ENST00000368346.7	ASH1L	-0.0197902	0.675159	NA	FALSE
1.5	ENST00000456633.2	ASH1L-AS1	-0.0206091	0.0330439	NA	FALSE
1.5	ENST00000343823.11	ASH2L	-0.048873	0.183395	NA	FALSE
1.5	ENST00000453999.1	ASH2LP2	0	1	NA	FALSE
1.5	ENST00000225823.7	ASIC2	-0.0641085	0.0714588	NA	FALSE
1.5	ENST00000715452.1	ASMER1	0.00417749	0.395473	NA	FALSE
1.5	ENST00000394308.8	ASNS	-0.0070896	0.854891	NA	FALSE
1.5	ENST00000260952.9	ASNSD1	-0.0236283	0.329175	NA	FALSE
1.5	ENST00000517903.5	ASPH	-0.0453385	0.188787	NA	FALSE
1.5	ENST00000308748.10	ASPHD1	-0.00340962	0.478749	NA	FALSE
1.5	ENST00000215906.6	ASPHD2	0.0226803	0.419506	NA	FALSE
1.5	ENST00000294732.11	ASPM	-0.0848902	0.0915789	NA	FALSE
1.5	ENST00000375543.2	ASPN	0	1	NA	FALSE
1.5	ENST00000581647.5	ASPSCR1	0.000161703	0.985961	NA	FALSE
1.5	ENST00000534571.5	ASRGL1	-0.0150368	0.179043	NA	FALSE
1.5	ENST00000264992.8	ASTE1	-0.00234092	0.956592	NA	FALSE
1.5	ENST00000313400.9	ASTN2	-0.00171151	0.777771	NA	FALSE
1.5	ENST00000497249.6	ASXL1	0.00546277	0.802686	NA	FALSE
1.5	ENST00000404843.5	ASXL2	0.0146619	0.432678	NA	FALSE
1.5	ENST00000328142.3	ATAD1	-0.00210202	0.959638	NA	FALSE
1.5	ENST00000521903.5	ATAD2	-0.0129641	0.77773	NA	FALSE
1.5	ENST00000238789.10	ATAD2B	-0.0566249	0.213979	NA	FALSE
1.5	ENST00000378755.9	ATAD3A	-0.00787939	0.731314	NA	FALSE
1.5	ENST00000673477.1	ATAD3B	-0.0198081	0.433479	NA	FALSE
1.5	ENST00000321990.5	ATAD5	-0.0408008	0.0526662	NA	FALSE
1.5	ENST00000330083.6	ATAT1	-0.0500237	0.270593	NA	FALSE
1.5	ENST00000685007.1	ATE1	0.0299864	0.235653	NA	FALSE
1.5	ENST00000437593.1	ATE1OSP	0.0109138	0.17986	NA	FALSE
1.5	ENST00000262053.8	ATF1	0.00261345	0.951754	NA	FALSE
1.5	ENST00000409635.5	ATF2	-0.0488293	0.00764531	NA	FALSE
1.5	ENST00000341491.9	ATF3	0.0559262	0.279281	0.809239	FALSE
1.5	ENST00000337304.2	ATF4	0.0288196	0.531336	0.903271	FALSE
1.5	ENST00000423777.7	ATF5	0.00100626	0.98234	NA	FALSE
1.5	ENST00000367942.4	ATF6	0.0611917	0.228542	NA	FALSE
1.5	ENST00000375201.8	ATF6B	0.00276068	0.798268	NA	FALSE
1.5	ENST00000548118.6	ATF7	0.0489484	0.0488408	NA	FALSE
1.5	ENST00000591834.1	ATF7-NPFF	0.0110186	0.46393	NA	FALSE
1.5	ENST00000544627.5	ATF7IP	-0.00138387	0.97102	NA	FALSE
1.5	ENST00000324570.9	ATF7IP2	0.00675861	0.575239	NA	FALSE
1.5	ENST00000282185.8	ATG10	-0.0973946	0.0100116	NA	FALSE
1.5	ENST00000336854.9	ATG101	-0.0142475	0.743564	NA	FALSE
1.5	ENST00000500945.2	ATG12	0.041726	0.330287	NA	FALSE
1.5	ENST00000578331.1	ATG12P1	0.0115454	0.329508	NA	FALSE
1.5	ENST00000359513.8	ATG13	0.0740951	0.183965	0.694408	FALSE
1.5	ENST00000247178.6	ATG14	0.00446064	0.900537	NA	FALSE
1.5	ENST00000347464.9	ATG16L1	-0.0476314	0.341662	NA	FALSE
1.5	ENST00000321297.10	ATG16L2	0.0113929	0.641507	NA	FALSE
1.5	ENST00000377264.8	ATG2A	-0.0268629	0.393422	NA	FALSE
1.5	ENST00000359933.6	ATG2B	0.00802039	0.791193	NA	FALSE
1.5	ENST00000283290.10	ATG3	-0.0221752	0.543221	NA	FALSE
1.5	ENST00000345734.7	ATG4A	-0.0148978	0.234294	NA	FALSE
1.5	ENST00000404914.8	ATG4B	0.0608028	0.152868	NA	FALSE
1.5	ENST00000317868.9	ATG4C	-0.0147972	0.395343	NA	FALSE
1.5	ENST00000309469.9	ATG4D	0.00924032	0.717644	NA	FALSE
1.5	ENST00000360666.6	ATG5	0.0461386	0.246275	NA	FALSE
1.5	ENST00000354449.7	ATG7	0.00981018	0.699678	NA	FALSE
1.5	ENST00000361242.9	ATG9A	-0.0744853	0.0181607	NA	FALSE
1.5	ENST00000236959.14	ATIC	-0.0185888	0.671436	NA	FALSE
1.5	ENST00000682037.1	ATL1	0.0782064	0.0208349	NA	FALSE
1.5	ENST00000378954.9	ATL2	-0.0123455	0.788326	NA	FALSE
1.5	ENST00000398868.8	ATL3	0.0412677	0.402036	NA	FALSE
1.5	ENST00000452508.7	ATM	-0.104818	0.00606293	NA	FALSE
1.5	ENST00000299575.5	ATMIN	-0.0303611	0.540893	NA	FALSE
1.5	ENST00000356654.8	ATN1	-0.0537683	0.152932	NA	FALSE
1.5	ENST00000306279.4	ATOH8	0.0732688	0.166981	NA	FALSE
1.5	ENST00000546305.6	ATOSA	-0.0241457	0.0308924	NA	FALSE
1.5	ENST00000322813.10	ATOSB	-0.0754908	0.101703	NA	FALSE
1.5	ENST00000521264.5	ATOX1	0.045083	0.198758	NA	FALSE
1.5	ENST00000273859.8	ATP10D	0.0413026	0.0593085	NA	FALSE
1.5	ENST00000375630.6	ATP11A	0	1	NA	FALSE
1.5	ENST00000323116.10	ATP11B	0.0371251	0.264833	NA	FALSE
1.5	ENST00000361648.6	ATP11C	-0.0160082	0.690624	NA	FALSE
1.5	ENST00000291503.9	ATP13A1	-0.0369267	0.178184	NA	FALSE
1.5	ENST00000326735.13	ATP13A2	0.0215308	0.187543	NA	FALSE
1.5	ENST00000642744.2	ATP13A3	0.0301316	0.389	NA	FALSE
1.5	ENST00000295598.10	ATP1A1	-0.374002	0.000282102	0.0427213	FALSE
1.5	ENST00000674823.1	ATP1A1-AS1	0.0075235	0.281509	NA	FALSE
1.5	ENST00000367815.9	ATP1B1	0.0505331	0.331448	0.847425	FALSE
1.5	ENST00000250111.9	ATP1B2	-0.00369151	0.439428	NA	FALSE
1.5	ENST00000286371.8	ATP1B3	0.0407954	0.402323	NA	FALSE
1.5	ENST00000300145.4	ATP23	0.00176231	0.92803	NA	FALSE
1.5	ENST00000686287.1	ATP2A1-AS1	0.00623333	0.70302	NA	FALSE
1.5	ENST00000308664.10	ATP2A2	0.0554079	0.222877	NA	FALSE
1.5	ENST00000428670.8	ATP2B1	0.00159792	0.973186	0.995572	FALSE
1.5	ENST00000605386.1	ATP2B1-AS1	0.0152088	0.572071	NA	FALSE
1.5	ENST00000341360.7	ATP2B4	-0.0219871	0.417545	NA	FALSE
1.5	ENST00000328560.12	ATP2C1	-0.0203007	0.392628	NA	FALSE
1.5	ENST00000398752.11	ATP5F1A	-0.0612944	0.25876	0.80054	FALSE
1.5	ENST00000412323.1	ATP5F1AP2	-0.0103904	0.377095	NA	FALSE
1.5	ENST00000573189.2	ATP5F1AP3	-0.00473247	0.500752	NA	FALSE
1.5	ENST00000262030.8	ATP5F1B	-0.00170237	0.97088	0.99479	FALSE
1.5	ENST00000335698.4	ATP5F1C	0.0355871	0.456148	NA	FALSE
1.5	ENST00000441945.2	ATP5F1CP1	-0.00813206	0.390339	NA	FALSE
1.5	ENST00000215375.7	ATP5F1D	-0.00425098	0.725367	NA	FALSE
1.5	ENST00000243997.8	ATP5F1E	0.0747228	0.162336	NA	FALSE
1.5	ENST00000381026.4	ATP5F1EP2	-0.014408	0.68693	NA	FALSE
1.5	ENST00000465645.1	ATP5IF1	0.000633683	0.988934	NA	FALSE
1.5	ENST00000355938.9	ATP5MC1	-0.0106826	0.773836	NA	FALSE
1.5	ENST00000394349.9	ATP5MC2	0.132223	0.051195	0.425069	FALSE
1.5	ENST00000409194.5	ATP5MC3	0.0151896	0.751569	0.950007	FALSE
1.5	ENST00000304312.5	ATP5ME	0.0464619	0.238364	NA	FALSE
1.5	ENST00000394186.3	ATP5MF	-0.00178886	0.880044	NA	FALSE
1.5	ENST00000689460.1	ATP5MG	0.030585	0.535124	0.906706	FALSE
1.5	ENST00000505920.1	ATP5MGL	-0.0199641	0.426732	NA	FALSE
1.5	ENST00000440646.1	ATP5MGP2	-0.00229172	0.858738	NA	FALSE
1.5	ENST00000286953.8	ATP5MJ	-0.042537	0.406234	NA	FALSE
1.5	ENST00000309579.7	ATP5MK	0.0281621	0.52809	NA	FALSE
1.5	ENST00000425964.1	ATP5MKP1	0.0268679	0.491597	NA	FALSE
1.5	ENST00000369722.8	ATP5PB	0.0154784	0.746092	0.950007	FALSE
1.5	ENST00000301587.9	ATP5PD	-0.0446736	0.291212	NA	FALSE
1.5	ENST00000414313.2	ATP5PDP4	-0.0104835	0.411616	NA	FALSE
1.5	ENST00000284971.8	ATP5PF	0.0135883	0.776224	NA	FALSE
1.5	ENST00000290299.7	ATP5PO	0.147335	0.0325915	NA	FALSE
1.5	ENST00000369762.7	ATP6AP1	0.00729146	0.853924	NA	FALSE
1.5	ENST00000378438.9	ATP6AP2	-0.0673277	0.111979	NA	FALSE
1.5	ENST00000264649.10	ATP6V0A1	-0.0332564	0.268613	NA	FALSE
1.5	ENST00000330342.8	ATP6V0A2	-0.0123018	0.720968	NA	FALSE
1.5	ENST00000236067.8	ATP6V0B	0.0641951	0.131592	NA	FALSE
1.5	ENST00000330398.9	ATP6V0C	0.0513494	0.321946	0.847425	FALSE
1.5	ENST00000290949.8	ATP6V0D1	0.0347069	0.166864	NA	FALSE
1.5	ENST00000653151.2	ATP6V0D1-DT	0.00333687	0.851707	NA	FALSE
1.5	ENST00000519374.6	ATP6V0E1	0.0603533	0.248844	NA	FALSE
1.5	ENST00000421974.7	ATP6V0E2	-0.0156448	0.383344	NA	FALSE
1.5	ENST00000461019.5	ATP6V0E2-AS1	-0.00348183	0.465386	NA	FALSE
1.5	ENST00000703909.1	ATP6V1A	0.147299	0.0248653	NA	FALSE
1.5	ENST00000234396.10	ATP6V1B1	-0.0104035	0.174762	NA	FALSE
1.5	ENST00000276390.7	ATP6V1B2	0.0519322	0.320952	0.847425	FALSE
1.5	ENST00000395862.7	ATP6V1C1	-0.0269907	0.422007	NA	FALSE
1.5	ENST00000554236.5	ATP6V1D	-0.00970628	0.72893	NA	FALSE
1.5	ENST00000253413.10	ATP6V1E1	0.0492365	0.335983	0.847425	FALSE
1.5	ENST00000545001.2	ATP6V1E1P3	0.00305318	0.578702	NA	FALSE
1.5	ENST00000306448.4	ATP6V1E2	-0.000517019	0.955252	NA	FALSE
1.5	ENST00000249289.5	ATP6V1F	-0.0516176	0.300569	NA	FALSE
1.5	ENST00000374050.4	ATP6V1G1	0.1054	0.0909235	0.512908	FALSE
1.5	ENST00000303892.10	ATP6V1G2	0.00839792	0.601321	NA	FALSE
1.5	ENST00000376185.5	ATP6V1G2-DDX39B	0.0270254	0.558897	0.919359	FALSE
1.5	ENST00000309309.11	ATP6V1G3	0.00348048	0.464921	NA	FALSE
1.5	ENST00000396774.6	ATP6V1H	-0.00917445	0.784563	NA	FALSE
1.5	ENST00000341514.11	ATP7A	0.00370422	0.776973	NA	FALSE
1.5	ENST00000713659.1	ATP7B	-0.00338006	0.480521	NA	FALSE
1.5	ENST00000648908.2	ATP8B1	-0.0486349	0.264128	NA	FALSE
1.5	ENST00000592201.1	ATP8B1-AS1	-0.0120937	0.446684	NA	FALSE
1.5	ENST00000368489.6	ATP8B2	-0.0461125	0.159437	NA	FALSE
1.5	ENST00000526092.6	ATP8B3	-0.0123825	0.554303	NA	FALSE
1.5	ENST00000430846.5	ATP8B5P	-0.00777305	0.774379	NA	FALSE
1.5	ENST00000311637.9	ATP9A	-0.0106186	0.802666	NA	FALSE
1.5	ENST00000307671.12	ATP9B	-0.0223717	0.270182	NA	FALSE
1.5	ENST00000574428.6	ATPAF1	0.00138627	0.966816	NA	FALSE
1.5	ENST00000474627.8	ATPAF2	0.00322649	0.852571	NA	FALSE
1.5	ENST00000511437.6	ATPSCKMT	0.0046405	0.74448	NA	FALSE
1.5	ENST00000661310.1	ATR	0.00107473	0.953614	NA	FALSE
1.5	ENST00000380171.9	ATRAID	0.0637857	0.0975315	NA	FALSE
1.5	ENST00000320211.10	ATRIP	0.0438971	0.0270515	NA	FALSE
1.5	ENST00000262919.10	ATRN	-0.0142453	0.590027	NA	FALSE
1.5	ENST00000395603.7	ATRX	-0.0684205	0.201421	NA	FALSE
1.5	ENST00000244769.8	ATXN1	0.0126526	0.784476	NA	FALSE
1.5	ENST00000692306.2	ATXN1-AS1	0.0226979	0.276051	NA	FALSE
1.5	ENST00000252934.10	ATXN10	0.335251	0.000752946	NA	FALSE
1.5	ENST00000427980.7	ATXN1L	-0.0507251	0.309789	NA	FALSE
1.5	ENST00000389153.10	ATXN2	0.0113623	0.805745	NA	FALSE
1.5	ENST00000325215.10	ATXN2L	-0.075437	0.05974	NA	FALSE
1.5	ENST00000340660.10	ATXN3	0.0523712	0.102151	NA	FALSE
1.5	ENST00000474112.5	ATXN7	0.0464567	0.164609	NA	FALSE
1.5	ENST00000419735.8	ATXN7L1	-0.0832735	0.132752	NA	FALSE
1.5	ENST00000369870.7	ATXN7L2	-0.00346178	0.925402	NA	FALSE
1.5	ENST00000389384.8	ATXN7L3	0.0286961	0.499264	NA	FALSE
1.5	ENST00000588279.2	ATXN7L3-AS1	0.01572	0.220941	NA	FALSE
1.5	ENST00000519948.4	ATXN7L3B	-0.0444902	0.386143	0.867248	FALSE
1.5	ENST00000303617.5	AUH	0.00410956	0.679943	NA	FALSE
1.5	ENST00000538789.5	AUNIP	0.00499114	0.430317	NA	FALSE
1.5	ENST00000377526.4	AUP1	-0.0432069	0.325254	NA	FALSE
1.5	ENST00000395907.5	AURKA	-0.0160558	0.679158	NA	FALSE
1.5	ENST00000321751.9	AURKAIP1	0.00641458	0.841496	NA	FALSE
1.5	ENST00000451805.2	AURKAP1	0.0712255	0.000958603	NA	FALSE
1.5	ENST00000578549.5	AURKB	-0.035672	0.425544	NA	FALSE
1.5	ENST00000302804.12	AURKC	0.0123345	0.302004	NA	FALSE
1.5	ENST00000342771.10	AUTS2	-0.030679	0.519067	NA	FALSE
1.5	ENST00000306730.8	AVEN	0.00855518	0.681151	NA	FALSE
1.5	ENST00000549994.2	AVIL	0.00694	0.493419	NA	FALSE
1.5	ENST00000409301.5	AVL9	0.0349447	0.293721	NA	FALSE
1.5	ENST00000370626.4	AVPI1	0.013528	0.486149	NA	FALSE
1.5	ENST00000299178.4	AVPR1A	0	1	NA	FALSE
1.5	ENST00000262320.8	AXIN1	-0.0375809	0.426511	NA	FALSE
1.5	ENST00000375702.5	AXIN2	0.00409408	0.747241	NA	FALSE
1.5	ENST00000301178.9	AXL	0.0013211	0.939363	NA	FALSE
1.5	ENST00000334100.10	AZI2	0.0366168	0.104904	NA	FALSE
1.5	ENST00000683965.1	AZIN1	-0.0224887	0.624189	NA	FALSE
1.5	ENST00000648006.3	B2M	-0.0229297	0.613178	0.932687	FALSE
1.5	ENST00000675555.1	B3GALNT2	-0.000590883	0.952841	NA	FALSE
1.5	ENST00000392690.4	B3GALT1	-0.00541911	0.569646	NA	FALSE
1.5	ENST00000451237.3	B3GALT4	-0.00476434	0.601514	NA	FALSE
1.5	ENST00000379198.5	B3GALT6	-0.0128365	0.790262	0.950007	FALSE
1.5	ENST00000265471.10	B3GAT3	-0.0164865	0.219142	NA	FALSE
1.5	ENST00000343307.5	B3GLCT	0.0309458	0.343127	NA	FALSE
1.5	ENST00000405767.1	B3GNT2	0.00956641	0.506071	NA	FALSE
1.5	ENST00000326505.4	B3GNT5	-0.0522983	0.294383	NA	FALSE
1.5	ENST00000449549.4	B3GNT9	-0.0346858	0.211544	NA	FALSE
1.5	ENST00000550764.5	B4GALNT1	-0.0259009	0.0362969	NA	FALSE
1.5	ENST00000266383.10	B4GALNT3	-0.00958007	0.224618	NA	FALSE
1.5	ENST00000329962.11	B4GALNT4	-0.00650359	0.655289	NA	FALSE
1.5	ENST00000379731.5	B4GALT1	0.0101797	0.832201	0.954687	FALSE
1.5	ENST00000434555.7	B4GALT2	0.00517302	0.896136	NA	FALSE
1.5	ENST00000319769.10	B4GALT3	0.0504197	0.277897	NA	FALSE
1.5	ENST00000359213.7	B4GALT4	-0.041016	0.193031	NA	FALSE
1.5	ENST00000371711.4	B4GALT5	0.065553	0.230126	0.762718	FALSE
1.5	ENST00000306851.10	B4GALT6	-0.000900614	0.936976	NA	FALSE
1.5	ENST00000029410.10	B4GALT7	0.0143966	0.507157	NA	FALSE
1.5	ENST00000311181.5	B4GAT1	0.00614955	0.847954	NA	FALSE
1.5	ENST00000663089.1	B9D1	0.0184261	0.523829	NA	FALSE
1.5	ENST00000243578.8	B9D2	-0.00513336	0.829682	NA	FALSE
1.5	ENST00000297574.6	BAALC	0.0119684	0.0969954	NA	FALSE
1.5	ENST00000595632.5	BABAM1	-0.00841645	0.282497	NA	FALSE
1.5	ENST00000342045.6	BABAM2	-0.0304346	0.0960177	NA	FALSE
1.5	ENST00000313005.11	BACE1	0.0226665	0.215282	NA	FALSE
1.5	ENST00000618857.2	BACE1-AS	0.000495486	0.97513	NA	FALSE
1.5	ENST00000286800.8	BACH1	0.063134	0.246841	0.791285	FALSE
1.5	ENST00000257749.9	BACH2	0.327801	0.000983442	0.064341	FALSE
1.5	ENST00000309032.8	BAD	0.000828076	0.932763	NA	FALSE
1.5	ENST00000379704.7	BAG1	-0.0174799	0.652316	NA	FALSE
1.5	ENST00000370693.5	BAG2	0.0125679	0.792417	NA	FALSE
1.5	ENST00000369085.8	BAG3	0.00480423	0.916669	NA	FALSE
1.5	ENST00000287322.5	BAG4	0.0376063	0.429691	NA	FALSE
1.5	ENST00000299204.6	BAG5	-0.137607	0.0453882	0.425069	FALSE
1.5	ENST00000211379.9	BAG6	-0.0131539	0.752322	NA	FALSE
1.5	ENST00000584436.7	BAHCC1	-0.02925	0.332526	NA	FALSE
1.5	ENST00000416165.6	BAHD1	-0.0356511	0.422503	NA	FALSE
1.5	ENST00000435091.7	BAIAP2	-0.0255673	0.155735	NA	FALSE
1.5	ENST00000577066.2	BAIAP2-DT	0.0100745	0.350051	NA	FALSE
1.5	ENST00000374467.4	BAK1	0.00525087	0.613882	NA	FALSE
1.5	ENST00000375533.6	BAMBI	-0.0548445	0.295551	0.827527	FALSE
1.5	ENST00000312175.7	BANF1	0.0629119	0.210149	NA	FALSE
1.5	ENST00000626016.2	BANP	0.0152398	0.695652	NA	FALSE
1.5	ENST00000296288.9	BAP1	0.00763621	0.556521	NA	FALSE
1.5	ENST00000421162.2	BARD1	-0.142589	0.0287031	NA	FALSE
1.5	ENST00000370445.5	BARHL2	-0.119891	0.0264694	NA	FALSE
1.5	ENST00000281437.6	BARX2	-0.0261338	0.589026	NA	FALSE
1.5	ENST00000322611.4	BASP1	-0.0843508	0.125184	0.590026	FALSE
1.5	ENST00000243440.2	BATF3	0.0197051	0.49018	NA	FALSE
1.5	ENST00000358716.8	BAZ1A	-0.0741481	0.184152	NA	FALSE
1.5	ENST00000557373.1	BAZ1A-AS1	0.0164618	0.612949	NA	FALSE
1.5	ENST00000339594.9	BAZ1B	0.0796036	0.152474	NA	FALSE
1.5	ENST00000379441.7	BAZ2A	0.0206238	0.648565	NA	FALSE
1.5	ENST00000392782.5	BAZ2B	-0.0280538	0.423416	NA	FALSE
1.5	ENST00000686508.2	BAZ2B-AS1	-0.0134978	0.549797	NA	FALSE
1.5	ENST00000300880.11	BBC3	-0.0162038	0.706836	NA	FALSE
1.5	ENST00000447005.5	BBIP1	0.0287423	0.168322	NA	FALSE
1.5	ENST00000372994.2	BBLN	-0.0158222	0.0720174	NA	FALSE
1.5	ENST00000394009.5	BBOF1	-0.00243734	0.747348	NA	FALSE
1.5	ENST00000531363.1	BBOX1-AS1	-0.0112392	0.473032	NA	FALSE
1.5	ENST00000318312.12	BBS1	-0.0483514	0.0911939	NA	FALSE
1.5	ENST00000650064.2	BBS10	-0.00495728	0.813252	NA	FALSE
1.5	ENST00000314218.8	BBS12	-0.0366502	0.311182	NA	FALSE
1.5	ENST00000245157.11	BBS2	0.00228393	0.916775	NA	FALSE
1.5	ENST00000268057.9	BBS4	-0.0232143	0.342647	NA	FALSE
1.5	ENST00000295240.8	BBS5	0.00287218	0.874423	NA	FALSE
1.5	ENST00000264499.9	BBS7	-0.0134793	0.0975931	NA	FALSE
1.5	ENST00000402543.5	BBX	0.0580867	0.271963	NA	FALSE
1.5	ENST00000379117.6	BCAP29	-0.0223083	0.188569	NA	FALSE
1.5	ENST00000345046.12	BCAP31	-0.00103995	0.92486	NA	FALSE
1.5	ENST00000418647.7	BCAR1	-0.0665393	0.168396	NA	FALSE
1.5	ENST00000260502.11	BCAR3	-0.00748471	0.811035	NA	FALSE
1.5	ENST00000371435.6	BCAS1	0.00642514	0.405964	NA	FALSE
1.5	ENST00000369541.4	BCAS2	0.0151305	0.702022	NA	FALSE
1.5	ENST00000358791.9	BCAS4	-0.0120614	0.306494	NA	FALSE
1.5	ENST00000261192.12	BCAT1	-0.0405159	0.42541	0.873927	FALSE
1.5	ENST00000316273.11	BCAT2	0.0203725	0.340873	NA	FALSE
1.5	ENST00000278100.11	BCCIP	-0.0385224	0.133766	NA	FALSE
1.5	ENST00000333924.6	BCDIN3D	-0.00728705	0.780817	NA	FALSE
1.5	ENST00000269980.7	BCKDHA	0.00960738	0.627537	NA	FALSE
1.5	ENST00000320393.9	BCKDHB	-0.00320691	0.726567	NA	FALSE
1.5	ENST00000287507.7	BCKDK	-0.0667605	0.00307957	NA	FALSE
1.5	ENST00000648566.1	BCL10	-0.0436456	0.38765	0.867248	FALSE
1.5	ENST00000345514.2	BCL11B	-0.753303	1.69875e-10	3.66761e-07	FALSE
1.5	ENST00000333681.5	BCL2	-0.0167306	0.712109	NA	FALSE
1.5	ENST00000307677.5	BCL2L1	0.0221306	0.478249	NA	FALSE
1.5	ENST00000405953.6	BCL2L11	-0.0161108	0.171001	NA	FALSE
1.5	ENST00000600947.5	BCL2L12	-0.00225334	0.958105	NA	FALSE
1.5	ENST00000337612.9	BCL2L13	0.0607719	0.255507	0.796624	FALSE
1.5	ENST00000250405.10	BCL2L2	0.021574	0.530166	NA	FALSE
1.5	ENST00000678502.1	BCL2L2-PABPN1	-0.128281	0.0566115	0.447708	FALSE
1.5	ENST00000164227.10	BCL3	-0.0289281	0.496169	NA	FALSE
1.5	ENST00000406870.7	BCL6	0.00332009	0.933751	NA	FALSE
1.5	ENST00000261822.5	BCL7A	-0.103023	0.085433	NA	FALSE
1.5	ENST00000223368.7	BCL7B	-0.0253516	0.604096	NA	FALSE
1.5	ENST00000215115.5	BCL7C	0.00435196	0.857401	NA	FALSE
1.5	ENST00000683836.1	BCL9	-0.0301846	0.51476	NA	FALSE
1.5	ENST00000334801.7	BCL9L	-0.026833	0.583688	NA	FALSE
1.5	ENST00000530767.5	BCLAF1	0.0342279	0.428312	NA	FALSE
1.5	ENST00000505813.1	BCLAF1P1	-0.00380928	0.791448	NA	FALSE
1.5	ENST00000624956.2	BCLAF1P2	-0.0197217	0.628077	NA	FALSE
1.5	ENST00000379682.9	BCLAF3	0.0428164	0.035093	NA	FALSE
1.5	ENST00000342274.8	BCOR	-0.0415413	0.414745	0.867248	FALSE
1.5	ENST00000540052.6	BCORL1	-0.0138776	0.692119	NA	FALSE
1.5	ENST00000305877.13	BCR	0.00620772	0.865295	NA	FALSE
1.5	ENST00000359273.8	BCS1L	-0.0210877	0.219532	NA	FALSE
1.5	ENST00000441275.5	BDH1	-0.0232105	0.132644	NA	FALSE
1.5	ENST00000296424.9	BDH2	0.0249203	0.29012	NA	FALSE
1.5	ENST00000602288.1	BDH2P1	0.0101784	0.493025	NA	FALSE
1.5	ENST00000542454.2	BDKRB2	0.00503045	0.332022	NA	FALSE
1.5	ENST00000314915.6	BDNF	0.0467577	0.0488819	NA	FALSE
1.5	ENST00000652172.1	BDNF-AS	0.00466095	0.613901	NA	FALSE
1.5	ENST00000358731.9	BDP1	-0.026581	0.319877	NA	FALSE
1.5	ENST00000361523.8	BECN1	0.0437904	0.285334	NA	FALSE
1.5	ENST00000355173.7	BEGAIN	-0.0133925	0.117509	NA	FALSE
1.5	ENST00000369042.6	BEND3	-0.0175158	0.620786	NA	FALSE
1.5	ENST00000371833.4	BEND5	-0.011815	0.623599	NA	FALSE
1.5	ENST00000370748.7	BEND6	-0.000194039	0.988516	NA	FALSE
1.5	ENST00000466271.3	BEND7	0.0406142	0.120329	NA	FALSE
1.5	ENST00000422058.1	BEND7P1	0.013571	0.128059	NA	FALSE
1.5	ENST00000433727.5	BET1	-0.0278933	0.341626	NA	FALSE
1.5	ENST00000332865.10	BET1L	-0.000381034	0.938497	NA	FALSE
1.5	ENST00000372728.4	BEX1	0.0178508	0.535337	NA	FALSE
1.5	ENST00000372677.8	BEX2	0.107296	0.00190059	NA	FALSE
1.5	ENST00000361298.9	BEX3	-0.107245	0.0876023	0.50168	FALSE
1.5	ENST00000372691.3	BEX4	-0.00182817	0.965931	NA	FALSE
1.5	ENST00000261658.7	BFAR	-0.0337606	0.445566	NA	FALSE
1.5	ENST00000377868.6	BFSP1	-0.0199179	0.232307	NA	FALSE
1.5	ENST00000368272.5	BGLAP	0.00134923	0.784054	NA	FALSE
1.5	ENST00000331595.9	BGN	0.0113889	0.553919	NA	FALSE
1.5	ENST00000609256.2	BHLHA15	-0.00637961	0.735261	NA	FALSE
1.5	ENST00000321870.3	BHLHE22	0.00582392	0.677993	NA	FALSE
1.5	ENST00000256495.4	BHLHE40	-0.0148219	0.725969	NA	FALSE
1.5	ENST00000242728.5	BHLHE41	-0.207088	0.00193732	NA	FALSE
1.5	ENST00000373886.8	BICC1	-0.0234962	0.329864	NA	FALSE
1.5	ENST00000548411.6	BICD1	0.0974327	0.0118856	NA	FALSE
1.5	ENST00000356884.11	BICD2	0.00821688	0.849057	NA	FALSE
1.5	ENST00000396720.7	BICRA	-0.0693238	0.0916732	NA	FALSE
1.5	ENST00000611423.2	BICRA-AS2	0.00558157	0.615561	NA	FALSE
1.5	ENST00000314073.10	BICRAL	0.0128628	0.754739	NA	FALSE
1.5	ENST00000317361.11	BID	0.0326869	0.285923	NA	FALSE
1.5	ENST00000216115.3	BIK	-0.0285216	0.209036	NA	FALSE
1.5	ENST00000259238.8	BIN1	0.0155353	0.566175	NA	FALSE
1.5	ENST00000276416.11	BIN3	0.022092	0.521349	NA	FALSE
1.5	ENST00000227758.7	BIRC2	0.0597455	0.255886	0.796624	FALSE
1.5	ENST00000263464.9	BIRC3	0.0239446	0.0214961	NA	FALSE
1.5	ENST00000592734.5	BIRC5	0.00960569	0.265501	NA	FALSE
1.5	ENST00000421745.7	BIRC6	-0.0174105	0.647441	NA	FALSE
1.5	ENST00000651008.1	BIVM	-0.0129691	0.395517	NA	FALSE
1.5	ENST00000639132.1	BIVM-ERCC5	0.0270888	0.475228	NA	FALSE
1.5	ENST00000373537.7	BLCAP	0.0660365	0.202945	NA	FALSE
1.5	ENST00000355112.8	BLM	0.0302068	0.406572	NA	FALSE
1.5	ENST00000261714.11	BLMH	0.0421813	0.407844	0.867248	FALSE
1.5	ENST00000549147.1	BLOC1S1	0.0144172	0.223027	NA	FALSE
1.5	ENST00000441611.5	BLOC1S2	-0.0102038	0.831726	NA	FALSE
1.5	ENST00000433642.3	BLOC1S3	-0.0342568	0.34591	NA	FALSE
1.5	ENST00000320776.5	BLOC1S4	0.0239647	0.625046	0.938578	FALSE
1.5	ENST00000397457.7	BLOC1S5	0.0222326	0.538622	NA	FALSE
1.5	ENST00000439343.2	BLOC1S5-TXNDC5	-0.0110803	0.809829	NA	FALSE
1.5	ENST00000220531.9	BLOC1S6	0.033724	0.444538	NA	FALSE
1.5	ENST00000358001.4	BLOC1S6P1	-0.00225008	0.811996	NA	FALSE
1.5	ENST00000264501.8	BLTP1	-0.0437945	0.132035	NA	FALSE
1.5	ENST00000528896.7	BLTP2	-0.0334234	0.204485	NA	FALSE
1.5	ENST00000192788.6	BLTP3A	-0.0318723	0.37071	NA	FALSE
1.5	ENST00000356828.7	BLTP3B	-0.00183474	0.840232	NA	FALSE
1.5	ENST00000265523.9	BLVRA	-0.0643244	0.0827164	NA	FALSE
1.5	ENST00000263368.9	BLVRB	-0.0244298	0.0783745	NA	FALSE
1.5	ENST00000367808.8	BLZF1	0.0582416	0.170691	NA	FALSE
1.5	ENST00000389707.8	BMAL1	-0.00312636	0.836359	NA	FALSE
1.5	ENST00000546179.5	BMAL2	0	1	NA	FALSE
1.5	ENST00000300006.9	BMERB1	0.0129028	0.761666	NA	FALSE
1.5	ENST00000354670.9	BMF	-0.0459152	0.28509	NA	FALSE
1.5	ENST00000376663.8	BMI1	0.108194	0.0662677	NA	FALSE
1.5	ENST00000306385.10	BMP1	0.00265866	0.714709	NA	FALSE
1.5	ENST00000502871.5	BMP2K	0.0230594	0.190616	NA	FALSE
1.5	ENST00000564925.1	BMP2K-DT	0.00740843	0.530006	NA	FALSE
1.5	ENST00000245451.9	BMP4	0	1	NA	FALSE
1.5	ENST00000370830.4	BMP5	0.0346323	0.0680478	NA	FALSE
1.5	ENST00000395863.8	BMP7	0.0486528	0.142778	NA	FALSE
1.5	ENST00000649409.2	BMPER	-0.0185413	0.270061	NA	FALSE
1.5	ENST00000372037.8	BMPR1A	0.0653002	0.192195	NA	FALSE
1.5	ENST00000374574.2	BMPR2	-0.0233147	0.630441	NA	FALSE
1.5	ENST00000374518.6	BMS1	-0.0221013	0.649933	0.943315	FALSE
1.5	ENST00000413293.1	BMS1P20	0.00337882	0.643536	NA	FALSE
1.5	ENST00000297145.9	BMT2	-0.0162777	0.704178	NA	FALSE
1.5	ENST00000345382.7	BNC1	-0.026338	0.251865	NA	FALSE
1.5	ENST00000545497.5	BNC2	-0.00597194	0.874625	NA	FALSE
1.5	ENST00000450445.1	BNC2-AS1	0.0334103	0.0308699	NA	FALSE
1.5	ENST00000351486.10	BNIP1	0.0154344	0.640185	NA	FALSE
1.5	ENST00000607373.6	BNIP2	0.0897184	0.123415	0.586254	FALSE
1.5	ENST00000368636.9	BNIP3	0.0171363	0.674692	NA	FALSE
1.5	ENST00000380629.7	BNIP3L	0.0160011	0.736047	NA	FALSE
1.5	ENST00000547295.2	BNIP3P1	0.00719427	0.54954	NA	FALSE
1.5	ENST00000484034.1	BOC	0	1	NA	FALSE
1.5	ENST00000285908.5	BOD1	0.0480811	0.304933	NA	FALSE
1.5	ENST00000040738.10	BOD1L1	-0.0432717	0.197129	NA	FALSE
1.5	ENST00000318407.5	BOK	-0.0160316	0.290004	NA	FALSE
1.5	ENST00000369152.6	BOLA1	0.029146	0.311626	NA	FALSE
1.5	ENST00000327428.10	BOLA3	-0.00518587	0.906211	NA	FALSE
1.5	ENST00000656407.1	BOLA3-DT	0.0476738	0.0760613	NA	FALSE
1.5	ENST00000569669.6	BOP1	0.011702	0.556852	NA	FALSE
1.5	ENST00000390667.11	BORA	-0.0535809	0.169463	NA	FALSE
1.5	ENST00000314565.9	BORCS5	-0.0105993	0.601019	NA	FALSE
1.5	ENST00000389017.6	BORCS6	0.0234703	0.569285	NA	FALSE
1.5	ENST00000369883.3	BORCS7	-0.00722595	0.740344	NA	FALSE
1.5	ENST00000299353.6	BORCS7-ASMT	-0.0125738	0.51364	NA	FALSE
1.5	ENST00000462790.8	BORCS8	0.010448	0.268705	NA	FALSE
1.5	ENST00000514819.7	BORCS8-MEF2B	0	1	NA	FALSE
1.5	ENST00000344924.8	BPGM	-0.00953125	0.761135	NA	FALSE
1.5	ENST00000380379.10	BPHL	0.0140805	0.473973	NA	FALSE
1.5	ENST00000354807.7	BPNT1	-0.029902	0.295753	NA	FALSE
1.5	ENST00000262644.9	BPNT2	0.00234683	0.959946	NA	FALSE
1.5	ENST00000306378.11	BPTF	-0.0343957	0.449902	NA	FALSE
1.5	ENST00000496384.7	BRAF	0.0162206	0.668568	NA	FALSE
1.5	ENST00000419234.9	BRAP	-0.00603149	0.88504	NA	FALSE
1.5	ENST00000340611.9	BRAT1	0.0291628	0.440183	NA	FALSE
1.5	ENST00000700182.1	BRCA1	0.00755834	0.234168	NA	FALSE
1.5	ENST00000713678.1	BRCA2	-0.0172639	0.674441	NA	FALSE
1.5	ENST00000330045.12	BRCC3	0.0298739	0.16213	NA	FALSE
1.5	ENST00000508559.1	BRCC3P1	0.00157308	0.764183	NA	FALSE
1.5	ENST00000216267.12	BRD1	-0.0161944	0.6789	NA	FALSE
1.5	ENST00000381461.6	BRD10	0.0181252	0.505976	NA	FALSE
1.5	ENST00000374825.9	BRD2	0.0592164	0.268684	0.803279	FALSE
1.5	ENST00000303407.12	BRD3	-0.0104922	0.825764	0.952158	FALSE
1.5	ENST00000432807.1	BRD3OS	0.0156224	0.625538	NA	FALSE
1.5	ENST00000263377.6	BRD4	0.0413502	0.413115	0.867248	FALSE
1.5	ENST00000394689.2	BRD7	-0.209761	0.000440316	NA	FALSE
1.5	ENST00000466133.1	BRD7P2	-0.0359913	0.227314	NA	FALSE
1.5	ENST00000406170.1	BRD7P4	-0.0194338	0.0580865	NA	FALSE
1.5	ENST00000230901.9	BRD8	-0.0121115	0.795193	NA	FALSE
1.5	ENST00000467963.6	BRD9	0.0465192	0.239149	NA	FALSE
1.5	ENST00000548421.2	BRF1	-0.00405259	0.631788	NA	FALSE
1.5	ENST00000714160.1	BRF2	-0.0164751	0.728822	NA	FALSE
1.5	ENST00000297290.4	BRI3	0.0367908	0.399406	NA	FALSE
1.5	ENST00000341446.9	BRI3BP	-0.0584967	0.155262	NA	FALSE
1.5	ENST00000328540.8	BRICD5	-0.00186569	0.756737	NA	FALSE
1.5	ENST00000361539.5	BRINP2	-0.00328287	0.790788	NA	FALSE
1.5	ENST00000682989.1	BRIP1	0.0456158	0.183605	NA	FALSE
1.5	ENST00000336767.6	BRIX1	-0.0417534	0.408812	0.867248	FALSE
1.5	ENST00000530758.2	BRK1	0.053745	0.289345	NA	FALSE
1.5	ENST00000359957.8	BRMS1	0.00225802	0.945721	NA	FALSE
1.5	ENST00000216807.12	BRMS1L	-0.030924	0.280119	NA	FALSE
1.5	ENST00000340934.10	BROX	0.0038956	0.902095	NA	FALSE
1.5	ENST00000684199.1	BRPF1	0.115007	0.0641565	NA	FALSE
1.5	ENST00000357641.10	BRPF3	0.0141627	0.700287	NA	FALSE
1.5	ENST00000309383.6	BRSK1	-0.034535	0.171363	NA	FALSE
1.5	ENST00000380800.7	BRWD1	0.0199998	0.114191	NA	FALSE
1.5	ENST00000435608.1	BRWD1-IT1	0.0115208	0.398548	NA	FALSE
1.5	ENST00000373275.5	BRWD3	-0.0579605	0.0194032	NA	FALSE
1.5	ENST00000682223.1	BSCL2	0.0505198	0.130007	NA	FALSE
1.5	ENST00000341071.11	BSDC1	-0.0278948	0.554817	NA	FALSE
1.5	ENST00000333511.9	BSG	-0.0191018	0.587163	NA	FALSE
1.5	ENST00000590292.6	BSG-AS1	-0.0152685	0.493835	NA	FALSE
1.5	ENST00000265990.12	BTAF1	-0.0252508	0.532068	NA	FALSE
1.5	ENST00000261721.9	BTBD1	-0.00503132	0.821877	NA	FALSE
1.5	ENST00000278174.10	BTBD10	0.115045	0.0121371	NA	FALSE
1.5	ENST00000549824.1	BTBD10P1	-0.0133535	0.441583	NA	FALSE
1.5	ENST00000450269.6	BTBD19	-0.00349443	0.869339	NA	FALSE
1.5	ENST00000255608.9	BTBD2	0.0392578	0.167965	NA	FALSE
1.5	ENST00000254977.7	BTBD3	0.0264515	0.486512	NA	FALSE
1.5	ENST00000392554.8	BTBD6	-0.0350464	0.477125	NA	FALSE
1.5	ENST00000554565.5	BTBD7	0.00780994	0.579952	NA	FALSE
1.5	ENST00000447253.1	BTBD7P1	0.0212982	0.0325777	NA	FALSE
1.5	ENST00000314100.10	BTBD9	0.000926043	0.97433	NA	FALSE
1.5	ENST00000427382.2	BTD	0.00555165	0.611396	NA	FALSE
1.5	ENST00000678135.1	BTF3	-0.0608919	0.261111	0.801335	FALSE
1.5	ENST00000607001.2	BTF3-DT	0	1	NA	FALSE
1.5	ENST00000489308.6	BTF3L4	-0.0392888	0.39678	NA	FALSE
1.5	ENST00000433415.1	BTF3P10	-0.00759036	0.343565	NA	FALSE
1.5	ENST00000635481.1	BTF3P16	-0.0259346	0.0258977	NA	FALSE
1.5	ENST00000256015.5	BTG1	0.130943	0.0448585	0.425069	FALSE
1.5	ENST00000290551.5	BTG2	0.0237423	0.6239	0.938578	FALSE
1.5	ENST00000339775.10	BTG3	0.0747346	0.174149	0.67929	FALSE
1.5	ENST00000690626.2	BTG3-AS1	-0.0196816	0.279319	NA	FALSE
1.5	ENST00000312541.10	BTN2A1	-0.0984117	0.020316	NA	FALSE
1.5	ENST00000469230.5	BTN2A2	-0.00615232	0.579149	NA	FALSE
1.5	ENST00000466808.2	BTN2A3P	0.0169521	0.250195	NA	FALSE
1.5	ENST00000289361.11	BTN3A1	-0.00486411	0.814552	NA	FALSE
1.5	ENST00000377708.7	BTN3A2	-0.0330126	0.172902	NA	FALSE
1.5	ENST00000244519.7	BTN3A3	0.0188753	0.48928	NA	FALSE
1.5	ENST00000370187.8	BTRC	0.0624728	0.14911	NA	FALSE
1.5	ENST00000409311.5	BUB1	0.110811	0.0260885	NA	FALSE
1.5	ENST00000412359.7	BUB1B	-0.0216044	0.650106	NA	FALSE
1.5	ENST00000368859.6	BUB3	-0.00910086	0.76639	NA	FALSE
1.5	ENST00000260210.5	BUD13	-0.0347155	0.46257	NA	FALSE
1.5	ENST00000265758.7	BUD23	0.0355709	0.355943	NA	FALSE
1.5	ENST00000222969.10	BUD31	0.0595975	0.242196	NA	FALSE
1.5	ENST00000230340.9	BYSL	0.0547935	0.281342	NA	FALSE
1.5	ENST00000409600.6	BZW1	0.0880773	0.0988575	NA	FALSE
1.5	ENST00000454901.1	BZW1P1	-0.00252664	0.837793	NA	FALSE
1.5	ENST00000473537.1	BZW1P2	0.0231762	0.43896	NA	FALSE
1.5	ENST00000258761.8	BZW2	-0.00329013	0.943532	0.98693	FALSE
1.5	ENST00000409178.5	C10orf55	0.00722684	0.291266	NA	FALSE
1.5	ENST00000481909.2	C10orf88	0.0480048	0.170793	NA	FALSE
1.5	ENST00000473970.3	C10orf95-AS1	-0.00120514	0.946329	NA	FALSE
1.5	ENST00000533310.5	C11orf24	0.00112061	0.950474	NA	FALSE
1.5	ENST00000528099.5	C11orf54	0.0218958	0.0559456	NA	FALSE
1.5	ENST00000228136.9	C11orf58	-0.00541719	0.902752	NA	FALSE
1.5	ENST00000438576.3	C11orf68	0.136609	0.0332006	0.372557	FALSE
1.5	ENST00000623205.2	C11orf71	-0.00858126	0.718764	NA	FALSE
1.5	ENST00000617612.3	C11orf96	-0.0577189	0.179782	0.685172	FALSE
1.5	ENST00000524958.6	C11orf98	-0.0125255	0.672316	NA	FALSE
1.5	ENST00000545746.5	C12orf4	0.00794494	0.665263	NA	FALSE
1.5	ENST00000288757.7	C12orf43	-0.00404346	0.921386	NA	FALSE
1.5	ENST00000229281.6	C12orf57	0.0759051	0.0882787	NA	FALSE
1.5	ENST00000443585.6	C12orf75	-0.0399492	0.277556	NA	FALSE
1.5	ENST00000615315.2	C12orf76	0.0540722	0.199027	NA	FALSE
1.5	ENST00000554203.1	C14orf119	-0.00927362	0.30207	NA	FALSE
1.5	ENST00000556728.1	C14orf132	-0.0119765	0.157223	NA	FALSE
1.5	ENST00000325192.8	C14orf28	0.00202446	0.947315	NA	FALSE
1.5	ENST00000299088.11	C14orf93	-0.0507923	0.0232097	NA	FALSE
1.5	ENST00000360639.6	C15orf39	0.00694638	0.872881	NA	FALSE
1.5	ENST00000565712.1	C15orf40	-0.00675897	0.474998	NA	FALSE
1.5	ENST00000557807.1	C15orf61	0.00898515	0.840187	NA	FALSE
1.5	ENST00000378611.8	C16orf46	0.0103978	0.656386	NA	FALSE
1.5	ENST00000284245.9	C16orf74	0.00158739	0.789605	NA	FALSE
1.5	ENST00000285697.9	C16orf87	-0.0017034	0.971476	NA	FALSE
1.5	ENST00000253461.8	C16orf95	0.0047031	0.582123	NA	FALSE
1.5	ENST00000542475.3	C17orf100	-0.035361	0.199075	NA	FALSE
1.5	ENST00000439424.6	C17orf49	0.000544706	0.988611	NA	FALSE
1.5	ENST00000580729.3	C17orf58	-0.0428355	0.352516	NA	FALSE
1.5	ENST00000577809.6	C17orf75	-0.00426928	0.858988	NA	FALSE
1.5	ENST00000255557.8	C17orf80	-0.00519553	0.650317	NA	FALSE
1.5	ENST00000618334.1	C18orf21	-0.0893043	0.0996551	NA	FALSE
1.5	ENST00000318240.8	C18orf32	0.00679382	0.883524	NA	FALSE
1.5	ENST00000300091.5	C18orf54	0.00379365	0.914034	NA	FALSE
1.5	ENST00000592153.5	C19orf12	0.0286463	0.119104	NA	FALSE
1.5	ENST00000436106.3	C19orf25	-0.0494452	0.16465	NA	FALSE
1.5	ENST00000221671.8	C19orf44	0.000128894	0.988129	NA	FALSE
1.5	ENST00000392035.6	C19orf47	-0.090476	0.0531473	NA	FALSE
1.5	ENST00000598463.5	C19orf48P	0.0160513	0.673186	NA	FALSE
1.5	ENST00000593274.1	C19orf53	0.0168222	0.700001	NA	FALSE
1.5	ENST00000408991.4	C19orf73	0.012626	0.584514	NA	FALSE
1.5	ENST00000355848.7	C1D	-0.0140348	0.645307	NA	FALSE
1.5	ENST00000426049.1	C1DP1	0.00138916	0.913242	NA	FALSE
1.5	ENST00000436587.7	C1GALT1	-0.0108035	0.722172	NA	FALSE
1.5	ENST00000371313.2	C1GALT1C1	-0.0288118	0.119628	NA	FALSE
1.5	ENST00000510813.1	C1GALT1P2	-6.63641e-05	0.989266	NA	FALSE
1.5	ENST00000225698.8	C1QBP	-0.0277298	0.569427	NA	FALSE
1.5	ENST00000311661.4	C1QTNF1	-0.00102079	0.907343	NA	FALSE
1.5	ENST00000393975.4	C1QTNF2	-0.0054835	0.338901	NA	FALSE
1.5	ENST00000231338.7	C1QTNF3	0.00348048	0.464921	NA	FALSE
1.5	ENST00000382079.3	C1QTNF3-AMACR	0.0427044	0.204514	NA	FALSE
1.5	ENST00000337843.7	C1QTNF6	0.00381748	0.577476	NA	FALSE
1.5	ENST00000294889.6	C1orf115	-0.0181172	0.0671124	NA	FALSE
1.5	ENST00000373042.5	C1orf122	0.10185	0.00602853	NA	FALSE
1.5	ENST00000318906.6	C1orf131	0.0524245	0.208196	NA	FALSE
1.5	ENST00000379339.5	C1orf159	0.0154129	0.237346	NA	FALSE
1.5	ENST00000361605.4	C1orf174	0.00820792	0.83169	NA	FALSE
1.5	ENST00000366663.10	C1orf198	0.0940181	0.109546	NA	FALSE
1.5	ENST00000235307.7	C1orf21	0.0336318	0.413368	NA	FALSE
1.5	ENST00000605589.1	C1orf21-DT	0.00388214	0.416063	NA	FALSE
1.5	ENST00000270815.5	C1orf216	0.0116164	0.725422	NA	FALSE
1.5	ENST00000521244.1	C1orf220	-0.00458372	0.338618	NA	FALSE
1.5	ENST00000458626.4	C1orf226	-0.00989678	0.810144	NA	FALSE
1.5	ENST00000272139.5	C1orf35	0.0240411	0.548613	NA	FALSE
1.5	ENST00000368518.5	C1orf43	-0.0726094	0.0671577	NA	FALSE
1.5	ENST00000372525.7	C1orf50	0.0218409	0.521039	NA	FALSE
1.5	ENST00000471115.6	C1orf52	0.0091971	0.833296	NA	FALSE
1.5	ENST00000369098.3	C1orf54	7.72155e-06	0.998773	NA	FALSE
1.5	ENST00000368926.6	C1orf56	0.00270283	0.797038	NA	FALSE
1.5	ENST00000294811.2	C1orf74	0.0449468	0.270584	NA	FALSE
1.5	ENST00000360321.7	C20orf96	0.0174053	0.277006	NA	FALSE
1.5	ENST00000397683.5	C21orf58	0.0223059	0.0285482	NA	FALSE
1.5	ENST00000400559.7	C21orf91	-0.0151038	0.681235	NA	FALSE
1.5	ENST00000399562.9	C22orf39	-0.0052104	0.903338	NA	FALSE
1.5	ENST00000660688.1	C22orf46P	0.00676233	0.520088	NA	FALSE
1.5	ENST00000329623.11	C2CD2	-0.012894	0.319633	NA	FALSE
1.5	ENST00000336702.7	C2CD2L	-0.0756465	0.0597522	NA	FALSE
1.5	ENST00000334126.12	C2CD3	0.0457899	0.107395	NA	FALSE
1.5	ENST00000355522.5	C2CD4A	0.0742093	0.189178	0.698289	FALSE
1.5	ENST00000380392.4	C2CD4B	-0.0429508	0.344578	NA	FALSE
1.5	ENST00000332235.8	C2CD4C	0.00293163	0.536516	NA	FALSE
1.5	ENST00000333957.8	C2CD5	-0.0334802	0.0963328	NA	FALSE
1.5	ENST00000653458.1	C2orf27A	-0.00425342	0.752637	NA	FALSE
1.5	ENST00000264434.7	C2orf42	-0.0165876	0.566465	NA	FALSE
1.5	ENST00000258457.7	C2orf49	-0.00535757	0.899021	NA	FALSE
1.5	ENST00000610036.2	C2orf49-DT	0.0365266	0.137805	NA	FALSE
1.5	ENST00000306336.6	C2orf68	0.00805904	0.802687	NA	FALSE
1.5	ENST00000319974.6	C2orf69	0.0364204	0.469996	0.892001	FALSE
1.5	ENST00000426997.5	C2orf74	-0.000387187	0.952024	NA	FALSE
1.5	ENST00000420918.3	C2orf74-DT	0.0456447	0.197922	NA	FALSE
1.5	ENST00000334816.12	C2orf76	0.0178083	0.212287	NA	FALSE
1.5	ENST00000599501.6	C2orf92	0.0082553	0.38752	NA	FALSE
1.5	ENST00000307637.5	C3AR1	0.00254751	0.733988	NA	FALSE
1.5	ENST00000340171.7	C3orf33	0.0185896	0.543694	NA	FALSE
1.5	ENST00000486971.1	C3orf38	0.0141114	0.431914	NA	FALSE
1.5	ENST00000326474.5	C3orf80	-0.00042023	0.931777	NA	FALSE
1.5	ENST00000399075.6	C4orf3	0.0574035	0.210087	NA	FALSE
1.5	ENST00000281146.9	C4orf33	-0.0209548	0.19045	NA	FALSE
1.5	ENST00000379205.5	C4orf46	-0.0531961	0.311407	NA	FALSE
1.5	ENST00000231512.5	C5orf15	-0.0011837	0.980312	0.998111	FALSE
1.5	ENST00000325366.14	C5orf22	-0.0175929	0.673086	NA	FALSE
1.5	ENST00000338051.4	C5orf24	0.0683881	0.130404	NA	FALSE
1.5	ENST00000306862.7	C5orf34	-0.0278522	0.364789	NA	FALSE
1.5	ENST00000332290.4	C6orf120	-0.00964517	0.824805	NA	FALSE
1.5	ENST00000293604.10	C6orf136	-0.0192442	0.559744	NA	FALSE
1.5	ENST00000529246.4	C6orf141	-0.000330437	0.965298	NA	FALSE
1.5	ENST00000408925.4	C6orf226	0.0540218	0.089719	NA	FALSE
1.5	ENST00000375911.2	C6orf47	0.047775	0.287793	NA	FALSE
1.5	ENST00000378119.9	C6orf62	-0.0819064	0.1571	0.648524	FALSE
1.5	ENST00000480824.7	C6orf89	0.0485562	0.231367	NA	FALSE
1.5	ENST00000350427.5	C7orf25	0.0609513	0.129557	NA	FALSE
1.5	ENST00000357429.10	C7orf50	-0.0374441	0.180938	NA	FALSE
1.5	ENST00000331434.7	C8orf33	0.00489097	0.908527	NA	FALSE
1.5	ENST00000518860.1	C8orf44	-0.0392576	0.0022067	NA	FALSE
1.5	ENST00000297324.5	C8orf48	-0.0142119	0.707837	NA	FALSE
1.5	ENST00000289989.10	C8orf58	-0.0232572	0.588855	NA	FALSE
1.5	ENST00000276704.6	C8orf76	0.0310834	0.477963	NA	FALSE
1.5	ENST00000313465.5	C8orf82	0.0341698	0.30636	NA	FALSE
1.5	ENST00000624034.1	C9orf163	-0.00813306	0.624323	NA	FALSE
1.5	ENST00000376854.6	C9orf40	0.010496	0.804724	NA	FALSE
1.5	ENST00000380003.8	C9orf72	0.0050432	0.829457	NA	FALSE
1.5	ENST00000372447.7	C9orf78	0.0387736	0.428205	NA	FALSE
1.5	ENST00000509955.1	C9orf78P2	0.00628604	0.451214	NA	FALSE
1.5	ENST00000486911.2	C9orf85	-0.0250113	0.184449	NA	FALSE
1.5	ENST00000344366.7	CA12	-0.0151092	0.426323	NA	FALSE
1.5	ENST00000321764.4	CA13	-0.0042302	0.396036	NA	FALSE
1.5	ENST00000318636.8	CA5B	0.0057134	0.763128	NA	FALSE
1.5	ENST00000333916.8	CAAP1	0.0105214	0.748632	NA	FALSE
1.5	ENST00000258418.10	CAB39	-0.0275803	0.508104	NA	FALSE
1.5	ENST00000347776.9	CAB39L	0.0131434	0.296469	NA	FALSE
1.5	ENST00000330194.2	CABCOCO1	0	1	NA	FALSE
1.5	ENST00000263119.10	CABIN1	0.02853	0.536259	NA	FALSE
1.5	ENST00000256925.12	CABLES1	-0.0216349	0.592423	NA	FALSE
1.5	ENST00000279101.10	CABLES2	-0.00845235	0.712152	NA	FALSE
1.5	ENST00000399481.6	CABYR	0	1	NA	FALSE
1.5	ENST00000291722.11	CACFD1	0.0132637	0.157848	NA	FALSE
1.5	ENST00000290039.6	CACHD1	-0.0471929	0.230378	NA	FALSE
1.5	ENST00000360228.11	CACNA1A	-0.0524415	0.217532	NA	FALSE
1.5	ENST00000327702.12	CACNA1C	-0.0107314	0.487912	NA	FALSE
1.5	ENST00000352832.9	CACNA1G	0	1	NA	FALSE
1.5	ENST00000348261.11	CACNA1H	0.010651	0.214416	NA	FALSE
1.5	ENST00000356860.8	CACNA2D1	-0.0202899	0.60823	NA	FALSE
1.5	ENST00000394303.8	CACNB1	-0.00919728	0.401201	NA	FALSE
1.5	ENST00000324631.13	CACNB2	-0.030242	0.198113	NA	FALSE
1.5	ENST00000301050.7	CACNB3	0.0125705	0.614976	NA	FALSE
1.5	ENST00000262138.4	CACNG4	0.032885	0.302694	NA	FALSE
1.5	ENST00000221899.7	CACTIN	-0.00345736	0.914691	NA	FALSE
1.5	ENST00000369151.8	CACUL1	-0.228008	0.00750708	0.175874	FALSE
1.5	ENST00000405362.1	CACYBP	-0.0202066	0.355726	NA	FALSE
1.5	ENST00000453625.1	CACYBPP2	-0.0068189	0.791456	NA	FALSE
1.5	ENST00000264705.9	CAD	-0.0158383	0.704199	NA	FALSE
1.5	ENST00000222374.3	CADM4	-0.0125834	0.179076	NA	FALSE
1.5	ENST00000313070.11	CADPS2	-0.0140825	0.700423	NA	FALSE
1.5	ENST00000604200.2	CAHM	0.00104035	0.931424	NA	FALSE
1.5	ENST00000258947.8	CALCOCO2	0.00854398	0.834291	NA	FALSE
1.5	ENST00000392370.8	CALCRL	0.316122	0.000228568	NA	FALSE
1.5	ENST00000361675.7	CALD1	-0.0267349	0.587685	0.931209	FALSE
1.5	ENST00000260743.10	CALHM2	0.0309459	0.386733	NA	FALSE
1.5	ENST00000368599.4	CALHM5	-0.00223279	0.824952	NA	FALSE
1.5	ENST00000356978.9	CALM1	-0.0227979	0.589857	0.931209	FALSE
1.5	ENST00000442082.2	CALM1P1	0.00689776	0.623347	NA	FALSE
1.5	ENST00000452941.1	CALM1P2	0.00547347	0.614028	NA	FALSE
1.5	ENST00000655728.1	CALM2	-0.0483201	0.165974	NA	FALSE
1.5	ENST00000428512.1	CALM2P2	0.0608699	0.179181	NA	FALSE
1.5	ENST00000400429.3	CALM2P3	-0.00387294	0.912121	NA	FALSE
1.5	ENST00000430810.1	CALM2P4	0.00385223	0.623436	NA	FALSE
1.5	ENST00000391918.6	CALM3	0.0707567	0.0139499	NA	FALSE
1.5	ENST00000467889.3	CALML4	-0.00656006	0.665812	NA	FALSE
1.5	ENST00000586760.2	CALR	-0.0153963	0.74839	0.950007	FALSE
1.5	ENST00000535011.6	CALU	0.120957	0.0659498	0.467907	FALSE
1.5	ENST00000256460.8	CAMK1	0.0331581	0.312877	NA	FALSE
1.5	ENST00000378845.5	CAMK1D	0.00874497	0.505523	NA	FALSE
1.5	ENST00000009105.5	CAMK1G	-0.0107218	0.332379	NA	FALSE
1.5	ENST00000699382.1	CAMK2D	0.0968797	0.0620072	NA	FALSE
1.5	ENST00000322635.7	CAMK2G	-0.0268246	0.437668	NA	FALSE
1.5	ENST00000375078.4	CAMK2N1	0.0120746	0.354427	NA	FALSE
1.5	ENST00000348335.7	CAMKK1	-0.0164056	0.082661	NA	FALSE
1.5	ENST00000545538.5	CAMKK2	-0.0305234	0.434726	NA	FALSE
1.5	ENST00000378494.8	CAMKMT	0.00489841	0.766329	NA	FALSE
1.5	ENST00000678771.1	CAMLG	0.0288275	0.558787	0.919359	FALSE
1.5	ENST00000312405.10	CAMSAP1	0.182903	0.00835433	NA	FALSE
1.5	ENST00000651515.1	CAMSAP1-DT	-0.011251	0.518405	NA	FALSE
1.5	ENST00000236925.8	CAMSAP2	-0.023175	0.551282	NA	FALSE
1.5	ENST00000700417.1	CAMTA1	0.0116194	0.214155	NA	FALSE
1.5	ENST00000442889.1	CAMTA1-DT	0.00303973	0.75398	NA	FALSE
1.5	ENST00000427317.1	CAMTA1-IT1	0	1	NA	FALSE
1.5	ENST00000348066.8	CAMTA2	0.0234222	0.166872	NA	FALSE
1.5	ENST00000545606.6	CAND1	-0.115573	0.0617321	NA	FALSE
1.5	ENST00000295989.9	CAND2	0.00731972	0.593741	NA	FALSE
1.5	ENST00000302345.6	CANT1	-0.107341	0.0633045	NA	FALSE
1.5	ENST00000502673.6	CANX	-0.00732055	0.646095	NA	FALSE
1.5	ENST00000340450.7	CAP1	0.0532053	0.31354	0.847425	FALSE
1.5	ENST00000229922.7	CAP2	0.346425	0.000236136	NA	FALSE
1.5	ENST00000409724.5	CAPG	-0.00101963	0.880343	NA	FALSE
1.5	ENST00000279247.11	CAPN1	0.0101017	0.253344	NA	FALSE
1.5	ENST00000352879.8	CAPN10	0.00862715	0.688931	NA	FALSE
1.5	ENST00000567819.1	CAPN10-DT	-0.00266885	0.901436	NA	FALSE
1.5	ENST00000219611.7	CAPN15	0.00819665	0.757339	NA	FALSE
1.5	ENST00000295006.6	CAPN2	0.0601297	0.151615	NA	FALSE
1.5	ENST00000648180.1	CAPN5	-0.00756013	0.529852	NA	FALSE
1.5	ENST00000253693.7	CAPN7	-0.0606144	0.125647	NA	FALSE
1.5	ENST00000246533.8	CAPNS1	0.10556	0.0641886	NA	FALSE
1.5	ENST00000389645.7	CAPRIN1	0.0394148	0.437067	NA	FALSE
1.5	ENST00000298892.9	CAPRIN2	0.0105342	0.709896	NA	FALSE
1.5	ENST00000588776.8	CAPS	-0.00196754	0.751726	NA	FALSE
1.5	ENST00000699294.1	CAPS2	0	1	NA	FALSE
1.5	ENST00000263168.4	CAPZA1	0.0403103	0.428571	0.873927	FALSE
1.5	ENST00000361183.8	CAPZA2	-0.0736167	0.115394	NA	FALSE
1.5	ENST00000264202.8	CAPZB	0.0657846	0.225255	0.761254	FALSE
1.5	ENST00000251973.10	CARD10	0.0123217	0.159941	NA	FALSE
1.5	ENST00000673097.2	CARD16	0.0124465	0.425731	NA	FALSE
1.5	ENST00000375464.7	CARD19	0.0167341	0.650552	NA	FALSE
1.5	ENST00000254691.10	CARD6	0.0167931	0.361025	NA	FALSE
1.5	ENST00000391898.7	CARD8	-0.0221585	0.554478	NA	FALSE
1.5	ENST00000602172.1	CARD8-AS1	-0.0312742	0.469035	NA	FALSE
1.5	ENST00000402905.7	CARF	-0.0256383	0.028044	NA	FALSE
1.5	ENST00000311052.10	CARHSP1	0.0106396	0.822746	NA	FALSE
1.5	ENST00000327064.9	CARM1	0.00043975	0.991528	NA	FALSE
1.5	ENST00000329474.7	CARMIL1	0.00514269	0.729168	NA	FALSE
1.5	ENST00000545661.5	CARMIL2	0.0241868	0.157423	NA	FALSE
1.5	ENST00000518014.1	CARMN	0.0142502	0.128682	NA	FALSE
1.5	ENST00000376834.8	CARNMT1	0.0221444	0.447818	NA	FALSE
1.5	ENST00000307823.7	CARNS1	0	1	NA	FALSE
1.5	ENST00000278224.13	CARS1	-0.0387952	0.411579	NA	FALSE
1.5	ENST00000257347.9	CARS2	-0.0319967	0.120614	NA	FALSE
1.5	ENST00000426021.5	CASC2	-0.00323366	0.497175	NA	FALSE
1.5	ENST00000264645.12	CASC3	-0.0607172	0.211096	NA	FALSE
1.5	ENST00000297273.9	CASD1	-0.0197495	0.501994	NA	FALSE
1.5	ENST00000644219.1	CASK	0.0385107	0.107229	NA	FALSE
1.5	ENST00000321617.8	CASKIN2	0.0744579	0.00588679	NA	FALSE
1.5	ENST00000695717.1	CASP1	0.00416584	0.678665	NA	FALSE
1.5	ENST00000310447.10	CASP2	-0.138774	0.0403551	NA	FALSE
1.5	ENST00000393585.6	CASP3	-0.00729896	0.876581	0.97345	FALSE
1.5	ENST00000393150.7	CASP4	0.0190184	0.590457	NA	FALSE
1.5	ENST00000265164.7	CASP6	0.0516426	0.244186	NA	FALSE
1.5	ENST00000345633.8	CASP7	-0.098806	0.0877135	NA	FALSE
1.5	ENST00000696067.1	CASP8	-0.0584595	0.0361032	NA	FALSE
1.5	ENST00000333868.10	CASP9	-0.0570201	0.0276046	NA	FALSE
1.5	ENST00000309190.9	CAST	0.0428145	0.339898	NA	FALSE
1.5	ENST00000404953.7	CASTOR1	-0.00583265	0.620907	NA	FALSE
1.5	ENST00000616305.2	CASTOR2	0.00831378	0.83518	NA	FALSE
1.5	ENST00000328453.9	CASTOR3P	-0.00359061	0.451815	NA	FALSE
1.5	ENST00000344008.5	CASZ1	-0.0418528	0.00235734	NA	FALSE
1.5	ENST00000241052.5	CAT	-0.013515	0.771871	NA	FALSE
1.5	ENST00000393468.1	CAV1	-0.0378476	0.405627	0.867248	FALSE
1.5	ENST00000222693.5	CAV2	-0.0672776	0.223304	0.761254	FALSE
1.5	ENST00000357037.6	CAVIN1	0.0717999	0.176697	0.68245	FALSE
1.5	ENST00000304141.5	CAVIN2	-0.0295951	0.238354	NA	FALSE
1.5	ENST00000307584.6	CAVIN4	-0.0145179	0.398868	NA	FALSE
1.5	ENST00000590083.5	CBARP	-0.038607	0.310174	NA	FALSE
1.5	ENST00000344201.7	CBFA2T2	-0.0079569	0.778052	NA	FALSE
1.5	ENST00000268679.9	CBFA2T3	0.002736	0.677582	NA	FALSE
1.5	ENST00000290858.11	CBFB	0.038052	0.439886	0.876573	FALSE
1.5	ENST00000264033.6	CBL	-0.0762281	0.159373	0.652296	FALSE
1.5	ENST00000394030.8	CBLB	-0.00687577	0.886099	0.976655	FALSE
1.5	ENST00000440859.8	CBLL1	-0.044139	0.364071	NA	FALSE
1.5	ENST00000658766.1	CBLL1-AS1	-5.54118e-05	0.996972	NA	FALSE
1.5	ENST00000269503.9	CBLN2	0.0146545	0.307913	NA	FALSE
1.5	ENST00000290349.11	CBR1	0.0977756	0.0616133	NA	FALSE
1.5	ENST00000290354.6	CBR3	0.054636	0.131758	NA	FALSE
1.5	ENST00000306193.8	CBR4	0.000772814	0.976613	NA	FALSE
1.5	ENST00000225603.9	CBX1	-0.0712504	0.165863	NA	FALSE
1.5	ENST00000440184.1	CBX1P1	0.00145399	0.930363	NA	FALSE
1.5	ENST00000310942.9	CBX2	-0.00528839	0.909725	NA	FALSE
1.5	ENST00000337620.8	CBX3	-0.0146959	0.760736	0.950007	FALSE
1.5	ENST00000325243.6	CBX3P1	-0.00598985	0.411552	NA	FALSE
1.5	ENST00000441346.1	CBX3P10	-0.00369151	0.439428	NA	FALSE
1.5	ENST00000508108.2	CBX3P3	-0.00216651	0.733503	NA	FALSE
1.5	ENST00000552017.1	CBX3P5	0.015412	0.232769	NA	FALSE
1.5	ENST00000402326.1	CBX3P9	-0.0235451	0.37141	NA	FALSE
1.5	ENST00000269397.9	CBX4	-0.000483104	0.991092	0.999701	FALSE
1.5	ENST00000209875.9	CBX5	0.00964563	0.841232	0.95851	FALSE
1.5	ENST00000468470.1	CBX5P1	0.00412152	0.388429	NA	FALSE
1.5	ENST00000407418.8	CBX6	-0.275295	0.00278095	0.101764	FALSE
1.5	ENST00000216133.10	CBX7	0.0105981	0.559931	NA	FALSE
1.5	ENST00000269385.9	CBX8	-0.00485921	0.9168	NA	FALSE
1.5	ENST00000216029.8	CBY1	-0.0350429	0.429132	NA	FALSE
1.5	ENST00000318003.11	CC2D1A	0.0120378	0.19945	NA	FALSE
1.5	ENST00000284376.8	CC2D1B	0.00316583	0.914252	NA	FALSE
1.5	ENST00000514450.3	CC2D2A	0.00437732	0.7546	NA	FALSE
1.5	ENST00000543719.5	CCAR1	-0.00563119	0.474369	NA	FALSE
1.5	ENST00000308511.9	CCAR2	0.0386507	0.219437	NA	FALSE
1.5	ENST00000258214.3	CCDC102A	0.00921466	0.759768	NA	FALSE
1.5	ENST00000417826.3	CCDC103	-0.00306099	0.677808	NA	FALSE
1.5	ENST00000308964.7	CCDC106	-0.0149586	0.429833	NA	FALSE
1.5	ENST00000378409.7	CCDC107	0.0232816	0.292106	NA	FALSE
1.5	ENST00000506442.5	CCDC112	0.00896625	0.684571	NA	FALSE
1.5	ENST00000259229.7	CCDC115	-0.0221394	0.452904	NA	FALSE
1.5	ENST00000249064.9	CCDC117	0.0392845	0.428637	0.873927	FALSE
1.5	ENST00000292314.6	CCDC12	-0.0352205	0.386768	NA	FALSE
1.5	ENST00000603986.6	CCDC120	0.0222892	0.415586	NA	FALSE
1.5	ENST00000324364.4	CCDC121	-0.0145077	0.072575	NA	FALSE
1.5	ENST00000396496.7	CCDC125	-0.000580073	0.906185	NA	FALSE
1.5	ENST00000307471.8	CCDC126	0.0575834	0.0376615	NA	FALSE
1.5	ENST00000296824.4	CCDC127	-0.0158431	0.72515	NA	FALSE
1.5	ENST00000255784.6	CCDC134	0.0217326	0.553952	NA	FALSE
1.5	ENST00000329214.13	CCDC137	-0.0105523	0.813864	NA	FALSE
1.5	ENST00000295124.9	CCDC138	0.000651628	0.966152	NA	FALSE
1.5	ENST00000310351.8	CCDC14	-0.0134227	0.368755	NA	FALSE
1.5	ENST00000393965.8	CCDC142	0.0399309	0.213722	NA	FALSE
1.5	ENST00000692759.1	CCDC144NL-AS1	0.0384579	0.020908	NA	FALSE
1.5	ENST00000285871.5	CCDC146	-0.018666	0.0649992	NA	FALSE
1.5	ENST00000635206.3	CCDC149	-0.036521	0.0595936	NA	FALSE
1.5	ENST00000389175.9	CCDC150	-0.0270339	0.145696	NA	FALSE
1.5	ENST00000338306.8	CCDC157	-0.0053023	0.573764	NA	FALSE
1.5	ENST00000629482.3	CCDC163	-0.00791681	0.495676	NA	FALSE
1.5	ENST00000373408.4	CCDC167	-0.0400054	0.157119	NA	FALSE
1.5	ENST00000421127.6	CCDC17	-0.016729	0.112213	NA	FALSE
1.5	ENST00000380701.8	CCDC171	0.0336048	0.386301	NA	FALSE
1.5	ENST00000383794.7	CCDC174	0.0335828	0.432929	NA	FALSE
1.5	ENST00000370276.6	CCDC18	0.00847335	0.2479	NA	FALSE
1.5	ENST00000367805.7	CCDC181	0.00689758	0.196872	NA	FALSE
1.5	ENST00000369287.8	CCDC186	0.0630012	0.179781	NA	FALSE
1.5	ENST00000367910.5	CCDC190	0.00274295	0.897468	NA	FALSE
1.5	ENST00000522915.5	CCDC25	-0.0059286	0.265229	NA	FALSE
1.5	ENST00000617445.5	CCDC28A	0.0161931	0.561276	NA	FALSE
1.5	ENST00000373602.10	CCDC28B	0.00656749	0.735718	NA	FALSE
1.5	ENST00000378825.5	CCDC3	0.0248446	0.277402	NA	FALSE
1.5	ENST00000654683.1	CCDC30	-0.00109567	0.812806	NA	FALSE
1.5	ENST00000358005.7	CCDC32	-0.0750984	0.0318353	NA	FALSE
1.5	ENST00000317945.6	CCDC34	0.0341065	0.162169	NA	FALSE
1.5	ENST00000457422.6	CCDC43	-0.0258058	0.397907	NA	FALSE
1.5	ENST00000403162.7	CCDC47	-0.0269823	0.292684	NA	FALSE
1.5	ENST00000392455.9	CCDC50	-0.00133633	0.977698	0.996651	FALSE
1.5	ENST00000395694.7	CCDC51	0.00805512	0.753487	NA	FALSE
1.5	ENST00000256151.8	CCDC59	0.00219682	0.959778	NA	FALSE
1.5	ENST00000263102.7	CCDC6	0.00787982	0.860699	NA	FALSE
1.5	ENST00000326595.11	CCDC66	-0.000736084	0.963339	NA	FALSE
1.5	ENST00000321895.7	CCDC71	0.0296027	0.274549	NA	FALSE
1.5	ENST00000523505.3	CCDC71L	0.0795278	0.167412	0.667735	FALSE
1.5	ENST00000239830.9	CCDC77	-0.0686279	0.17939	NA	FALSE
1.5	ENST00000307522.5	CCDC8	0.000957047	0.980044	NA	FALSE
1.5	ENST00000439685.6	CCDC80	-0.0168779	0.255535	NA	FALSE
1.5	ENST00000354755.5	CCDC81	0.00749091	0.220577	NA	FALSE
1.5	ENST00000643839.1	CCDC82	0.0238543	0.198898	NA	FALSE
1.5	ENST00000380243.9	CCDC85C	-0.0455311	0.202287	NA	FALSE
1.5	ENST00000227520.10	CCDC86	-0.0817917	0.105711	NA	FALSE
1.5	ENST00000333861.5	CCDC87	7.25281e-05	0.992802	NA	FALSE
1.5	ENST00000646796.1	CCDC88A	0.0164347	0.0833969	NA	FALSE
1.5	ENST00000389857.11	CCDC88C	-0.0159	0.619999	NA	FALSE
1.5	ENST00000221922.11	CCDC9	-0.0150778	0.318987	NA	FALSE
1.5	ENST00000529689.6	CCDC90B	0.0654197	0.217733	NA	FALSE
1.5	ENST00000381259.5	CCDC91	0.0304617	0.11826	NA	FALSE
1.5	ENST00000238156.8	CCDC92	0.0102496	0.810749	NA	FALSE
1.5	ENST00000319432.9	CCDC93	-0.0847704	0.0475405	NA	FALSE
1.5	ENST00000310085.6	CCDC96	-0.00275114	0.749605	NA	FALSE
1.5	ENST00000269967.4	CCDC97	-0.0441488	0.287527	NA	FALSE
1.5	ENST00000397536.7	CCDC9B	0.00153413	0.903189	NA	FALSE
1.5	ENST00000376266.9	CCHCR1	-0.011196	0.177027	NA	FALSE
1.5	ENST00000225831.4	CCL2	-0.125313	0.0531401	0.431313	FALSE
1.5	ENST00000378569.2	CCL7	0.00843812	0.218269	NA	FALSE
1.5	ENST00000258781.11	CCM2	0.0742299	0.0600405	NA	FALSE
1.5	ENST00000451137.7	CCN1	0.0126809	0.781227	0.950007	FALSE
1.5	ENST00000367976.4	CCN2	0.220576	0.00709517	0.175874	FALSE
1.5	ENST00000255465.8	CCNA1	0.0434336	0.0436653	NA	FALSE
1.5	ENST00000274026.10	CCNA2	-0.0688823	0.212662	0.740709	FALSE
1.5	ENST00000256442.10	CCNB1	-0.0210918	0.66298	0.943315	FALSE
1.5	ENST00000398163.6	CCNB1IP1	-0.0354889	0.333898	NA	FALSE
1.5	ENST00000621385.1	CCNB2	0.0213617	0.657886	0.943315	FALSE
1.5	ENST00000399411.2	CCNB2P1	0.00699081	0.398023	NA	FALSE
1.5	ENST00000482541.2	CCNC	-0.018144	0.482022	NA	FALSE
1.5	ENST00000227507.3	CCND1	-0.190041	0.0100147	0.207902	FALSE
1.5	ENST00000372987.8	CCND3	0.0642784	0.00775578	NA	FALSE
1.5	ENST00000300213.9	CCNDBP1	-0.014311	0.519209	NA	FALSE
1.5	ENST00000262643.8	CCNE1	0.0419109	0.216159	NA	FALSE
1.5	ENST00000520509.5	CCNE2	-0.0103668	0.740966	NA	FALSE
1.5	ENST00000397066.9	CCNF	-0.0254179	0.592679	NA	FALSE
1.5	ENST00000340828.7	CCNG1	-0.00508068	0.904086	NA	FALSE
1.5	ENST00000509972.1	CCNG2	0.00702785	0.298051	NA	FALSE
1.5	ENST00000508855.5	CCNH	-0.00799016	0.789153	NA	FALSE
1.5	ENST00000237654.9	CCNI	-0.0438461	0.393484	0.867248	FALSE
1.5	ENST00000265992.9	CCNJ	-0.0298163	0.53468	NA	FALSE
1.5	ENST00000257536.13	CCNJL	0.0362712	0.183521	NA	FALSE
1.5	ENST00000389879.9	CCNK	-0.0632408	0.182824	NA	FALSE
1.5	ENST00000295926.8	CCNL1	-0.149203	0.0351153	0.382898	FALSE
1.5	ENST00000400809.8	CCNL2	-0.0406321	0.415766	NA	FALSE
1.5	ENST00000282572.5	CCNO	0.00599941	0.579285	NA	FALSE
1.5	ENST00000440428.5	CCNQ	-0.0367721	0.240952	NA	FALSE
1.5	ENST00000261900.8	CCNT1	-0.212686	0.0105092	0.21405	FALSE
1.5	ENST00000264157.10	CCNT2	-0.00373488	0.937585	0.98693	FALSE
1.5	ENST00000428857.2	CCNT2-AS1	-0.0123318	0.127453	NA	FALSE
1.5	ENST00000265375.13	CCNY	-0.114729	0.0718614	0.47085	FALSE
1.5	ENST00000603160.5	CCNY-AS1	-0.00255544	0.76386	NA	FALSE
1.5	ENST00000339882.9	CCNYL1	0.033534	0.126626	NA	FALSE
1.5	ENST00000381396.9	CCP110	-0.0314338	0.458367	NA	FALSE
1.5	ENST00000310958.10	CCPG1	-0.0701128	0.108397	NA	FALSE
1.5	ENST00000310190.8	CCS	0.00161363	0.89241	NA	FALSE
1.5	ENST00000366686.1	CCSAP	-0.0590161	0.0810301	NA	FALSE
1.5	ENST00000359979.8	CCSER2	0.0065604	0.487864	NA	FALSE
1.5	ENST00000454390.2	CCSER2P1	0.014994	0.109556	NA	FALSE
1.5	ENST00000544368.6	CCT2	-0.041807	0.411654	0.867248	FALSE
1.5	ENST00000472765.6	CCT3	0.0235428	0.322252	NA	FALSE
1.5	ENST00000394440.8	CCT4	0.0121531	0.800773	0.952158	FALSE
1.5	ENST00000515390.5	CCT5	-0.0194365	0.687323	NA	FALSE
1.5	ENST00000502314.1	CCT5P1	-0.00609845	0.5612	NA	FALSE
1.5	ENST00000432974.1	CCT5P2	0.000602563	0.969635	NA	FALSE
1.5	ENST00000275603.9	CCT6A	0.0586856	0.275293	0.805326	FALSE
1.5	ENST00000507234.1	CCT6P2	0.00650169	0.550992	NA	FALSE
1.5	ENST00000258091.10	CCT7	0.00181162	0.969779	0.994657	FALSE
1.5	ENST00000286788.9	CCT8	-0.015246	0.75237	0.950007	FALSE
1.5	ENST00000413611.2	CCT8P1	-0.0421081	0.0658008	NA	FALSE
1.5	ENST00000325974.9	CCZ1	-0.0548583	0.229564	NA	FALSE
1.5	ENST00000287097.6	CD109	-0.00861555	0.749991	NA	FALSE
1.5	ENST00000428865.2	CD109-AS1	-0.0567093	0.0695278	NA	FALSE
1.5	ENST00000322008.9	CD151	0.0472014	0.253542	NA	FALSE
1.5	ENST00000313599.8	CD163L1	0.00543398	0.511641	NA	FALSE
1.5	ENST00000275080.11	CD164	0.00333729	0.942424	NA	FALSE
1.5	ENST00000308611.8	CD200R1	-0.00469624	0.327045	NA	FALSE
1.5	ENST00000311330.4	CD248	0.0165632	0.687645	NA	FALSE
1.5	ENST00000381573.8	CD274	0.0442758	0.20686	NA	FALSE
1.5	ENST00000318424.9	CD276	-0.0157499	0.656386	NA	FALSE
1.5	ENST00000359314.5	CD2AP	-0.140686	0.00287638	NA	FALSE
1.5	ENST00000305596.8	CD2BP2	0.0582561	0.257732	NA	FALSE
1.5	ENST00000301458.10	CD320	-0.0170077	0.319241	NA	FALSE
1.5	ENST00000447544.7	CD36	-0.00485173	0.405059	NA	FALSE
1.5	ENST00000372276.7	CD40	0.00632571	0.295258	NA	FALSE
1.5	ENST00000263398.11	CD44	0.146671	0.0332974	0.372557	FALSE
1.5	ENST00000322875.8	CD46	0.00642422	0.758733	NA	FALSE
1.5	ENST00000355354.13	CD47	-0.0139362	0.71509	NA	FALSE
1.5	ENST00000369489.10	CD58	-0.0578729	0.027658	NA	FALSE
1.5	ENST00000643183.1	CD59	0.0774541	0.0132566	NA	FALSE
1.5	ENST00000257857.9	CD63	0.130886	0.0515375	0.425069	FALSE
1.5	ENST00000552576.3	CD63-AS1	-0.00986022	0.486689	NA	FALSE
1.5	ENST00000221972.8	CD79A	-0.00133019	0.808724	NA	FALSE
1.5	ENST00000526072.5	CD81	-0.0777146	0.0620223	NA	FALSE
1.5	ENST00000227155.9	CD82	0.00744774	0.628799	NA	FALSE
1.5	ENST00000379153.4	CD83	0.0046229	0.87516	NA	FALSE
1.5	ENST00000009180.10	CD9	-0.00513183	0.340407	NA	FALSE
1.5	ENST00000370377.8	CD99L2	0.0347337	0.182772	NA	FALSE
1.5	ENST00000251108.10	CDADC1	0.0279687	0.0119845	NA	FALSE
1.5	ENST00000356231.4	CDAN1	0.00308397	0.909109	NA	FALSE
1.5	ENST00000281141.9	CDC123	-0.013951	0.767966	NA	FALSE
1.5	ENST00000336454.5	CDC14A	-0.0018888	0.918085	NA	FALSE
1.5	ENST00000375240.7	CDC14B	0.010764	0.270581	NA	FALSE
1.5	ENST00000252457.9	CDC16	0.0849618	0.0725342	NA	FALSE
1.5	ENST00000310955.11	CDC20	0.14231	0.0322495	NA	FALSE
1.5	ENST00000488829.1	CDC20P1	-0.0115411	0.641706	NA	FALSE
1.5	ENST00000394886.7	CDC23	0.0700501	0.170792	NA	FALSE
1.5	ENST00000302506.8	CDC25A	-0.0928058	0.11013	NA	FALSE
1.5	ENST00000340833.4	CDC25B	0.00970228	0.23386	NA	FALSE
1.5	ENST00000323760.11	CDC25C	0.168185	0.00358782	NA	FALSE
1.5	ENST00000066544.8	CDC27	-0.0259533	0.532506	NA	FALSE
1.5	ENST00000445384.1	CDC27P1	-0.00920641	0.21492	NA	FALSE
1.5	ENST00000635418.1	CDC27P3	-0.0110397	0.137257	NA	FALSE
1.5	ENST00000215574.9	CDC34	-0.024838	0.584669	NA	FALSE
1.5	ENST00000222005.7	CDC37	-0.0660689	0.203365	NA	FALSE
1.5	ENST00000381854.4	CDC37L1	-0.0480107	0.324377	NA	FALSE
1.5	ENST00000609131.3	CDC37L1-DT	0.00488633	0.370471	NA	FALSE
1.5	ENST00000307731.2	CDC40	-0.0945731	0.0682563	NA	FALSE
1.5	ENST00000656825.1	CDC42	0.0589709	0.273059	0.803727	FALSE
1.5	ENST00000334218.9	CDC42BPA	-0.0532332	0.154191	NA	FALSE
1.5	ENST00000361246.7	CDC42BPB	-0.0115992	0.791508	NA	FALSE
1.5	ENST00000249014.5	CDC42EP1	-0.00363621	0.707949	NA	FALSE
1.5	ENST00000279249.3	CDC42EP2	0.0194592	0.452219	NA	FALSE
1.5	ENST00000295324.4	CDC42EP3	-0.00172051	0.971061	0.99479	FALSE
1.5	ENST00000335793.4	CDC42EP4	-0.0220895	0.649839	0.943315	FALSE
1.5	ENST00000301200.3	CDC42EP5	0	1	NA	FALSE
1.5	ENST00000421246.1	CDC42P6	0.000144078	0.989482	NA	FALSE
1.5	ENST00000357235.6	CDC42SE1	-0.0775662	0.171607	0.67671	FALSE
1.5	ENST00000503291.5	CDC42SE2	-0.0302181	0.313015	NA	FALSE
1.5	ENST00000263201.7	CDC45	-0.0646612	0.112512	NA	FALSE
1.5	ENST00000371477.4	CDC5L	0.00364505	0.921407	NA	FALSE
1.5	ENST00000209728.9	CDC6	-0.0994915	0.0297897	NA	FALSE
1.5	ENST00000234626.11	CDC7	-0.00770607	0.770203	NA	FALSE
1.5	ENST00000367435.5	CDC73	-0.00599716	0.881401	NA	FALSE
1.5	ENST00000330560.8	CDCA2	0.0415109	0.391448	NA	FALSE
1.5	ENST00000540683.1	CDCA3	-0.100407	0.0666192	NA	FALSE
1.5	ENST00000336219.4	CDCA4	-0.0151002	0.747261	0.950007	FALSE
1.5	ENST00000275517.8	CDCA5	-0.0308385	0.524459	NA	FALSE
1.5	ENST00000695912.1	CDCA7	-0.049411	0.322691	NA	FALSE
1.5	ENST00000356195.9	CDCA7L	-0.00424524	0.892615	NA	FALSE
1.5	ENST00000327331.2	CDCA8	-0.074211	0.181829	NA	FALSE
1.5	ENST00000296129.6	CDCP1	-0.000485882	0.955909	NA	FALSE
1.5	ENST00000394156.7	CDH11	-0.0952456	0.0769754	NA	FALSE
1.5	ENST00000269141.8	CDH2	-0.0617535	0.25415	0.796624	FALSE
1.5	ENST00000262717.9	CDH20	-0.00163574	0.923037	NA	FALSE
1.5	ENST00000397359.7	CDH24	0.00213207	0.915751	NA	FALSE
1.5	ENST00000614565.5	CDH4	0.0669744	0.014829	NA	FALSE
1.5	ENST00000323011.7	CDH7	-0.00359061	0.451815	NA	FALSE
1.5	ENST00000577390.6	CDH8	-0.0450879	0.165824	NA	FALSE
1.5	ENST00000562489.1	CDIN1	-0.0172641	0.0631465	NA	FALSE
1.5	ENST00000399599.7	CDIP1	0.045077	0.20293	NA	FALSE
1.5	ENST00000219789.11	CDIPT	-0.00360755	0.928408	NA	FALSE
1.5	ENST00000316629.8	CDK1	0.0143992	0.76573	0.950007	FALSE
1.5	ENST00000505473.5	CDK10	-0.00417606	0.382704	NA	FALSE
1.5	ENST00000430627.6	CDK12	0.0348612	0.420338	NA	FALSE
1.5	ENST00000181839.10	CDK13	-0.0412664	0.321773	NA	FALSE
1.5	ENST00000265741.7	CDK14	0.0213718	0.654821	NA	FALSE
1.5	ENST00000518022.5	CDK16	-0.00314484	0.926558	NA	FALSE
1.5	ENST00000261211.8	CDK17	-0.0614312	0.232764	NA	FALSE
1.5	ENST00000323817.7	CDK19	-0.000174574	0.996964	NA	FALSE
1.5	ENST00000266970.9	CDK2	0.0603436	0.259816	0.80054	FALSE
1.5	ENST00000325303.9	CDK20	0.0109558	0.441712	NA	FALSE
1.5	ENST00000261692.7	CDK2AP1	0.000746804	0.987563	0.999501	FALSE
1.5	ENST00000301488.8	CDK2AP2	0.0527191	0.285632	NA	FALSE
1.5	ENST00000425876.6	CDK3	-0.00625355	0.839634	NA	FALSE
1.5	ENST00000549606.5	CDK4	-0.0166369	0.43005	NA	FALSE
1.5	ENST00000485972.6	CDK5	-0.0149476	0.379814	NA	FALSE
1.5	ENST00000313401.4	CDK5R1	-0.253437	0.0021274	NA	FALSE
1.5	ENST00000339269.5	CDK5RAP1	-0.0793905	0.00727135	NA	FALSE
1.5	ENST00000349780.9	CDK5RAP2	0.00520979	0.882205	NA	FALSE
1.5	ENST00000338399.9	CDK5RAP3	-0.0182419	0.496844	NA	FALSE
1.5	ENST00000265734.8	CDK6	-0.0362162	0.470725	0.892001	FALSE
1.5	ENST00000256443.8	CDK7	-0.0281037	0.457699	NA	FALSE
1.5	ENST00000381527.8	CDK8	0.0241688	0.417724	NA	FALSE
1.5	ENST00000373264.5	CDK9	0.0148044	0.547973	NA	FALSE
1.5	ENST00000613575.4	CDKAL1	0.000945862	0.943078	NA	FALSE
1.5	ENST00000395834.6	CDKL1	-0.0103876	0.542077	NA	FALSE
1.5	ENST00000623535.2	CDKL5	0.0541135	0.0910191	NA	FALSE
1.5	ENST00000244741.10	CDKN1A	-0.00479759	0.916568	NA	FALSE
1.5	ENST00000614874.2	CDKN1B	-0.0467811	0.290237	NA	FALSE
1.5	ENST00000380725.2	CDKN1C	-0.00781887	0.674891	NA	FALSE
1.5	ENST00000510928.1	CDKN2AIP	-0.0158238	0.123181	NA	FALSE
1.5	ENST00000458198.3	CDKN2AIPNL	-0.0147347	0.406906	NA	FALSE
1.5	ENST00000262662.5	CDKN2C	0.0179519	0.704587	0.947791	FALSE
1.5	ENST00000335766.2	CDKN2D	-0.0165943	0.602302	NA	FALSE
1.5	ENST00000556102.6	CDKN3	0.0339135	0.444277	NA	FALSE
1.5	ENST00000392693.7	CDON	-0.0157395	0.510561	NA	FALSE
1.5	ENST00000404744.1	CDPF1	-0.0183354	0.555091	NA	FALSE
1.5	ENST00000268383.7	CDR2	0.0267405	0.58692	0.931209	FALSE
1.5	ENST00000337231.5	CDR2L	-0.115275	0.0376206	NA	FALSE
1.5	ENST00000619038.5	CDRT4	-0.00208949	0.84382	NA	FALSE
1.5	ENST00000295887.6	CDS1	-0.000467924	0.966604	NA	FALSE
1.5	ENST00000460006.6	CDS2	-0.0178729	0.645545	NA	FALSE
1.5	ENST00000301019.9	CDT1	-0.019926	0.673939	NA	FALSE
1.5	ENST00000264993.8	CDV3	-0.077729	0.173354	0.678037	FALSE
1.5	ENST00000449732.6	CDYL	-0.019827	0.312273	NA	FALSE
1.5	ENST00000570137.7	CDYL2	0.0055677	0.354693	NA	FALSE
1.5	ENST00000498907.3	CEBPA	0.0056752	0.588321	NA	FALSE
1.5	ENST00000303004.5	CEBPB	-0.153316	0.0310528	0.35948	FALSE
1.5	ENST00000408965.4	CEBPD	0.135735	0.0470994	0.425069	FALSE
1.5	ENST00000284000.9	CEBPG	-0.0136141	0.777795	0.950007	FALSE
1.5	ENST00000234170.10	CEBPZ	0.0571775	0.206691	NA	FALSE
1.5	ENST00000397226.2	CEBPZOS	0.00541805	0.703186	NA	FALSE
1.5	ENST00000262608.13	CECR2	0.0842034	0.0162354	NA	FALSE
1.5	ENST00000372080.8	CEL	0.00305863	0.654648	NA	FALSE
1.5	ENST00000310513.10	CELF1	-0.016961	0.719682	0.950007	FALSE
1.5	ENST00000262738.9	CELSR1	0.00559426	0.525694	NA	FALSE
1.5	ENST00000271332.4	CELSR2	0.0243395	0.185535	NA	FALSE
1.5	ENST00000220244.7	CEMIP	-0.00292374	0.6087	NA	FALSE
1.5	ENST00000377044.9	CEMIP2	0.00773734	0.804038	NA	FALSE
1.5	ENST00000334418.6	CENATAC	-0.0983635	0.0439608	NA	FALSE
1.5	ENST00000526453.1	CENATAC-DT	0	1	NA	FALSE
1.5	ENST00000233505.12	CENPA	-0.0298646	0.528714	NA	FALSE
1.5	ENST00000379751.5	CENPB	0.0625999	0.224313	NA	FALSE
1.5	ENST00000567035.1	CENPBD1P	-0.00651486	0.286996	NA	FALSE
1.5	ENST00000273853.11	CENPC	-0.0473077	0.0739008	NA	FALSE
1.5	ENST00000533085.2	CENPCP1	0.0111479	0.585597	NA	FALSE
1.5	ENST00000265148.9	CENPE	0.0145929	0.66284	NA	FALSE
1.5	ENST00000706765.1	CENPF	0.00489726	0.918719	0.985865	FALSE
1.5	ENST00000283006.7	CENPH	0.0129131	0.674437	NA	FALSE
1.5	ENST00000682095.1	CENPI	-0.0301728	0.14355	NA	FALSE
1.5	ENST00000381884.9	CENPJ	0.0113989	0.648336	NA	FALSE
1.5	ENST00000508421.5	CENPK	-0.0051918	0.822393	NA	FALSE
1.5	ENST00000356198.6	CENPL	0.0775893	0.0819077	NA	FALSE
1.5	ENST00000215980.10	CENPM	-0.0175258	0.45981	NA	FALSE
1.5	ENST00000439957.7	CENPN	0.0356547	0.238463	NA	FALSE
1.5	ENST00000260662.2	CENPO	0.123167	0.0144972	NA	FALSE
1.5	ENST00000375587.8	CENPP	0.0048682	0.826926	NA	FALSE
1.5	ENST00000335783.4	CENPQ	0.0132273	0.670413	NA	FALSE
1.5	ENST00000309048.8	CENPS	-0.0734081	0.0387154	NA	FALSE
1.5	ENST00000602787.6	CENPS-CORT	-0.032072	0.135648	NA	FALSE
1.5	ENST00000626059.2	CENPT	0.0143385	0.244714	NA	FALSE
1.5	ENST00000281453.10	CENPU	-0.0214749	0.61071	NA	FALSE
1.5	ENST00000526649.1	CENPUP1	-0.00214534	0.802332	NA	FALSE
1.5	ENST00000299736.5	CENPV	0.0413902	0.374241	NA	FALSE
1.5	ENST00000417339.4	CENPVL3	-0.0108261	0.721732	NA	FALSE
1.5	ENST00000368325.5	CENPW	0.0453591	0.267854	NA	FALSE
1.5	ENST00000306704.10	CENPX	-0.00988913	0.802588	NA	FALSE
1.5	ENST00000378230.8	CEP104	-0.00471519	0.513112	NA	FALSE
1.5	ENST00000392769.6	CEP112	-0.0271685	0.291331	NA	FALSE
1.5	ENST00000674684.1	CEP120	0.0376898	0.38139	NA	FALSE
1.5	ENST00000263468.13	CEP126	-0.0354907	0.161253	NA	FALSE
1.5	ENST00000281129.7	CEP128	0.000197585	0.992102	NA	FALSE
1.5	ENST00000269392.8	CEP131	-0.00911253	0.461865	NA	FALSE
1.5	ENST00000257287.5	CEP135	0.019497	0.579841	NA	FALSE
1.5	ENST00000232519.9	CEP15	0.00704724	0.708502	NA	FALSE
1.5	ENST00000325747.9	CEP152	-0.00446205	0.911423	NA	FALSE
1.5	ENST00000257766.8	CEP162	-0.0128975	0.367083	NA	FALSE
1.5	ENST00000278935.8	CEP164	-0.0102923	0.639982	NA	FALSE
1.5	ENST00000481987.5	CEP170	0.0107092	0.756972	NA	FALSE
1.5	ENST00000414716.8	CEP170B	-0.018238	0.69661	NA	FALSE
1.5	ENST00000409690.5	CEP19	0.0238436	0.422248	NA	FALSE
1.5	ENST00000325971.12	CEP192	0.0196872	0.468	NA	FALSE
1.5	ENST00000573396.5	CEP20	-0.00738147	0.628405	NA	FALSE
1.5	ENST00000397524.5	CEP250	0.0115665	0.21875	NA	FALSE
1.5	ENST00000309041.12	CEP290	0.00461253	0.753674	NA	FALSE
1.5	ENST00000325212.11	CEP295	-0.0116523	0.755993	NA	FALSE
1.5	ENST00000367607.8	CEP350	0.0299745	0.544119	NA	FALSE
1.5	ENST00000675596.1	CEP41	0.029311	0.165532	NA	FALSE
1.5	ENST00000366847.9	CEP43	-0.0618487	0.132556	NA	FALSE
1.5	ENST00000296519.6	CEP44	-0.0421161	0.199116	NA	FALSE
1.5	ENST00000371485.8	CEP55	-0.0371573	0.386543	NA	FALSE
1.5	ENST00000538658.5	CEP57	0.072482	0.0309134	NA	FALSE
1.5	ENST00000521277.5	CEP57L1	-0.0232106	0.391011	NA	FALSE
1.5	ENST00000430943.1	CEP57L1P1	-0.00575279	0.679795	NA	FALSE
1.5	ENST00000682042.1	CEP63	-0.00966103	0.741202	NA	FALSE
1.5	ENST00000260569.4	CEP68	-0.187274	0.00487551	NA	FALSE
1.5	ENST00000264982.8	CEP70	-0.00206503	0.846868	NA	FALSE
1.5	ENST00000264935.6	CEP72	-0.0200921	0.499847	NA	FALSE
1.5	ENST00000262127.7	CEP76	0.00526393	0.862124	NA	FALSE
1.5	ENST00000642669.1	CEP78	0.00399352	0.852251	NA	FALSE
1.5	ENST00000397809.10	CEP83	0.0182448	0.0721126	NA	FALSE
1.5	ENST00000252992.8	CEP85	-0.049375	0.320367	NA	FALSE
1.5	ENST00000368488.9	CEP85L	0.190403	0.00683214	NA	FALSE
1.5	ENST00000305768.10	CEP89	-0.0233054	0.23835	NA	FALSE
1.5	ENST00000556440.7	CEP95	-0.0500526	0.254151	NA	FALSE
1.5	ENST00000704444.1	CEP97	-0.00600069	0.757136	NA	FALSE
1.5	ENST00000357172.9	CEPT1	-0.0778614	0.00444282	NA	FALSE
1.5	ENST00000380911.4	CER1	0.000755429	0.957153	NA	FALSE
1.5	ENST00000216264.13	CERK	0.0179486	0.696044	NA	FALSE
1.5	ENST00000429504.6	CERS1	-0.00895682	0.422093	NA	FALSE
1.5	ENST00000271688.10	CERS2	-0.0107666	0.790473	NA	FALSE
1.5	ENST00000317551.12	CERS5	0.00366122	0.908735	NA	FALSE
1.5	ENST00000305747.11	CERS6	-0.0365083	0.379397	NA	FALSE
1.5	ENST00000645866.1	CERT1	0.0172503	0.54964	NA	FALSE
1.5	ENST00000317091.10	CES2	-0.00193599	0.963061	NA	FALSE
1.5	ENST00000370277.5	CETN2	0.0276487	0.426637	NA	FALSE
1.5	ENST00000522083.5	CETN3	-0.00615391	0.776882	NA	FALSE
1.5	ENST00000543610.6	CFAP119	-0.00790336	0.186229	NA	FALSE
1.5	ENST00000262498.8	CFAP20	-0.0533188	0.295076	NA	FALSE
1.5	ENST00000440966.5	CFAP298	0.0203891	0.573733	NA	FALSE
1.5	ENST00000339012.7	CFAP36	-0.00900191	0.568167	NA	FALSE
1.5	ENST00000325223.7	CFAP410	-0.00593303	0.634719	NA	FALSE
1.5	ENST00000286688.6	CFAP418	0.0407401	0.091356	NA	FALSE
1.5	ENST00000368099.9	CFAP45	0.00855061	0.241705	NA	FALSE
1.5	ENST00000528956.5	CFAP57	0.00157319	0.775071	NA	FALSE
1.5	ENST00000369704.8	CFAP58	0.0121529	0.205118	NA	FALSE
1.5	ENST00000529270.1	CFAP68	-0.00328696	0.675341	NA	FALSE
1.5	ENST00000389297.8	CFAP69	0.000668098	0.892087	NA	FALSE
1.5	ENST00000458385.7	CFAP97	-0.0549316	0.191355	NA	FALSE
1.5	ENST00000283882.4	CFDP1	0.0253863	0.517823	NA	FALSE
1.5	ENST00000308162.10	CFL1	0.0440926	0.387991	0.867248	FALSE
1.5	ENST00000673315.1	CFL2	0.113113	0.0336077	NA	FALSE
1.5	ENST00000341222.10	CFLAR	0.0712929	0.191646	0.700075	FALSE
1.5	ENST00000370315.4	CGAS	0.00272276	0.812884	NA	FALSE
1.5	ENST00000398392.2	CGGBP1	-0.0561425	0.291276	0.822834	FALSE
1.5	ENST00000216420.12	CGRRF1	-0.0156381	0.717414	NA	FALSE
1.5	ENST00000371852.4	CH25H	-0.0337439	0.0567315	NA	FALSE
1.5	ENST00000617768.5	CHAC1	0.0246987	0.537916	0.906958	FALSE
1.5	ENST00000295304.5	CHAC2	-0.0283145	0.384625	NA	FALSE
1.5	ENST00000301280.10	CHAF1A	0.0213985	0.593241	NA	FALSE
1.5	ENST00000314103.6	CHAF1B	-0.00225743	0.955086	NA	FALSE
1.5	ENST00000361283.4	CHAMP1	-0.0447195	0.323749	NA	FALSE
1.5	ENST00000556895.5	CHASERR	-0.205003	0.010616	NA	FALSE
1.5	ENST00000337653.7	CHAT	0.00284506	0.647021	NA	FALSE
1.5	ENST00000372837.3	CHCHD1	-0.0158564	0.725003	NA	FALSE
1.5	ENST00000520222.1	CHCHD10	-0.0300273	0.526486	0.899765	FALSE
1.5	ENST00000395422.4	CHCHD2	0.16726	0.0253429	0.322497	FALSE
1.5	ENST00000262570.10	CHCHD3	-0.0456425	0.320139	NA	FALSE
1.5	ENST00000295767.9	CHCHD4	-0.0392281	0.275068	NA	FALSE
1.5	ENST00000324913.10	CHCHD5	-0.0232244	0.100323	NA	FALSE
1.5	ENST00000290913.8	CHCHD6	-0.00241904	0.810268	NA	FALSE
1.5	ENST00000396723.9	CHCHD7	-0.015355	0.619987	NA	FALSE
1.5	ENST00000511067.3	CHD1	0.0123458	0.789328	NA	FALSE
1.5	ENST00000692082.2	CHD1-DT	-0.0227808	0.152465	NA	FALSE
1.5	ENST00000431239.6	CHD1L	-0.0396141	0.224994	NA	FALSE
1.5	ENST00000394196.9	CHD2	-0.0174366	0.707064	NA	FALSE
1.5	ENST00000330494.12	CHD3	-0.0108503	0.769603	NA	FALSE
1.5	ENST00000645095.1	CHD4	0.0345643	0.457489	NA	FALSE
1.5	ENST00000373233.8	CHD6	-0.0552362	0.143844	NA	FALSE
1.5	ENST00000423902.7	CHD7	0.0164205	0.709991	NA	FALSE
1.5	ENST00000430710.8	CHD8	-0.123792	0.0382047	NA	FALSE
1.5	ENST00000565803.2	CHD9	0.0463633	0.36723	0.867248	FALSE
1.5	ENST00000619363.3	CHD9NB	-0.0582441	0.0533484	NA	FALSE
1.5	ENST00000278916.8	CHEK1	0.0145659	0.244364	NA	FALSE
1.5	ENST00000348295.7	CHEK2	-0.0487313	0.149871	NA	FALSE
1.5	ENST00000198939.6	CHERP	0.0207515	0.666676	0.943315	FALSE
1.5	ENST00000443047.6	CHFR	0.0155053	0.543259	NA	FALSE
1.5	ENST00000373502.10	CHIC1	-0.00370547	0.819725	NA	FALSE
1.5	ENST00000263921.8	CHIC2	0.0916037	0.018408	NA	FALSE
1.5	ENST00000429789.6	CHID1	0.00819439	0.180463	NA	FALSE
1.5	ENST00000265689.9	CHKA	-0.0723008	0.124611	NA	FALSE
1.5	ENST00000406938.3	CHKB	-0.0162984	0.226149	NA	FALSE
1.5	ENST00000453634.5	CHKB-CPT1B	-0.0215868	0.154937	NA	FALSE
1.5	ENST00000656328.1	CHKB-DT	0.00345847	0.733543	NA	FALSE
1.5	ENST00000357749.7	CHM	-0.0631982	0.0873454	NA	FALSE
1.5	ENST00000366553.3	CHML	-0.0318089	0.0778447	NA	FALSE
1.5	ENST00000675536.1	CHMP1A	-0.0547099	0.142525	NA	FALSE
1.5	ENST00000526991.3	CHMP1B	0.0310939	0.509781	NA	FALSE
1.5	ENST00000312547.7	CHMP2A	0.000757236	0.970478	NA	FALSE
1.5	ENST00000494980.5	CHMP2B	0.0580039	0.273941	NA	FALSE
1.5	ENST00000409727.5	CHMP3	0.073214	0.15866	NA	FALSE
1.5	ENST00000347519.12	CHMP4A	0.00948965	0.797679	NA	FALSE
1.5	ENST00000217402.3	CHMP4B	0.0903234	0.0943741	NA	FALSE
1.5	ENST00000297265.5	CHMP4C	0.00662512	0.663403	NA	FALSE
1.5	ENST00000223500.9	CHMP5	0.0133352	0.772257	NA	FALSE
1.5	ENST00000325167.9	CHMP6	0.0107849	0.248738	NA	FALSE
1.5	ENST00000313219.8	CHMP7	-0.0950713	0.0491693	NA	FALSE
1.5	ENST00000295497.13	CHN1	-0.0283638	0.410407	NA	FALSE
1.5	ENST00000446446.6	CHN2	-0.00673689	0.833446	NA	FALSE
1.5	ENST00000457199.6	CHORDC1	-0.00758878	0.845875	NA	FALSE
1.5	ENST00000582850.1	CHORDC1P4	-0.00651827	0.815662	NA	FALSE
1.5	ENST00000334660.10	CHP1	-0.0441903	0.276878	NA	FALSE
1.5	ENST00000243776.11	CHPF	0.00953895	0.551059	NA	FALSE
1.5	ENST00000482173.6	CHPF2	0.0223275	0.114458	NA	FALSE
1.5	ENST00000229266.8	CHPT1	0.0474188	0.254826	NA	FALSE
1.5	ENST00000519533.1	CHRAC1	0.0175962	0.454452	NA	FALSE
1.5	ENST00000263671.9	CHRDL2	-0.00702804	0.819489	NA	FALSE
1.5	ENST00000299565.9	CHRNA5	-0.000611938	0.961708	NA	FALSE
1.5	ENST00000310169.3	CHRNA9	0.00533314	0.719245	NA	FALSE
1.5	ENST00000306071.7	CHRNB1	0.00594268	0.810132	NA	FALSE
1.5	ENST00000666480.1	CHROMR	-0.0160199	0.0610234	NA	FALSE
1.5	ENST00000308064.7	CHST1	-0.00434703	0.815222	NA	FALSE
1.5	ENST00000264249.8	CHST10	-0.055651	0.0687926	NA	FALSE
1.5	ENST00000303694.6	CHST11	-0.109506	0.0255237	NA	FALSE
1.5	ENST00000258711.7	CHST12	0.0976868	0.0807186	NA	FALSE
1.5	ENST00000306243.7	CHST14	-0.0572369	0.227125	NA	FALSE
1.5	ENST00000309575.5	CHST2	-0.0845957	0.0334162	NA	FALSE
1.5	ENST00000373115.5	CHST3	-0.0197302	0.641827	NA	FALSE
1.5	ENST00000332272.9	CHST6	-0.00657807	0.379325	NA	FALSE
1.5	ENST00000276055.4	CHST7	-0.00254374	0.885365	NA	FALSE
1.5	ENST00000262622.4	CHST8	0.00388214	0.416062	NA	FALSE
1.5	ENST00000254190.4	CHSY1	0.0572023	0.285579	0.817688	FALSE
1.5	ENST00000262315.14	CHTF18	7.9828e-05	0.993783	NA	FALSE
1.5	ENST00000448552.7	CHTF8	-0.0194267	0.688183	0.943912	FALSE
1.5	ENST00000614256.4	CHTOP	0.0524524	0.320377	0.847425	FALSE
1.5	ENST00000370397.8	CHUK	0.0237634	0.468917	NA	FALSE
1.5	ENST00000548752.7	CHURC1	0.142543	0.0165123	NA	FALSE
1.5	ENST00000488633.2	CIAO1	-0.0216209	0.635957	NA	FALSE
1.5	ENST00000300030.8	CIAO2A	-0.0795504	0.125205	NA	FALSE
1.5	ENST00000422424.7	CIAO2B	0.0349931	0.481275	NA	FALSE
1.5	ENST00000569370.5	CIAPIN1	-0.0747825	0.10051	NA	FALSE
1.5	ENST00000290363.6	CIART	0.0179789	0.443373	NA	FALSE
1.5	ENST00000612800.1	CIB1	0.0324465	0.373469	NA	FALSE
1.5	ENST00000423990.6	CIBAR1	0.0030709	0.908314	NA	FALSE
1.5	ENST00000528023.3	CIBAR1P1	0.00820299	0.593725	NA	FALSE
1.5	ENST00000160740.7	CIC	0.0491368	0.318388	NA	FALSE
1.5	ENST00000258807.5	CIDEB	-0.000692775	0.887153	NA	FALSE
1.5	ENST00000433871.5	CIDECP1	0.0246545	0.284001	NA	FALSE
1.5	ENST00000350082.10	CILK1	0.00751392	0.783812	NA	FALSE
1.5	ENST00000216756.11	CINP	0.013265	0.488587	NA	FALSE
1.5	ENST00000295746.13	CIP2A	0.0164196	0.491533	NA	FALSE
1.5	ENST00000361786.7	CIPC	-0.00808982	0.848482	NA	FALSE
1.5	ENST00000342016.8	CIR1	0.0292648	0.488115	NA	FALSE
1.5	ENST00000524055.1	CIR1P1	-0.0445069	0.0595508	NA	FALSE
1.5	ENST00000514821.1	CIR1P2	0.0276586	0.18244	NA	FALSE
1.5	ENST00000586773.5	CIRBP	0.0387595	0.00375918	NA	FALSE
1.5	ENST00000333926.6	CISD1	0.0170399	0.722033	NA	FALSE
1.5	ENST00000273986.10	CISD2	0.000132192	0.997392	NA	FALSE
1.5	ENST00000613478.2	CISD3	-0.00957429	0.550435	NA	FALSE
1.5	ENST00000348721.4	CISH	4.35646e-05	0.996509	NA	FALSE
1.5	ENST00000261833.11	CIT	-0.0116493	0.731664	NA	FALSE
1.5	ENST00000246139.9	CITED1	0.0149975	0.127716	NA	FALSE
1.5	ENST00000367651.4	CITED2	-0.183519	0.0171149	0.262439	FALSE
1.5	ENST00000372638.4	CITED4	0.00213448	0.864607	NA	FALSE
1.5	ENST00000277465.8	CIZ1	0.0242419	0.576063	NA	FALSE
1.5	ENST00000258607.10	CKAP2	0.0127797	0.785575	NA	FALSE
1.5	ENST00000614364.2	CKAP2-DT	0.0150519	0.340338	NA	FALSE
1.5	ENST00000302450.11	CKAP2L	-0.00353078	0.939895	NA	FALSE
1.5	ENST00000378026.5	CKAP4	0.00439752	0.924491	0.986394	FALSE
1.5	ENST00000312055.9	CKAP5	-0.0878289	0.131788	0.598349	FALSE
1.5	ENST00000348956.7	CKB	0.0114527	0.786151	NA	FALSE
1.5	ENST00000264001.9	CKLF	-0.0178287	0.653373	NA	FALSE
1.5	ENST00000500148.6	CKMT2-AS1	0.0546724	0.0775045	NA	FALSE
1.5	ENST00000308987.6	CKS1B	-0.0262856	0.588837	NA	FALSE
1.5	ENST00000314355.7	CKS2	-0.0185001	0.700161	0.944538	FALSE
1.5	ENST00000700755.1	CLASP1	0.0605366	0.104522	NA	FALSE
1.5	ENST00000461133.8	CLASP2	0.0296115	0.434052	NA	FALSE
1.5	ENST00000221455.8	CLASRP	-0.0118846	0.711648	NA	FALSE
1.5	ENST00000547315.6	CLBA1	0.00601878	0.778945	NA	FALSE
1.5	ENST00000234701.7	CLCA1	-0.0499625	0.26735	NA	FALSE
1.5	ENST00000693089.1	CLCC1	0.0263628	0.293213	NA	FALSE
1.5	ENST00000312438.8	CLCF1	-0.00438575	0.818171	NA	FALSE
1.5	ENST00000265593.9	CLCN2	0.00543453	0.789539	NA	FALSE
1.5	ENST00000507875.6	CLCN3	-0.0466389	0.342405	NA	FALSE
1.5	ENST00000380833.9	CLCN4	0	1	NA	FALSE
1.5	ENST00000376088.7	CLCN5	-0.0310897	0.13328	NA	FALSE
1.5	ENST00000312413.10	CLCN6	0.0229869	0.533261	NA	FALSE
1.5	ENST00000382745.9	CLCN7	-0.0426644	0.0378072	NA	FALSE
1.5	ENST00000295522.4	CLDN1	-0.79728	2.55239e-08	2.7553e-05	FALSE
1.5	ENST00000064724.8	CLDN11	-0.016905	0.286241	NA	FALSE
1.5	ENST00000287916.8	CLDN12	-0.0623775	0.0887639	NA	FALSE
1.5	ENST00000342108.2	CLDN14	7.88182e-06	0.998728	NA	FALSE
1.5	ENST00000308344.10	CLDN15	-0.0214944	0.4462	NA	FALSE
1.5	ENST00000403084.1	CLDN5	-0.0168755	0.26047	NA	FALSE
1.5	ENST00000341181.11	CLDND1	-0.00641308	0.87752	NA	FALSE
1.5	ENST00000250340.9	CLEC11A	-0.00316079	0.768741	NA	FALSE
1.5	ENST00000409790.6	CLEC16A	0.0327126	0.121031	NA	FALSE
1.5	ENST00000538152.1	CLEC2B	0.159523	0.000975405	NA	FALSE
1.5	ENST00000304084.13	CLEC7A	0.0152141	0.0634736	NA	FALSE
1.5	ENST00000406076.5	CLHC1	-0.00476079	0.654039	NA	FALSE
1.5	ENST00000375779.6	CLIC1	-0.0471425	0.302552	NA	FALSE
1.5	ENST00000369449.7	CLIC2	-0.00148304	0.879284	NA	FALSE
1.5	ENST00000374379.9	CLIC4	0.106169	0.0912693	0.512908	FALSE
1.5	ENST00000453177.2	CLIC4P1	0.00509999	0.351033	NA	FALSE
1.5	ENST00000422221.1	CLIC4P3	0.00374229	0.669671	NA	FALSE
1.5	ENST00000530742.5	CLINT1	0.0174845	0.713399	NA	FALSE
1.5	ENST00000302528.11	CLIP1	0.00324935	0.945631	0.98693	FALSE
1.5	ENST00000535976.1	CLIP1-AS1	-0.000401132	0.971497	NA	FALSE
1.5	ENST00000223398.11	CLIP2	-0.0148743	0.0891661	NA	FALSE
1.5	ENST00000360535.9	CLIP3	-0.00369898	0.846964	NA	FALSE
1.5	ENST00000320081.10	CLIP4	-0.0344425	0.132857	NA	FALSE
1.5	ENST00000409769.6	CLK1	0.0220997	0.648883	0.943315	FALSE
1.5	ENST00000355560.4	CLK2	-0.0222868	0.64006	NA	FALSE
1.5	ENST00000345005.8	CLK3	-0.0217046	0.596098	NA	FALSE
1.5	ENST00000316308.9	CLK4	-0.0527468	0.228524	NA	FALSE
1.5	ENST00000556441.1	CLMN	0.0157232	0.0670734	NA	FALSE
1.5	ENST00000448775.4	CLMP	0.0111625	0.801586	NA	FALSE
[truncated: 72,156 more rows]
