# Supplementary material for: Modelling EWS::FLI1 protein fluctuations reveal determinants of tumor plasticity in Ewing sarcoma
Source: EMBO Mol Med. 2026 Jan 3;18(2):646–76. doi: 10.1038/s44321-025-00364-7 (PMC12905378; doi:10.1038/s44321-025-00364-7)
Supplement: Supplementary file 8 — Dataset EV6 [file 44321_2025_364_MOESM8_ESM.xlsx]

## Sheet: Legend
Dataset EV6 :
SLAM-Seq clusters

## Sheet: Dataset EV6
gene_name	cluster
ABLIM1	G1
ACAT2	G1
ADAMTS15	G1
AHNAK	G1
AKAP12	G1
ALS2	G1
ANXA2	G1
ANXA5	G1
ARC	G1
ARID5B	G1
ARMCX2	G1
ATF3	G1
AXL	G1
BHLHE40	G1
BMERB1	G1
BNC2	G1
BTG2	G1
C11orf96	G1
C2CD4A	G1
CAMTA1-IT1	G1
CAVIN1	G1
CBARP	G1
CCDC71L	G1
CCNYL1	G1
CD44	G1
CDC25C	G1
CDKN1A	G1
CLU	G1
COL1A1	G1
COL1A2	G1
COL3A1	G1
CREB5	G1
CTNNAL1	G1
CYP1B1	G1
CYTOR	G1
DAAM1	G1
DCLK1	G1
DCLK2	G1
DDX3X	G1
DESI1	G1
DGKI	G1
DKK1	G1
DLK1	G1
DNAJB2	G1
DNAJB5	G1
DOK6	G1
DUSP1	G1
DUSP2	G1
DUSP8	G1
EBF1	G1
EDN2	G1
EGR1	G1
EGR2	G1
EGR3	G1
EMP1	G1
ENAH	G1
ENSG00000222032	G1
ENSG00000260604	G1
ENSG00000270504	G1
ENSG00000272221	G1
ENSG00000277895	G1
ENSG00000280138	G1
ENSG00000287289	G1
EPS8	G1
EREG	G1
ERRFI1	G1
ETS1	G1
ETV1	G1
ETV5	G1
EVA1A	G1
F2RL1	G1
FAM50B	G1
FGFRL1	G1
FOS	G1
FOSL1	G1
FOSL2	G1
FSTL3	G1
FZD7	G1
GADD45A	G1
GAL	G1
GEM	G1
GIHCG	G1
HDAC5	G1
HMGA1	G1
HMGCS1	G1
HMOX1	G1
IER3	G1
IGFBP3	G1
IQGAP1	G1
IQGAP2	G1
ITGAV	G1
ITPR1	G1
JADE1	G1
JUN	G1
JUNB	G1
KDM6B	G1
KLF13	G1
KLF5	G1
LGALS3	G1
LGR4	G1
LIMCH1	G1
LINC00707	G1
LINC00963	G1
LINC01060	G1
LIPH	G1
LMNA	G1
LONRF2	G1
LRRC17	G1
LRRC8B	G1
LTBP1	G1
LURAP1L	G1
LY6K	G1
MAFA	G1
MAFF	G1
MALAT1	G1
MAP1B	G1
MAP2K3	G1
MAP3K4-AS1	G1
MB21D2	G1
MEG3	G1
METRNL	G1
MIR222HG	G1
MMP10	G1
NAB2	G1
NAV3	G1
NCAM1	G1
NCOA7	G1
NCS1	G1
NPC1	G1
NR4A1	G1
PCDH17	G1
PDLIM4	G1
PIM1	G1
PIM3	G1
PLAT	G1
PLAU	G1
PLD1	G1
PLXDC2	G1
PRRX2	G1
PSAP	G1
PTX3	G1
PXDC1	G1
REEP1	G1
RFFL	G1
RGMA	G1
RGS2	G1
RHOC	G1
RNASET2	G1
ROBO1	G1
RUNX1T1	G1
S100A10	G1
S100A2	G1
S100A6	G1
SCG2	G1
SDC4	G1
SEMA3C	G1
SERPINE1	G1
SGMS2	G1
SH3BP5	G1
SH3GLB2	G1
SHC4	G1
SIPA1L1	G1
SIPA1L2	G1
SLC2A1	G1
SLC30A9	G1
SLC4A7	G1
SMS	G1
SNAI2	G1
SPAG9	G1
SPOCD1	G1
TAGLN2	G1
TCF7L2	G1
TENT5A	G1
TES	G1
TMEM121B	G1
TNFRSF12A	G1
TNFRSF21	G1
TRABD-AS1	G1
TRAC	G1
TRAF3IP2	G1
TRIB1	G1
TUBB2A	G1
TXNRD1	G1
UBE2H	G1
UPP1	G1
VGF	G1
VLDLR	G1
VMP1	G1
WNT5B	G1
ZFAND6	G1
ZFHX4	G1
ZFP36	G1
ZNF436	G1
AAK1	G2
ABL2	G2
ACTA2	G2
ADAT3	G2
ADM	G2
AMIGO2	G2
ANKRD50	G2
ARFGEF3	G2
ARHGAP44	G2
ARHGEF11	G2
ARSJ	G2
ATL1	G2
ATOH8	G2
ATP2B1-AS1	G2
ATXN10	G2
AURKAP1	G2
BACH2	G2
BTG1	G2
CALCRL	G2
CAMK2D	G2
CAMSAP1	G2
CAMTA2	G2
CAP2	G2
CCNA1	G2
CCND3	G2
CFAP418	G2
CFLAR	G2
CIRBP	G2
CLEC2B	G2
CNN1	G2
CORO1C	G2
CRYAB	G2
CRYBG1	G2
CXCL14	G2
DACH1	G2
DENND5B	G2
DIO2	G2
DIRC3	G2
DLX2	G2
DNAJB4	G2
DNAJC1	G2
DNM3	G2
DNM3OS	G2
DPYSL3	G2
DRD1	G2
DYNC1I2	G2
ENSG00000230732	G2
ENSG00000276517	G2
ENSG00000280143	G2
ENSG00000282057	G2
ENSG00000289396	G2
ENSG00000293204	G2
ENSG00000293324	G2
FANCL	G2
FBLN5	G2
FGF1	G2
FIBIN	G2
FILIP1L	G2
FOXO1	G2
GLIPR1	G2
GOLGB1	G2
GUCY1A2	G2
HACE1	G2
HARBI1	G2
HBEGF	G2
HRH1	G2
IGFBP2	G2
IGFBP5	G2
ING3	G2
ITGB8	G2
KCTD9	G2
KDM5B	G2
KLHL5	G2
LAMB2	G2
LATS1	G2
LGALS1	G2
LINC00886	G2
LINC01618	G2
LRIG3	G2
LSMEM1	G2
LUCAT1	G2
LZTS1	G2
MAML2	G2
MAP1A	G2
MAP3K1	G2
MAP3K2	G2
MAP3K20	G2
MAP3K7CL	G2
MAP7D1	G2
MEF2C	G2
MIR125B1	G2
MIR9-2HG	G2
MKNK2	G2
MON1B	G2
MT1X	G2
MTERF2	G2
MTOR	G2
MYADM	G2
NAB1	G2
NEDD9	G2
NEFM	G2
NNT	G2
NOTCH2NLC	G2
NQO1	G2
NR5A2	G2
NRDE2	G2
PALLD	G2
PARP11	G2
PCDH18	G2
PDP1	G2
PEAK1	G2
PFDN1P1	G2
PHACTR2	G2
PHLDA1	G2
PLD5P1	G2
PLEKHG1	G2
PLS3	G2
PPP1CB	G2
PPP1R3C	G2
PRICKLE2	G2
PRMT2	G2
PRSS23	G2
PSMD9	G2
PWWP3A	G2
RAB3IP	G2
RASL11B	G2
RASSF8	G2
RCAN1	G2
RCAN3	G2
RELL1	G2
RGS4	G2
RND3	G2
RNF181	G2
RNU6ATAC27P	G2
RNY1P9	G2
RPL31P46	G2
RSRC1	G2
S100A13	G2
S100A4	G2
SALL4	G2
SAT1	G2
SAV1	G2
SCYL3	G2
SDC2	G2
SELENOKP1	G2
SEMA6D	G2
SHMT1	G2
SLC2A3	G2
SLC5A3	G2
SLC9A1	G2
SMAP2	G2
SNAPC4	G2
SPRY2	G2
STC1	G2
STK32B	G2
STOM	G2
STX12	G2
SUCNR1	G2
SYP	G2
SYTL5	G2
TAGLN	G2
TAOK3	G2
TBL1X	G2
TGFB3	G2
TGFBI	G2
TGFBR2	G2
TGFBR3	G2
TMED1	G2
TMEM107	G2
TMEM134	G2
TMTC1	G2
TNFSF18	G2
TNFSF9	G2
TSPAN17	G2
TUT7	G2
UBC	G2
VANGL1	G2
VCL	G2
VPS37B	G2
Y_RNA	G2
ZBTB20	G2
ZNF143	G2
ZNF217	G2
AKAP1	G3
ALG3	G3
APAF1	G3
CALM2	G3
CCDC47	G3
CEBPB	G3
CHST1	G3
CRLF1	G3
DDHD2	G3
DENND4B	G3
DNMT1	G3
DTD2	G3
ECHS1	G3
EGR4	G3
EIF2A	G3
EIF4EBP1	G3
ENSG00000268533	G3
ENSG00000286070	G3
ENSG00000289750	G3
FAM136A	G3
FAM216A	G3
GART	G3
HGH1	G3
HNRNPC	G3
IPO5	G3
LGALSL	G3
MAT2B	G3
MGST2	G3
MIR4647	G3
MRPL30	G3
MTHFD1L	G3
MYC	G3
NEK6	G3
NUTM2A-AS1	G3
OAZ1	G3
OST4	G3
PAF1	G3
PDPK1	G3
PDXDC1	G3
POGLUT3	G3
PPARGC1B	G3
PSMG4	G3
RBFA	G3
RGS10	G3
RPL13P12	G3
RPL32P18	G3
RPL4	G3
SAPCD2	G3
SLC25A30	G3
SLC29A1	G3
SMARCA2	G3
SNRPD1	G3
TBCA	G3
TFB2M	G3
TFRC	G3
TIMM8A	G3
TNS1	G3
TRIP10	G3
TTYH3	G3
ULK3	G3
ZNF146	G3
AARS1	G4
ACP2	G4
ADAMTS16	G4
ADAMTS4	G4
ADORA1	G4
AKR1C3	G4
ANGPTL2	G4
ANTXR1	G4
APCDD1	G4
APOLD1	G4
ARHGDIB	G4
ARMC9	G4
ASPHD2	G4
BCR	G4
BIK	G4
BRD3OS	G4
CABLES1	G4
CCDC167	G4
CCDC88C	G4
CEP76	G4
CHN2	G4
CLDN5	G4
CLVS2	G4
CNRIP1	G4
CPPED1	G4
CPT1A	G4
DLEU1	G4
DPYSL2	G4
ELK3	G4
ENSG00000214719	G4
ENSG00000227579	G4
ENSG00000249590	G4
ENSG00000267228	G4
ENSG00000278177	G4
ENSG00000280106	G4
ENSG00000283761	G4
ENSG00000285508	G4
ENSG00000285723	G4
ENSG00000286626	G4
ENSG00000289612	G4
ENSG00000291046	G4
EPAS1	G4
ESF1	G4
ETV6	G4
FAM107B	G4
FAM110A	G4
FGF13	G4
FHAD1	G4
GAS1	G4
GEMIN8	G4
GIMAP2	G4
GRIN2D	G4
GRP	G4
GSC	G4
GTF3A	G4
HHEX	G4
HILPDA	G4
HMGN3	G4
HOXD10	G4
HSD17B2	G4
HTR1F	G4
IKZF1	G4
IMP3	G4
ISCU	G4
ITGA8	G4
ITM2C	G4
JAK1	G4
KLF11	G4
KRT18	G4
KRTAP4-7	G4
KRTAP4-8	G4
KRTAP4-9	G4
L3MBTL3	G4
LPL	G4
LRFN2	G4
LRRC32	G4
LYN	G4
MAFB	G4
MARCHF4	G4
MARS2	G4
MDFIC	G4
MGARP	G4
MGLL	G4
MRPS2	G4
MTFP1	G4
MYCN	G4
NDNF	G4
NR2F2	G4
NRG1	G4
NSG1	G4
NUDT11	G4
PAPSS2	G4
PCDH7	G4
PGF	G4
PHLDB2	G4
PLD6	G4
POU4F1	G4
PPM1F	G4
PROM1	G4
PXK	G4
QPCT	G4
RAP2B	G4
RET	G4
RNF152	G4
RNF170	G4
RPS21-DT	G4
RPS29P19	G4
RPS6KA2	G4
S100PBP	G4
SCX	G4
SEPTIN11	G4
SGK1	G4
SIGMAR1	G4
SIM2	G4
SLC1A4	G4
SLC38A5	G4
SRD5A1	G4
SSTR1	G4
STEAP1B	G4
STRBP	G4
SUGT1	G4
SWSAP1	G4
SYNDIG1	G4
TAF8	G4
TBC1D4	G4
TEFM	G4
TMEM171	G4
TMEM219	G4
TMEM230	G4
TRDN	G4
TRIM65	G4
TRMT2A	G4
TSPYL4	G4
UROD	G4
WDFY1	G4
XXYLT1	G4
ZDHHC3	G4
ZMAT3	G4
ZNF225	G4
ZNF792	G4
ABHD6	G5
ABTB3	G5
ACTN2	G5
ADAT2	G5
ADGRG2	G5
ADRA1D	G5
ADRB1	G5
ADRB3	G5
AFMID	G5
AK2	G5
AK3	G5
AK7	G5
AKAP7	G5
ALX4	G5
ANKRD16	G5
APLN	G5
ARX	G5
ASIC2	G5
ATG4C	G5
ATP1A1	G5
ATP8B1	G5
B2M	G5
BARHL2	G5
BCL11B	G5
BHLHE41	G5
BRI3BP	G5
BTF3L4	G5
C1QBP	G5
CCDC171	G5
CCL2	G5
CCND1	G5
CDC37L1	G5
CDC40	G5
CDC42BPA	G5
CDH11	G5
CITED2	G5
CLCA1	G5
CLDN1	G5
CMPK1	G5
CPEB2	G5
CRTAP	G5
CSPG5	G5
CXCR4	G5
CYRIA	G5
CYYR1	G5
DAB1	G5
DAPK1	G5
DAPK2	G5
DCLRE1A	G5
DCLRE1C	G5
DDX41	G5
DGKK	G5
DHX33	G5
DKK2	G5
DLG2	G5
DLGAP1	G5
DLX5	G5
DNAJC12	G5
DNAL4	G5
EBF3	G5
EBPL	G5
EFNB1	G5
ENSG00000251448	G5
ENSG00000272825	G5
ENSG00000274021	G5
ENSG00000278041	G5
ENSG00000287430	G5
ENSG00000288924	G5
ENSG00000289192	G5
ENSG00000289431	G5
ENSG00000290993	G5
EPB41	G5
EVX2	G5
EXOSC7	G5
FAM110D	G5
FAM162A	G5
FAT4	G5
FCGRT	G5
FDX1	G5
FEZF1	G5
FEZF1-AS1	G5
FNBP1	G5
FOXD3	G5
GCNT4	G5
GDF6	G5
GDNF	G5
GEMIN6	G5
GFOD1	G5
GLG1	G5
GPR174	G5
GRK5	G5
HOOK1	G5
HOXD13	G5
HOXD8	G5
HOXD9	G5
HS6ST1	G5
HS6ST2	G5
IGF1	G5
IKZF2	G5
IL1A	G5
INHBA	G5
INKA1	G5
INSYN2B	G5
IPPK	G5
IRAG1	G5
IRS2	G5
IRX3	G5
ITM2A	G5
JCAD	G5
KALRN	G5
KCNE3	G5
KCNN1	G5
KDSR	G5
KIT	G5
KLF15	G5
LINC02732	G5
LINGO1	G5
LONRF1	G5
LRATD2	G5
MACROH2A2	G5
MAST3	G5
MMP1	G5
MSC	G5
MTO1	G5
MYEOV	G5
MYO10	G5
NARS1	G5
NEUROD6	G5
NKX2-2	G5
NLGN4X	G5
NME1	G5
NOS1	G5
NPM1	G5
NPTXR	G5
NPY1R	G5
NR0B1	G5
OLFM1	G5
OLFM3	G5
OLFML3	G5
OTUD1	G5
OTX2	G5
P2RY1	G5
PADI2	G5
PALS1	G5
PAPPA	G5
PAX9	G5
PDIA5	G5
PDS5B	G5
PENK	G5
PET117	G5
PGAM5	G5
PIK3C2B	G5
PKDCC	G5
PKP1	G5
PLPP6	G5
POU3F1	G5
POU3F2	G5
POU4F2	G5
PREX1	G5
PRKCB	G5
PRR5L	G5
PRSS35	G5
PTGER3	G5
PTMAP5	G5
RBBP9	G5
RBM11	G5
RCCD1	G5
REPIN1	G5
RHOH	G5
RIPK4	G5
RIPPLY3	G5
RNF141	G5
RPL5P34	G5
RUBCNL	G5
RUVBL1	G5
SEMA5B	G5
SH2B3	G5
SH3PXD2A	G5
SHISA6	G5
SHISAL1	G5
SIRPA	G5
SKP2	G5
SLAIN1	G5
SLC25A19	G5
SLC26A2	G5
SLC35F3	G5
SLC43A3	G5
SLC5A6	G5
SLCO5A1	G5
SNAI1	G5
SNHG1	G5
SNRPGP2	G5
SNX18	G5
SORD	G5
SOX1	G5
SP6	G5
SPATA13	G5
SPRED2	G5
SSR3	G5
STEAP1	G5
STEAP2	G5
SUN1	G5
SYT6	G5
TAFA5	G5
TBC1D15	G5
TFAP4	G5
TIMM10	G5
TIPARP	G5
TMEM128	G5
TMEM229A	G5
TMEM233	G5
TMEM42	G5
TMEM98	G5
TOX2	G5
TOX3	G5
TPTE2	G5
TRMT9B	G5
TRPM4	G5
TSPAN13	G5
UBE2D3P1	G5
UGT3A2	G5
VAX1	G5
WDFY2	G5
ZBTB16	G5
ZC3H13	G5
ZCRB1	G5
ZEB2	G5
ZFP69	G5
ZNF239	G5
ZNF319	G5
ZNF703	G5
ZNF704	G5
ZNF710	G5
