# Supplementary material for: Modelling EWS::FLI1 protein fluctuations reveal determinants of tumor plasticity in Ewing sarcoma
Source: EMBO Mol Med. 2026 Jan 3;18(2):646–76. doi: 10.1038/s44321-025-00364-7 (PMC12905378; doi:10.1038/s44321-025-00364-7)
Supplement: Supplementary file 9 — Dataset EV8 [file 44321_2025_364_MOESM9_ESM.xlsx]

## Sheet: Legend
Dataset EV8 :
RNA-Seq, EF-dTAG clones DEG's after long term dTAGV-1 treatment with or without 7 days washout

## Sheet: Dataset EV8
Clone	dTAGV-1_conc	days_treated	days_washout	gene_id	gene_name	log2FoldChange	pvalue	padj	is_DE
A2.2	1.5	7	0	ENSG00000005884.18	ITGA3	4.87542	2.50882e-11	5.55683e-09	TRUE
A2.2	1.5	7	0	ENSG00000010278.15	CD9	4.09188	3.33009e-08	3.21377e-06	TRUE
A2.2	1.5	7	0	ENSG00000011422.12	PLAUR	2.79224	6.95444e-14	2.04264e-11	TRUE
A2.2	1.5	7	0	ENSG00000013588.10	GPRC5A	4.76068	1.11681e-11	2.64724e-09	TRUE
A2.2	1.5	7	0	ENSG00000017427.17	IGF1	-4.57363	4.64244e-19	3.1362e-16	TRUE
A2.2	1.5	7	0	ENSG00000026508.21	CD44	3.66836	2.5659e-29	8.66696e-26	TRUE
A2.2	1.5	7	0	ENSG00000029534.22	ANK1	3.80818	2.18266e-07	1.79664e-05	TRUE
A2.2	1.5	7	0	ENSG00000039560.14	RAI14	2.16175	6.30579e-17	2.93785e-14	TRUE
A2.2	1.5	7	0	ENSG00000052850.8	ALX4	-2.54152	3.85419e-08	3.66718e-06	TRUE
A2.2	1.5	7	0	ENSG00000054598.9	FOXC1	3.04773	2.08684e-18	1.22588e-15	TRUE
A2.2	1.5	7	0	ENSG00000058866.15	DGKG	-2.34632	0.000173399	0.00567262	TRUE
A2.2	1.5	7	0	ENSG00000060718.22	COL11A1	2.79608	1.22387e-06	8.06619e-05	TRUE
A2.2	1.5	7	0	ENSG00000064787.14	BCAS1	-4.76545	4.47249e-06	0.000252836	TRUE
A2.2	1.5	7	0	ENSG00000066248.15	NGEF	3.79485	4.06433e-05	0.00169485	TRUE
A2.2	1.5	7	0	ENSG00000072657.10	TRHDE	-3.09476	3.57437e-05	0.00149979	TRUE
A2.2	1.5	7	0	ENSG00000072682.20	P4HA2	2.1022	6.09029e-13	1.61345e-10	TRUE
A2.2	1.5	7	0	ENSG00000074416.16	MGLL	2.48596	3.29907e-14	1.0366e-11	TRUE
A2.2	1.5	7	0	ENSG00000078401.7	EDN1	2.61244	2.54482e-05	0.0011312	TRUE
A2.2	1.5	7	0	ENSG00000082684.16	SEMA5B	-2.59904	1.48089e-06	9.57333e-05	TRUE
A2.2	1.5	7	0	ENSG00000084628.10	NKAIN1	3.36372	7.85996e-05	0.0029581	TRUE
A2.2	1.5	7	0	ENSG00000085063.18	CD59	2.81081	4.32417e-52	5.84238e-48	TRUE
A2.2	1.5	7	0	ENSG00000090530.10	P3H2	3.08151	5.22616e-09	6.19391e-07	TRUE
A2.2	1.5	7	0	ENSG00000090776.6	EFNB1	-2.18759	1.82007e-07	1.53694e-05	TRUE
A2.2	1.5	7	0	ENSG00000091409.17	ITGA6	2.01612	2.16693e-07	1.79616e-05	TRUE
A2.2	1.5	7	0	ENSG00000092969.12	TGFB2	2.01268	9.44059e-07	6.50775e-05	TRUE
A2.2	1.5	7	0	ENSG00000095752.7	IL11	3.98406	5.27623e-06	0.000290968	TRUE
A2.2	1.5	7	0	ENSG00000100036.13	SLC35E4	2.1644	2.66414e-06	0.000162874	TRUE
A2.2	1.5	7	0	ENSG00000100065.15	CARD10	4.47516	5.65175e-08	5.19461e-06	TRUE
A2.2	1.5	7	0	ENSG00000100504.17	PYGL	2.11259	9.30671e-06	0.000476299	TRUE
A2.2	1.5	7	0	ENSG00000100593.18	ISM2	-2.57046	0.000282239	0.00845757	TRUE
A2.2	1.5	7	0	ENSG00000103647.13	CORO2B	2.88645	5.24376e-12	1.28815e-09	TRUE
A2.2	1.5	7	0	ENSG00000104368.19	PLAT	3.25624	3.02273e-10	4.92049e-08	TRUE
A2.2	1.5	7	0	ENSG00000104783.15	KCNN4	3.33954	6.88439e-05	0.00265	TRUE
A2.2	1.5	7	0	ENSG00000104870.13	FCGRT	-2.96466	3.38958e-15	1.23775e-12	TRUE
A2.2	1.5	7	0	ENSG00000105369.10	CD79A	-3.02144	9.74857e-06	0.000495161	TRUE
A2.2	1.5	7	0	ENSG00000105825.14	TFPI2	3.52817	1.59389e-11	3.71294e-09	TRUE
A2.2	1.5	7	0	ENSG00000105855.10	ITGB8	3.70853	4.49424e-05	0.00184005	TRUE
A2.2	1.5	7	0	ENSG00000105880.7	DLX5	-2.16037	6.51134e-05	0.00252599	TRUE
A2.2	1.5	7	0	ENSG00000105894.13	PTN	2.25296	8.48922e-24	1.04271e-20	TRUE
A2.2	1.5	7	0	ENSG00000106366.9	SERPINE1	4.63753	3.65663e-14	1.12283e-11	TRUE
A2.2	1.5	7	0	ENSG00000107438.9	PDLIM1	4.71969	1.17495e-21	1.3229e-18	TRUE
A2.2	1.5	7	0	ENSG00000107796.14	ACTA2	2.27704	9.77286e-09	1.06647e-06	TRUE
A2.2	1.5	7	0	ENSG00000107984.10	DKK1	2.1365	0.000110876	0.00388096	TRUE
A2.2	1.5	7	0	ENSG00000108821.14	COL1A1	3.28468	1.14871e-20	1.19387e-17	TRUE
A2.2	1.5	7	0	ENSG00000109846.9	CRYAB	3.42484	3.29612e-10	5.28061e-08	TRUE
A2.2	1.5	7	0	ENSG00000111057.11	KRT18	2.04731	9.78778e-09	1.06647e-06	TRUE
A2.2	1.5	7	0	ENSG00000111186.13	WNT5B	2.44076	9.94385e-09	1.07479e-06	TRUE
A2.2	1.5	7	0	ENSG00000111341.10	MGP	3.02182	5.15957e-07	3.76816e-05	TRUE
A2.2	1.5	7	0	ENSG00000111799.22	COL12A1	2.75088	1.80214e-06	0.000113779	TRUE
A2.2	1.5	7	0	ENSG00000112378.12	PERP	5.34755	7.25961e-07	5.13532e-05	TRUE
A2.2	1.5	7	0	ENSG00000112769.20	LAMA4	3.85235	2.35699e-10	3.98065e-08	TRUE
A2.2	1.5	7	0	ENSG00000113083.15	LOX	3.4924	3.35446e-16	1.41631e-13	TRUE
A2.2	1.5	7	0	ENSG00000114270.18	COL7A1	2.37421	0.000140157	0.00474603	TRUE
A2.2	1.5	7	0	ENSG00000115232.14	ITGA4	3.45591	8.12594e-11	1.56842e-08	TRUE
A2.2	1.5	7	0	ENSG00000115461.5	IGFBP5	3.44095	2.26398e-29	8.66696e-26	TRUE
A2.2	1.5	7	0	ENSG00000115641.19	FHL2	5.33148	5.67159e-20	4.36485e-17	TRUE
A2.2	1.5	7	0	ENSG00000115884.11	SDC1	2.28906	2.17307e-05	0.000981953	TRUE
A2.2	1.5	7	0	ENSG00000116132.12	PRRX1	4.98217	1.13287e-26	2.1866e-23	TRUE
A2.2	1.5	7	0	ENSG00000116285.13	ERRFI1	2.57629	1.26269e-10	2.30544e-08	TRUE
A2.2	1.5	7	0	ENSG00000116962.15	NID1	2.94966	7.21085e-06	0.000382363	TRUE
A2.2	1.5	7	0	ENSG00000118523.6	CCN2	2.39359	1.6681e-09	2.29977e-07	TRUE
A2.2	1.5	7	0	ENSG00000118785.15	SPP1	4.0784	2.31172e-05	0.00103423	TRUE
A2.2	1.5	7	0	ENSG00000119681.12	LTBP2	4.60081	2.04146e-11	4.59702e-09	TRUE
A2.2	1.5	7	0	ENSG00000120337.10	TNFSF18	4.6867	1.51903e-08	1.57874e-06	TRUE
A2.2	1.5	7	0	ENSG00000120875.9	DUSP4	2.19656	4.19092e-05	0.00173692	TRUE
A2.2	1.5	7	0	ENSG00000122861.16	PLAU	2.70838	2.90716e-06	0.000175351	TRUE
A2.2	1.5	7	0	ENSG00000124479.11	NDP	3.28426	0.000102544	0.00365915	TRUE
A2.2	1.5	7	0	ENSG00000125144.14	MT1G	-3.88418	2.1941e-07	1.79664e-05	TRUE
A2.2	1.5	7	0	ENSG00000125378.16	BMP4	2.12262	0.000654978	0.016824	TRUE
A2.2	1.5	7	0	ENSG00000125726.11	CD70	2.65635	0.000281914	0.00845757	TRUE
A2.2	1.5	7	0	ENSG00000125851.10	PCSK2	-2.10104	0.000179726	0.00581527	TRUE
A2.2	1.5	7	0	ENSG00000128283.7	CDC42EP1	2.19344	2.3029e-05	0.0010337	TRUE
A2.2	1.5	7	0	ENSG00000128510.12	CPA4	4.28773	3.09944e-06	0.000185295	TRUE
A2.2	1.5	7	0	ENSG00000128610.12	FEZF1	-2.85946	2.45959e-07	1.96636e-05	TRUE
A2.2	1.5	7	0	ENSG00000128805.15	ARHGAP22	2.06745	9.04807e-05	0.00331123	TRUE
A2.2	1.5	7	0	ENSG00000129667.13	RHBDF2	2.51316	6.67762e-09	7.7777e-07	TRUE
A2.2	1.5	7	0	ENSG00000130707.18	ASS1	2.8506	4.93714e-08	4.56888e-06	TRUE
A2.2	1.5	7	0	ENSG00000131016.17	AKAP12	2.33749	9.45954e-13	2.45784e-10	TRUE
A2.2	1.5	7	0	ENSG00000131459.13	GFPT2	2.03992	0.000532159	0.0144668	TRUE
A2.2	1.5	7	0	ENSG00000132481.7	TRIM47	3.90987	1.47495e-09	2.05444e-07	TRUE
A2.2	1.5	7	0	ENSG00000132688.11	NES	2.17615	3.16337e-08	3.09713e-06	TRUE
A2.2	1.5	7	0	ENSG00000134259.6	NGF	4.47004	1.11835e-05	0.000555516	TRUE
A2.2	1.5	7	0	ENSG00000134668.13	SPOCD1	2.56239	2.13952e-05	0.0009733	TRUE
A2.2	1.5	7	0	ENSG00000134853.12	PDGFRA	3.55785	3.11563e-06	0.000185442	TRUE
A2.2	1.5	7	0	ENSG00000134954.14	ETS1	2.8918	3.57995e-10	5.49645e-08	TRUE
A2.2	1.5	7	0	ENSG00000135318.12	NT5E	2.22816	3.10073e-09	3.91533e-07	TRUE
A2.2	1.5	7	0	ENSG00000136153.21	LMO7	2.11554	4.18232e-10	6.27859e-08	TRUE
A2.2	1.5	7	0	ENSG00000136378.15	ADAMTS7	2.17774	4.83946e-05	0.00194601	TRUE
A2.2	1.5	7	0	ENSG00000137309.21	HMGA1	2.15036	1.88341e-08	1.91329e-06	TRUE
A2.2	1.5	7	0	ENSG00000137331.12	IER3	2.91724	1.24482e-15	4.8075e-13	TRUE
A2.2	1.5	7	0	ENSG00000137558.9	PI15	-3.59128	2.85837e-05	0.0012378	TRUE
A2.2	1.5	7	0	ENSG00000137801.11	THBS1	2.65793	8.46424e-05	0.00314177	TRUE
A2.2	1.5	7	0	ENSG00000137809.17	ITGA11	4.25337	5.99586e-24	9.00112e-21	TRUE
A2.2	1.5	7	0	ENSG00000138061.13	CYP1B1	3.26972	1.52283e-10	2.63782e-08	TRUE
A2.2	1.5	7	0	ENSG00000138131.4	LOXL4	3.51403	5.38297e-05	0.0021391	TRUE
A2.2	1.5	7	0	ENSG00000138162.19	TACC2	4.49389	8.02834e-06	0.000415597	TRUE
A2.2	1.5	7	0	ENSG00000139278.10	GLIPR1	2.66792	8.88229e-09	1.01702e-06	TRUE
A2.2	1.5	7	0	ENSG00000139289.15	PHLDA1	2.27102	1.57282e-14	5.18303e-12	TRUE
A2.2	1.5	7	0	ENSG00000140057.9	AK7	-3.59694	8.56728e-12	2.06701e-09	TRUE
A2.2	1.5	7	0	ENSG00000140416.26	TPM1	2.5453	1.74085e-20	1.56804e-17	TRUE
A2.2	1.5	7	0	ENSG00000140945.17	CDH13	3.66789	6.18773e-17	2.93785e-14	TRUE
A2.2	1.5	7	0	ENSG00000141469.18	SLC14A1	3.09747	7.30528e-05	0.00277252	TRUE
A2.2	1.5	7	0	ENSG00000142552.8	RCN3	-2.30684	0.000244222	0.00751636	TRUE
A2.2	1.5	7	0	ENSG00000143127.13	ITGA10	4.58711	7.78749e-07	5.48004e-05	TRUE
A2.2	1.5	7	0	ENSG00000144583.5	MARCHF4	2.05444	0.000405759	0.0116643	TRUE
A2.2	1.5	7	0	ENSG00000144645.16	OSBPL10	2.7395	1.49133e-10	2.6168e-08	TRUE
A2.2	1.5	7	0	ENSG00000144810.16	COL8A1	2.50062	5.9101e-15	2.04747e-12	TRUE
A2.2	1.5	7	0	ENSG00000145632.15	PLK2	2.6774	7.24482e-06	0.000382363	TRUE
A2.2	1.5	7	0	ENSG00000146250.7	PRSS35	-2.64245	1.11245e-05	0.000554625	TRUE
A2.2	1.5	7	0	ENSG00000146648.21	EGFR	2.07282	0.000734331	0.0184073	TRUE
A2.2	1.5	7	0	ENSG00000146674.16	IGFBP3	5.12197	5.81506e-20	4.36485e-17	TRUE
A2.2	1.5	7	0	ENSG00000148677.7	ANKRD1	3.30753	1.86035e-07	1.56119e-05	TRUE
A2.2	1.5	7	0	ENSG00000149090.13	PAMR1	4.56003	2.13226e-17	1.10804e-14	TRUE
A2.2	1.5	7	0	ENSG00000149591.17	TAGLN	2.37805	1.15758e-09	1.66068e-07	TRUE
A2.2	1.5	7	0	ENSG00000150394.14	CDH8	-2.54748	4.42632e-06	0.000252338	TRUE
A2.2	1.5	7	0	ENSG00000150551.11	LYPD1	3.88629	3.52269e-13	9.71327e-11	TRUE
A2.2	1.5	7	0	ENSG00000150556.17	LYPD6B	2.00482	0.000726221	0.0182379	TRUE
A2.2	1.5	7	0	ENSG00000150672.19	DLG2	-2.80543	1.50059e-08	1.57167e-06	TRUE
A2.2	1.5	7	0	ENSG00000150687.12	PRSS23	3.70102	1.38491e-27	3.11858e-24	TRUE
A2.2	1.5	7	0	ENSG00000151967.19	SCHIP1	3.02893	4.78913e-06	0.000269608	TRUE
A2.2	1.5	7	0	ENSG00000154229.12	PRKCA	2.54156	4.51986e-08	4.21158e-06	TRUE
A2.2	1.5	7	0	ENSG00000154545.17	MAGED4	23.6059	9.22766e-10	1.35516e-07	TRUE
A2.2	1.5	7	0	ENSG00000155011.9	DKK2	-3.78739	7.12222e-08	6.45827e-06	TRUE
A2.2	1.5	7	0	ENSG00000156113.25	KCNMA1	2.28618	0.000151001	0.00507504	TRUE
A2.2	1.5	7	0	ENSG00000156265.17	MAP3K7CL	3.32989	2.41131e-07	1.93924e-05	TRUE
A2.2	1.5	7	0	ENSG00000157214.14	STEAP2	-2.32148	4.01996e-09	4.89312e-07	TRUE
A2.2	1.5	7	0	ENSG00000157680.17	DGKI	3.04601	9.3025e-05	0.0033696	TRUE
A2.2	1.5	7	0	ENSG00000159167.12	STC1	2.58045	9.75798e-07	6.69239e-05	TRUE
A2.2	1.5	7	0	ENSG00000159216.20	RUNX1	3.0832	0.000109486	0.00385227	TRUE
A2.2	1.5	7	0	ENSG00000159674.12	SPON2	2.00171	0.000768495	0.0191218	TRUE
A2.2	1.5	7	0	ENSG00000161031.13	PGLYRP2	-2.32373	0.00052359	0.0143203	TRUE
A2.2	1.5	7	0	ENSG00000162458.13	FBLIM1	2.05815	2.36317e-20	1.99555e-17	TRUE
A2.2	1.5	7	0	ENSG00000162512.16	SDC3	2.04509	0.000527444	0.0143966	TRUE
A2.2	1.5	7	0	ENSG00000162576.17	MXRA8	4.77895	3.57778e-07	2.74656e-05	TRUE
A2.2	1.5	7	0	ENSG00000162614.19	NEXN	2.61876	3.83349e-09	4.76782e-07	TRUE
A2.2	1.5	7	0	ENSG00000162692.12	VCAM1	-15.8371	1.17169e-09	1.66068e-07	TRUE
A2.2	1.5	7	0	ENSG00000163359.17	COL6A3	2.20898	1.24951e-05	0.000613897	TRUE
A2.2	1.5	7	0	ENSG00000163453.11	IGFBP7	2.74387	6.21887e-11	1.21773e-08	TRUE
A2.2	1.5	7	0	ENSG00000163497.3	FEV	-4.42714	2.76524e-07	2.14719e-05	TRUE
A2.2	1.5	7	0	ENSG00000163661.4	PTX3	4.6485	6.02459e-14	1.80885e-11	TRUE
A2.2	1.5	7	0	ENSG00000163814.8	CDCP1	2.11752	0.000547164	0.014756	TRUE
A2.2	1.5	7	0	ENSG00000164128.7	NPY1R	-2.76227	1.69009e-08	1.74312e-06	TRUE
A2.2	1.5	7	0	ENSG00000164129.12	NPY5R	-2.96741	0.000154176	0.00515612	TRUE
A2.2	1.5	7	0	ENSG00000164283.13	ESM1	3.79915	3.90676e-05	0.00163419	TRUE
A2.2	1.5	7	0	ENSG00000164484.12	TMEM200A	2.09953	3.95199e-07	2.99974e-05	TRUE
A2.2	1.5	7	0	ENSG00000164932.13	CTHRC1	4.075	7.58728e-06	0.000397332	TRUE
A2.2	1.5	7	0	ENSG00000166033.13	HTRA1	2.66493	1.63759e-16	7.37514e-14	TRUE
A2.2	1.5	7	0	ENSG00000166289.6	PLEKHF1	2.0733	0.000480712	0.0134465	TRUE
A2.2	1.5	7	0	ENSG00000166501.14	PRKCB	-2.79899	6.72124e-07	4.77951e-05	TRUE
A2.2	1.5	7	0	ENSG00000166741.9	NNMT	6.41172	1.00232e-08	1.07479e-06	TRUE
A2.2	1.5	7	0	ENSG00000166825.15	ANPEP	3.72689	4.62272e-05	0.00188102	TRUE
A2.2	1.5	7	0	ENSG00000167601.12	AXL	4.7473	3.47518e-18	1.87812e-15	TRUE
A2.2	1.5	7	0	ENSG00000167641.11	PPP1R14A	3.12621	0.000118524	0.00408515	TRUE
A2.2	1.5	7	0	ENSG00000167779.9	IGFBP6	2.25526	4.86291e-07	3.57081e-05	TRUE
A2.2	1.5	7	0	ENSG00000168621.15	GDNF	-2.22919	0.000481689	0.0134465	TRUE
A2.2	1.5	7	0	ENSG00000168671.10	UGT3A2	-2.44243	1.5356e-06	9.8329e-05	TRUE
A2.2	1.5	7	0	ENSG00000168916.16	ZNF608	3.95337	2.98956e-05	0.00128637	TRUE
A2.2	1.5	7	0	ENSG00000169242.12	EFNA1	2.96142	0.000179911	0.00581527	TRUE
A2.2	1.5	7	0	ENSG00000169618.7	PROKR1	-3.78691	2.7488e-06	0.000167293	TRUE
A2.2	1.5	7	0	ENSG00000169715.15	MT1E	-2.94863	2.26956e-06	0.000140661	TRUE
A2.2	1.5	7	0	ENSG00000169908.12	TM4SF1	5.20605	2.96479e-28	8.01144e-25	TRUE
A2.2	1.5	7	0	ENSG00000170579.19	DLGAP1	-2.14377	0.000614506	0.0161316	TRUE
A2.2	1.5	7	0	ENSG00000173406.16	DAB1	-3.11837	1.66702e-07	1.41655e-05	TRUE
A2.2	1.5	7	0	ENSG00000173868.12	PHOSPHO1	-2.97052	1.34272e-05	0.000654926	TRUE
A2.2	1.5	7	0	ENSG00000174600.14	CMKLR1	3.32659	5.19246e-15	1.84619e-12	TRUE
A2.2	1.5	7	0	ENSG00000174640.15	SLCO2A1	2.94699	0.000152561	0.00511477	TRUE
A2.2	1.5	7	0	ENSG00000175592.9	FOSL1	3.34845	2.10498e-06	0.000131062	TRUE
A2.2	1.5	7	0	ENSG00000176641.11	RNF152	3.3063	2.5231e-12	6.43201e-10	TRUE
A2.2	1.5	7	0	ENSG00000176692.8	FOXC2	3.39458	1.23551e-14	4.17323e-12	TRUE
A2.2	1.5	7	0	ENSG00000176697.20	BDNF	2.99848	6.02809e-05	0.00236074	TRUE
A2.2	1.5	7	0	ENSG00000176971.4	FIBIN	2.20362	0.000452117	0.0127262	TRUE
A2.2	1.5	7	0	ENSG00000177469.13	CAVIN1	2.1623	7.3069e-24	9.87236e-21	TRUE
A2.2	1.5	7	0	ENSG00000180667.11	YOD1	-2.63271	0.000270344	0.00818973	TRUE
A2.2	1.5	7	0	ENSG00000181195.11	PENK	-2.07292	1.09825e-06	7.30959e-05	TRUE
A2.2	1.5	7	0	ENSG00000181634.8	TNFSF15	3.39995	4.56787e-07	3.40975e-05	TRUE
A2.2	1.5	7	0	ENSG00000182752.10	PAPPA	-2.15854	3.9156e-07	2.98891e-05	TRUE
A2.2	1.5	7	0	ENSG00000182871.16	COL18A1	2.75499	9.54789e-09	1.05739e-06	TRUE
A2.2	1.5	7	0	ENSG00000182968.5	SOX1	-3.08562	5.84944e-05	0.00229743	TRUE
A2.2	1.5	7	0	ENSG00000183145.9	RIPPLY3	-2.16062	0.000191419	0.00612858	TRUE
A2.2	1.5	7	0	ENSG00000183570.17	PCBP3	2.22863	2.71341e-05	0.00118261	TRUE
A2.2	1.5	7	0	ENSG00000183696.14	UPP1	2.28638	2.54366e-09	3.30455e-07	TRUE
A2.2	1.5	7	0	ENSG00000183780.13	SLC35F3	-2.42269	2.15266e-05	0.000975992	TRUE
A2.2	1.5	7	0	ENSG00000183876.9	ARSI	2.63818	0.000246573	0.00757148	TRUE
A2.2	1.5	7	0	ENSG00000184261.5	KCNK12	2.19424	0.000606075	0.0159935	TRUE
A2.2	1.5	7	0	ENSG00000184613.11	NELL2	-2.04723	0.000159366	0.00530344	TRUE
A2.2	1.5	7	0	ENSG00000184985.17	SORCS2	3.67559	6.75754e-06	0.000362306	TRUE
A2.2	1.5	7	0	ENSG00000185432.12	TMT1A	-2.0042	0.000229263	0.00711004	TRUE
A2.2	1.5	7	0	ENSG00000185567.7	AHNAK2	3.60084	4.29387e-08	4.05696e-06	TRUE
A2.2	1.5	7	0	ENSG00000186153.19	WWOX	-2.2139	1.51713e-05	0.000721757	TRUE
A2.2	1.5	7	0	ENSG00000187193.9	MT1X	-2.44152	6.12181e-11	1.21635e-08	TRUE
A2.2	1.5	7	0	ENSG00000187957.8	DNER	3.42522	6.90949e-33	4.6677e-29	TRUE
A2.2	1.5	7	0	ENSG00000188015.10	S100A3	3.29412	4.49177e-05	0.00184005	TRUE
A2.2	1.5	7	0	ENSG00000188643.11	S100A16	4.71113	2.0424e-18	1.22588e-15	TRUE
A2.2	1.5	7	0	ENSG00000188778.6	ADRB3	-2.58095	1.04478e-13	3.0034e-11	TRUE
A2.2	1.5	7	0	ENSG00000189129.14	PLAC9	2.81882	2.97781e-10	4.90649e-08	TRUE
A2.2	1.5	7	0	ENSG00000196562.16	SULF2	2.25818	0.000501329	0.0138234	TRUE
A2.2	1.5	7	0	ENSG00000196586.17	MYO6	3.2369	1.57312e-06	0.000100257	TRUE
A2.2	1.5	7	0	ENSG00000197046.12	SIGLEC15	2.94667	1.56089e-18	1.00425e-15	TRUE
A2.2	1.5	7	0	ENSG00000197467.17	COL13A1	3.0604	1.88782e-14	6.07293e-12	TRUE
A2.2	1.5	7	0	ENSG00000197747.9	S100A10	3.49798	1.24537e-15	4.8075e-13	TRUE
A2.2	1.5	7	0	ENSG00000198417.7	MT1F	-3.44838	2.57923e-07	2.02604e-05	TRUE
A2.2	1.5	7	0	ENSG00000198796.7	ALPK2	4.9212	1.05181e-07	9.34934e-06	TRUE
A2.2	1.5	7	0	ENSG00000198832.11	SELENOM	2.1622	2.24192e-08	2.26049e-06	TRUE
A2.2	1.5	7	0	ENSG00000198848.13	CES1	-2.76784	7.66796e-05	0.00289391	TRUE
A2.2	1.5	7	0	ENSG00000205336.14	ADGRG1	3.85664	6.89243e-06	0.000368077	TRUE
A2.2	1.5	7	0	ENSG00000215183.5	MSMP	5.01593	4.32729e-07	3.24811e-05	TRUE
A2.2	1.5	7	0	ENSG00000227496.3	ENSG00000227496	3.05827	0.000128691	0.00441304	TRUE
A2.2	1.5	7	0	ENSG00000240583.14	AQP1	6.62305	1.35775e-07	1.16844e-05	TRUE
A2.2	1.5	7	0	ENSG00000244198.7	ARHGEF35-AS1	-2.32133	1.03301e-07	9.24307e-06	TRUE
A2.2	1.5	7	0	ENSG00000249992.2	TMEM158	2.50158	6.11897e-11	1.21635e-08	TRUE
A2.2	1.5	7	0	ENSG00000259207.10	ITGB3	3.38455	4.63308e-07	3.43942e-05	TRUE
A2.2	1.5	7	0	ENSG00000270504.1	ENSG00000270504	3.06957	8.43976e-05	0.00314131	TRUE
A2.2	1.5	7	0	ENSG00000283632.4	EXOC3L2	2.49781	7.11189e-05	0.0027298	TRUE
A2.2	1.5	7	0	ENSG00000284969.1	ENSG00000284969	2.27441	0.000564975	0.0151965	TRUE
A2.2	1.5	7	0	ENSG00000286264.2	ENSG00000286264	16.9182	5.82773e-07	4.18822e-05	TRUE
A2.2	1.5	7	0	ENSG00000287430.1	ENSG00000287430	-2.62917	0.00027232	0.00823112	TRUE
A2.2	1.5	7	0	ENSG00000288765.1	ENSG00000288765	-2.37122	0.000269624	0.00818627	TRUE
A2.2	1.5	7	0	ENSG00000288781.2	ENSG00000288781	4.16898	5.19637e-06	0.000289143	TRUE
A2.2	1.5	14	0	ENSG00000004848.8	ARX	-5.25611	3.61447e-05	0.00111441	TRUE
A2.2	1.5	14	0	ENSG00000005884.18	ITGA3	5.36242	9.06421e-15	2.34553e-12	TRUE
A2.2	1.5	14	0	ENSG00000006210.7	CX3CL1	3.37805	0.000107418	0.0027846	TRUE
A2.2	1.5	14	0	ENSG00000006327.14	TNFRSF12A	3.09643	3.55092e-15	1.0228e-12	TRUE
A2.2	1.5	14	0	ENSG00000006377.11	DLX6	-2.52451	0.00052907	0.0101011	TRUE
A2.2	1.5	14	0	ENSG00000006453.14	BAIAP2L1	2.01848	0.00221158	0.0311782	TRUE
A2.2	1.5	14	0	ENSG00000006740.18	ARHGAP44	2.51696	1.29301e-05	0.000461504	TRUE
A2.2	1.5	14	0	ENSG00000007062.12	PROM1	-3.18941	0.000147629	0.00361368	TRUE
A2.2	1.5	14	0	ENSG00000010278.15	CD9	6.20615	5.4814e-13	1.13473e-10	TRUE
A2.2	1.5	14	0	ENSG00000011422.12	PLAUR	3.56619	4.70978e-21	3.79164e-18	TRUE
A2.2	1.5	14	0	ENSG00000013364.19	MVP	2.8137	8.92823e-11	1.29379e-08	TRUE
A2.2	1.5	14	0	ENSG00000013588.10	GPRC5A	4.421	4.15173e-13	8.71924e-11	TRUE
A2.2	1.5	14	0	ENSG00000016490.16	CLCA1	-3.14541	7.57652e-06	0.000294347	TRUE
A2.2	1.5	14	0	ENSG00000017427.17	IGF1	-4.61145	3.35928e-18	1.61305e-15	TRUE
A2.2	1.5	14	0	ENSG00000020181.18	ADGRA2	-2.43426	1.39106e-11	2.34394e-09	TRUE
A2.2	1.5	14	0	ENSG00000026508.21	CD44	4.69073	1.64533e-45	7.94752e-42	TRUE
A2.2	1.5	14	0	ENSG00000029534.22	ANK1	2.15797	9.3671e-05	0.00248151	TRUE
A2.2	1.5	14	0	ENSG00000033867.18	SLC4A7	2.05845	7.64398e-18	3.35663e-15	TRUE
A2.2	1.5	14	0	ENSG00000038427.16	VCAN	4.58087	5.34799e-06	0.00021954	TRUE
A2.2	1.5	14	0	ENSG00000039560.14	RAI14	2.04775	2.11692e-15	6.3909e-13	TRUE
A2.2	1.5	14	0	ENSG00000043039.7	BARX2	-2.41391	2.91992e-07	1.75329e-05	TRUE
A2.2	1.5	14	0	ENSG00000043591.6	ADRB1	-2.38259	1.25461e-05	0.000451131	TRUE
A2.2	1.5	14	0	ENSG00000049247.14	UTS2	-2.66753	0.000956179	0.0159815	TRUE
A2.2	1.5	14	0	ENSG00000050327.15	ARHGEF5	-3.75585	0.000222864	0.00511809	TRUE
A2.2	1.5	14	0	ENSG00000050628.21	PTGER3	-2.28744	1.1306e-08	9.98993e-07	TRUE
A2.2	1.5	14	0	ENSG00000052850.8	ALX4	-3.31012	3.50722e-11	5.29407e-09	TRUE
A2.2	1.5	14	0	ENSG00000053108.18	FSTL4	-2.38977	0.00113997	0.0184709	TRUE
A2.2	1.5	14	0	ENSG00000054598.9	FOXC1	2.01551	3.86781e-10	4.79046e-08	TRUE
A2.2	1.5	14	0	ENSG00000057019.16	DCBLD2	2.94238	2.25951e-22	2.18284e-19	TRUE
A2.2	1.5	14	0	ENSG00000063180.9	CA11	-2.9721	2.46633e-08	2.01918e-06	TRUE
A2.2	1.5	14	0	ENSG00000063660.9	GPC1	2.06809	4.27464e-05	0.00128726	TRUE
A2.2	1.5	14	0	ENSG00000064787.14	BCAS1	-2.53242	0.000784292	0.0136806	TRUE
A2.2	1.5	14	0	ENSG00000065534.20	MYLK	2.17724	3.22018e-14	7.77726e-12	TRUE
A2.2	1.5	14	0	ENSG00000066248.15	NGEF	4.65634	9.56006e-07	5.01938e-05	TRUE
A2.2	1.5	14	0	ENSG00000067798.16	NAV3	2.86855	1.37637e-06	6.87757e-05	TRUE
A2.2	1.5	14	0	ENSG00000072071.17	ADGRL1	-2.20048	1.86647e-07	1.17596e-05	TRUE
A2.2	1.5	14	0	ENSG00000072657.10	TRHDE	-3.29767	9.7653e-05	0.00257289	TRUE
A2.2	1.5	14	0	ENSG00000072952.21	IRAG1	-3.27884	0.000471045	0.00919935	TRUE
A2.2	1.5	14	0	ENSG00000074416.16	MGLL	2.51106	2.43248e-14	5.97441e-12	TRUE
A2.2	1.5	14	0	ENSG00000076864.21	RAP1GAP	-4.66948	2.69691e-08	2.19556e-06	TRUE
A2.2	1.5	14	0	ENSG00000077522.15	ACTN2	-5.14522	3.89219e-05	0.00118284	TRUE
A2.2	1.5	14	0	ENSG00000078596.11	ITM2A	-3.9834	4.90658e-15	1.31669e-12	TRUE
A2.2	1.5	14	0	ENSG00000081803.17	CADPS2	-2.4098	1.01357e-15	3.2639e-13	TRUE
A2.2	1.5	14	0	ENSG00000082684.16	SEMA5B	-3.92587	3.17494e-10	4.07151e-08	TRUE
A2.2	1.5	14	0	ENSG00000085063.18	CD59	2.78017	2.57508e-51	1.86577e-47	TRUE
A2.2	1.5	14	0	ENSG00000085117.12	CD82	2.71864	2.11228e-09	2.15556e-07	TRUE
A2.2	1.5	14	0	ENSG00000090776.6	EFNB1	-2.24503	1.27672e-07	8.52576e-06	TRUE
A2.2	1.5	14	0	ENSG00000091844.8	RGS17	2.47915	8.42842e-07	4.50687e-05	TRUE
A2.2	1.5	14	0	ENSG00000095752.7	IL11	5.00296	1.11139e-07	7.5495e-06	TRUE
A2.2	1.5	14	0	ENSG00000099822.3	HCN2	2.18555	1.08821e-07	7.43836e-06	TRUE
A2.2	1.5	14	0	ENSG00000100065.15	CARD10	3.0521	1.02345e-05	0.000376417	TRUE
A2.2	1.5	14	0	ENSG00000100473.18	COCH	-2.25449	0.000188903	0.00443663	TRUE
A2.2	1.5	14	0	ENSG00000100593.18	ISM2	-2.69206	0.000944199	0.0158544	TRUE
A2.2	1.5	14	0	ENSG00000101307.16	SIRPB1	4.53805	8.98366e-05	0.00239746	TRUE
A2.2	1.5	14	0	ENSG00000101333.19	PLCB4	-2.0715	3.65033e-05	0.00112308	TRUE
A2.2	1.5	14	0	ENSG00000101638.14	ST8SIA5	6.65096	1.31235e-10	1.82858e-08	TRUE
A2.2	1.5	14	0	ENSG00000102003.12	SYP	2.16869	0.00174298	0.0257467	TRUE
A2.2	1.5	14	0	ENSG00000102174.10	PHEX	3.02322	0.000630865	0.0117354	TRUE
A2.2	1.5	14	0	ENSG00000103460.17	TOX3	-2.29351	7.72406e-05	0.00211587	TRUE
A2.2	1.5	14	0	ENSG00000103485.19	QPRT	-5.70463	8.76641e-08	6.10741e-06	TRUE
A2.2	1.5	14	0	ENSG00000103647.13	CORO2B	3.41305	1.59819e-16	6.09458e-14	TRUE
A2.2	1.5	14	0	ENSG00000103888.17	CEMIP	6.0058	9.36137e-06	0.000350531	TRUE
A2.2	1.5	14	0	ENSG00000104368.19	PLAT	4.74452	1.11457e-19	7.69103e-17	TRUE
A2.2	1.5	14	0	ENSG00000104419.17	NDRG1	3.6569	6.07672e-06	0.000242583	TRUE
A2.2	1.5	14	0	ENSG00000104689.10	TNFRSF10A	2.3488	2.13255e-06	9.93657e-05	TRUE
A2.2	1.5	14	0	ENSG00000104783.15	KCNN4	4.32045	7.87299e-05	0.00214874	TRUE
A2.2	1.5	14	0	ENSG00000104870.13	FCGRT	-3.08528	4.90794e-16	1.69335e-13	TRUE
A2.2	1.5	14	0	ENSG00000105088.9	OLFM2	-2.58276	8.80065e-09	8.12294e-07	TRUE
A2.2	1.5	14	0	ENSG00000105369.10	CD79A	-6.08267	9.9127e-07	5.14857e-05	TRUE
A2.2	1.5	14	0	ENSG00000105516.11	DBP	-4.89888	1.38637e-07	9.13176e-06	TRUE
A2.2	1.5	14	0	ENSG00000105825.14	TFPI2	4.96431	3.84809e-22	3.48516e-19	TRUE
A2.2	1.5	14	0	ENSG00000105880.7	DLX5	-3.86886	4.28346e-09	4.22256e-07	TRUE
A2.2	1.5	14	0	ENSG00000105976.16	MET	2.1282	0.000717687	0.0128554	TRUE
A2.2	1.5	14	0	ENSG00000106069.26	CHN2	-2.30959	0.000948891	0.0159148	TRUE
A2.2	1.5	14	0	ENSG00000106366.9	SERPINE1	4.99171	6.14556e-15	1.61919e-12	TRUE
A2.2	1.5	14	0	ENSG00000106546.14	AHR	2.38668	5.66166e-06	0.000230458	TRUE
A2.2	1.5	14	0	ENSG00000106714.18	CNTNAP3	2.76759	0.000673848	0.0123292	TRUE
A2.2	1.5	14	0	ENSG00000107438.9	PDLIM1	2.71253	1.81645e-11	2.92468e-09	TRUE
A2.2	1.5	14	0	ENSG00000108001.16	EBF3	-2.88218	1.20859e-09	1.35765e-07	TRUE
A2.2	1.5	14	0	ENSG00000108821.14	COL1A1	3.64423	1.64644e-26	2.98232e-23	TRUE
A2.2	1.5	14	0	ENSG00000108924.14	HLF	-5.27735	1.72025e-05	0.000596369	TRUE
A2.2	1.5	14	0	ENSG00000109321.11	AREG	3.99688	0.000200596	0.00466586	TRUE
A2.2	1.5	14	0	ENSG00000109846.9	CRYAB	2.41347	3.19975e-06	0.000142232	TRUE
A2.2	1.5	14	0	ENSG00000110427.17	KIAA1549L	2.79212	2.04524e-18	1.13991e-15	TRUE
A2.2	1.5	14	0	ENSG00000110841.14	PPFIBP1	2.09065	2.1066e-21	1.79569e-18	TRUE
A2.2	1.5	14	0	ENSG00000110844.14	PRPF40B	-2.89283	6.11192e-05	0.00174346	TRUE
A2.2	1.5	14	0	ENSG00000111057.11	KRT18	2.1111	4.87658e-09	4.77476e-07	TRUE
A2.2	1.5	14	0	ENSG00000111799.22	COL12A1	3.03827	4.63928e-07	2.68911e-05	TRUE
A2.2	1.5	14	0	ENSG00000112378.12	PERP	6.29459	3.78711e-07	2.23996e-05	TRUE
A2.2	1.5	14	0	ENSG00000112561.19	TFEB	-2.19751	0.00150468	0.0226657	TRUE
A2.2	1.5	14	0	ENSG00000112769.20	LAMA4	2.59271	1.40151e-06	6.95521e-05	TRUE
A2.2	1.5	14	0	ENSG00000113083.15	LOX	2.79981	9.71306e-12	1.71649e-09	TRUE
A2.2	1.5	14	0	ENSG00000115194.11	SLC30A3	-2.71956	0.000911741	0.0154166	TRUE
A2.2	1.5	14	0	ENSG00000115232.14	ITGA4	2.50601	1.79278e-07	1.13944e-05	TRUE
A2.2	1.5	14	0	ENSG00000115461.5	IGFBP5	3.2142	4.8076e-26	6.9667e-23	TRUE
A2.2	1.5	14	0	ENSG00000115641.19	FHL2	4.43136	8.71291e-19	5.26079e-16	TRUE
A2.2	1.5	14	0	ENSG00000115756.13	HPCAL1	2.13364	1.14388e-09	1.3052e-07	TRUE
A2.2	1.5	14	0	ENSG00000115884.11	SDC1	2.10991	3.89355e-05	0.00118284	TRUE
A2.2	1.5	14	0	ENSG00000116132.12	PRRX1	3.57854	7.5031e-18	3.35663e-15	TRUE
A2.2	1.5	14	0	ENSG00000116285.13	ERRFI1	2.53355	2.23993e-10	3.00545e-08	TRUE
A2.2	1.5	14	0	ENSG00000117115.13	PADI2	-2.71636	8.13444e-07	4.36578e-05	TRUE
A2.2	1.5	14	0	ENSG00000117407.17	ARTN	-4.68534	6.83037e-05	0.00190344	TRUE
A2.2	1.5	14	0	ENSG00000118257.17	NRP2	3.98961	4.93045e-05	0.00144923	TRUE
A2.2	1.5	14	0	ENSG00000118276.12	B4GALT6	-2.95602	0.000682005	0.012447	TRUE
A2.2	1.5	14	0	ENSG00000118507.19	AKAP7	-2.55358	1.04927e-09	1.2164e-07	TRUE
A2.2	1.5	14	0	ENSG00000118733.17	OLFM3	-2.56147	1.62233e-05	0.000565124	TRUE
A2.2	1.5	14	0	ENSG00000118785.15	SPP1	7.25811	1.24047e-08	1.07639e-06	TRUE
A2.2	1.5	14	0	ENSG00000119139.21	TJP2	2.61154	1.67182e-05	0.000580967	TRUE
A2.2	1.5	14	0	ENSG00000119681.12	LTBP2	6.04579	5.67432e-17	2.28407e-14	TRUE
A2.2	1.5	14	0	ENSG00000119915.5	ELOVL3	-2.90312	0.000698034	0.0125655	TRUE
A2.2	1.5	14	0	ENSG00000120875.9	DUSP4	4.37305	2.17162e-10	2.94102e-08	TRUE
A2.2	1.5	14	0	ENSG00000121068.14	TBX2	4.60607	9.12351e-05	0.00242585	TRUE
A2.2	1.5	14	0	ENSG00000121104.8	FAM117A	-4.50592	5.43403e-06	0.000222442	TRUE
A2.2	1.5	14	0	ENSG00000122862.5	SRGN	2.36896	0.00119662	0.0191223	TRUE
A2.2	1.5	14	0	ENSG00000123095.6	BHLHE41	-2.7713	5.73535e-06	0.000232804	TRUE
A2.2	1.5	14	0	ENSG00000123610.5	TNFAIP6	-2.46246	0.000192854	0.0045075	TRUE
A2.2	1.5	14	0	ENSG00000123689.6	G0S2	2.05831	0.000121816	0.00308069	TRUE
A2.2	1.5	14	0	ENSG00000124145.6	SDC4	2.26378	4.66579e-07	2.69371e-05	TRUE
A2.2	1.5	14	0	ENSG00000124225.16	PMEPA1	2.53511	6.97552e-14	1.60448e-11	TRUE
A2.2	1.5	14	0	ENSG00000124479.11	NDP	4.60651	2.63091e-07	1.58852e-05	TRUE
A2.2	1.5	14	0	ENSG00000124496.13	TRERF1	-4.68727	5.34361e-05	0.00155009	TRUE
A2.2	1.5	14	0	ENSG00000124749.18	COL21A1	-4.01303	2.36438e-19	1.48966e-16	TRUE
A2.2	1.5	14	0	ENSG00000124762.14	CDKN1A	2.1277	6.84347e-08	4.95844e-06	TRUE
A2.2	1.5	14	0	ENSG00000124882.4	EREG	4.05905	0.000185414	0.00436174	TRUE
A2.2	1.5	14	0	ENSG00000125144.14	MT1G	-4.46457	5.71588e-07	3.21042e-05	TRUE
A2.2	1.5	14	0	ENSG00000125246.16	CLYBL	-3.5533	0.000338454	0.0071287	TRUE
A2.2	1.5	14	0	ENSG00000125378.16	BMP4	2.01764	0.000453905	0.00892474	TRUE
A2.2	1.5	14	0	ENSG00000125657.5	TNFSF9	3.13565	0.000552263	0.0104682	TRUE
A2.2	1.5	14	0	ENSG00000125726.11	CD70	3.8057	2.95858e-06	0.000132733	TRUE
A2.2	1.5	14	0	ENSG00000125820.6	NKX2-2	-3.49232	1.25235e-18	7.25911e-16	TRUE
A2.2	1.5	14	0	ENSG00000125851.10	PCSK2	-3.61862	1.94273e-07	1.21345e-05	TRUE
A2.2	1.5	14	0	ENSG00000127152.18	BCL11B	-2.94117	1.40252e-09	1.51671e-07	TRUE
A2.2	1.5	14	0	ENSG00000127920.6	GNG11	2.3797	1.91049e-12	3.68205e-10	TRUE
A2.2	1.5	14	0	ENSG00000128283.7	CDC42EP1	2.48555	5.83758e-06	0.000235633	TRUE
A2.2	1.5	14	0	ENSG00000128510.12	CPA4	7.41164	3.62425e-08	2.79356e-06	TRUE
A2.2	1.5	14	0	ENSG00000128610.12	FEZF1	-3.58458	7.27407e-09	6.80055e-07	TRUE
A2.2	1.5	14	0	ENSG00000128805.15	ARHGAP22	5.51174	8.68871e-13	1.72477e-10	TRUE
A2.2	1.5	14	0	ENSG00000130558.20	OLFM1	-2.19715	7.64953e-08	5.40728e-06	TRUE
A2.2	1.5	14	0	ENSG00000130707.18	ASS1	2.58481	4.61448e-07	2.68548e-05	TRUE
A2.2	1.5	14	0	ENSG00000131016.17	AKAP12	2.83396	1.96039e-17	8.35529e-15	TRUE
A2.2	1.5	14	0	ENSG00000131061.15	ZNF341	-3.35148	0.000426931	0.00849816	TRUE
A2.2	1.5	14	0	ENSG00000131094.4	C1QL1	-2.42238	1.75e-05	0.000605233	TRUE
A2.2	1.5	14	0	ENSG00000131409.13	LRRC4B	-5.6871	8.2834e-06	0.000315881	TRUE
A2.2	1.5	14	0	ENSG00000131459.13	GFPT2	6.0692	6.56384e-06	0.000259173	TRUE
A2.2	1.5	14	0	ENSG00000131668.14	BARX1	-2.81315	0.000796665	0.0137762	TRUE
A2.2	1.5	14	0	ENSG00000132329.11	RAMP1	2.293	1.79755e-06	8.54042e-05	TRUE
A2.2	1.5	14	0	ENSG00000132386.11	SERPINF1	-3.30353	3.433e-06	0.000151208	TRUE
A2.2	1.5	14	0	ENSG00000132688.11	NES	2.32371	5.60424e-09	5.37821e-07	TRUE
A2.2	1.5	14	0	ENSG00000133056.14	PIK3C2B	-2.15963	0.000173814	0.00414948	TRUE
A2.2	1.5	14	0	ENSG00000133687.16	TMTC1	2.03302	2.34158e-05	0.000769429	TRUE
A2.2	1.5	14	0	ENSG00000134138.22	MEIS2	2.70878	2.60636e-09	2.64117e-07	TRUE
A2.2	1.5	14	0	ENSG00000134363.12	FST	2.96794	2.31387e-05	0.000762053	TRUE
A2.2	1.5	14	0	ENSG00000134443.10	GRP	-2.90198	1.41373e-06	6.96817e-05	TRUE
A2.2	1.5	14	0	ENSG00000134668.13	SPOCD1	4.59283	3.0155e-10	3.90158e-08	TRUE
A2.2	1.5	14	0	ENSG00000134709.13	HOOK1	-2.07077	4.26805e-06	0.000181907	TRUE
A2.2	1.5	14	0	ENSG00000134853.12	PDGFRA	2.13073	0.000300855	0.00650733	TRUE
A2.2	1.5	14	0	ENSG00000134954.14	ETS1	3.79815	3.51613e-15	1.0228e-12	TRUE
A2.2	1.5	14	0	ENSG00000134996.12	OSTF1	3.06424	0.000592177	0.01113	TRUE
A2.2	1.5	14	0	ENSG00000135318.12	NT5E	2.04829	3.74599e-08	2.87212e-06	TRUE
A2.2	1.5	14	0	ENSG00000135625.8	EGR4	-2.9131	0.00065765	0.012148	TRUE
A2.2	1.5	14	0	ENSG00000136052.10	SLC41A2	3.68618	0.000291305	0.00633829	TRUE
A2.2	1.5	14	0	ENSG00000136842.14	TMOD1	3.17535	0.000501065	0.00970712	TRUE
A2.2	1.5	14	0	ENSG00000137033.12	IL33	-2.26215	1.7974e-06	8.54042e-05	TRUE
A2.2	1.5	14	0	ENSG00000137070.19	IL11RA	-3.45143	2.53566e-05	0.00082944	TRUE
A2.2	1.5	14	0	ENSG00000137309.21	HMGA1	2.62279	2.5493e-11	4.01543e-09	TRUE
A2.2	1.5	14	0	ENSG00000137463.5	MGARP	-3.02194	3.24022e-05	0.00100977	TRUE
A2.2	1.5	14	0	ENSG00000137558.9	PI15	-6.46171	5.37931e-07	3.05546e-05	TRUE
A2.2	1.5	14	0	ENSG00000137571.11	SLCO5A1	-2.60208	3.54547e-10	4.4676e-08	TRUE
A2.2	1.5	14	0	ENSG00000137726.17	FXYD6	2.35156	8.78582e-06	0.000332416	TRUE
A2.2	1.5	14	0	ENSG00000137801.11	THBS1	5.15773	5.86217e-09	5.5522e-07	TRUE
A2.2	1.5	14	0	ENSG00000137809.17	ITGA11	3.37612	3.45073e-18	1.61305e-15	TRUE
A2.2	1.5	14	0	ENSG00000137819.14	PAQR5	3.17878	3.90356e-07	2.29945e-05	TRUE
A2.2	1.5	14	0	ENSG00000137842.7	TMEM62	3.21972	1.44095e-05	0.000505588	TRUE
A2.2	1.5	14	0	ENSG00000138061.13	CYP1B1	4.11952	2.91043e-16	1.08141e-13	TRUE
A2.2	1.5	14	0	ENSG00000138135.7	CH25H	2.75639	0.000791838	0.0137419	TRUE
A2.2	1.5	14	0	ENSG00000138162.19	TACC2	4.96206	7.49693e-08	5.33942e-06	TRUE
A2.2	1.5	14	0	ENSG00000138678.11	GPAT3	4.29676	0.000138587	0.00345061	TRUE
A2.2	1.5	14	0	ENSG00000139132.16	FGD4	-2.57464	3.68124e-06	0.000160677	TRUE
A2.2	1.5	14	0	ENSG00000139278.10	GLIPR1	4.37162	9.34523e-17	3.66005e-14	TRUE
A2.2	1.5	14	0	ENSG00000139289.15	PHLDA1	2.09097	6.77345e-13	1.38245e-10	TRUE
A2.2	1.5	14	0	ENSG00000139292.13	LGR5	-6.76102	1.0903e-06	5.62261e-05	TRUE
A2.2	1.5	14	0	ENSG00000139410.15	SDSL	2.17375	0.00180627	0.0264123	TRUE
A2.2	1.5	14	0	ENSG00000140057.9	AK7	-6.01835	2.27622e-17	9.42418e-15	TRUE
A2.2	1.5	14	0	ENSG00000140945.17	CDH13	3.07874	1.60978e-15	4.96327e-13	TRUE
A2.2	1.5	14	0	ENSG00000141526.18	SLC16A3	2.74941	1.10412e-05	0.000403017	TRUE
A2.2	1.5	14	0	ENSG00000141968.8	VAV1	-2.08595	0.00107801	0.0176714	TRUE
A2.2	1.5	14	0	ENSG00000142046.15	TMEM91	-3.19046	0.000519341	0.00999439	TRUE
A2.2	1.5	14	0	ENSG00000142552.8	RCN3	-6.10015	1.32567e-06	6.64717e-05	TRUE
A2.2	1.5	14	0	ENSG00000142700.12	DMRTA2	-3.7518	0.000269023	0.00596087	TRUE
A2.2	1.5	14	0	ENSG00000143127.13	ITGA10	5.07074	2.18365e-07	1.34652e-05	TRUE
A2.2	1.5	14	0	ENSG00000143341.12	HMCN1	-2.23189	3.49326e-05	0.00108164	TRUE
A2.2	1.5	14	0	ENSG00000144152.13	FBLN7	-3.42363	9.53398e-09	8.66169e-07	TRUE
A2.2	1.5	14	0	ENSG00000144644.15	GADL1	-7.11768	3.10692e-08	2.46024e-06	TRUE
A2.2	1.5	14	0	ENSG00000144645.16	OSBPL10	2.08741	1.71826e-07	1.09689e-05	TRUE
A2.2	1.5	14	0	ENSG00000144810.16	COL8A1	3.01397	6.44585e-21	4.91615e-18	TRUE
A2.2	1.5	14	0	ENSG00000144959.11	NCEH1	4.09192	4.22411e-05	0.00127524	TRUE
A2.2	1.5	14	0	ENSG00000145242.14	EPHA5	-2.77924	0.000848895	0.0145255	TRUE
A2.2	1.5	14	0	ENSG00000145506.14	NKD2	-2.03655	0.00175165	0.0258484	TRUE
A2.2	1.5	14	0	ENSG00000146250.7	PRSS35	-2.10258	0.000136161	0.00339834	TRUE
A2.2	1.5	14	0	ENSG00000146374.14	RSPO3	3.12034	7.68286e-10	9.20101e-08	TRUE
A2.2	1.5	14	0	ENSG00000146648.21	EGFR	3.71617	1.03941e-05	0.00038132	TRUE
A2.2	1.5	14	0	ENSG00000146674.16	IGFBP3	6.81312	2.89474e-32	8.38952e-29	TRUE
A2.2	1.5	14	0	ENSG00000146938.16	NLGN4X	-2.0807	4.00919e-12	7.35408e-10	TRUE
A2.2	1.5	14	0	ENSG00000147138.3	GPR174	-5.29174	3.27832e-05	0.00101944	TRUE
A2.2	1.5	14	0	ENSG00000147869.5	CER1	-2.54738	0.000266187	0.00590707	TRUE
A2.2	1.5	14	0	ENSG00000148798.11	INA	2.52833	2.47705e-05	0.000812102	TRUE
A2.2	1.5	14	0	ENSG00000148848.15	ADAM12	3.0459	1.84173e-07	1.16544e-05	TRUE
A2.2	1.5	14	0	ENSG00000149380.12	P4HA3	2.78243	0.000786655	0.013693	TRUE
A2.2	1.5	14	0	ENSG00000149591.17	TAGLN	2.03371	1.16272e-07	7.80046e-06	TRUE
A2.2	1.5	14	0	ENSG00000149925.22	ALDOA	-24.9863	2.06137e-11	3.28256e-09	TRUE
A2.2	1.5	14	0	ENSG00000150394.14	CDH8	-4.44056	3.27152e-11	5.04336e-09	TRUE
A2.2	1.5	14	0	ENSG00000150540.14	HNMT	4.28717	0.000140324	0.00348289	TRUE
A2.2	1.5	14	0	ENSG00000150551.11	LYPD1	4.31469	4.60161e-16	1.62639e-13	TRUE
A2.2	1.5	14	0	ENSG00000150556.17	LYPD6B	3.04665	0.000146223	0.00358531	TRUE
A2.2	1.5	14	0	ENSG00000150630.4	VEGFC	4.4298	0.000117467	0.00299159	TRUE
A2.2	1.5	14	0	ENSG00000150672.19	DLG2	-3.40495	4.90866e-11	7.2583e-09	TRUE
A2.2	1.5	14	0	ENSG00000150687.12	PRSS23	2.94668	2.19178e-18	1.17634e-15	TRUE
A2.2	1.5	14	0	ENSG00000151632.18	AKR1C2	-2.45718	0.00119688	0.0191223	TRUE
A2.2	1.5	14	0	ENSG00000152377.15	SPOCK1	4.36822	5.11893e-09	4.94523e-07	TRUE
A2.2	1.5	14	0	ENSG00000152580.9	IGSF10	-4.48782	8.61682e-07	4.59068e-05	TRUE
A2.2	1.5	14	0	ENSG00000154856.13	APCDD1	-2.13655	0.00065274	0.0120957	TRUE
A2.2	1.5	14	0	ENSG00000155011.9	DKK2	-5.68927	3.80349e-11	5.6821e-09	TRUE
A2.2	1.5	14	0	ENSG00000156113.25	KCNMA1	6.0736	1.03087e-11	1.79979e-09	TRUE
A2.2	1.5	14	0	ENSG00000156265.17	MAP3K7CL	2.48453	3.03599e-05	0.000958487	TRUE
A2.2	1.5	14	0	ENSG00000157214.14	STEAP2	-2.39829	4.99303e-09	4.85598e-07	TRUE
A2.2	1.5	14	0	ENSG00000157306.14	ZFHX2-AS1	-3.38189	0.00039719	0.00804047	TRUE
A2.2	1.5	14	0	ENSG00000158258.16	CLSTN2	-2.96204	0.000666831	0.0122472	TRUE
A2.2	1.5	14	0	ENSG00000159023.23	EPB41	-2.49408	1.3878e-09	1.51671e-07	TRUE
A2.2	1.5	14	0	ENSG00000159167.12	STC1	3.92987	1.9311e-12	3.68205e-10	TRUE
A2.2	1.5	14	0	ENSG00000159216.20	RUNX1	4.27492	5.62211e-06	0.000229493	TRUE
A2.2	1.5	14	0	ENSG00000161031.13	PGLYRP2	-4.48627	7.14835e-06	0.000279964	TRUE
A2.2	1.5	14	0	ENSG00000162194.13	LBHD1	-3.2626	5.91334e-05	0.00169348	TRUE
A2.2	1.5	14	0	ENSG00000162572.21	SCNN1D	-2.56977	0.00106628	0.0174988	TRUE
A2.2	1.5	14	0	ENSG00000162576.17	MXRA8	2.08774	0.000694382	0.0125515	TRUE
A2.2	1.5	14	0	ENSG00000162614.19	NEXN	2.49431	9.56366e-09	8.66169e-07	TRUE
A2.2	1.5	14	0	ENSG00000163406.11	SLC15A2	-2.85029	0.00075062	0.0133136	TRUE
A2.2	1.5	14	0	ENSG00000163497.3	FEV	-3.93514	8.89593e-06	0.000334834	TRUE
A2.2	1.5	14	0	ENSG00000163545.11	NUAK2	2.84891	0.000725124	0.0129662	TRUE
A2.2	1.5	14	0	ENSG00000163629.13	PTPN13	-2.27237	3.31155e-10	4.20944e-08	TRUE
A2.2	1.5	14	0	ENSG00000163661.4	PTX3	4.03751	9.69928e-11	1.39161e-08	TRUE
A2.2	1.5	14	0	ENSG00000163686.15	ABHD6	-2.43015	1.23864e-08	1.07639e-06	TRUE
A2.2	1.5	14	0	ENSG00000163734.4	CXCL3	3.17624	0.000347055	0.00727516	TRUE
A2.2	1.5	14	0	ENSG00000163814.8	CDCP1	4.70014	2.0046e-06	9.40085e-05	TRUE
A2.2	1.5	14	0	ENSG00000163815.6	CLEC3B	-2.41426	0.000193627	0.00451828	TRUE
A2.2	1.5	14	0	ENSG00000164128.7	NPY1R	-3.59945	1.66624e-11	2.71298e-09	TRUE
A2.2	1.5	14	0	ENSG00000164129.12	NPY5R	-5.62517	8.40049e-06	0.000319505	TRUE
A2.2	1.5	14	0	ENSG00000164171.11	ITGA2	4.16265	2.24155e-05	0.000745007	TRUE
A2.2	1.5	14	0	ENSG00000164283.13	ESM1	8.31644	1.91404e-09	1.96828e-07	TRUE
A2.2	1.5	14	0	ENSG00000164465.19	DCBLD1	2.11329	1.8064e-09	1.89205e-07	TRUE
A2.2	1.5	14	0	ENSG00000164542.13	MATCAP2	-2.59942	0.00105508	0.0173346	TRUE
A2.2	1.5	14	0	ENSG00000164932.13	CTHRC1	2.37584	9.47512e-05	0.00250555	TRUE
A2.2	1.5	14	0	ENSG00000165588.19	OTX2	-2.78878	5.58497e-08	4.17174e-06	TRUE
A2.2	1.5	14	0	ENSG00000165644.11	COMTD1	2.71255	0.00055687	0.010521	TRUE
A2.2	1.5	14	0	ENSG00000165821.12	SALL2	-2.03497	2.30494e-08	1.89778e-06	TRUE
A2.2	1.5	14	0	ENSG00000165995.24	CACNB2	-4.25249	0.000141135	0.00349008	TRUE
A2.2	1.5	14	0	ENSG00000166033.13	HTRA1	3.28909	3.94877e-26	6.35796e-23	TRUE
A2.2	1.5	14	0	ENSG00000166292.12	TMEM100	-2.05175	0.000232747	0.00530305	TRUE
A2.2	1.5	14	0	ENSG00000166446.15	CDYL2	3.58286	0.000321728	0.00689669	TRUE
A2.2	1.5	14	0	ENSG00000166482.12	MFAP4	-3.71328	9.60566e-07	5.02511e-05	TRUE
A2.2	1.5	14	0	ENSG00000166501.14	PRKCB	-3.25356	3.19775e-08	2.5184e-06	TRUE
A2.2	1.5	14	0	ENSG00000166741.9	NNMT	5.21999	3.59969e-15	1.0228e-12	TRUE
A2.2	1.5	14	0	ENSG00000166825.15	ANPEP	5.26443	9.82812e-06	0.000366117	TRUE
A2.2	1.5	14	0	ENSG00000166946.14	CCNDBP1	2.59	1.26913e-08	1.0947e-06	TRUE
A2.2	1.5	14	0	ENSG00000167601.12	AXL	5.50553	1.07157e-22	1.10915e-19	TRUE
A2.2	1.5	14	0	ENSG00000167642.13	SPINT2	2.81272	0.000819066	0.0140963	TRUE
A2.2	1.5	14	0	ENSG00000167772.12	ANGPTL4	2.15511	0.000398511	0.00804293	TRUE
A2.2	1.5	14	0	ENSG00000167779.9	IGFBP6	2.2347	4.89431e-07	2.8033e-05	TRUE
A2.2	1.5	14	0	ENSG00000167994.13	RAB3IL1	-2.01446	2.10928e-06	9.85988e-05	TRUE
A2.2	1.5	14	0	ENSG00000168421.14	RHOH	-3.18254	4.34581e-06	0.000184678	TRUE
A2.2	1.5	14	0	ENSG00000168671.10	UGT3A2	-4.63724	3.36737e-16	1.21991e-13	TRUE
A2.2	1.5	14	0	ENSG00000168672.4	LRATD2	-3.77486	1.36349e-08	1.16913e-06	TRUE
A2.2	1.5	14	0	ENSG00000168685.15	IL7R	2.72066	8.04728e-07	4.33805e-05	TRUE
A2.2	1.5	14	0	ENSG00000168916.16	ZNF608	4.29271	8.90829e-05	0.00238559	TRUE
A2.2	1.5	14	0	ENSG00000169129.16	AFAP1L2	3.26292	0.000427605	0.00849989	TRUE
A2.2	1.5	14	0	ENSG00000169427.8	KCNK9	3.39086	5.29716e-05	0.00154139	TRUE
A2.2	1.5	14	0	ENSG00000169429.12	CXCL8	2.90517	0.000232106	0.00529676	TRUE
A2.2	1.5	14	0	ENSG00000169618.7	PROKR1	-7.18453	2.97337e-08	2.3805e-06	TRUE
A2.2	1.5	14	0	ENSG00000169908.12	TM4SF1	3.5015	1.42407e-15	4.48612e-13	TRUE
A2.2	1.5	14	0	ENSG00000170579.19	DLGAP1	-4.88696	5.89836e-05	0.00169254	TRUE
A2.2	1.5	14	0	ENSG00000171033.13	PKIA	2.45414	1.15747e-07	7.80046e-06	TRUE
A2.2	1.5	14	0	ENSG00000171201.12	SMR3B	-2.19879	0.000767443	0.0134881	TRUE
A2.2	1.5	14	0	ENSG00000171227.7	TMEM37	-2.60164	8.63818e-05	0.00232237	TRUE
A2.2	1.5	14	0	ENSG00000171246.7	NPTX1	2.63036	0.000883604	0.0149933	TRUE
A2.2	1.5	14	0	ENSG00000171954.13	CYP4F22	-6.77852	1.31018e-07	8.7091e-06	TRUE
A2.2	1.5	14	0	ENSG00000172197.11	MBOAT1	-3.58884	6.56271e-05	0.00183946	TRUE
A2.2	1.5	14	0	ENSG00000172236.19	TPSAB1	-4.90522	6.18122e-05	0.00175631	TRUE
A2.2	1.5	14	0	ENSG00000172273.13	HINFP	-2.36077	0.00028679	0.00624943	TRUE
A2.2	1.5	14	0	ENSG00000172346.15	CSDC2	2.47086	0.000767904	0.0134881	TRUE
A2.2	1.5	14	0	ENSG00000173227.14	SYT12	2.31586	0.00137502	0.0211968	TRUE
A2.2	1.5	14	0	ENSG00000173406.16	DAB1	-2.62831	5.78457e-06	0.000234146	TRUE
A2.2	1.5	14	0	ENSG00000173486.14	FKBP2	-23.3359	3.61022e-10	4.50997e-08	TRUE
A2.2	1.5	14	0	ENSG00000174332.6	GLIS1	4.07522	0.0001689	0.00405221	TRUE
A2.2	1.5	14	0	ENSG00000174640.15	SLCO2A1	6.95418	1.97027e-07	1.22537e-05	TRUE
A2.2	1.5	14	0	ENSG00000174791.11	RIN1	2.17965	3.75008e-06	0.000162216	TRUE
A2.2	1.5	14	0	ENSG00000175505.11	CLCF1	5.46455	1.85986e-05	0.000641698	TRUE
A2.2	1.5	14	0	ENSG00000175592.9	FOSL1	4.43688	1.03682e-08	9.33204e-07	TRUE
A2.2	1.5	14	0	ENSG00000176170.14	SPHK1	2.28934	0.000418078	0.00835638	TRUE
A2.2	1.5	14	0	ENSG00000176641.11	RNF152	3.19932	8.39448e-12	1.50178e-09	TRUE
A2.2	1.5	14	0	ENSG00000176692.8	FOXC2	3.87917	2.98507e-18	1.54488e-15	TRUE
A2.2	1.5	14	0	ENSG00000176697.20	BDNF	2.82264	0.000116203	0.00297103	TRUE
A2.2	1.5	14	0	ENSG00000177409.12	SAMD9L	3.19994	3.70495e-06	0.000161226	TRUE
A2.2	1.5	14	0	ENSG00000177469.13	CAVIN1	2.37884	4.10417e-28	8.49622e-25	TRUE
A2.2	1.5	14	0	ENSG00000179163.12	FUCA1	-2.10983	0.000348347	0.00728413	TRUE
A2.2	1.5	14	0	ENSG00000179406.10	LINC00174	-2.20486	0.00162298	0.0242461	TRUE
A2.2	1.5	14	0	ENSG00000180440.4	SERTM1	-5.07532	4.46787e-05	0.00133493	TRUE
A2.2	1.5	14	0	ENSG00000180914.11	OXTR	2.99195	0.000522371	0.0100394	TRUE
A2.2	1.5	14	0	ENSG00000181019.13	NQO1	2.35411	7.72759e-13	1.55529e-10	TRUE
A2.2	1.5	14	0	ENSG00000181195.11	PENK	-4.38758	8.41663e-20	6.09827e-17	TRUE
A2.2	1.5	14	0	ENSG00000181458.10	TMEM45A	2.4564	5.39781e-07	3.05546e-05	TRUE
A2.2	1.5	14	0	ENSG00000181634.8	TNFSF15	6.33557	1.24053e-13	2.79327e-11	TRUE
A2.2	1.5	14	0	ENSG00000181649.8	PHLDA2	2.79942	7.64689e-06	0.00029627	TRUE
A2.2	1.5	14	0	ENSG00000182871.16	COL18A1	2.01483	3.74218e-06	0.000162216	TRUE
A2.2	1.5	14	0	ENSG00000183092.18	BEGAIN	2.0675	0.00203862	0.0291625	TRUE
A2.2	1.5	14	0	ENSG00000183145.9	RIPPLY3	-4.13417	5.55454e-08	4.17051e-06	TRUE
A2.2	1.5	14	0	ENSG00000183570.17	PCBP3	2.36757	2.22778e-05	0.000742132	TRUE
A2.2	1.5	14	0	ENSG00000183770.7	FOXL2	2.3756	0.00139185	0.0212756	TRUE
A2.2	1.5	14	0	ENSG00000183780.13	SLC35F3	-2.28147	8.06477e-05	0.00218442	TRUE
A2.2	1.5	14	0	ENSG00000183971.10	NPW	-2.24922	1.08613e-09	1.24914e-07	TRUE
A2.2	1.5	14	0	ENSG00000184178.17	SCFD2	2.44509	6.25331e-07	3.4719e-05	TRUE
A2.2	1.5	14	0	ENSG00000184261.5	KCNK12	6.73946	5.56073e-07	3.13543e-05	TRUE
A2.2	1.5	14	0	ENSG00000184368.16	MAP7D2	-2.18491	0.00178428	0.0262497	TRUE
A2.2	1.5	14	0	ENSG00000184613.11	NELL2	-3.36062	2.93674e-07	1.75329e-05	TRUE
A2.2	1.5	14	0	ENSG00000184916.9	JAG2	-4.12782	8.65007e-06	0.000328137	TRUE
A2.2	1.5	14	0	ENSG00000184985.17	SORCS2	2.16449	0.000437692	0.00865347	TRUE
A2.2	1.5	14	0	ENSG00000185432.12	TMT1A	-2.778	1.0453e-05	0.000382511	TRUE
A2.2	1.5	14	0	ENSG00000185499.17	MUC1	3.17942	0.000518291	0.00998744	TRUE
A2.2	1.5	14	0	ENSG00000185567.7	AHNAK2	4.86934	1.4299e-11	2.38168e-09	TRUE
A2.2	1.5	14	0	ENSG00000185585.20	OLFML2A	-4.53641	7.05679e-16	2.32409e-13	TRUE
A2.2	1.5	14	0	ENSG00000185668.8	POU3F1	-2.70774	1.60939e-06	7.82607e-05	TRUE
A2.2	1.5	14	0	ENSG00000185697.17	MYBL1	3.27874	1.37953e-07	9.12821e-06	TRUE
A2.2	1.5	14	0	ENSG00000185760.18	KCNQ5	3.84635	1.61837e-06	7.84341e-05	TRUE
A2.2	1.5	14	0	ENSG00000186340.17	THBS2	5.02133	3.33876e-08	2.61524e-06	TRUE
A2.2	1.5	14	0	ENSG00000186907.8	RTN4RL2	-2.60376	0.000993377	0.0165081	TRUE
A2.2	1.5	14	0	ENSG00000187714.7	SLC18A3	-4.84721	7.6669e-06	0.00029627	TRUE
A2.2	1.5	14	0	ENSG00000187957.8	DNER	4.63434	7.55452e-59	1.09473e-54	TRUE
A2.2	1.5	14	0	ENSG00000188015.10	S100A3	6.15554	1.44096e-06	7.07831e-05	TRUE
A2.2	1.5	14	0	ENSG00000188042.8	ARL4C	3.21293	6.62371e-09	6.23274e-07	TRUE
A2.2	1.5	14	0	ENSG00000188643.11	S100A16	5.44382	5.25037e-25	6.91665e-22	TRUE
A2.2	1.5	14	0	ENSG00000188778.6	ADRB3	-4.237	1.86837e-24	2.25622e-21	TRUE
A2.2	1.5	14	0	ENSG00000189129.14	PLAC9	2.46929	1.6372e-08	1.37137e-06	TRUE
A2.2	1.5	14	0	ENSG00000189171.15	S100A13	2.11425	1.19856e-05	0.000434209	TRUE
A2.2	1.5	14	0	ENSG00000196155.13	PLEKHG4	2.00926	0.000327288	0.00699518	TRUE
A2.2	1.5	14	0	ENSG00000196586.17	MYO6	2.9414	5.35008e-07	3.05229e-05	TRUE
A2.2	1.5	14	0	ENSG00000196611.6	MMP1	3.4823	4.28389e-24	4.77522e-21	TRUE
A2.2	1.5	14	0	ENSG00000196754.13	S100A2	2.44713	2.94579e-05	0.00093408	TRUE
A2.2	1.5	14	0	ENSG00000197077.14	KIAA1671	2.03695	1.17983e-06	5.99917e-05	TRUE
A2.2	1.5	14	0	ENSG00000197183.15	NOL4L	-2.31924	0.000614333	0.011488	TRUE
A2.2	1.5	14	0	ENSG00000197245.6	FAM110D	-7.06951	6.9812e-08	5.03306e-06	TRUE
A2.2	1.5	14	0	ENSG00000197467.17	COL13A1	2.72742	3.5884e-12	6.6666e-10	TRUE
A2.2	1.5	14	0	ENSG00000197747.9	S100A10	3.39709	9.61546e-15	2.44452e-12	TRUE
A2.2	1.5	14	0	ENSG00000197893.14	NRAP	-2.48557	0.0010446	0.017182	TRUE
A2.2	1.5	14	0	ENSG00000197956.10	S100A6	2.24514	4.75374e-30	1.14811e-26	TRUE
A2.2	1.5	14	0	ENSG00000198300.14	PEG3	-2.81487	1.41947e-05	0.000499262	TRUE
A2.2	1.5	14	0	ENSG00000198400.14	NTRK1	-2.59207	2.76993e-06	0.000125828	TRUE
A2.2	1.5	14	0	ENSG00000198563.14	DDX39B	-20.8825	7.51156e-08	5.33942e-06	TRUE
A2.2	1.5	14	0	ENSG00000198743.7	SLC5A3	2.58941	4.55511e-15	1.26939e-12	TRUE
A2.2	1.5	14	0	ENSG00000198768.11	APCDD1L	5.21341	2.17068e-05	0.000728133	TRUE
A2.2	1.5	14	0	ENSG00000198796.7	ALPK2	4.25581	2.4128e-10	3.20769e-08	TRUE
A2.2	1.5	14	0	ENSG00000198846.6	TOX	2.01945	0.00221593	0.0312061	TRUE
A2.2	1.5	14	0	ENSG00000198848.13	CES1	-2.88522	8.79726e-05	0.00236076	TRUE
A2.2	1.5	14	0	ENSG00000198947.18	DMD	2.01027	0.00120466	0.0192254	TRUE
A2.2	1.5	14	0	ENSG00000205336.14	ADGRG1	5.66856	2.98894e-06	0.000133681	TRUE
A2.2	1.5	14	0	ENSG00000214717.12	ZBED1	16.3669	1.12758e-06	5.79426e-05	TRUE
A2.2	1.5	14	0	ENSG00000215183.5	MSMP	5.17184	8.05284e-07	4.33805e-05	TRUE
A2.2	1.5	14	0	ENSG00000215475.5	SIAH3	-3.05004	0.000148826	0.00363682	TRUE
A2.2	1.5	14	0	ENSG00000219438.9	TAFA5	-2.05218	2.58539e-05	0.000843804	TRUE
A2.2	1.5	14	0	ENSG00000225783.9	MIAT	-2.43919	0.00127803	0.0200649	TRUE
A2.2	1.5	14	0	ENSG00000229619.6	MBNL1-AS1	6.0298	2.7133e-06	0.000123643	TRUE
A2.2	1.5	14	0	ENSG00000234224.3	TMEM229A	-3.20988	1.17074e-05	0.00042626	TRUE
A2.2	1.5	14	0	ENSG00000235750.10	KIAA0040	5.4999	1.884e-05	0.000646943	TRUE
A2.2	1.5	14	0	ENSG00000235823.5	OLMALINC	-2.07906	1.31696e-06	6.63532e-05	TRUE
A2.2	1.5	14	0	ENSG00000240583.14	AQP1	6.7623	9.00438e-07	4.77695e-05	TRUE
A2.2	1.5	14	0	ENSG00000244198.7	ARHGEF35-AS1	-2.29398	2.61889e-07	1.58852e-05	TRUE
A2.2	1.5	14	0	ENSG00000246223.10	LINC01550	-3.90976	5.96228e-06	0.000239333	TRUE
A2.2	1.5	14	0	ENSG00000246363.4	LINC02458	-3.06597	3.89254e-05	0.00118284	TRUE
A2.2	1.5	14	0	ENSG00000249992.2	TMEM158	2.81847	6.78799e-14	1.58653e-11	TRUE
A2.2	1.5	14	0	ENSG00000250305.9	TRMT9B	-2.37633	3.20419e-05	0.00100285	TRUE
A2.2	1.5	14	0	ENSG00000250387.3	LINC02197	-4.75622	6.32381e-05	0.00178285	TRUE
A2.2	1.5	14	0	ENSG00000250488.2	LINC02233	-2.75176	0.00086981	0.0147939	TRUE
A2.2	1.5	14	0	ENSG00000250579.3	ADAMTS16-DT	-2.8966	0.000338285	0.0071287	TRUE
A2.2	1.5	14	0	ENSG00000251002.10	TRD-AS1	-3.56052	0.000335855	0.00711431	TRUE
A2.2	1.5	14	0	ENSG00000256268.3	LINC02454	3.57794	0.000329539	0.00702258	TRUE
A2.2	1.5	14	0	ENSG00000259207.10	ITGB3	4.77333	3.2153e-11	5.00999e-09	TRUE
A2.2	1.5	14	0	ENSG00000260428.3	SCX	-2.47785	4.81393e-08	3.65229e-06	TRUE
A2.2	1.5	14	0	ENSG00000260910.2	SWINGN	2.01937	0.00219823	0.0310473	TRUE
A2.2	1.5	14	0	ENSG00000261578.1	ENSG00000261578	-2.25247	0.00139449	0.0212935	TRUE
A2.2	1.5	14	0	ENSG00000262580.5	ENSG00000262580	-2.43663	9.05141e-05	0.0024111	TRUE
A2.2	1.5	14	0	ENSG00000266086.3	ENSG00000266086	-2.67592	0.000958809	0.016007	TRUE
A2.2	1.5	14	0	ENSG00000267493.4	CIRBP-AS1	2.93076	0.000709504	0.0127403	TRUE
A2.2	1.5	14	0	ENSG00000271303.2	SRXN1	3.34456	6.67143e-16	2.24827e-13	TRUE
A2.2	1.5	14	0	ENSG00000272825.1	ENSG00000272825	-2.22142	0.000524898	0.0100612	TRUE
A2.2	1.5	14	0	ENSG00000273259.3	ENSG00000273259	4.98798	5.81536e-05	0.00167203	TRUE
A2.2	1.5	14	0	ENSG00000274021.1	ENSG00000274021	-3.02921	0.000421509	0.00841335	TRUE
A2.2	1.5	14	0	ENSG00000277586.4	NEFL	2.72863	1.38e-09	1.51671e-07	TRUE
A2.2	1.5	14	0	ENSG00000277639.3	CHD9NB	-3.56499	0.000332975	0.00707499	TRUE
A2.2	1.5	14	0	ENSG00000284969.1	ENSG00000284969	2.27096	0.00113486	0.0184158	TRUE
A2.2	1.5	14	0	ENSG00000285517.2	LINC00941	3.51481	8.87358e-06	0.000334834	TRUE
A2.2	1.5	14	0	ENSG00000287430.1	ENSG00000287430	-4.00474	4.13143e-05	0.00124987	TRUE
A2.2	1.5	14	0	ENSG00000288781.2	ENSG00000288781	2.03897	0.00138386	0.0212431	TRUE
A2.2	1.5	14	0	ENSG00000289192.1	ENSG00000289192	-4.43144	3.42194e-06	0.000151181	TRUE
A2.2	1.5	14	0	ENSG00000289562.2	ENSG00000289562	2.0082	0.0021815	0.030841	TRUE
A2.2	1.5	14	0	ENSG00000291156.1	ENSG00000291156	3.0508	0.000614397	0.011488	TRUE
A2.2	1.5	14	0	ENSG00000293141.1	ENSG00000293141	-2.24493	0.00155095	0.0232658	TRUE
A2.2	1.5	21	0	ENSG00000005238.20	ATOSB	2.05213	8.82636e-05	0.00231419	TRUE
A2.2	1.5	21	0	ENSG00000005884.18	ITGA3	4.79139	3.82377e-12	6.29842e-10	TRUE
A2.2	1.5	21	0	ENSG00000006327.14	TNFRSF12A	3.64822	9.10579e-19	4.72186e-16	TRUE
A2.2	1.5	21	0	ENSG00000006377.11	DLX6	-2.2199	0.000992494	0.0169669	TRUE
A2.2	1.5	21	0	ENSG00000007062.12	PROM1	-3.88063	2.80147e-05	0.000881424	TRUE
A2.2	1.5	21	0	ENSG00000007237.19	GAS7	2.39501	0.000534611	0.0102831	TRUE
A2.2	1.5	21	0	ENSG00000010278.15	CD9	5.19915	1.05044e-12	1.91003e-10	TRUE
A2.2	1.5	21	0	ENSG00000011422.12	PLAUR	4.06993	4.92371e-26	4.59579e-23	TRUE
A2.2	1.5	21	0	ENSG00000013364.19	MVP	2.43958	5.18915e-09	4.74858e-07	TRUE
A2.2	1.5	21	0	ENSG00000013588.10	GPRC5A	5.04511	1.1658e-13	2.43618e-11	TRUE
A2.2	1.5	21	0	ENSG00000017427.17	IGF1	-3.1581	2.7357e-10	3.27528e-08	TRUE
A2.2	1.5	21	0	ENSG00000020181.18	ADGRA2	-2.03541	3.61827e-09	3.42293e-07	TRUE
A2.2	1.5	21	0	ENSG00000026508.21	CD44	4.62798	7.80305e-44	3.64168e-40	TRUE
A2.2	1.5	21	0	ENSG00000033867.18	SLC4A7	2.10117	2.00759e-18	9.56454e-16	TRUE
A2.2	1.5	21	0	ENSG00000038427.16	VCAN	3.2876	6.43348e-05	0.00178268	TRUE
A2.2	1.5	21	0	ENSG00000039560.14	RAI14	2.31964	5.99285e-19	3.22715e-16	TRUE
A2.2	1.5	21	0	ENSG00000048540.16	LMO3	-2.9432	0.000148431	0.00359547	TRUE
A2.2	1.5	21	0	ENSG00000049769.14	PPP1R3F	5.457	8.11595e-06	0.00029903	TRUE
A2.2	1.5	21	0	ENSG00000051620.11	HEBP2	2.07857	1.07831e-06	5.29732e-05	TRUE
A2.2	1.5	21	0	ENSG00000052850.8	ALX4	-2.75854	6.81309e-09	6.0758e-07	TRUE
A2.2	1.5	21	0	ENSG00000054598.9	FOXC1	2.44731	2.01391e-13	4.02811e-11	TRUE
A2.2	1.5	21	0	ENSG00000056558.11	TRAF1	2.9834	0.000375398	0.00778659	TRUE
A2.2	1.5	21	0	ENSG00000057019.16	DCBLD2	2.43552	4.01039e-16	1.33689e-13	TRUE
A2.2	1.5	21	0	ENSG00000061337.16	LZTS1	2.17581	3.5628e-06	0.000146162	TRUE
A2.2	1.5	21	0	ENSG00000063660.9	GPC1	2.11938	2.70984e-05	0.000860233	TRUE
A2.2	1.5	21	0	ENSG00000064763.12	FAR2	3.80511	3.02392e-05	0.000938756	TRUE
A2.2	1.5	21	0	ENSG00000064787.14	BCAS1	-2.98168	0.000110359	0.00274446	TRUE
A2.2	1.5	21	0	ENSG00000066248.15	NGEF	4.40016	1.42653e-06	6.7476e-05	TRUE
A2.2	1.5	21	0	ENSG00000073008.16	PVR	2.3052	7.46104e-16	2.27091e-13	TRUE
A2.2	1.5	21	0	ENSG00000074416.16	MGLL	2.54201	9.96032e-15	2.44657e-12	TRUE
A2.2	1.5	21	0	ENSG00000078596.11	ITM2A	-3.42707	8.51241e-12	1.32425e-09	TRUE
A2.2	1.5	21	0	ENSG00000080573.7	COL5A3	2.52681	2.26904e-05	0.000738809	TRUE
A2.2	1.5	21	0	ENSG00000082684.16	SEMA5B	-3.37622	1.24164e-08	1.01662e-06	TRUE
A2.2	1.5	21	0	ENSG00000085063.18	CD59	2.79458	1.00707e-51	1.41e-47	TRUE
A2.2	1.5	21	0	ENSG00000085117.12	CD82	2.49886	1.99664e-08	1.52759e-06	TRUE
A2.2	1.5	21	0	ENSG00000087253.13	LPCAT2	2.77426	9.98229e-09	8.4194e-07	TRUE
A2.2	1.5	21	0	ENSG00000087510.7	TFAP2C	3.89658	7.69298e-05	0.00205161	TRUE
A2.2	1.5	21	0	ENSG00000089250.20	NOS1	-2.23526	1.47455e-06	6.94506e-05	TRUE
A2.2	1.5	21	0	ENSG00000090339.9	ICAM1	3.32833	7.26339e-05	0.00196322	TRUE
A2.2	1.5	21	0	ENSG00000090530.10	P3H2	2.41724	4.71929e-07	2.58105e-05	TRUE
A2.2	1.5	21	0	ENSG00000091844.8	RGS17	2.61692	5.17451e-07	2.79723e-05	TRUE
A2.2	1.5	21	0	ENSG00000095203.15	EPB41L4B	3.29849	0.000308512	0.00656455	TRUE
A2.2	1.5	21	0	ENSG00000095752.7	IL11	6.40425	3.31368e-08	2.39149e-06	TRUE
A2.2	1.5	21	0	ENSG00000100065.15	CARD10	4.32148	1.42679e-07	8.76161e-06	TRUE
A2.2	1.5	21	0	ENSG00000100593.18	ISM2	-4.55935	5.11024e-05	0.00147827	TRUE
A2.2	1.5	21	0	ENSG00000101144.13	BMP7	-3.0843	2.23296e-05	0.000730458	TRUE
A2.2	1.5	21	0	ENSG00000101307.16	SIRPB1	2.71311	0.000648469	0.0119582	TRUE
A2.2	1.5	21	0	ENSG00000101638.14	ST8SIA5	3.98845	2.52976e-10	3.07993e-08	TRUE
A2.2	1.5	21	0	ENSG00000102174.10	PHEX	3.06412	0.000416491	0.00843892	TRUE
A2.2	1.5	21	0	ENSG00000103381.12	CPPED1	2.02129	5.16217e-06	0.000201325	TRUE
A2.2	1.5	21	0	ENSG00000103460.17	TOX3	-2.52964	2.49751e-05	0.000798347	TRUE
A2.2	1.5	21	0	ENSG00000103485.19	QPRT	-2.58624	4.3428e-05	0.00128821	TRUE
A2.2	1.5	21	0	ENSG00000103647.13	CORO2B	4.06937	4.02954e-21	2.82088e-18	TRUE
A2.2	1.5	21	0	ENSG00000103888.17	CEMIP	5.23601	2.22873e-05	0.000730458	TRUE
A2.2	1.5	21	0	ENSG00000104368.19	PLAT	3.98457	4.30653e-15	1.15953e-12	TRUE
A2.2	1.5	21	0	ENSG00000104783.15	KCNN4	4.63893	5.21319e-05	0.00150185	TRUE
A2.2	1.5	21	0	ENSG00000104870.13	FCGRT	-2.32662	2.07746e-10	2.55145e-08	TRUE
A2.2	1.5	21	0	ENSG00000105369.10	CD79A	-3.28782	1.80081e-06	8.18608e-05	TRUE
A2.2	1.5	21	0	ENSG00000105825.14	TFPI2	4.50713	2.0494e-18	9.56454e-16	TRUE
A2.2	1.5	21	0	ENSG00000105976.16	MET	4.16093	4.7974e-06	0.000189027	TRUE
A2.2	1.5	21	0	ENSG00000106069.26	CHN2	-2.87572	0.000336492	0.00707391	TRUE
A2.2	1.5	21	0	ENSG00000106366.9	SERPINE1	4.34446	3.04312e-12	5.26008e-10	TRUE
A2.2	1.5	21	0	ENSG00000106546.14	AHR	2.05751	3.50031e-05	0.00106748	TRUE
A2.2	1.5	21	0	ENSG00000106714.18	CNTNAP3	2.79425	0.000291401	0.00626714	TRUE
A2.2	1.5	21	0	ENSG00000107438.9	PDLIM1	3.87101	1.33126e-20	8.47223e-18	TRUE
A2.2	1.5	21	0	ENSG00000107796.14	ACTA2	2.47296	7.59693e-10	8.44164e-08	TRUE
A2.2	1.5	21	0	ENSG00000107821.15	KAZALD1	-2.73595	0.000239417	0.00539788	TRUE
A2.2	1.5	21	0	ENSG00000108001.16	EBF3	-2.19058	9.89962e-07	4.89769e-05	TRUE
A2.2	1.5	21	0	ENSG00000108821.14	COL1A1	4.49525	3.64382e-39	1.27543e-35	TRUE
A2.2	1.5	21	0	ENSG00000108846.16	ABCC3	2.04617	0.00163146	0.0250389	TRUE
A2.2	1.5	21	0	ENSG00000108924.14	HLF	-2.60928	0.000748069	0.0133593	TRUE
A2.2	1.5	21	0	ENSG00000109321.11	AREG	3.37529	0.000274685	0.00597184	TRUE
A2.2	1.5	21	0	ENSG00000109846.9	CRYAB	2.9782	3.48278e-08	2.47525e-06	TRUE
A2.2	1.5	21	0	ENSG00000111799.22	COL12A1	3.93482	9.93324e-10	1.06981e-07	TRUE
A2.2	1.5	21	0	ENSG00000111913.20	RIPOR2	3.0474	0.000138814	0.00338594	TRUE
A2.2	1.5	21	0	ENSG00000112378.12	PERP	4.25833	1.81526e-07	1.06341e-05	TRUE
A2.2	1.5	21	0	ENSG00000113070.8	HBEGF	2.81421	7.81288e-15	1.9916e-12	TRUE
A2.2	1.5	21	0	ENSG00000113083.15	LOX	2.88275	3.52482e-12	5.87512e-10	TRUE
A2.2	1.5	21	0	ENSG00000113361.13	CDH6	2.5491	0.000263246	0.00579513	TRUE
A2.2	1.5	21	0	ENSG00000113389.16	NPR3	2.63537	1.94837e-05	0.000647961	TRUE
A2.2	1.5	21	0	ENSG00000114270.18	COL7A1	3.08553	6.34568e-06	0.000243818	TRUE
A2.2	1.5	21	0	ENSG00000114480.13	GBE1	2.83108	6.85082e-07	3.56574e-05	TRUE
A2.2	1.5	21	0	ENSG00000115107.20	STEAP3	2.06675	6.56829e-06	0.000251264	TRUE
A2.2	1.5	21	0	ENSG00000115194.11	SLC30A3	-4.08346	0.000104698	0.00262231	TRUE
A2.2	1.5	21	0	ENSG00000115232.14	ITGA4	2.06639	3.22587e-06	0.000134022	TRUE
A2.2	1.5	21	0	ENSG00000115461.5	IGFBP5	3.42297	3.19438e-29	4.47245e-26	TRUE
A2.2	1.5	21	0	ENSG00000115594.12	IL1R1	2.20577	0.000293877	0.0063107	TRUE
A2.2	1.5	21	0	ENSG00000115641.19	FHL2	7.26146	2.66052e-23	2.06944e-20	TRUE
A2.2	1.5	21	0	ENSG00000115648.14	MLPH	3.50855	2.0377e-05	0.000676063	TRUE
A2.2	1.5	21	0	ENSG00000115756.13	HPCAL1	2.04235	2.99376e-09	2.87094e-07	TRUE
A2.2	1.5	21	0	ENSG00000115884.11	SDC1	2.8376	1.90716e-06	8.55839e-05	TRUE
A2.2	1.5	21	0	ENSG00000116132.12	PRRX1	5.08167	4.86267e-29	6.18929e-26	TRUE
A2.2	1.5	21	0	ENSG00000116285.13	ERRFI1	3.65569	2.86298e-18	1.25265e-15	TRUE
A2.2	1.5	21	0	ENSG00000118257.17	NRP2	2.628	0.000496336	0.00976011	TRUE
A2.2	1.5	21	0	ENSG00000118507.19	AKAP7	-2.54048	8.8068e-10	9.63313e-08	TRUE
A2.2	1.5	21	0	ENSG00000118508.5	RAB32	2.92638	0.000495765	0.00976011	TRUE
A2.2	1.5	21	0	ENSG00000118523.6	CCN2	3.07548	5.97803e-14	1.28767e-11	TRUE
A2.2	1.5	21	0	ENSG00000118785.15	SPP1	6.86921	6.54345e-08	4.38348e-06	TRUE
A2.2	1.5	21	0	ENSG00000118946.12	PCDH17	-2.47531	7.46696e-07	3.80163e-05	TRUE
A2.2	1.5	21	0	ENSG00000119681.12	LTBP2	5.65924	9.21049e-18	3.79283e-15	TRUE
A2.2	1.5	21	0	ENSG00000120337.10	TNFSF18	2.56244	9.59386e-05	0.0024467	TRUE
A2.2	1.5	21	0	ENSG00000120875.9	DUSP4	3.18338	7.23791e-09	6.33362e-07	TRUE
A2.2	1.5	21	0	ENSG00000120885.22	CLU	2.72416	5.44453e-07	2.92064e-05	TRUE
A2.2	1.5	21	0	ENSG00000121039.10	RDH10	2.19174	0.000586446	0.0110065	TRUE
A2.2	1.5	21	0	ENSG00000121068.14	TBX2	3.73733	0.000176031	0.00417024	TRUE
A2.2	1.5	21	0	ENSG00000122641.11	INHBA	2.81256	0.000179933	0.00424114	TRUE
A2.2	1.5	21	0	ENSG00000122870.12	BICC1	2.18471	1.32189e-08	1.06981e-06	TRUE
A2.2	1.5	21	0	ENSG00000123094.16	RASSF8	2.25381	2.46684e-06	0.000107932	TRUE
A2.2	1.5	21	0	ENSG00000124225.16	PMEPA1	2.69185	2.92164e-15	8.02076e-13	TRUE
A2.2	1.5	21	0	ENSG00000124479.11	NDP	2.37707	9.43392e-05	0.00241836	TRUE
A2.2	1.5	21	0	ENSG00000124749.18	COL21A1	-2.47619	2.66666e-09	2.59278e-07	TRUE
A2.2	1.5	21	0	ENSG00000124762.14	CDKN1A	2.15059	4.01039e-08	2.76598e-06	TRUE
A2.2	1.5	21	0	ENSG00000124813.23	RUNX2	4.81404	3.07609e-05	0.00095284	TRUE
A2.2	1.5	21	0	ENSG00000125378.16	BMP4	3.15417	1.31084e-05	0.000461131	TRUE
A2.2	1.5	21	0	ENSG00000125726.11	CD70	2.90825	4.75119e-05	0.00139458	TRUE
A2.2	1.5	21	0	ENSG00000125820.6	NKX2-2	-2.01141	5.05205e-09	4.65353e-07	TRUE
A2.2	1.5	21	0	ENSG00000125851.10	PCSK2	-2.00223	0.000258266	0.00572137	TRUE
A2.2	1.5	21	0	ENSG00000127152.18	BCL11B	-2.69548	1.43365e-08	1.147e-06	TRUE
A2.2	1.5	21	0	ENSG00000128268.12	MGAT3	-2.17383	0.00135897	0.0216708	TRUE
A2.2	1.5	21	0	ENSG00000128283.7	CDC42EP1	2.85171	6.84485e-07	3.56574e-05	TRUE
A2.2	1.5	21	0	ENSG00000128342.5	LIF	3.05982	0.000305436	0.00651892	TRUE
A2.2	1.5	21	0	ENSG00000128510.12	CPA4	6.91528	1.55946e-07	9.45195e-06	TRUE
A2.2	1.5	21	0	ENSG00000128610.12	FEZF1	-2.58912	1.52134e-06	7.09198e-05	TRUE
A2.2	1.5	21	0	ENSG00000128805.15	ARHGAP22	5.11097	1.65909e-12	2.95323e-10	TRUE
A2.2	1.5	21	0	ENSG00000130176.8	CNN1	2.7976	0.000588084	0.0110224	TRUE
A2.2	1.5	21	0	ENSG00000130592.17	LSP1	3.98573	0.000112796	0.00279665	TRUE
A2.2	1.5	21	0	ENSG00000130707.18	ASS1	3.3469	4.8646e-10	5.58273e-08	TRUE
A2.2	1.5	21	0	ENSG00000131016.17	AKAP12	2.13856	3.63795e-11	4.99362e-09	TRUE
A2.2	1.5	21	0	ENSG00000131188.12	PRR7	2.93429	0.000157193	0.00376216	TRUE
A2.2	1.5	21	0	ENSG00000131409.13	LRRC4B	-4.33663	1.52023e-05	0.000517388	TRUE
A2.2	1.5	21	0	ENSG00000131435.13	PDLIM4	2.27299	1.57209e-10	1.98296e-08	TRUE
A2.2	1.5	21	0	ENSG00000131459.13	GFPT2	6.05225	4.25365e-06	0.000171136	TRUE
A2.2	1.5	21	0	ENSG00000131979.20	GCH1	-3.7893	0.0001507	0.00363157	TRUE
A2.2	1.5	21	0	ENSG00000132207.18	SLX1A	-20.4931	9.12607e-08	5.86258e-06	TRUE
A2.2	1.5	21	0	ENSG00000132329.11	RAMP1	3.17666	4.30736e-10	5.09085e-08	TRUE
A2.2	1.5	21	0	ENSG00000132359.17	RAP1GAP2	2.75424	0.000608558	0.0112853	TRUE
A2.2	1.5	21	0	ENSG00000132386.11	SERPINF1	-2.22533	0.000185593	0.00435257	TRUE
A2.2	1.5	21	0	ENSG00000132481.7	TRIM47	2.0833	3.09032e-05	0.000955134	TRUE
A2.2	1.5	21	0	ENSG00000132639.15	SNAP25	-2.16232	0.00129902	0.0208813	TRUE
A2.2	1.5	21	0	ENSG00000132688.11	NES	2.09484	6.90557e-08	4.58222e-06	TRUE
A2.2	1.5	21	0	ENSG00000133687.16	TMTC1	2.99479	1.81864e-08	1.4146e-06	TRUE
A2.2	1.5	21	0	ENSG00000134363.12	FST	2.36292	3.50719e-05	0.00106748	TRUE
A2.2	1.5	21	0	ENSG00000134443.10	GRP	-2.76759	2.67198e-06	0.000115109	TRUE
A2.2	1.5	21	0	ENSG00000134470.21	IL15RA	4.14738	0.000103306	0.00260143	TRUE
A2.2	1.5	21	0	ENSG00000134668.13	SPOCD1	4.96118	3.46311e-12	5.84181e-10	TRUE
A2.2	1.5	21	0	ENSG00000134853.12	PDGFRA	2.86124	2.30742e-05	0.00074767	TRUE
A2.2	1.5	21	0	ENSG00000135919.14	SERPINE2	2.13706	2.20947e-18	9.97896e-16	TRUE
A2.2	1.5	21	0	ENSG00000136052.10	SLC41A2	2.28193	0.00109046	0.0182189	TRUE
A2.2	1.5	21	0	ENSG00000136153.21	LMO7	2.2683	3.56961e-11	4.95475e-09	TRUE
A2.2	1.5	21	0	ENSG00000137070.19	IL11RA	-3.43728	3.02293e-05	0.000938756	TRUE
A2.2	1.5	21	0	ENSG00000137198.10	GMPR	2.16075	4.47593e-05	0.00131932	TRUE
A2.2	1.5	21	0	ENSG00000137496.19	IL18BP	2.03557	0.00165889	0.0253561	TRUE
A2.2	1.5	21	0	ENSG00000137558.9	PI15	-4.95148	2.66455e-06	0.000115109	TRUE
A2.2	1.5	21	0	ENSG00000137573.14	SULF1	2.35733	7.69554e-06	0.000286955	TRUE
A2.2	1.5	21	0	ENSG00000137726.17	FXYD6	2.06291	3.36263e-05	0.00103473	TRUE
A2.2	1.5	21	0	ENSG00000137801.11	THBS1	6.88993	2.10961e-13	4.1601e-11	TRUE
A2.2	1.5	21	0	ENSG00000137809.17	ITGA11	2.48739	9.50506e-12	1.46242e-09	TRUE
A2.2	1.5	21	0	ENSG00000138061.13	CYP1B1	3.47922	2.54127e-12	4.44754e-10	TRUE
A2.2	1.5	21	0	ENSG00000138162.19	TACC2	3.22815	1.71231e-06	7.88621e-05	TRUE
A2.2	1.5	21	0	ENSG00000138653.10	NDST4	-3.64565	0.000195448	0.00452309	TRUE
A2.2	1.5	21	0	ENSG00000138678.11	GPAT3	3.05914	0.000402013	0.00818109	TRUE
A2.2	1.5	21	0	ENSG00000139132.16	FGD4	-2.07983	5.42305e-05	0.0015559	TRUE
A2.2	1.5	21	0	ENSG00000139278.10	GLIPR1	4.55366	3.18514e-18	1.35137e-15	TRUE
A2.2	1.5	21	0	ENSG00000139289.15	PHLDA1	2.39507	4.39388e-16	1.43067e-13	TRUE
A2.2	1.5	21	0	ENSG00000139292.13	LGR5	-2.13016	0.00122587	0.0199111	TRUE
A2.2	1.5	21	0	ENSG00000140057.9	AK7	-5.07234	3.64281e-20	2.21752e-17	TRUE
A2.2	1.5	21	0	ENSG00000140416.26	TPM1	2.56131	9.06377e-21	6.04294e-18	TRUE
A2.2	1.5	21	0	ENSG00000140479.18	PCSK6	2.64747	0.000593137	0.0110955	TRUE
A2.2	1.5	21	0	ENSG00000140945.17	CDH13	4.21088	4.36052e-26	4.36083e-23	TRUE
A2.2	1.5	21	0	ENSG00000141682.12	PMAIP1	2.03023	8.61803e-11	1.14915e-08	TRUE
A2.2	1.5	21	0	ENSG00000141968.8	VAV1	-4.75705	1.01198e-05	0.0003633	TRUE
A2.2	1.5	21	0	ENSG00000143032.8	BARHL2	-3.57868	2.26199e-05	0.00073823	TRUE
A2.2	1.5	21	0	ENSG00000143127.13	ITGA10	5.88201	2.18251e-06	9.70074e-05	TRUE
A2.2	1.5	21	0	ENSG00000143341.12	HMCN1	-2.02103	8.24454e-05	0.00217796	TRUE
A2.2	1.5	21	0	ENSG00000144583.5	MARCHF4	2.18059	0.000356479	0.00742717	TRUE
A2.2	1.5	21	0	ENSG00000144644.15	GADL1	-6.94183	4.3901e-08	2.99833e-06	TRUE
A2.2	1.5	21	0	ENSG00000144810.16	COL8A1	3.51908	3.01351e-27	3.24555e-24	TRUE
A2.2	1.5	21	0	ENSG00000145632.15	PLK2	2.54722	1.26661e-05	0.000446696	TRUE
A2.2	1.5	21	0	ENSG00000146374.14	RSPO3	3.68964	3.57424e-11	4.95475e-09	TRUE
A2.2	1.5	21	0	ENSG00000146648.21	EGFR	2.54808	3.98397e-05	0.00118933	TRUE
A2.2	1.5	21	0	ENSG00000146674.16	IGFBP3	6.80086	2.83025e-32	5.6609e-29	TRUE
A2.2	1.5	21	0	ENSG00000147138.3	GPR174	-5.07631	2.78811e-05	0.000879196	TRUE
A2.2	1.5	21	0	ENSG00000147251.16	DOCK11	2.21138	0.000937483	0.0162046	TRUE
A2.2	1.5	21	0	ENSG00000148677.7	ANKRD1	2.71565	8.58766e-06	0.00031558	TRUE
A2.2	1.5	21	0	ENSG00000148848.15	ADAM12	4.72467	1.95656e-10	2.42423e-08	TRUE
A2.2	1.5	21	0	ENSG00000149591.17	TAGLN	3.42159	4.48893e-17	1.74582e-14	TRUE
A2.2	1.5	21	0	ENSG00000149925.22	ALDOA	-25.7598	5.75377e-12	9.15437e-10	TRUE
A2.2	1.5	21	0	ENSG00000150394.14	CDH8	-3.21029	1.05058e-07	6.59601e-06	TRUE
A2.2	1.5	21	0	ENSG00000150540.14	HNMT	4.24666	9.19526e-05	0.00237533	TRUE
A2.2	1.5	21	0	ENSG00000150551.11	LYPD1	3.34828	4.50173e-11	6.11929e-09	TRUE
A2.2	1.5	21	0	ENSG00000150630.4	VEGFC	3.09132	0.000383492	0.00788439	TRUE
A2.2	1.5	21	0	ENSG00000150672.19	DLG2	-2.85878	1.33416e-08	1.07354e-06	TRUE
A2.2	1.5	21	0	ENSG00000150687.12	PRSS23	3.7943	1.78711e-28	2.08511e-25	TRUE
A2.2	1.5	21	0	ENSG00000150893.11	FREM2	-2.62501	0.000703581	0.0127436	TRUE
A2.2	1.5	21	0	ENSG00000151617.17	EDNRA	2.04959	1.87247e-08	1.44842e-06	TRUE
A2.2	1.5	21	0	ENSG00000152127.9	MGAT5	2.34094	8.32788e-10	9.181e-08	TRUE
A2.2	1.5	21	0	ENSG00000152377.15	SPOCK1	4.92345	2.62381e-11	3.78721e-09	TRUE
A2.2	1.5	21	0	ENSG00000152580.9	IGSF10	-2.10078	0.000601926	0.0112069	TRUE
A2.2	1.5	21	0	ENSG00000154096.14	THY1	-2.51787	1.84654e-11	2.72142e-09	TRUE
A2.2	1.5	21	0	ENSG00000154122.14	ANKH	2.76621	2.17444e-13	4.22838e-11	TRUE
A2.2	1.5	21	0	ENSG00000154175.19	ABI3BP	3.70271	1.9754e-08	1.51964e-06	TRUE
A2.2	1.5	21	0	ENSG00000154545.17	MAGED4	19.7787	1.64438e-07	9.79699e-06	TRUE
A2.2	1.5	21	0	ENSG00000154556.20	SORBS2	4.68894	4.84513e-05	0.00141821	TRUE
A2.2	1.5	21	0	ENSG00000155011.9	DKK2	-4.39492	1.20427e-08	9.91824e-07	TRUE
A2.2	1.5	21	0	ENSG00000156113.25	KCNMA1	6.3354	1.04747e-09	1.11103e-07	TRUE
A2.2	1.5	21	0	ENSG00000156265.17	MAP3K7CL	2.94107	1.74053e-06	7.96377e-05	TRUE
A2.2	1.5	21	0	ENSG00000157214.14	STEAP2	-2.19503	3.7875e-08	2.65144e-06	TRUE
A2.2	1.5	21	0	ENSG00000159023.23	EPB41	-2.94125	4.0122e-12	6.53195e-10	TRUE
A2.2	1.5	21	0	ENSG00000159167.12	STC1	3.69617	2.90699e-11	4.15314e-09	TRUE
A2.2	1.5	21	0	ENSG00000159200.18	RCAN1	2.44899	7.92215e-08	5.20742e-06	TRUE
A2.2	1.5	21	0	ENSG00000159208.16	CIART	3.6272	0.000201585	0.00462631	TRUE
A2.2	1.5	21	0	ENSG00000159216.20	RUNX1	6.30167	6.36369e-07	3.337e-05	TRUE
A2.2	1.5	21	0	ENSG00000161714.12	PLCD3	3.37704	6.48661e-09	5.82173e-07	TRUE
A2.2	1.5	21	0	ENSG00000162496.10	DHRS3	5.59641	1.47197e-05	0.000505123	TRUE
A2.2	1.5	21	0	ENSG00000162542.14	TMCO4	2.05886	0.000636344	0.0117582	TRUE
A2.2	1.5	21	0	ENSG00000162545.6	CAMK2N1	2.20455	1.41738e-05	0.000491206	TRUE
A2.2	1.5	21	0	ENSG00000162576.17	MXRA8	2.19236	0.000580727	0.0109432	TRUE
A2.2	1.5	21	0	ENSG00000162614.19	NEXN	2.99699	3.00971e-11	4.25646e-09	TRUE
A2.2	1.5	21	0	ENSG00000162692.12	VCAM1	21.1839	1.98867e-16	7.13932e-14	TRUE
A2.2	1.5	21	0	ENSG00000163406.11	SLC15A2	-3.62565	6.44264e-05	0.00178268	TRUE
A2.2	1.5	21	0	ENSG00000163497.3	FEV	-3.84853	7.88988e-06	0.000293014	TRUE
A2.2	1.5	21	0	ENSG00000163661.4	PTX3	4.04257	9.51193e-11	1.24464e-08	TRUE
A2.2	1.5	21	0	ENSG00000163739.5	CXCL1	2.7116	0.000656906	0.0120622	TRUE
A2.2	1.5	21	0	ENSG00000163814.8	CDCP1	3.78697	6.09907e-05	0.00170786	TRUE
A2.2	1.5	21	0	ENSG00000164169.13	PRMT9	-3.05427	6.14335e-05	0.00171341	TRUE
A2.2	1.5	21	0	ENSG00000164283.13	ESM1	7.84345	1.31408e-08	1.06967e-06	TRUE
A2.2	1.5	21	0	ENSG00000164465.19	DCBLD1	2.29409	1.18352e-09	1.2366e-07	TRUE
A2.2	1.5	21	0	ENSG00000164932.13	CTHRC1	3.73237	1.90779e-07	1.10908e-05	TRUE
A2.2	1.5	21	0	ENSG00000164946.20	FREM1	-2.28395	0.00109887	0.0183159	TRUE
A2.2	1.5	21	0	ENSG00000165272.16	AQP3	3.05825	0.000369779	0.00769283	TRUE
A2.2	1.5	21	0	ENSG00000165434.8	PGM2L1	2.36335	5.68728e-12	9.1526e-10	TRUE
A2.2	1.5	21	0	ENSG00000165795.25	NDRG2	-2.12509	0.000141566	0.00344707	TRUE
A2.2	1.5	21	0	ENSG00000165995.24	CACNB2	-2.25608	0.00120814	0.0197607	TRUE
A2.2	1.5	21	0	ENSG00000166033.13	HTRA1	3.81578	3.61891e-35	1.01337e-31	TRUE
A2.2	1.5	21	0	ENSG00000166741.9	NNMT	5.44989	9.54347e-19	4.77207e-16	TRUE
A2.2	1.5	21	0	ENSG00000166825.15	ANPEP	2.20838	0.000457553	0.00915172	TRUE
A2.2	1.5	21	0	ENSG00000166833.23	NAV2	4.17563	2.21929e-05	0.000729397	TRUE
A2.2	1.5	21	0	ENSG00000166979.13	EVA1C	4.76866	2.70295e-05	0.000860091	TRUE
A2.2	1.5	21	0	ENSG00000167210.17	LOXHD1	-4.29407	7.68884e-05	0.00205161	TRUE
A2.2	1.5	21	0	ENSG00000167536.14	DHRS13	-2.10853	4.44236e-05	0.00131218	TRUE
A2.2	1.5	21	0	ENSG00000167601.12	AXL	4.24265	5.1442e-15	1.35894e-12	TRUE
A2.2	1.5	21	0	ENSG00000167641.11	PPP1R14A	3.92797	0.000130124	0.00317952	TRUE
A2.2	1.5	21	0	ENSG00000167642.13	SPINT2	4.92844	3.01535e-05	0.000938756	TRUE
A2.2	1.5	21	0	ENSG00000167767.14	KRT80	2.69373	9.83411e-07	4.88253e-05	TRUE
A2.2	1.5	21	0	ENSG00000167772.12	ANGPTL4	3.47609	6.95023e-06	0.000263001	TRUE
A2.2	1.5	21	0	ENSG00000167779.9	IGFBP6	2.16168	4.85583e-07	2.64539e-05	TRUE
A2.2	1.5	21	0	ENSG00000168517.11	HEXIM2	-2.26739	0.000504323	0.00985011	TRUE
A2.2	1.5	21	0	ENSG00000168671.10	UGT3A2	-3.13212	4.62044e-09	4.31272e-07	TRUE
A2.2	1.5	21	0	ENSG00000168765.19	GSTM4	-2.30328	6.93068e-09	6.14154e-07	TRUE
A2.2	1.5	21	0	ENSG00000169429.12	CXCL8	5.00402	1.69375e-07	1.0006e-05	TRUE
A2.2	1.5	21	0	ENSG00000169783.13	LINGO1	-2.64395	5.15467e-06	0.000201325	TRUE
A2.2	1.5	21	0	ENSG00000169908.12	TM4SF1	3.49639	1.58813e-15	4.73095e-13	TRUE
A2.2	1.5	21	0	ENSG00000170006.13	TMEM154	3.56781	6.67518e-05	0.00182895	TRUE
A2.2	1.5	21	0	ENSG00000171954.13	CYP4F22	-6.6728	1.25883e-07	7.79862e-06	TRUE
A2.2	1.5	21	0	ENSG00000172346.15	CSDC2	3.59954	7.65581e-05	0.0020495	TRUE
A2.2	1.5	21	0	ENSG00000172985.11	SH3RF3	3.59654	1.02837e-08	8.6217e-07	TRUE
A2.2	1.5	21	0	ENSG00000173705.9	SUSD5	2.03083	1.278e-09	1.31569e-07	TRUE
A2.2	1.5	21	0	ENSG00000174099.12	MSRB3	2.04778	6.02158e-10	6.79904e-08	TRUE
A2.2	1.5	21	0	ENSG00000174332.6	GLIS1	3.42727	0.000260568	0.00574521	TRUE
A2.2	1.5	21	0	ENSG00000174469.23	CNTNAP2	-3.44635	0.00024456	0.00550496	TRUE
A2.2	1.5	21	0	ENSG00000174600.14	CMKLR1	2.35372	1.27402e-09	1.31569e-07	TRUE
A2.2	1.5	21	0	ENSG00000174640.15	SLCO2A1	4.84092	2.72527e-05	0.00086132	TRUE
A2.2	1.5	21	0	ENSG00000175505.11	CLCF1	5.22062	1.76359e-05	0.000589308	TRUE
A2.2	1.5	21	0	ENSG00000175592.9	FOSL1	4.15401	1.12905e-07	7.05706e-06	TRUE
A2.2	1.5	21	0	ENSG00000176170.14	SPHK1	3.5137	2.09107e-05	0.000688873	TRUE
A2.2	1.5	21	0	ENSG00000176244.7	ACBD7	-2.35626	0.000306965	0.00654159	TRUE
A2.2	1.5	21	0	ENSG00000176485.14	PLAAT3	3.22266	0.000336305	0.00707391	TRUE
A2.2	1.5	21	0	ENSG00000176641.11	RNF152	2.41777	6.69415e-08	4.46308e-06	TRUE
A2.2	1.5	21	0	ENSG00000176678.6	FOXL1	2.48116	0.000853919	0.0149074	TRUE
A2.2	1.5	21	0	ENSG00000176692.8	FOXC2	3.81547	2.46932e-16	8.64324e-14	TRUE
A2.2	1.5	21	0	ENSG00000176697.20	BDNF	5.88522	1.76657e-06	8.05658e-05	TRUE
A2.2	1.5	21	0	ENSG00000177409.12	SAMD9L	5.63274	4.31471e-08	2.96129e-06	TRUE
A2.2	1.5	21	0	ENSG00000177469.13	CAVIN1	2.46392	6.99913e-30	1.08883e-26	TRUE
A2.2	1.5	21	0	ENSG00000181019.13	NQO1	2.43795	1.21442e-13	2.50045e-11	TRUE
A2.2	1.5	21	0	ENSG00000181195.11	PENK	-3.47541	8.56549e-14	1.81705e-11	TRUE
A2.2	1.5	21	0	ENSG00000181625.18	SLX1B	22.3912	8.06817e-08	5.27862e-06	TRUE
A2.2	1.5	21	0	ENSG00000181634.8	TNFSF15	3.26645	6.30668e-07	3.31954e-05	TRUE
A2.2	1.5	21	0	ENSG00000181649.8	PHLDA2	3.05929	1.52467e-06	7.09198e-05	TRUE
A2.2	1.5	21	0	ENSG00000182050.14	MGAT4C	-2.88083	0.000247876	0.00555281	TRUE
A2.2	1.5	21	0	ENSG00000182853.12	VMO1	-3.21217	1.7104e-05	0.000577044	TRUE
A2.2	1.5	21	0	ENSG00000182871.16	COL18A1	2.67371	7.49854e-09	6.52094e-07	TRUE
A2.2	1.5	21	0	ENSG00000183145.9	RIPPLY3	-3.57548	8.17281e-07	4.13096e-05	TRUE
A2.2	1.5	21	0	ENSG00000183570.17	PCBP3	2.22416	2.71569e-05	0.000860233	TRUE
A2.2	1.5	21	0	ENSG00000183696.14	UPP1	2.28243	1.78463e-09	1.81062e-07	TRUE
A2.2	1.5	21	0	ENSG00000183971.10	NPW	-2.10814	1.07322e-08	8.94416e-07	TRUE
A2.2	1.5	21	0	ENSG00000184178.17	SCFD2	3.26498	1.8766e-09	1.87674e-07	TRUE
A2.2	1.5	21	0	ENSG00000184261.5	KCNK12	3.77632	7.65281e-05	0.0020495	TRUE
A2.2	1.5	21	0	ENSG00000184613.11	NELL2	-2.66246	1.19016e-05	0.000420795	TRUE
A2.2	1.5	21	0	ENSG00000184792.16	OSBP2	2.39631	0.000989192	0.0169311	TRUE
A2.2	1.5	21	0	ENSG00000185022.12	MAFF	2.69942	3.09722e-07	1.73203e-05	TRUE
A2.2	1.5	21	0	ENSG00000185272.14	RBM11	-4.02532	2.01685e-07	1.16686e-05	TRUE
A2.2	1.5	21	0	ENSG00000185518.12	SV2B	-2.86239	0.0004992	0.00978894	TRUE
A2.2	1.5	21	0	ENSG00000185567.7	AHNAK2	4.82706	5.65539e-10	6.43749e-08	TRUE
A2.2	1.5	21	0	ENSG00000185585.20	OLFML2A	-4.13134	5.59021e-14	1.22294e-11	TRUE
A2.2	1.5	21	0	ENSG00000185614.7	INKA1	-4.03334	9.48466e-05	0.00242326	TRUE
A2.2	1.5	21	0	ENSG00000186340.17	THBS2	7.19371	7.02989e-09	6.19028e-07	TRUE
A2.2	1.5	21	0	ENSG00000187566.6	NHLRC1	-2.14244	0.00139357	0.0221218	TRUE
A2.2	1.5	21	0	ENSG00000187714.7	SLC18A3	-3.48524	9.85372e-05	0.00249931	TRUE
A2.2	1.5	21	0	ENSG00000187957.8	DNER	3.86438	1.52395e-44	1.06684e-40	TRUE
A2.2	1.5	21	0	ENSG00000188042.8	ARL4C	3.34788	1.87331e-09	1.87674e-07	TRUE
A2.2	1.5	21	0	ENSG00000188643.11	S100A16	5.18089	1.1873e-24	1.03896e-21	TRUE
A2.2	1.5	21	0	ENSG00000188778.6	ADRB3	-2.65839	3.95748e-14	9.08339e-12	TRUE
A2.2	1.5	21	0	ENSG00000189129.14	PLAC9	3.31065	3.01673e-13	5.70774e-11	TRUE
A2.2	1.5	21	0	ENSG00000196586.17	MYO6	3.11329	3.34395e-08	2.40096e-06	TRUE
A2.2	1.5	21	0	ENSG00000196611.6	MMP1	2.85978	4.44359e-17	1.74582e-14	TRUE
A2.2	1.5	21	0	ENSG00000196730.13	DAPK1	-2.14006	6.32785e-05	0.00175786	TRUE
A2.2	1.5	21	0	ENSG00000197461.13	PDGFA	2.25483	1.62444e-13	3.2962e-11	TRUE
A2.2	1.5	21	0	ENSG00000197467.17	COL13A1	3.2008	2.66919e-15	7.62681e-13	TRUE
A2.2	1.5	21	0	ENSG00000197747.9	S100A10	3.59786	3.77502e-16	1.28912e-13	TRUE
A2.2	1.5	21	0	ENSG00000197956.10	S100A6	2.37869	1.4741e-33	3.43981e-30	TRUE
A2.2	1.5	21	0	ENSG00000198743.7	SLC5A3	2.55955	7.91054e-15	1.9916e-12	TRUE
A2.2	1.5	21	0	ENSG00000198768.11	APCDD1L	4.43938	5.55705e-05	0.00159109	TRUE
A2.2	1.5	21	0	ENSG00000205336.14	ADGRG1	6.09245	5.94951e-07	3.15527e-05	TRUE
A2.2	1.5	21	0	ENSG00000205572.11	SERF1B	24.0559	4.45716e-24	3.67086e-21	TRUE
A2.2	1.5	21	0	ENSG00000211448.14	DIO2	3.9447	1.65151e-05	0.000559874	TRUE
A2.2	1.5	21	0	ENSG00000214717.12	ZBED1	-17.636	1.6594e-06	7.66774e-05	TRUE
A2.2	1.5	21	0	ENSG00000215183.5	MSMP	5.19706	9.94587e-08	6.301e-06	TRUE
A2.2	1.5	21	0	ENSG00000221887.6	HMSD	-3.48284	1.13041e-05	0.000401699	TRUE
A2.2	1.5	21	0	ENSG00000224940.10	PRRT4	-4.06925	0.000105111	0.00262797	TRUE
A2.2	1.5	21	0	ENSG00000227496.3	ENSG00000227496	4.39943	6.6143e-05	0.00182297	TRUE
A2.2	1.5	21	0	ENSG00000229619.6	MBNL1-AS1	5.7329	3.57028e-06	0.000146162	TRUE
A2.2	1.5	21	0	ENSG00000233117.4	LINC00702	4.3441	7.85222e-05	0.00209009	TRUE
A2.2	1.5	21	0	ENSG00000234224.3	TMEM229A	-3.0492	1.74719e-05	0.000585227	TRUE
A2.2	1.5	21	0	ENSG00000235750.10	KIAA0040	5.96035	4.39993e-06	0.000175508	TRUE
A2.2	1.5	21	0	ENSG00000236333.4	TRHDE-AS1	-3.32229	0.000296185	0.00635052	TRUE
A2.2	1.5	21	0	ENSG00000237181.2	PRKAR1B-AS1	4.683	4.90069e-05	0.00142354	TRUE
A2.2	1.5	21	0	ENSG00000240583.14	AQP1	3.30591	0.000165252	0.00394827	TRUE
A2.2	1.5	21	0	ENSG00000246223.10	LINC01550	-2.03808	0.00051101	0.00995083	TRUE
A2.2	1.5	21	0	ENSG00000248323.8	LUCAT1	2.03131	0.000503325	0.00985011	TRUE
A2.2	1.5	21	0	ENSG00000249992.2	TMEM158	3.18954	9.83797e-17	3.72274e-14	TRUE
A2.2	1.5	21	0	ENSG00000253368.4	TRNP1	2.77356	3.66767e-06	0.000149711	TRUE
A2.2	1.5	21	0	ENSG00000253731.3	PCDHGA6	-2.11832	0.00114968	0.0189596	TRUE
A2.2	1.5	21	0	ENSG00000256940.4	PPP1R14B-AS1	3.97564	3.10506e-07	1.73203e-05	TRUE
A2.2	1.5	21	0	ENSG00000257605.4	MYG1-AS1	4.88142	3.85596e-05	0.00116312	TRUE
A2.2	1.5	21	0	ENSG00000259207.10	ITGB3	4.27535	1.17448e-09	1.23638e-07	TRUE
A2.2	1.5	21	0	ENSG00000260018.2	MBTPS1-DT	3.29945	0.000298394	0.0063881	TRUE
A2.2	1.5	21	0	ENSG00000272447.1	ENSG00000272447	-2.09259	6.91209e-05	0.0018828	TRUE
A2.2	1.5	21	0	ENSG00000273259.3	ENSG00000273259	4.87319	4.17143e-05	0.00124264	TRUE
A2.2	1.5	21	0	ENSG00000275395.7	FCGBP	-2.24457	0.00111349	0.0184373	TRUE
A2.2	1.5	21	0	ENSG00000276644.5	DACH1	-2.36805	0.000996707	0.0169974	TRUE
A2.2	1.5	21	0	ENSG00000277586.4	NEFL	2.17177	3.05595e-07	1.71833e-05	TRUE
A2.2	1.5	21	0	ENSG00000283632.4	EXOC3L2	3.62613	2.77118e-07	1.56449e-05	TRUE
A2.2	1.5	21	0	ENSG00000288781.2	ENSG00000288781	6.30388	1.15846e-06	5.61231e-05	TRUE
A2.2	1.5	21	0	ENSG00000289268.1	ENSG00000289268	-2.08178	0.000495294	0.00976011	TRUE
A2.2	1.5	21	0	ENSG00000289316.1	ENSG00000289316	2.57397	4.78721e-06	0.000189027	TRUE
A2.2	1.5	21	0	ENSG00000291156.1	ENSG00000291156	2.28842	0.00109027	0.0182189	TRUE
A2.2	1.5	21	0	ENSG00000292344.1	PLCXD1	-4.09824	6.61064e-05	0.00182297	TRUE
B3.1	1.5	21	0	ENSG00000019549.13	SNAI2	2.09041	4.09084e-05	0.00816007	TRUE
B3.1	1.5	21	0	ENSG00000024422.12	EHD2	2.31358	1.34462e-10	1.18461e-07	TRUE
B3.1	1.5	21	0	ENSG00000049323.16	LTBP1	4.38153	4.39598e-06	0.00116186	TRUE
B3.1	1.5	21	0	ENSG00000050165.19	DKK3	3.10342	7.89775e-08	3.21135e-05	TRUE
B3.1	1.5	21	0	ENSG00000081138.14	CDH7	3.03857	1.40713e-05	0.00316514	TRUE
B3.1	1.5	21	0	ENSG00000102755.13	FLT1	2.87517	7.77936e-10	5.87453e-07	TRUE
B3.1	1.5	21	0	ENSG00000105894.13	PTN	4.5288	9.12566e-39	9.64765e-35	TRUE
B3.1	1.5	21	0	ENSG00000107438.9	PDLIM1	2.49152	5.4447e-05	0.0102788	TRUE
B3.1	1.5	21	0	ENSG00000107984.10	DKK1	3.73734	1.66569e-07	6.52209e-05	TRUE
B3.1	1.5	21	0	ENSG00000109099.16	PMP22	3.60436	7.28785e-25	3.85236e-21	TRUE
B3.1	1.5	21	0	ENSG00000109846.9	CRYAB	2.18832	7.52146e-05	0.0132528	TRUE
B3.1	1.5	21	0	ENSG00000110427.17	KIAA1549L	2.31266	8.88092e-09	4.98527e-06	TRUE
B3.1	1.5	21	0	ENSG00000111341.10	MGP	4.10352	6.17336e-10	5.02037e-07	TRUE
B3.1	1.5	21	0	ENSG00000113083.15	LOX	3.15242	4.3161e-06	0.00116186	TRUE
B3.1	1.5	21	0	ENSG00000115461.5	IGFBP5	2.30087	1.0973e-12	1.45008e-09	TRUE
B3.1	1.5	21	0	ENSG00000129009.13	ISLR	3.88533	3.96658e-09	2.62092e-06	TRUE
B3.1	1.5	21	0	ENSG00000131378.14	RFTN1	2.28165	3.08211e-08	1.48109e-05	TRUE
B3.1	1.5	21	0	ENSG00000132669.14	RIN2	2.35212	8.95953e-09	4.98527e-06	TRUE
B3.1	1.5	21	0	ENSG00000133110.15	POSTN	3.81058	9.07461e-19	3.19789e-15	TRUE
B3.1	1.5	21	0	ENSG00000134531.10	EMP1	2.29204	3.82868e-12	4.49742e-09	TRUE
B3.1	1.5	21	0	ENSG00000136859.10	ANGPTL2	2.24863	2.57634e-07	9.72754e-05	TRUE
B3.1	1.5	21	0	ENSG00000137507.11	LRRC32	3.63722	4.54221e-09	2.82472e-06	TRUE
B3.1	1.5	21	0	ENSG00000137809.17	ITGA11	2.09002	6.01506e-05	0.0111564	TRUE
B3.1	1.5	21	0	ENSG00000139289.15	PHLDA1	2.05574	2.81946e-08	1.48109e-05	TRUE
B3.1	1.5	21	0	ENSG00000146674.16	IGFBP3	3.98167	7.84481e-06	0.0018849	TRUE
B3.1	1.5	21	0	ENSG00000148926.10	ADM	3.09234	1.77605e-09	1.25176e-06	TRUE
B3.1	1.5	21	0	ENSG00000149090.13	PAMR1	3.07954	2.59015e-05	0.00536922	TRUE
B3.1	1.5	21	0	ENSG00000162692.12	VCAM1	18.9266	2.64025e-13	4.65212e-10	TRUE
B3.1	1.5	21	0	ENSG00000163453.11	IGFBP7	3.8879	7.01104e-13	1.05887e-09	TRUE
B3.1	1.5	21	0	ENSG00000163485.18	ADORA1	2.68481	2.48756e-05	0.0052597	TRUE
B3.1	1.5	21	0	ENSG00000166033.13	HTRA1	6.2599	2.94654e-08	1.48109e-05	TRUE
B3.1	1.5	21	0	ENSG00000172020.13	GAP43	2.14792	3.67407e-11	3.88423e-08	TRUE
B3.1	1.5	21	0	ENSG00000174099.12	MSRB3	2.24178	3.67988e-08	1.69146e-05	TRUE
B3.1	1.5	21	0	ENSG00000175426.11	PCSK1	3.38887	9.17718e-06	0.00215603	TRUE
B3.1	1.5	21	0	ENSG00000186998.16	EMID1	3.17652	2.66513e-06	0.000782659	TRUE
B3.1	1.5	21	0	ENSG00000187720.15	THSD4	2.868	3.51311e-05	0.00714243	TRUE
B3.1	1.5	21	0	ENSG00000188643.11	S100A16	2.138	0.000116571	0.0186725	TRUE
B3.1	1.5	21	0	ENSG00000189129.14	PLAC9	4.25508	1.4279e-06	0.000457447	TRUE
B3.1	1.5	21	0	ENSG00000196611.6	MMP1	2.32561	5.39263e-11	5.1828e-08	TRUE
B3.1	1.5	21	0	ENSG00000214548.18	MEG3	2.1196	2.89134e-07	0.000105404	TRUE
B3.1	1.5	21	0	ENSG00000214717.12	ZBED1	-20.1198	4.04463e-07	0.000142533	TRUE
B3.1	1.5	21	0	ENSG00000280219.1	ENSG00000280219	2.78192	4.69401e-05	0.00918983	TRUE
B3.1	1.5	21	0	ENSG00000286190.2	ENSG00000286190	2.32752	5.06706e-07	0.000172803	TRUE
B3.1	1.5	21	0	ENSG00000292344.1	PLCXD1	7.68443	6.89773e-06	0.00169588	TRUE
A2.2	1.5	28	0	ENSG00000001036.14	FUCA2	2.19387	7.76784e-12	4.59444e-10	TRUE
A2.2	1.5	28	0	ENSG00000004848.8	ARX	-4.25316	0.000333058	0.00380786	TRUE
A2.2	1.5	28	0	ENSG00000005238.20	ATOSB	2.23067	8.04503e-05	0.00112421	TRUE
A2.2	1.5	28	0	ENSG00000005884.18	ITGA3	5.58143	6.75308e-16	6.35447e-14	TRUE
A2.2	1.5	28	0	ENSG00000006210.7	CX3CL1	3.30603	0.000214446	0.0025944	TRUE
A2.2	1.5	28	0	ENSG00000006327.14	TNFRSF12A	3.38896	4.65157e-17	5.1065e-15	TRUE
A2.2	1.5	28	0	ENSG00000006453.14	BAIAP2L1	2.82679	0.00175649	0.0153333	TRUE
A2.2	1.5	28	0	ENSG00000006534.17	ALDH3B1	2.01193	0.00576434	0.039532	TRUE
A2.2	1.5	28	0	ENSG00000006740.18	ARHGAP44	4.64213	5.05127e-11	2.64253e-09	TRUE
A2.2	1.5	28	0	ENSG00000007237.19	GAS7	3.19166	0.000205434	0.00249953	TRUE
A2.2	1.5	28	0	ENSG00000007384.15	RHBDF1	2.40649	8.17405e-08	2.4173e-06	TRUE
A2.2	1.5	28	0	ENSG00000008056.14	SYN1	-4.70149	0.000189018	0.00234107	TRUE
A2.2	1.5	28	0	ENSG00000008256.17	CYTH3	2.05624	1.49645e-08	5.11442e-07	TRUE
A2.2	1.5	28	0	ENSG00000009694.14	TENM1	-2.72332	0.000458194	0.00501487	TRUE
A2.2	1.5	28	0	ENSG00000010278.15	CD9	5.52546	9.77866e-14	7.53737e-12	TRUE
A2.2	1.5	28	0	ENSG00000011028.14	MRC2	2.01374	6.96036e-19	8.96193e-17	TRUE
A2.2	1.5	28	0	ENSG00000011422.12	PLAUR	3.58224	6.39917e-21	1.09095e-18	TRUE
A2.2	1.5	28	0	ENSG00000013016.16	EHD3	3.59001	1.51009e-22	3.03926e-20	TRUE
A2.2	1.5	28	0	ENSG00000013297.12	CLDN11	2.25004	0.000199169	0.0024397	TRUE
A2.2	1.5	28	0	ENSG00000013364.19	MVP	3.42265	2.90817e-14	2.34124e-12	TRUE
A2.2	1.5	28	0	ENSG00000013588.10	GPRC5A	8.67378	1.16069e-11	6.72783e-10	TRUE
A2.2	1.5	28	0	ENSG00000013619.15	MAMLD1	3.21732	1.00241e-09	4.33608e-08	TRUE
A2.2	1.5	28	0	ENSG00000014257.17	ACP3	-4.97991	1.72933e-05	0.000302654	TRUE
A2.2	1.5	28	0	ENSG00000017427.17	IGF1	-5.97565	7.24804e-23	1.56763e-20	TRUE
A2.2	1.5	28	0	ENSG00000022267.19	FHL1	2.85529	9.95708e-23	2.12188e-20	TRUE
A2.2	1.5	28	0	ENSG00000024422.12	EHD2	3.29705	5.8442e-34	2.28887e-31	TRUE
A2.2	1.5	28	0	ENSG00000026297.17	RNASET2	2.08937	4.4909e-13	3.11376e-11	TRUE
A2.2	1.5	28	0	ENSG00000026508.21	CD44	6.77903	9.28889e-77	4.48685e-73	TRUE
A2.2	1.5	28	0	ENSG00000030419.17	IKZF2	-2.11874	3.65473e-06	7.62024e-05	TRUE
A2.2	1.5	28	0	ENSG00000035499.13	DEPDC1B	-2.93742	2.61503e-06	5.66433e-05	TRUE
A2.2	1.5	28	0	ENSG00000036448.10	MYOM2	-4.8404	1.76986e-10	8.43653e-09	TRUE
A2.2	1.5	28	0	ENSG00000038427.16	VCAN	4.06993	5.02422e-06	0.000101969	TRUE
A2.2	1.5	28	0	ENSG00000039560.14	RAI14	3.43463	1.08693e-36	5.83358e-34	TRUE
A2.2	1.5	28	0	ENSG00000043591.6	ADRB1	-2.50236	8.24361e-06	0.000157597	TRUE
A2.2	1.5	28	0	ENSG00000044524.11	EPHA3	-2.78954	0.00143795	0.013046	TRUE
A2.2	1.5	28	0	ENSG00000049247.14	UTS2	-2.94356	0.00124012	0.0116414	TRUE
A2.2	1.5	28	0	ENSG00000049323.16	LTBP1	2.37134	6.59821e-05	0.000944211	TRUE
A2.2	1.5	28	0	ENSG00000049540.19	ELN	-2.16164	0.000501852	0.00541903	TRUE
A2.2	1.5	28	0	ENSG00000050628.21	PTGER3	-2.2837	1.15802e-08	4.03385e-07	TRUE
A2.2	1.5	28	0	ENSG00000051620.11	HEBP2	3.15937	4.16211e-11	2.20121e-09	TRUE
A2.2	1.5	28	0	ENSG00000052850.8	ALX4	-3.9439	2.36086e-15	2.08605e-13	TRUE
A2.2	1.5	28	0	ENSG00000054598.9	FOXC1	3.41225	1.39695e-22	2.85115e-20	TRUE
A2.2	1.5	28	0	ENSG00000056558.11	TRAF1	3.71474	0.000392832	0.00439577	TRUE
A2.2	1.5	28	0	ENSG00000056972.21	TRAF3IP2	2.43749	2.66095e-06	5.74663e-05	TRUE
A2.2	1.5	28	0	ENSG00000056998.21	GYG2	-3.32505	9.57585e-06	0.000179979	TRUE
A2.2	1.5	28	0	ENSG00000057019.16	DCBLD2	2.53936	2.67671e-17	3.00684e-15	TRUE
A2.2	1.5	28	0	ENSG00000059588.10	TARBP1	-2.81344	0.00129325	0.0120285	TRUE
A2.2	1.5	28	0	ENSG00000060718.22	COL11A1	3.1835	4.55164e-07	1.16123e-05	TRUE
A2.2	1.5	28	0	ENSG00000061337.16	LZTS1	2.04759	1.05863e-05	0.00019592	TRUE
A2.2	1.5	28	0	ENSG00000063180.9	CA11	-2.30433	2.08292e-06	4.63429e-05	TRUE
A2.2	1.5	28	0	ENSG00000063660.9	GPC1	2.77712	7.88075e-07	1.93232e-05	TRUE
A2.2	1.5	28	0	ENSG00000064300.9	NGFR	-3.46305	1.28569e-05	0.000232595	TRUE
A2.2	1.5	28	0	ENSG00000064547.14	LPAR2	-3.63761	0.000761943	0.00773201	TRUE
A2.2	1.5	28	0	ENSG00000064787.14	BCAS1	-2.1997	0.000646814	0.00676782	TRUE
A2.2	1.5	28	0	ENSG00000065308.5	TRAM2	3.62294	3.75595e-40	2.47397e-37	TRUE
A2.2	1.5	28	0	ENSG00000065989.16	PDE4A	-2.54873	1.36783e-10	6.65143e-09	TRUE
A2.2	1.5	28	0	ENSG00000066248.15	NGEF	5.12234	4.13301e-07	1.0619e-05	TRUE
A2.2	1.5	28	0	ENSG00000067066.17	SP100	2.04898	1.72628e-07	4.80145e-06	TRUE
A2.2	1.5	28	0	ENSG00000067141.17	NEO1	-2.30342	6.73555e-08	2.0208e-06	TRUE
A2.2	1.5	28	0	ENSG00000070159.14	PTPN3	3.44987	0.000915425	0.00902887	TRUE
A2.2	1.5	28	0	ENSG00000072071.17	ADGRL1	-2.85553	1.2418e-10	6.14162e-09	TRUE
A2.2	1.5	28	0	ENSG00000072657.10	TRHDE	-5.45065	8.85976e-07	2.13705e-05	TRUE
A2.2	1.5	28	0	ENSG00000072682.20	P4HA2	3.6869	5.08045e-33	1.84052e-30	TRUE
A2.2	1.5	28	0	ENSG00000072786.13	STK10	3.14092	5.58634e-10	2.49851e-08	TRUE
A2.2	1.5	28	0	ENSG00000072952.21	IRAG1	-2.59262	0.00269085	0.0216508	TRUE
A2.2	1.5	28	0	ENSG00000073711.11	PPP2R3A	2.11592	0.000340009	0.00387958	TRUE
A2.2	1.5	28	0	ENSG00000074410.14	CA12	2.90132	0.000111585	0.00148483	TRUE
A2.2	1.5	28	0	ENSG00000074416.16	MGLL	5.14811	5.82468e-48	6.49272e-45	TRUE
A2.2	1.5	28	0	ENSG00000074590.14	NUAK1	3.04537	3.41199e-09	1.31149e-07	TRUE
A2.2	1.5	28	0	ENSG00000075223.14	SEMA3C	3.9037	1.78293e-12	1.14829e-10	TRUE
A2.2	1.5	28	0	ENSG00000075426.12	FOSL2	2.6564	3.5503e-16	3.47618e-14	TRUE
A2.2	1.5	28	0	ENSG00000075826.17	SEC31B	-2.52614	0.00297321	0.0235694	TRUE
A2.2	1.5	28	0	ENSG00000076554.16	TPD52	-4.52556	1.81452e-08	6.07257e-07	TRUE
A2.2	1.5	28	0	ENSG00000076770.16	MBNL3	-2.28132	1.34468e-06	3.10014e-05	TRUE
A2.2	1.5	28	0	ENSG00000076864.21	RAP1GAP	-6.94528	9.94552e-08	2.89981e-06	TRUE
A2.2	1.5	28	0	ENSG00000076944.18	STXBP2	-4.38407	0.000285989	0.00333677	TRUE
A2.2	1.5	28	0	ENSG00000077092.20	RARB	2.12813	0.00298356	0.0236127	TRUE
A2.2	1.5	28	0	ENSG00000078177.15	N4BP2	-2.00133	2.41368e-08	7.77259e-07	TRUE
A2.2	1.5	28	0	ENSG00000078401.7	EDN1	4.79743	3.53274e-11	1.89086e-09	TRUE
A2.2	1.5	28	0	ENSG00000078596.11	ITM2A	-3.04648	1.43499e-09	6.04491e-08	TRUE
A2.2	1.5	28	0	ENSG00000079101.18	CLUL1	-2.73566	0.00208058	0.0174984	TRUE
A2.2	1.5	28	0	ENSG00000080573.7	COL5A3	2.08159	0.000200478	0.00245159	TRUE
A2.2	1.5	28	0	ENSG00000080618.17	CPB2	-3.73915	0.000655537	0.00684887	TRUE
A2.2	1.5	28	0	ENSG00000081277.13	PKP1	-2.09721	3.40834e-06	7.14765e-05	TRUE
A2.2	1.5	28	0	ENSG00000082126.18	MPP4	4.14353	2.83874e-05	0.000467988	TRUE
A2.2	1.5	28	0	ENSG00000082684.16	SEMA5B	-3.58377	4.47229e-09	1.69212e-07	TRUE
A2.2	1.5	28	0	ENSG00000082781.12	ITGB5	2.12992	7.63201e-19	9.63994e-17	TRUE
A2.2	1.5	28	0	ENSG00000085063.18	CD59	3.79282	8.55073e-92	1.23909e-87	TRUE
A2.2	1.5	28	0	ENSG00000085117.12	CD82	2.98861	1.37314e-10	6.6549e-09	TRUE
A2.2	1.5	28	0	ENSG00000087245.13	MMP2	3.85781	1.31849e-22	2.72946e-20	TRUE
A2.2	1.5	28	0	ENSG00000087253.13	LPCAT2	4.88199	1.05838e-16	1.11137e-14	TRUE
A2.2	1.5	28	0	ENSG00000087510.7	TFAP2C	5.21485	3.88663e-05	0.000602365	TRUE
A2.2	1.5	28	0	ENSG00000089127.15	OAS1	2.48263	2.0629e-05	0.000352517	TRUE
A2.2	1.5	28	0	ENSG00000089250.20	NOS1	-4.20322	1.95283e-16	1.95162e-14	TRUE
A2.2	1.5	28	0	ENSG00000090530.10	P3H2	4.64933	2.26536e-17	2.60535e-15	TRUE
A2.2	1.5	28	0	ENSG00000090776.6	EFNB1	-2.31251	8.19055e-08	2.4173e-06	TRUE
A2.2	1.5	28	0	ENSG00000091844.8	RGS17	5.72247	8.71825e-09	3.09647e-07	TRUE
A2.2	1.5	28	0	ENSG00000091986.16	CCDC80	3.82391	9.50031e-42	7.24574e-39	TRUE
A2.2	1.5	28	0	ENSG00000092969.12	TGFB2	4.74734	2.67908e-21	4.79291e-19	TRUE
A2.2	1.5	28	0	ENSG00000095203.15	EPB41L4B	5.49179	3.27115e-05	0.000524361	TRUE
A2.2	1.5	28	0	ENSG00000095539.16	SEMA4G	-2.60285	0.00266746	0.0214968	TRUE
A2.2	1.5	28	0	ENSG00000095752.7	IL11	4.20831	8.17e-06	0.000156396	TRUE
A2.2	1.5	28	0	ENSG00000099337.5	KCNK6	2.54967	0.000637374	0.00669289	TRUE
A2.2	1.5	28	0	ENSG00000099822.3	HCN2	2.52226	2.50538e-09	9.98323e-08	TRUE
A2.2	1.5	28	0	ENSG00000099957.17	P2RX6	2.16815	0.00467514	0.0334318	TRUE
A2.2	1.5	28	0	ENSG00000100003.18	SEC14L2	2.39247	6.80441e-10	2.98796e-08	TRUE
A2.2	1.5	28	0	ENSG00000100036.13	SLC35E4	4.22432	6.41317e-16	6.11403e-14	TRUE
A2.2	1.5	28	0	ENSG00000100065.15	CARD10	7.80606	2.04767e-09	8.2885e-08	TRUE
A2.2	1.5	28	0	ENSG00000100097.12	LGALS1	2.20512	4.89829e-29	1.54307e-26	TRUE
A2.2	1.5	28	0	ENSG00000100505.14	TRIM9	-2.43757	0.00129459	0.0120333	TRUE
A2.2	1.5	28	0	ENSG00000100593.18	ISM2	-6.35867	2.63236e-06	5.69336e-05	TRUE
A2.2	1.5	28	0	ENSG00000100626.17	GALNT16	3.3753	2.50769e-09	9.98323e-08	TRUE
A2.2	1.5	28	0	ENSG00000101144.13	BMP7	-3.22681	2.43344e-05	0.000407664	TRUE
A2.2	1.5	28	0	ENSG00000101160.15	CTSZ	3.67478	6.53451e-05	0.00093754	TRUE
A2.2	1.5	28	0	ENSG00000101230.6	ISM1	4.46187	0.000267874	0.00316362	TRUE
A2.2	1.5	28	0	ENSG00000101307.16	SIRPB1	6.24563	6.09669e-06	0.000121686	TRUE
A2.2	1.5	28	0	ENSG00000101384.12	JAG1	2.42247	1.5931e-10	7.64425e-09	TRUE
A2.2	1.5	28	0	ENSG00000101638.14	ST8SIA5	4.03284	8.45639e-11	4.2997e-09	TRUE
A2.2	1.5	28	0	ENSG00000101670.12	LIPG	3.0118	0.00158145	0.0140795	TRUE
A2.2	1.5	28	0	ENSG00000102174.10	PHEX	4.45517	0.00019571	0.00240545	TRUE
A2.2	1.5	28	0	ENSG00000102290.23	PCDH11X	-2.06291	0.00137487	0.0126256	TRUE
A2.2	1.5	28	0	ENSG00000102445.20	RUBCNL	-2.82002	1.43106e-16	1.46039e-14	TRUE
A2.2	1.5	28	0	ENSG00000102554.14	KLF5	2.91679	6.45823e-08	1.94566e-06	TRUE
A2.2	1.5	28	0	ENSG00000102760.13	RGCC	2.08686	0.00525826	0.036846	TRUE
A2.2	1.5	28	0	ENSG00000102804.16	TSC22D1	2.33171	3.06031e-16	3.03746e-14	TRUE
A2.2	1.5	28	0	ENSG00000103187.8	COTL1	2.63646	1.18331e-33	4.51246e-31	TRUE
A2.2	1.5	28	0	ENSG00000103381.12	CPPED1	2.63675	6.77699e-08	2.02904e-06	TRUE
A2.2	1.5	28	0	ENSG00000103460.17	TOX3	-4.11587	2.35535e-09	9.48094e-08	TRUE
A2.2	1.5	28	0	ENSG00000103485.19	QPRT	-3.1088	1.55838e-05	0.000275061	TRUE
A2.2	1.5	28	0	ENSG00000103647.13	CORO2B	4.66288	9.17762e-25	2.21655e-22	TRUE
A2.2	1.5	28	0	ENSG00000103888.17	CEMIP	5.05162	3.89589e-05	0.000603155	TRUE
A2.2	1.5	28	0	ENSG00000104154.7	SLC30A4	2.29389	0.00398676	0.029326	TRUE
A2.2	1.5	28	0	ENSG00000104213.13	PDGFRL	2.40748	0.00195251	0.0166681	TRUE
A2.2	1.5	28	0	ENSG00000104368.19	PLAT	6.28566	2.84579e-27	7.93045e-25	TRUE
A2.2	1.5	28	0	ENSG00000104419.17	NDRG1	4.69303	5.0047e-08	1.52359e-06	TRUE
A2.2	1.5	28	0	ENSG00000104427.13	ZC2HC1A	2.38448	3.27126e-11	1.76222e-09	TRUE
A2.2	1.5	28	0	ENSG00000104435.14	STMN2	6.12992	1.95924e-05	0.000339609	TRUE
A2.2	1.5	28	0	ENSG00000104783.15	KCNN4	4.71591	9.8754e-05	0.00133244	TRUE
A2.2	1.5	28	0	ENSG00000104870.13	FCGRT	-3.58064	1.2081e-20	1.96703e-18	TRUE
A2.2	1.5	28	0	ENSG00000105048.18	TNNT1	-2.59096	0.000480039	0.00521458	TRUE
A2.2	1.5	28	0	ENSG00000105369.10	CD79A	-3.20454	5.57575e-07	1.40032e-05	TRUE
A2.2	1.5	28	0	ENSG00000105472.14	CLEC11A	-3.07823	9.9069e-11	4.96751e-09	TRUE
A2.2	1.5	28	0	ENSG00000105642.16	KCNN1	-2.60511	0.000132876	0.00172847	TRUE
A2.2	1.5	28	0	ENSG00000105755.8	ETHE1	2.71381	2.68576e-15	2.35875e-13	TRUE
A2.2	1.5	28	0	ENSG00000105825.14	TFPI2	5.01166	1.28128e-21	2.42458e-19	TRUE
A2.2	1.5	28	0	ENSG00000105866.15	SP4	-2.68044	0.00067804	0.00703831	TRUE
A2.2	1.5	28	0	ENSG00000105880.7	DLX5	-2.91834	2.07148e-06	4.61812e-05	TRUE
A2.2	1.5	28	0	ENSG00000105894.13	PTN	2.94412	2.90942e-38	1.68642e-35	TRUE
A2.2	1.5	28	0	ENSG00000105976.16	MET	3.97774	1.53779e-05	0.000273089	TRUE
A2.2	1.5	28	0	ENSG00000106069.26	CHN2	-2.03928	0.00293793	0.023328	TRUE
A2.2	1.5	28	0	ENSG00000106366.9	SERPINE1	4.71912	5.76376e-14	4.51474e-12	TRUE
A2.2	1.5	28	0	ENSG00000106617.16	PRKAG2	2.67984	0.000766425	0.00776662	TRUE
A2.2	1.5	28	0	ENSG00000106714.18	CNTNAP3	5.27371	3.17748e-05	0.000512749	TRUE
A2.2	1.5	28	0	ENSG00000106789.13	CORO2A	3.14781	4.75965e-06	9.7529e-05	TRUE
A2.2	1.5	28	0	ENSG00000106799.15	TGFBR1	2.86397	2.09888e-06	4.65772e-05	TRUE
A2.2	1.5	28	0	ENSG00000106991.15	ENG	2.56978	2.64761e-18	3.22407e-16	TRUE
A2.2	1.5	28	0	ENSG00000107249.24	GLIS3	4.8092	2.22979e-05	0.00037836	TRUE
A2.2	1.5	28	0	ENSG00000107282.9	APBA1	2.05996	0.00526115	0.0368484	TRUE
A2.2	1.5	28	0	ENSG00000107438.9	PDLIM1	5.67793	2.18861e-35	1.05717e-32	TRUE
A2.2	1.5	28	0	ENSG00000107551.21	RASSF4	-3.44107	0.000943616	0.00922668	TRUE
A2.2	1.5	28	0	ENSG00000107562.18	CXCL12	2.84916	0.000433333	0.00477856	TRUE
A2.2	1.5	28	0	ENSG00000107796.14	ACTA2	3.55033	5.0046e-17	5.45275e-15	TRUE
A2.2	1.5	28	0	ENSG00000108176.15	DNAJC12	-3.39901	1.32047e-10	6.46448e-09	TRUE
A2.2	1.5	28	0	ENSG00000108239.9	TBC1D12	2.24082	0.00110039	0.0104837	TRUE
A2.2	1.5	28	0	ENSG00000108474.17	PIGL	-5.43884	2.82304e-05	0.00046593	TRUE
A2.2	1.5	28	0	ENSG00000108821.14	COL1A1	6.12924	6.0554e-62	1.25355e-58	TRUE
A2.2	1.5	28	0	ENSG00000108924.14	HLF	-3.97402	3.36186e-05	0.000535348	TRUE
A2.2	1.5	28	0	ENSG00000109099.16	PMP22	3.08945	1.00688e-38	6.07943e-36	TRUE
A2.2	1.5	28	0	ENSG00000109321.11	AREG	4.08783	0.000414468	0.00458828	TRUE
A2.2	1.5	28	0	ENSG00000109576.14	AADAT	3.10064	0.00130185	0.0120852	TRUE
A2.2	1.5	28	0	ENSG00000109686.20	SH3D19	3.71058	3.43194e-07	8.96076e-06	TRUE
A2.2	1.5	28	0	ENSG00000109743.11	BST1	2.00989	0.0033793	0.0259929	TRUE
A2.2	1.5	28	0	ENSG00000109846.9	CRYAB	4.10153	7.03031e-13	4.82825e-11	TRUE
A2.2	1.5	28	0	ENSG00000110002.16	VWA5A	4.51541	0.000160948	0.00204947	TRUE
A2.2	1.5	28	0	ENSG00000110090.13	CPT1A	3.14693	3.40525e-19	4.61173e-17	TRUE
A2.2	1.5	28	0	ENSG00000110427.17	KIAA1549L	2.58416	2.998e-15	2.61711e-13	TRUE
A2.2	1.5	28	0	ENSG00000110841.14	PPFIBP1	2.63936	7.25283e-32	2.56343e-29	TRUE
A2.2	1.5	28	0	ENSG00000111186.13	WNT5B	3.24005	2.32229e-12	1.47598e-10	TRUE
A2.2	1.5	28	0	ENSG00000111321.11	LTBR	2.40723	4.33083e-06	8.98229e-05	TRUE
A2.2	1.5	28	0	ENSG00000111799.22	COL12A1	5.57776	1.43149e-14	1.18536e-12	TRUE
A2.2	1.5	28	0	ENSG00000111859.17	NEDD9	2.7085	1.8677e-10	8.87373e-09	TRUE
A2.2	1.5	28	0	ENSG00000111913.20	RIPOR2	3.55078	9.74011e-05	0.00131787	TRUE
A2.2	1.5	28	0	ENSG00000112149.10	CD83	-3.52404	4.60982e-06	9.46188e-05	TRUE
A2.2	1.5	28	0	ENSG00000112378.12	PERP	3.16139	1.02539e-05	0.000191481	TRUE
A2.2	1.5	28	0	ENSG00000112379.9	ARFGEF3	2.79479	1.78106e-08	6.00216e-07	TRUE
A2.2	1.5	28	0	ENSG00000112769.20	LAMA4	2.56668	2.32485e-06	5.09673e-05	TRUE
A2.2	1.5	28	0	ENSG00000113070.8	HBEGF	2.94546	6.12969e-16	5.88247e-14	TRUE
A2.2	1.5	28	0	ENSG00000113083.15	LOX	5.78228	8.30526e-35	3.43861e-32	TRUE
A2.2	1.5	28	0	ENSG00000113361.13	CDH6	3.1721	0.00054826	0.00585903	TRUE
A2.2	1.5	28	0	ENSG00000114270.18	COL7A1	3.22296	4.86265e-06	9.92459e-05	TRUE
A2.2	1.5	28	0	ENSG00000114480.13	GBE1	5.15246	9.41191e-13	6.37327e-11	TRUE
A2.2	1.5	28	0	ENSG00000114698.15	PLSCR4	3.25762	9.68211e-07	2.31142e-05	TRUE
A2.2	1.5	28	0	ENSG00000114790.13	ARHGEF26	-2.06162	0.000266751	0.00315292	TRUE
A2.2	1.5	28	0	ENSG00000115194.11	SLC30A3	-6.8435	5.41427e-07	1.36449e-05	TRUE
A2.2	1.5	28	0	ENSG00000115232.14	ITGA4	3.62485	9.16966e-13	6.23838e-11	TRUE
A2.2	1.5	28	0	ENSG00000115255.12	REEP6	-2.86723	0.00195299	0.0166681	TRUE
A2.2	1.5	28	0	ENSG00000115363.14	EVA1A	4.36374	1.92088e-09	7.86311e-08	TRUE
A2.2	1.5	28	0	ENSG00000115380.20	EFEMP1	4.23201	0.000268173	0.00316457	TRUE
A2.2	1.5	28	0	ENSG00000115414.21	FN1	2.62151	1.78752e-21	3.3209e-19	TRUE
A2.2	1.5	28	0	ENSG00000115461.5	IGFBP5	5.56751	3.36554e-71	1.21925e-67	TRUE
A2.2	1.5	28	0	ENSG00000115594.12	IL1R1	2.59342	0.000277883	0.00326057	TRUE
A2.2	1.5	28	0	ENSG00000115641.19	FHL2	8.1929	1.39079e-16	1.42936e-14	TRUE
A2.2	1.5	28	0	ENSG00000115648.14	MLPH	6.65874	3.22301e-07	8.47634e-06	TRUE
A2.2	1.5	28	0	ENSG00000115756.13	HPCAL1	2.72991	4.34105e-14	3.43749e-12	TRUE
A2.2	1.5	28	0	ENSG00000115884.11	SDC1	5.99625	2.35195e-12	1.4883e-10	TRUE
A2.2	1.5	28	0	ENSG00000115935.19	WIPF1	3.60096	4.81485e-19	6.4011e-17	TRUE
A2.2	1.5	28	0	ENSG00000116132.12	PRRX1	6.03932	4.17853e-34	1.68197e-31	TRUE
A2.2	1.5	28	0	ENSG00000116285.13	ERRFI1	2.79072	7.51231e-12	4.46151e-10	TRUE
A2.2	1.5	28	0	ENSG00000116525.14	TRIM62	4.21829	7.25906e-12	4.32885e-10	TRUE
A2.2	1.5	28	0	ENSG00000116815.16	CD58	5.28033	3.77369e-08	1.17855e-06	TRUE
A2.2	1.5	28	0	ENSG00000116962.15	NID1	4.35886	8.83779e-09	3.12362e-07	TRUE
A2.2	1.5	28	0	ENSG00000117115.13	PADI2	-2.35197	9.61928e-06	0.000180561	TRUE
A2.2	1.5	28	0	ENSG00000117228.11	GBP1	2.23668	1.1543e-06	2.70664e-05	TRUE
A2.2	1.5	28	0	ENSG00000117266.16	CDK18	-2.53751	0.00289174	0.0230116	TRUE
A2.2	1.5	28	0	ENSG00000118276.12	B4GALT6	-2.46639	0.00127155	0.0118878	TRUE
A2.2	1.5	28	0	ENSG00000118507.19	AKAP7	-2.87667	1.0456e-11	6.08504e-10	TRUE
A2.2	1.5	28	0	ENSG00000118523.6	CCN2	3.08092	1.01869e-13	7.81046e-12	TRUE
A2.2	1.5	28	0	ENSG00000118733.17	OLFM3	-2.05617	0.00020018	0.00245	TRUE
A2.2	1.5	28	0	ENSG00000118785.15	SPP1	6.67132	8.98217e-12	5.26966e-10	TRUE
A2.2	1.5	28	0	ENSG00000118946.12	PCDH17	-3.55279	2.97936e-11	1.61097e-09	TRUE
A2.2	1.5	28	0	ENSG00000119655.11	NPC2	2.03395	1.44779e-09	6.08115e-08	TRUE
A2.2	1.5	28	0	ENSG00000119681.12	LTBP2	7.84983	7.1623e-23	1.56763e-20	TRUE
A2.2	1.5	28	0	ENSG00000119714.11	GPR68	6.89327	2.08637e-07	5.71523e-06	TRUE
A2.2	1.5	28	0	ENSG00000119715.15	ESRRB	-2.4466	0.00328634	0.0254529	TRUE
A2.2	1.5	28	0	ENSG00000120217.14	CD274	2.79453	0.00051136	0.00550938	TRUE
A2.2	1.5	28	0	ENSG00000120337.10	TNFSF18	6.40367	6.47961e-11	3.35343e-09	TRUE
A2.2	1.5	28	0	ENSG00000120875.9	DUSP4	2.40591	3.53256e-07	9.20688e-06	TRUE
A2.2	1.5	28	0	ENSG00000120885.22	CLU	4.4524	2.75828e-14	2.24552e-12	TRUE
A2.2	1.5	28	0	ENSG00000120913.24	PDLIM2	2.86188	1.44034e-20	2.2443e-18	TRUE
A2.2	1.5	28	0	ENSG00000121039.10	RDH10	2.78576	0.0003957	0.00441629	TRUE
A2.2	1.5	28	0	ENSG00000121068.14	TBX2	3.63297	0.000741299	0.00757212	TRUE
A2.2	1.5	28	0	ENSG00000121900.19	TMEM54	3.91441	4.57244e-06	9.42335e-05	TRUE
A2.2	1.5	28	0	ENSG00000122641.11	INHBA	4.34802	1.19144e-05	0.000217445	TRUE
A2.2	1.5	28	0	ENSG00000122861.16	PLAU	3.20046	2.22235e-07	6.0211e-06	TRUE
A2.2	1.5	28	0	ENSG00000122870.12	BICC1	3.02186	1.60679e-13	1.20021e-11	TRUE
A2.2	1.5	28	0	ENSG00000123178.16	SPRYD7	2.15232	1.05303e-05	0.000195135	TRUE
A2.2	1.5	28	0	ENSG00000123338.13	NCKAP1L	-2.45283	5.50791e-11	2.87105e-09	TRUE
A2.2	1.5	28	0	ENSG00000123496.8	IL13RA2	3.82546	0.00054045	0.00578837	TRUE
A2.2	1.5	28	0	ENSG00000123610.5	TNFAIP6	-3.25019	2.7172e-05	0.000451548	TRUE
A2.2	1.5	28	0	ENSG00000123989.15	CHPF	2.26425	2.81838e-14	2.28163e-12	TRUE
A2.2	1.5	28	0	ENSG00000124104.19	SNX21	2.53173	6.03502e-05	0.000882477	TRUE
A2.2	1.5	28	0	ENSG00000124171.9	PARD6B	-4.18064	3.56461e-05	0.000562688	TRUE
A2.2	1.5	28	0	ENSG00000124225.16	PMEPA1	3.33503	3.17102e-21	5.60381e-19	TRUE
A2.2	1.5	28	0	ENSG00000124479.11	NDP	5.05077	3.21896e-05	0.000517714	TRUE
A2.2	1.5	28	0	ENSG00000124496.13	TRERF1	-2.4799	0.000780768	0.0078844	TRUE
A2.2	1.5	28	0	ENSG00000124749.18	COL21A1	-3.27216	1.10359e-13	8.32924e-12	TRUE
A2.2	1.5	28	0	ENSG00000125378.16	BMP4	7.30975	1.87532e-08	6.26159e-07	TRUE
A2.2	1.5	28	0	ENSG00000125726.11	CD70	4.35381	2.5207e-07	6.78365e-06	TRUE
A2.2	1.5	28	0	ENSG00000125820.6	NKX2-2	-3.08241	2.19237e-17	2.54157e-15	TRUE
A2.2	1.5	28	0	ENSG00000125851.10	PCSK2	-4.66807	2.55521e-10	1.1983e-08	TRUE
A2.2	1.5	28	0	ENSG00000126010.6	GRPR	2.66849	0.00167869	0.0147699	TRUE
A2.2	1.5	28	0	ENSG00000126264.10	HCST	-4.05596	0.000378221	0.00425858	TRUE
A2.2	1.5	28	0	ENSG00000126778.12	SIX1	2.31229	7.20898e-20	1.02417e-17	TRUE
A2.2	1.5	28	0	ENSG00000127152.18	BCL11B	-4.45587	1.07055e-18	1.32592e-16	TRUE
A2.2	1.5	28	0	ENSG00000128283.7	CDC42EP1	3.3522	1.18469e-08	4.11686e-07	TRUE
A2.2	1.5	28	0	ENSG00000128342.5	LIF	2.98226	0.00156505	0.013965	TRUE
A2.2	1.5	28	0	ENSG00000128510.12	CPA4	7.82638	8.83108e-09	3.12362e-07	TRUE
A2.2	1.5	28	0	ENSG00000128567.17	PODXL	3.13089	2.88744e-09	1.12478e-07	TRUE
A2.2	1.5	28	0	ENSG00000128594.8	LRRC4	-3.18239	2.95516e-06	6.33479e-05	TRUE
A2.2	1.5	28	0	ENSG00000128610.12	FEZF1	-5.21626	1.74434e-16	1.75536e-14	TRUE
A2.2	1.5	28	0	ENSG00000128805.15	ARHGAP22	6.25742	2.19282e-14	1.79526e-12	TRUE
A2.2	1.5	28	0	ENSG00000130066.17	SAT1	2.46732	1.10127e-07	3.18846e-06	TRUE
A2.2	1.5	28	0	ENSG00000130147.16	SH3BP4	2.31331	2.7497e-20	4.15062e-18	TRUE
A2.2	1.5	28	0	ENSG00000130176.8	CNN1	2.22621	0.00195899	0.0166993	TRUE
A2.2	1.5	28	0	ENSG00000130477.16	UNC13A	2.50713	0.00305002	0.0239814	TRUE
A2.2	1.5	28	0	ENSG00000130529.16	TRPM4	-2.17977	5.51791e-09	2.0398e-07	TRUE
A2.2	1.5	28	0	ENSG00000130558.20	OLFM1	-2.7818	1.00296e-10	5.01167e-09	TRUE
A2.2	1.5	28	0	ENSG00000130592.17	LSP1	2.15743	0.00451024	0.0324847	TRUE
A2.2	1.5	28	0	ENSG00000130707.18	ASS1	4.91041	2.30991e-17	2.63566e-15	TRUE
A2.2	1.5	28	0	ENSG00000131016.17	AKAP12	2.01953	3.66196e-10	1.67399e-08	TRUE
A2.2	1.5	28	0	ENSG00000131019.11	ULBP3	3.13203	0.000201823	0.00246595	TRUE
A2.2	1.5	28	0	ENSG00000131378.14	RFTN1	3.12761	1.07314e-16	1.11877e-14	TRUE
A2.2	1.5	28	0	ENSG00000131409.13	LRRC4B	-6.22927	1.79293e-08	6.02815e-07	TRUE
A2.2	1.5	28	0	ENSG00000131724.11	IL13RA1	3.24422	1.2869e-30	4.4401e-28	TRUE
A2.2	1.5	28	0	ENSG00000131771.14	PPP1R1B	-3.18491	0.00130666	0.0121221	TRUE
A2.2	1.5	28	0	ENSG00000132207.18	SLX1A	-21.4752	2.30422e-08	7.48665e-07	TRUE
A2.2	1.5	28	0	ENSG00000132329.11	RAMP1	3.31447	2.44817e-10	1.15183e-08	TRUE
A2.2	1.5	28	0	ENSG00000132359.17	RAP1GAP2	5.04387	8.72852e-05	0.00120347	TRUE
A2.2	1.5	28	0	ENSG00000132429.10	POPDC3	2.10692	0.00286135	0.0228199	TRUE
A2.2	1.5	28	0	ENSG00000132481.7	TRIM47	3.98787	2.41907e-09	9.71047e-08	TRUE
A2.2	1.5	28	0	ENSG00000132688.11	NES	4.07537	8.51301e-22	1.66705e-19	TRUE
A2.2	1.5	28	0	ENSG00000132958.19	TPTE2	-2.71817	0.00158984	0.0141426	TRUE
A2.2	1.5	28	0	ENSG00000133056.14	PIK3C2B	-3.32932	2.75081e-06	5.92304e-05	TRUE
A2.2	1.5	28	0	ENSG00000133107.15	TRPC4	-2.57567	3.46434e-05	0.000549855	TRUE
A2.2	1.5	28	0	ENSG00000133110.15	POSTN	3.38521	1.00503e-25	2.51101e-23	TRUE
A2.2	1.5	28	0	ENSG00000133111.4	RFXAP	-2.49266	2.9457e-05	0.000481241	TRUE
A2.2	1.5	28	0	ENSG00000133134.12	BEX2	-3.22776	3.33293e-05	0.000531325	TRUE
A2.2	1.5	28	0	ENSG00000133216.17	EPHB2	3.82812	6.98846e-19	8.96193e-17	TRUE
A2.2	1.5	28	0	ENSG00000133687.16	TMTC1	3.33013	1.63565e-09	6.77207e-08	TRUE
A2.2	1.5	28	0	ENSG00000133816.19	MICAL2	3.77813	1.56694e-07	4.39196e-06	TRUE
A2.2	1.5	28	0	ENSG00000133863.9	TEX15	-2.74703	0.00218488	0.018217	TRUE
A2.2	1.5	28	0	ENSG00000133874.2	RNF122	-4.07461	0.000395885	0.00441629	TRUE
A2.2	1.5	28	0	ENSG00000134013.16	LOXL2	2.85361	7.73223e-16	7.18375e-14	TRUE
A2.2	1.5	28	0	ENSG00000134107.5	BHLHE40	3.82531	1.40691e-06	3.21855e-05	TRUE
A2.2	1.5	28	0	ENSG00000134259.6	NGF	3.28643	0.000674886	0.00701059	TRUE
A2.2	1.5	28	0	ENSG00000134363.12	FST	6.13365	2.9925e-09	1.16258e-07	TRUE
A2.2	1.5	28	0	ENSG00000134470.21	IL15RA	3.51314	0.000855545	0.00853249	TRUE
A2.2	1.5	28	0	ENSG00000134531.10	EMP1	2.11999	6.60471e-16	6.25548e-14	TRUE
A2.2	1.5	28	0	ENSG00000134602.16	STK26	-5.23374	5.57742e-05	0.000825299	TRUE
A2.2	1.5	28	0	ENSG00000134668.13	SPOCD1	4.59673	1.68009e-10	8.03503e-09	TRUE
A2.2	1.5	28	0	ENSG00000134709.13	HOOK1	-3.62607	2.29109e-13	1.64358e-11	TRUE
A2.2	1.5	28	0	ENSG00000134853.12	PDGFRA	5.13136	8.77117e-11	4.42867e-09	TRUE
A2.2	1.5	28	0	ENSG00000134954.14	ETS1	4.76707	6.54723e-17	7.02785e-15	TRUE
A2.2	1.5	28	0	ENSG00000135074.16	ADAM19	2.05082	2.5576e-09	1.0154e-07	TRUE
A2.2	1.5	28	0	ENSG00000135119.15	RNFT2	-2.81891	0.0020748	0.01747	TRUE
A2.2	1.5	28	0	ENSG00000135218.19	CD36	-3.37949	0.000983125	0.00951668	TRUE
A2.2	1.5	28	0	ENSG00000135318.12	NT5E	4.36639	1.54436e-27	4.38809e-25	TRUE
A2.2	1.5	28	0	ENSG00000135324.6	MRAP2	3.93624	0.000485492	0.00526198	TRUE
A2.2	1.5	28	0	ENSG00000135424.19	ITGA7	-2.24989	0.000212858	0.0025812	TRUE
A2.2	1.5	28	0	ENSG00000135596.18	MICAL1	3.46304	3.40608e-07	8.90929e-06	TRUE
A2.2	1.5	28	0	ENSG00000135625.8	EGR4	-2.37981	0.0035267	0.026827	TRUE
A2.2	1.5	28	0	ENSG00000135919.14	SERPINE2	3.22423	8.82299e-38	4.91746e-35	TRUE
A2.2	1.5	28	0	ENSG00000136153.21	LMO7	4.98479	6.9524e-40	4.38031e-37	TRUE
A2.2	1.5	28	0	ENSG00000136378.15	ADAMTS7	3.17337	1.33786e-07	3.79393e-06	TRUE
A2.2	1.5	28	0	ENSG00000136732.16	GYPC	3.2231	0.00124121	0.0116417	TRUE
A2.2	1.5	28	0	ENSG00000136842.14	TMOD1	5.00524	0.00012408	0.00162718	TRUE
A2.2	1.5	28	0	ENSG00000136869.16	TLR4	2.34295	0.00375293	0.0280473	TRUE
A2.2	1.5	28	0	ENSG00000137070.19	IL11RA	-2.73197	0.000409236	0.00454077	TRUE
A2.2	1.5	28	0	ENSG00000137198.10	GMPR	4.05835	4.98967e-10	2.2525e-08	TRUE
A2.2	1.5	28	0	ENSG00000137331.12	IER3	3.44868	1.92334e-20	2.9338e-18	TRUE
A2.2	1.5	28	0	ENSG00000137501.18	SYTL2	2.34793	0.00374511	0.0280033	TRUE
A2.2	1.5	28	0	ENSG00000137571.11	SLCO5A1	-2.4581	1.93384e-09	7.89387e-08	TRUE
A2.2	1.5	28	0	ENSG00000137573.14	SULF1	3.93102	8.66927e-11	4.39253e-09	TRUE
A2.2	1.5	28	0	ENSG00000137726.17	FXYD6	4.71855	1.00188e-14	8.39205e-13	TRUE
A2.2	1.5	28	0	ENSG00000137801.11	THBS1	10.6013	3.10049e-14	2.48228e-12	TRUE
A2.2	1.5	28	0	ENSG00000137809.17	ITGA11	6.16654	3.33393e-42	2.684e-39	TRUE
A2.2	1.5	28	0	ENSG00000137959.17	IFI44L	-2.94708	0.000186097	0.00230884	TRUE
A2.2	1.5	28	0	ENSG00000137962.13	ARHGAP29	2.43651	6.99621e-20	1.00378e-17	TRUE
A2.2	1.5	28	0	ENSG00000138061.13	CYP1B1	4.31494	5.49259e-17	5.93978e-15	TRUE
A2.2	1.5	28	0	ENSG00000138119.17	MYOF	2.66301	1.24234e-20	2.00031e-18	TRUE
A2.2	1.5	28	0	ENSG00000138131.4	LOXL4	5.54634	6.92494e-06	0.000135607	TRUE
A2.2	1.5	28	0	ENSG00000138135.7	CH25H	2.31033	0.00386193	0.0286844	TRUE
A2.2	1.5	28	0	ENSG00000138162.19	TACC2	6.93892	3.72625e-08	1.16624e-06	TRUE
A2.2	1.5	28	0	ENSG00000138336.9	TET1	-2.97607	3.53615e-11	1.89086e-09	TRUE
A2.2	1.5	28	0	ENSG00000138356.14	AOX1	2.44158	0.00332372	0.0257149	TRUE
A2.2	1.5	28	0	ENSG00000138411.13	HECW2	3.72238	0.000184678	0.00229714	TRUE
A2.2	1.5	28	0	ENSG00000138835.24	RGS3	2.18895	6.27814e-09	2.28584e-07	TRUE
A2.2	1.5	28	0	ENSG00000139132.16	FGD4	-2.3924	1.51586e-05	0.000269857	TRUE
A2.2	1.5	28	0	ENSG00000139263.12	LRIG3	4.17058	6.63643e-05	0.000948407	TRUE
A2.2	1.5	28	0	ENSG00000139278.10	GLIPR1	5.45751	7.23059e-21	1.21835e-18	TRUE
A2.2	1.5	28	0	ENSG00000139289.15	PHLDA1	4.37917	6.96038e-44	6.30393e-41	TRUE
A2.2	1.5	28	0	ENSG00000139364.11	TMEM132B	2.0137	0.00207067	0.0174527	TRUE
A2.2	1.5	28	0	ENSG00000139410.15	SDSL	3.57414	0.00075161	0.00765395	TRUE
A2.2	1.5	28	0	ENSG00000139737.23	SLAIN1	-2.68996	2.0245e-06	4.52034e-05	TRUE
A2.2	1.5	28	0	ENSG00000140057.9	AK7	-7.03218	8.92135e-36	4.45791e-33	TRUE
A2.2	1.5	28	0	ENSG00000140416.26	TPM1	4.0564	3.71028e-47	3.84041e-44	TRUE
A2.2	1.5	28	0	ENSG00000140600.17	SH3GL3	-2.04022	1.9781e-05	0.000340031	TRUE
A2.2	1.5	28	0	ENSG00000140682.19	TGFB1I1	2.75132	3.25534e-10	1.50536e-08	TRUE
A2.2	1.5	28	0	ENSG00000140945.17	CDH13	5.99414	2.26239e-35	1.05756e-32	TRUE
A2.2	1.5	28	0	ENSG00000141429.14	GALNT1	2.43603	2.40867e-46	2.32693e-43	TRUE
A2.2	1.5	28	0	ENSG00000141469.18	SLC14A1	3.69544	1.30123e-06	3.00736e-05	TRUE
A2.2	1.5	28	0	ENSG00000141526.18	SLC16A3	3.70176	2.52321e-07	6.78365e-06	TRUE
A2.2	1.5	28	0	ENSG00000141668.10	CBLN2	-2.6745	0.0023568	0.0194268	TRUE
A2.2	1.5	28	0	ENSG00000141968.8	VAV1	-6.07236	9.4471e-09	3.31472e-07	TRUE
A2.2	1.5	28	0	ENSG00000142156.16	COL6A1	3.41869	1.821e-21	3.34027e-19	TRUE
A2.2	1.5	28	0	ENSG00000142173.17	COL6A2	3.73696	2.8423e-19	3.88564e-17	TRUE
A2.2	1.5	28	0	ENSG00000142279.13	WTIP	2.02666	1.96084e-07	5.41229e-06	TRUE
A2.2	1.5	28	0	ENSG00000142552.8	RCN3	-6.03082	2.23191e-06	4.92897e-05	TRUE
A2.2	1.5	28	0	ENSG00000142619.4	PADI3	-4.78915	8.93913e-05	0.00122416	TRUE
A2.2	1.5	28	0	ENSG00000142765.18	SYTL1	-3.12437	0.0014061	0.0127988	TRUE
A2.2	1.5	28	0	ENSG00000142871.18	CCN1	2.36749	4.99738e-09	1.86162e-07	TRUE
A2.2	1.5	28	0	ENSG00000143032.8	BARHL2	-5.14006	2.63787e-08	8.45695e-07	TRUE
A2.2	1.5	28	0	ENSG00000143127.13	ITGA10	7.44325	2.03555e-08	6.71918e-07	TRUE
A2.2	1.5	28	0	ENSG00000143341.12	HMCN1	-2.01957	0.000116596	0.0015402	TRUE
A2.2	1.5	28	0	ENSG00000143469.21	SYT14	-2.00596	0.00141386	0.012859	TRUE
A2.2	1.5	28	0	ENSG00000143942.5	CHAC2	-2.53877	0.000756289	0.00769079	TRUE
A2.2	1.5	28	0	ENSG00000144583.5	MARCHF4	5.69355	4.89658e-10	2.21739e-08	TRUE
A2.2	1.5	28	0	ENSG00000144644.15	GADL1	-3.84505	7.63843e-07	1.87608e-05	TRUE
A2.2	1.5	28	0	ENSG00000144810.16	COL8A1	6.62112	6.06233e-60	1.09812e-56	TRUE
A2.2	1.5	28	0	ENSG00000144824.21	PHLDB2	2.22711	5.6432e-09	2.0808e-07	TRUE
A2.2	1.5	28	0	ENSG00000144959.11	NCEH1	2.29371	0.00182796	0.0158251	TRUE
A2.2	1.5	28	0	ENSG00000145242.14	EPHA5	-3.65607	0.000635786	0.00668105	TRUE
A2.2	1.5	28	0	ENSG00000145632.15	PLK2	4.95871	3.65539e-12	2.2832e-10	TRUE
A2.2	1.5	28	0	ENSG00000146250.7	PRSS35	-4.1049	7.99081e-09	2.86621e-07	TRUE
A2.2	1.5	28	0	ENSG00000146374.14	RSPO3	2.42777	7.50984e-07	1.84762e-05	TRUE
A2.2	1.5	28	0	ENSG00000146409.12	SLC18B1	-4.44788	2.40375e-05	0.000404091	TRUE
A2.2	1.5	28	0	ENSG00000146648.21	EGFR	2.35996	9.28994e-05	0.00126642	TRUE
A2.2	1.5	28	0	ENSG00000146674.16	IGFBP3	7.2087	4.16731e-35	1.82995e-32	TRUE
A2.2	1.5	28	0	ENSG00000148120.19	AOPEP	3.66831	2.5996e-05	0.000433995	TRUE
A2.2	1.5	28	0	ENSG00000148180.22	GSN	2.06504	6.97973e-07	1.726e-05	TRUE
A2.2	1.5	28	0	ENSG00000148357.18	HMCN2	4.53119	1.44077e-05	0.000258713	TRUE
A2.2	1.5	28	0	ENSG00000148541.13	FAM13C	-4.15011	1.41295e-05	0.000254033	TRUE
A2.2	1.5	28	0	ENSG00000148677.7	ANKRD1	5.73905	1.22324e-16	1.26614e-14	TRUE
A2.2	1.5	28	0	ENSG00000148798.11	INA	3.0326	3.64077e-06	7.60207e-05	TRUE
A2.2	1.5	28	0	ENSG00000148848.15	ADAM12	4.25037	1.66716e-13	1.2303e-11	TRUE
A2.2	1.5	28	0	ENSG00000148926.10	ADM	4.13386	2.70897e-23	6.03933e-21	TRUE
A2.2	1.5	28	0	ENSG00000148948.8	LRRC4C	-3.73329	8.5473e-07	2.07469e-05	TRUE
A2.2	1.5	28	0	ENSG00000149090.13	PAMR1	3.1689	3.0664e-10	1.42879e-08	TRUE
A2.2	1.5	28	0	ENSG00000149150.9	SLC43A1	-2.40671	1.96227e-05	0.000339713	TRUE
A2.2	1.5	28	0	ENSG00000149177.15	PTPRJ	3.69194	1.13495e-07	3.27621e-06	TRUE
A2.2	1.5	28	0	ENSG00000149218.5	ENDOD1	2.19717	8.81428e-07	2.13235e-05	TRUE
A2.2	1.5	28	0	ENSG00000149591.17	TAGLN	6.33082	1.80394e-49	2.17841e-46	TRUE
A2.2	1.5	28	0	ENSG00000149596.7	JPH2	3.40779	0.000241991	0.0028933	TRUE
A2.2	1.5	28	0	ENSG00000150394.14	CDH8	-2.88398	1.08838e-06	2.56868e-05	TRUE
A2.2	1.5	28	0	ENSG00000150457.9	LATS2	2.07203	8.32202e-09	2.96301e-07	TRUE
A2.2	1.5	28	0	ENSG00000150540.14	HNMT	5.37174	5.79173e-05	0.000853793	TRUE
A2.2	1.5	28	0	ENSG00000150551.11	LYPD1	2.79654	1.93522e-08	6.44674e-07	TRUE
A2.2	1.5	28	0	ENSG00000150556.17	LYPD6B	6.41907	9.27813e-07	2.22598e-05	TRUE
A2.2	1.5	28	0	ENSG00000150630.4	VEGFC	3.35465	0.000953025	0.00929986	TRUE
A2.2	1.5	28	0	ENSG00000150672.19	DLG2	-4.16863	5.49957e-15	4.74371e-13	TRUE
A2.2	1.5	28	0	ENSG00000150687.12	PRSS23	5.61496	1.19732e-55	1.73504e-52	TRUE
A2.2	1.5	28	0	ENSG00000150938.10	CRIM1	2.0483	7.16877e-08	2.12439e-06	TRUE
A2.2	1.5	28	0	ENSG00000151388.11	ADAMTS12	4.40291	4.41121e-12	2.7086e-10	TRUE
A2.2	1.5	28	0	ENSG00000151474.23	FRMD4A	2.63353	6.13641e-19	8.01106e-17	TRUE
A2.2	1.5	28	0	ENSG00000151491.14	EPS8	2.84254	2.34777e-13	1.67593e-11	TRUE
A2.2	1.5	28	0	ENSG00000151617.17	EDNRA	2.04475	2.21064e-08	7.21496e-07	TRUE
A2.2	1.5	28	0	ENSG00000151743.11	AMN1	-3.61343	8.02177e-06	0.000153761	TRUE
A2.2	1.5	28	0	ENSG00000151790.9	TDO2	2.36603	0.00338118	0.0259929	TRUE
A2.2	1.5	28	0	ENSG00000151967.19	SCHIP1	6.23245	6.09811e-09	2.22589e-07	TRUE
A2.2	1.5	28	0	ENSG00000152127.9	MGAT5	2.12752	1.81309e-08	6.07257e-07	TRUE
A2.2	1.5	28	0	ENSG00000152377.15	SPOCK1	9.46418	1.05892e-12	7.07137e-11	TRUE
A2.2	1.5	28	0	ENSG00000153162.9	BMP6	3.76677	0.000639018	0.00670529	TRUE
A2.2	1.5	28	0	ENSG00000153823.19	PID1	2.78049	1.16566e-06	2.72885e-05	TRUE
A2.2	1.5	28	0	ENSG00000153904.21	DDAH1	2.54402	1.09947e-17	1.29532e-15	TRUE
A2.2	1.5	28	0	ENSG00000154027.19	AK5	3.48295	0.00066838	0.00695298	TRUE
A2.2	1.5	28	0	ENSG00000154040.21	CABYR	2.02246	0.00368653	0.0276534	TRUE
A2.2	1.5	28	0	ENSG00000154096.14	THY1	-3.04889	1.24934e-15	1.13152e-13	TRUE
A2.2	1.5	28	0	ENSG00000154122.14	ANKH	3.52785	1.39708e-19	1.96554e-17	TRUE
A2.2	1.5	28	0	ENSG00000154134.15	ROBO3	6.5152	9.45037e-07	2.25982e-05	TRUE
A2.2	1.5	28	0	ENSG00000154175.19	ABI3BP	3.73597	2.82753e-09	1.10441e-07	TRUE
A2.2	1.5	28	0	ENSG00000154359.13	LONRF1	-2.33834	6.05542e-12	3.63136e-10	TRUE
A2.2	1.5	28	0	ENSG00000154529.15	CNTNAP3B	3.33805	0.000886926	0.00877899	TRUE
A2.2	1.5	28	0	ENSG00000154553.17	PDLIM3	2.40766	0.00345102	0.0264177	TRUE
A2.2	1.5	28	0	ENSG00000154556.20	SORBS2	6.92072	1.12779e-06	2.64942e-05	TRUE
A2.2	1.5	28	0	ENSG00000154734.16	ADAMTS1	-3.57042	0.000815749	0.00818063	TRUE
A2.2	1.5	28	0	ENSG00000155011.9	DKK2	-4.27665	7.0909e-09	2.56245e-07	TRUE
A2.2	1.5	28	0	ENSG00000155093.20	PTPRN2	-4.23569	0.00025434	0.00302846	TRUE
A2.2	1.5	28	0	ENSG00000155366.17	RHOC	2.95695	2.93154e-43	2.49888e-40	TRUE
A2.2	1.5	28	0	ENSG00000155846.17	PPARGC1B	-2.05785	0.000741484	0.00757212	TRUE
A2.2	1.5	28	0	ENSG00000156049.7	GNA14	-4.57466	0.00014555	0.00187157	TRUE
A2.2	1.5	28	0	ENSG00000156113.25	KCNMA1	9.28663	1.76333e-12	1.14073e-10	TRUE
A2.2	1.5	28	0	ENSG00000156265.17	MAP3K7CL	4.89467	2.30076e-12	1.46873e-10	TRUE
A2.2	1.5	28	0	ENSG00000156564.10	LRFN2	-5.1898	6.49525e-07	1.62001e-05	TRUE
A2.2	1.5	28	0	ENSG00000156804.7	FBXO32	4.63119	1.70463e-07	4.75034e-06	TRUE
A2.2	1.5	28	0	ENSG00000157214.14	STEAP2	-3.76662	3.86854e-19	5.19065e-17	TRUE
A2.2	1.5	28	0	ENSG00000157227.14	MMP14	2.35728	2.332e-24	5.36398e-22	TRUE
A2.2	1.5	28	0	ENSG00000157353.17	FCSK	2.13901	0.000656558	0.00685459	TRUE
A2.2	1.5	28	0	ENSG00000157483.9	MYO1E	3.30547	6.67402e-22	1.32484e-19	TRUE
A2.2	1.5	28	0	ENSG00000157617.17	C2CD2	2.2436	2.29145e-05	0.000388367	TRUE
A2.2	1.5	28	0	ENSG00000157654.19	PALM2AKAP2	3.35117	1.47473e-41	1.06852e-38	TRUE
A2.2	1.5	28	0	ENSG00000157680.17	DGKI	6.31438	2.45722e-06	5.33846e-05	TRUE
A2.2	1.5	28	0	ENSG00000157833.13	GAREM2	-2.12176	0.00468105	0.0334318	TRUE
A2.2	1.5	28	0	ENSG00000157851.17	DPYSL5	-4.68159	3.38335e-05	0.000538179	TRUE
A2.2	1.5	28	0	ENSG00000158186.13	MRAS	6.29116	4.9653e-06	0.000100915	TRUE
A2.2	1.5	28	0	ENSG00000158201.10	ABHD3	-3.77512	0.000229697	0.00275999	TRUE
A2.2	1.5	28	0	ENSG00000158270.12	COLEC12	3.05886	9.41843e-05	0.00128078	TRUE
A2.2	1.5	28	0	ENSG00000158458.21	NRG2	5.02767	7.97751e-05	0.00111693	TRUE
A2.2	1.5	28	0	ENSG00000159023.23	EPB41	-4.1224	9.28871e-21	1.52958e-18	TRUE
A2.2	1.5	28	0	ENSG00000159167.12	STC1	3.78718	1.84832e-11	1.03413e-09	TRUE
A2.2	1.5	28	0	ENSG00000159200.18	RCAN1	3.23549	2.88156e-11	1.57572e-09	TRUE
A2.2	1.5	28	0	ENSG00000159216.20	RUNX1	3.45416	6.16058e-05	0.000896397	TRUE
A2.2	1.5	28	0	ENSG00000159674.12	SPON2	2.37657	0.00108961	0.0104015	TRUE
A2.2	1.5	28	0	ENSG00000160712.13	IL6R	2.11126	1.58152e-05	0.000278467	TRUE
A2.2	1.5	28	0	ENSG00000160789.25	LMNA	2.14794	1.22986e-11	7.10033e-10	TRUE
A2.2	1.5	28	0	ENSG00000160886.13	LY6K	4.2471	2.24401e-08	7.30741e-07	TRUE
A2.2	1.5	28	0	ENSG00000161031.13	PGLYRP2	-6.38184	9.34934e-07	2.23936e-05	TRUE
A2.2	1.5	28	0	ENSG00000161267.12	BDH1	-5.68652	2.84805e-07	7.5588e-06	TRUE
A2.2	1.5	28	0	ENSG00000161714.12	PLCD3	2.089	2.73886e-05	0.000454625	TRUE
A2.2	1.5	28	0	ENSG00000161955.17	TNFSF13	-3.57656	0.000784858	0.00792014	TRUE
A2.2	1.5	28	0	ENSG00000162194.13	LBHD1	-3.40626	0.000162526	0.00206593	TRUE
A2.2	1.5	28	0	ENSG00000162437.15	RAVER2	-2.42101	5.79762e-05	0.000853793	TRUE
A2.2	1.5	28	0	ENSG00000162458.13	FBLIM1	2.29622	1.28497e-24	3.05255e-22	TRUE
A2.2	1.5	28	0	ENSG00000162496.10	DHRS3	2.82749	0.00190169	0.0163062	TRUE
A2.2	1.5	28	0	ENSG00000162512.16	SDC3	2.07536	0.000924337	0.00909339	TRUE
A2.2	1.5	28	0	ENSG00000162542.14	TMCO4	2.16659	0.00153025	0.013722	TRUE
A2.2	1.5	28	0	ENSG00000162545.6	CAMK2N1	3.89033	1.33405e-10	6.50898e-09	TRUE
A2.2	1.5	28	0	ENSG00000162576.17	MXRA8	3.36955	3.8467e-05	0.000598527	TRUE
A2.2	1.5	28	0	ENSG00000162614.19	NEXN	3.64523	2.29088e-15	2.03664e-13	TRUE
A2.2	1.5	28	0	ENSG00000162627.17	SNX7	2.91149	2.58211e-09	1.02233e-07	TRUE
A2.2	1.5	28	0	ENSG00000162734.13	PEA15	2.32374	4.31898e-20	6.4522e-18	TRUE
A2.2	1.5	28	0	ENSG00000162804.15	SNED1	2.10676	3.50344e-06	7.32588e-05	TRUE
A2.2	1.5	28	0	ENSG00000163006.12	CCDC138	-2.75902	0.000264137	0.00312969	TRUE
A2.2	1.5	28	0	ENSG00000163171.8	CDC42EP3	2.10939	7.98998e-18	9.56882e-16	TRUE
A2.2	1.5	28	0	ENSG00000163191.6	S100A11	2.17319	8.11586e-19	1.01385e-16	TRUE
A2.2	1.5	28	0	ENSG00000163297.18	ANTXR2	2.60466	4.03518e-11	2.1419e-09	TRUE
A2.2	1.5	28	0	ENSG00000163359.17	COL6A3	3.34909	2.67228e-09	1.05515e-07	TRUE
A2.2	1.5	28	0	ENSG00000163406.11	SLC15A2	-6.42766	1.0182e-06	2.41089e-05	TRUE
A2.2	1.5	28	0	ENSG00000163430.13	FSTL1	2.10452	1.93254e-26	5.18602e-24	TRUE
A2.2	1.5	28	0	ENSG00000163453.11	IGFBP7	3.8749	5.6501e-19	7.44323e-17	TRUE
A2.2	1.5	28	0	ENSG00000163497.3	FEV	-7.73615	9.38446e-09	3.30073e-07	TRUE
A2.2	1.5	28	0	ENSG00000163545.11	NUAK2	2.26536	0.00412188	0.030182	TRUE
A2.2	1.5	28	0	ENSG00000163661.4	PTX3	6.46201	1.2599e-20	2.00629e-18	TRUE
A2.2	1.5	28	0	ENSG00000163754.18	GYG1	2.30307	1.08366e-06	2.56171e-05	TRUE
A2.2	1.5	28	0	ENSG00000163814.8	CDCP1	5.9523	3.18493e-06	6.73764e-05	TRUE
A2.2	1.5	28	0	ENSG00000164056.11	SPRY1	2.49981	3.34687e-17	3.73073e-15	TRUE
A2.2	1.5	28	0	ENSG00000164128.7	NPY1R	-3.60266	6.06437e-12	3.63136e-10	TRUE
A2.2	1.5	28	0	ENSG00000164129.12	NPY5R	-4.56003	0.000131555	0.00171435	TRUE
A2.2	1.5	28	0	ENSG00000164283.13	ESM1	5.99332	1.19641e-07	3.43311e-06	TRUE
A2.2	1.5	28	0	ENSG00000164403.15	SHROOM1	4.87648	5.96065e-05	0.000875134	TRUE
A2.2	1.5	28	0	ENSG00000164418.22	GRIK2	-2.17911	3.87904e-05	0.000601833	TRUE
A2.2	1.5	28	0	ENSG00000164465.19	DCBLD1	3.1305	5.12623e-16	4.95228e-14	TRUE
A2.2	1.5	28	0	ENSG00000164484.12	TMEM200A	3.97304	7.73352e-16	7.18375e-14	TRUE
A2.2	1.5	28	0	ENSG00000164574.16	GALNT10	2.34837	2.04341e-08	6.72979e-07	TRUE
A2.2	1.5	28	0	ENSG00000164684.13	ZNF704	-2.67933	1.52224e-12	9.9364e-11	TRUE
A2.2	1.5	28	0	ENSG00000164733.23	CTSB	2.21438	8.45979e-13	5.78258e-11	TRUE
A2.2	1.5	28	0	ENSG00000164853.9	UNCX	-2.68079	0.00124261	0.0116472	TRUE
A2.2	1.5	28	0	ENSG00000164930.12	FZD6	2.43256	0.00247409	0.0202326	TRUE
A2.2	1.5	28	0	ENSG00000164932.13	CTHRC1	3.49631	7.31884e-07	1.8037e-05	TRUE
A2.2	1.5	28	0	ENSG00000164951.16	PDP1	3.27648	7.00204e-17	7.46078e-15	TRUE
A2.2	1.5	28	0	ENSG00000165185.15	KIAA1958	-2.21867	7.54353e-06	0.000146141	TRUE
A2.2	1.5	28	0	ENSG00000165434.8	PGM2L1	2.4496	1.27189e-12	8.37768e-11	TRUE
A2.2	1.5	28	0	ENSG00000165566.13	AMER2	-5.13641	0.000101365	0.00136386	TRUE
A2.2	1.5	28	0	ENSG00000165588.19	OTX2	-2.25353	2.42324e-06	5.2964e-05	TRUE
A2.2	1.5	28	0	ENSG00000165655.17	ZNF503	2.43025	0.00181045	0.0157097	TRUE
A2.2	1.5	28	0	ENSG00000165821.12	SALL2	-2.51079	2.39051e-11	1.31715e-09	TRUE
A2.2	1.5	28	0	ENSG00000165868.16	HSPA12A	3.46534	0.000931334	0.00913975	TRUE
A2.2	1.5	28	0	ENSG00000165995.24	CACNB2	-2.98228	0.000961322	0.00936191	TRUE
A2.2	1.5	28	0	ENSG00000165996.14	HACD1	2.06959	8.82007e-05	0.00121263	TRUE
A2.2	1.5	28	0	ENSG00000166033.13	HTRA1	5.48082	1.08109e-62	2.611e-59	TRUE
A2.2	1.5	28	0	ENSG00000166073.12	GPR176	5.94375	8.74351e-15	7.45307e-13	TRUE
A2.2	1.5	28	0	ENSG00000166106.4	ADAMTS15	4.0187	6.51393e-10	2.87785e-08	TRUE
A2.2	1.5	28	0	ENSG00000166147.16	FBN1	3.01119	1.08419e-21	2.0948e-19	TRUE
A2.2	1.5	28	0	ENSG00000166289.6	PLEKHF1	3.72325	2.44441e-05	0.00040903	TRUE
A2.2	1.5	28	0	ENSG00000166446.15	CDYL2	4.142	0.000403873	0.00448813	TRUE
A2.2	1.5	28	0	ENSG00000166501.14	PRKCB	-4.12031	1.44753e-11	8.1938e-10	TRUE
A2.2	1.5	28	0	ENSG00000166741.9	NNMT	9.67284	1.07818e-13	8.18008e-12	TRUE
A2.2	1.5	28	0	ENSG00000166825.15	ANPEP	4.70391	7.33658e-05	0.00103721	TRUE
A2.2	1.5	28	0	ENSG00000166833.23	NAV2	4.59022	1.63665e-05	0.000287824	TRUE
A2.2	1.5	28	0	ENSG00000166923.12	GREM1	3.33678	0.000372961	0.00421574	TRUE
A2.2	1.5	28	0	ENSG00000167210.17	LOXHD1	-5.76567	1.26512e-05	0.000229447	TRUE
A2.2	1.5	28	0	ENSG00000167601.12	AXL	5.19276	1.96345e-21	3.55654e-19	TRUE
A2.2	1.5	28	0	ENSG00000167604.16	NFKBID	-3.62781	0.000719531	0.00738111	TRUE
A2.2	1.5	28	0	ENSG00000167641.11	PPP1R14A	6.99777	2.80846e-07	7.48113e-06	TRUE
A2.2	1.5	28	0	ENSG00000167642.13	SPINT2	6.12885	6.6253e-06	0.000130622	TRUE
A2.2	1.5	28	0	ENSG00000167767.14	KRT80	4.68923	3.59954e-12	2.25805e-10	TRUE
A2.2	1.5	28	0	ENSG00000167772.12	ANGPTL4	3.84393	3.14971e-06	6.67463e-05	TRUE
A2.2	1.5	28	0	ENSG00000167779.9	IGFBP6	3.57574	1.79961e-13	1.31708e-11	TRUE
A2.2	1.5	28	0	ENSG00000168077.14	SCARA3	2.63407	1.16739e-12	7.75993e-11	TRUE
A2.2	1.5	28	0	ENSG00000168140.5	VASN	2.27597	2.96134e-05	0.000482709	TRUE
A2.2	1.5	28	0	ENSG00000168386.19	FILIP1L	2.5663	3.43536e-10	1.58038e-08	TRUE
A2.2	1.5	28	0	ENSG00000168421.14	RHOH	-3.07684	6.26567e-06	0.000124378	TRUE
A2.2	1.5	28	0	ENSG00000168461.13	RAB31	2.32356	4.44494e-36	2.30041e-33	TRUE
A2.2	1.5	28	0	ENSG00000168487.20	BMP1	3.09196	6.2298e-20	9.1188e-18	TRUE
A2.2	1.5	28	0	ENSG00000168546.11	GFRA2	-3.7631	0.000628362	0.00662707	TRUE
A2.2	1.5	28	0	ENSG00000168671.10	UGT3A2	-4.31467	1.10506e-14	9.20309e-13	TRUE
A2.2	1.5	28	0	ENSG00000168672.4	LRATD2	-2.12089	0.00013408	0.00174256	TRUE
A2.2	1.5	28	0	ENSG00000168765.19	GSTM4	-3.77871	1.434e-19	1.97905e-17	TRUE
A2.2	1.5	28	0	ENSG00000168826.16	ZBTB49	-2.05346	0.00334949	0.0258437	TRUE
A2.2	1.5	28	0	ENSG00000168916.16	ZNF608	7.51456	1.28347e-08	4.42828e-07	TRUE
A2.2	1.5	28	0	ENSG00000168938.6	PPIC	4.03229	1.89953e-09	7.79775e-08	TRUE
A2.2	1.5	28	0	ENSG00000169129.16	AFAP1L2	3.88961	2.6408e-05	0.000440367	TRUE
A2.2	1.5	28	0	ENSG00000169297.8	NR0B1	-4.71636	1.49374e-10	7.21527e-09	TRUE
A2.2	1.5	28	0	ENSG00000169429.12	CXCL8	4.21839	1.12107e-05	0.00020616	TRUE
A2.2	1.5	28	0	ENSG00000169594.14	BNC1	3.98401	0.000433635	0.00477856	TRUE
A2.2	1.5	28	0	ENSG00000169618.7	PROKR1	-4.00194	0.000295681	0.00343601	TRUE
A2.2	1.5	28	0	ENSG00000169783.13	LINGO1	-3.26842	1.75549e-07	4.86402e-06	TRUE
A2.2	1.5	28	0	ENSG00000169908.12	TM4SF1	5.84079	1.37484e-33	5.10839e-31	TRUE
A2.2	1.5	28	0	ENSG00000170396.9	ZNF804A	-2.26136	0.00229685	0.0190192	TRUE
A2.2	1.5	28	0	ENSG00000170439.8	TMT1B	-3.73884	1.65841e-05	0.000290944	TRUE
A2.2	1.5	28	0	ENSG00000170537.13	TMC7	3.01333	0.00162596	0.0143932	TRUE
A2.2	1.5	28	0	ENSG00000170579.19	DLGAP1	-5.99518	1.3065e-05	0.000235772	TRUE
A2.2	1.5	28	0	ENSG00000170775.3	GPR37	2.65543	9.8894e-06	0.000185152	TRUE
A2.2	1.5	28	0	ENSG00000171227.7	TMEM37	-2.51	0.00016735	0.00211059	TRUE
A2.2	1.5	28	0	ENSG00000171246.7	NPTX1	4.13161	0.000271628	0.00319494	TRUE
A2.2	1.5	28	0	ENSG00000171303.8	KCNK3	4.74258	8.61986e-05	0.00119417	TRUE
A2.2	1.5	28	0	ENSG00000171310.11	CHST11	2.10091	5.60303e-06	0.000112456	TRUE
A2.2	1.5	28	0	ENSG00000171388.12	APLN	4.05015	8.624e-08	2.54005e-06	TRUE
A2.2	1.5	28	0	ENSG00000171867.18	PRNP	2.01337	3.10619e-16	3.06203e-14	TRUE
A2.2	1.5	28	0	ENSG00000171954.13	CYP4F22	-4.66135	4.09937e-09	1.55508e-07	TRUE
A2.2	1.5	28	0	ENSG00000172059.11	KLF11	2.72163	0.000113068	0.00149905	TRUE
A2.2	1.5	28	0	ENSG00000172236.19	TPSAB1	-2.12951	0.00398534	0.029326	TRUE
A2.2	1.5	28	0	ENSG00000172379.22	ARNT2	2.00058	0.00524471	0.0367791	TRUE
A2.2	1.5	28	0	ENSG00000172458.5	IL17D	2.06203	6.48409e-05	0.000932152	TRUE
A2.2	1.5	28	0	ENSG00000172927.9	MYEOV	-2.26009	0.000111067	0.0014793	TRUE
A2.2	1.5	28	0	ENSG00000172965.17	MIR4435-2HG	2.18265	2.23763e-12	1.43476e-10	TRUE
A2.2	1.5	28	0	ENSG00000172985.11	SH3RF3	4.08764	7.60676e-10	3.3302e-08	TRUE
A2.2	1.5	28	0	ENSG00000173068.19	BNC2	4.0816	1.55649e-10	7.4934e-09	TRUE
A2.2	1.5	28	0	ENSG00000173227.14	SYT12	3.58587	0.000814937	0.00817816	TRUE
A2.2	1.5	28	0	ENSG00000173406.16	DAB1	-4.36792	2.9442e-11	1.59792e-09	TRUE
A2.2	1.5	28	0	ENSG00000173486.14	FKBP2	-23.3418	3.62248e-10	1.66118e-08	TRUE
A2.2	1.5	28	0	ENSG00000173705.9	SUSD5	3.32582	7.65022e-19	9.63994e-17	TRUE
A2.2	1.5	28	0	ENSG00000173868.12	PHOSPHO1	-4.86432	1.32156e-07	3.76079e-06	TRUE
A2.2	1.5	28	0	ENSG00000173898.16	SPTBN2	-2.67182	0.000312378	0.00359544	TRUE
A2.2	1.5	28	0	ENSG00000174099.12	MSRB3	4.12084	1.06918e-27	3.09871e-25	TRUE
A2.2	1.5	28	0	ENSG00000174469.23	CNTNAP2	-3.05002	0.000916532	0.00902887	TRUE
A2.2	1.5	28	0	ENSG00000174600.14	CMKLR1	2.41859	1.54641e-09	6.43936e-08	TRUE
A2.2	1.5	28	0	ENSG00000174640.15	SLCO2A1	6.83055	3.7312e-07	9.68976e-06	TRUE
A2.2	1.5	28	0	ENSG00000174669.12	SLC29A2	-3.54879	8.89753e-10	3.8603e-08	TRUE
A2.2	1.5	28	0	ENSG00000175426.11	PCSK1	2.14028	6.05695e-05	0.000884791	TRUE
A2.2	1.5	28	0	ENSG00000175482.9	POLD4	2.88022	2.49019e-11	1.36687e-09	TRUE
A2.2	1.5	28	0	ENSG00000175505.11	CLCF1	2.62943	0.00129615	0.0120401	TRUE
A2.2	1.5	28	0	ENSG00000175745.15	NR2F1	3.05663	2.02148e-11	1.12667e-09	TRUE
A2.2	1.5	28	0	ENSG00000175899.15	A2M	5.38074	2.09933e-08	6.89826e-07	TRUE
A2.2	1.5	28	0	ENSG00000176485.14	PLAAT3	5.13884	4.83714e-05	0.000728145	TRUE
A2.2	1.5	28	0	ENSG00000176641.11	RNF152	4.0399	9.43752e-16	8.71077e-14	TRUE
A2.2	1.5	28	0	ENSG00000176678.6	FOXL1	4.53553	0.000209814	0.00254641	TRUE
A2.2	1.5	28	0	ENSG00000176692.8	FOXC2	5.72381	4.24576e-24	9.61332e-22	TRUE
A2.2	1.5	28	0	ENSG00000176697.20	BDNF	5.71516	7.44427e-06	0.000144411	TRUE
A2.2	1.5	28	0	ENSG00000176720.6	BOK	2.95414	2.35386e-08	7.63083e-07	TRUE
A2.2	1.5	28	0	ENSG00000177409.12	SAMD9L	3.32954	2.45464e-06	5.33846e-05	TRUE
A2.2	1.5	28	0	ENSG00000177469.13	CAVIN1	3.85553	6.32609e-67	1.83343e-63	TRUE
A2.2	1.5	28	0	ENSG00000177706.9	FAM20C	2.90834	3.47894e-29	1.14576e-26	TRUE
A2.2	1.5	28	0	ENSG00000178726.7	THBD	2.15441	0.00306908	0.0240921	TRUE
A2.2	1.5	28	0	ENSG00000178947.9	SMIM10L2A	-2.89713	0.00143981	0.0130484	TRUE
A2.2	1.5	28	0	ENSG00000179750.16	APOBEC3B	2.0663	4.35171e-06	9.00831e-05	TRUE
A2.2	1.5	28	0	ENSG00000180066.11	LINC02870	-2.5695	0.0028273	0.0225857	TRUE
A2.2	1.5	28	0	ENSG00000180440.4	SERTM1	-3.07594	0.00125918	0.0117797	TRUE
A2.2	1.5	28	0	ENSG00000181019.13	NQO1	2.48899	1.11018e-13	8.33558e-12	TRUE
A2.2	1.5	28	0	ENSG00000181195.11	PENK	-2.30456	2.87015e-07	7.59117e-06	TRUE
A2.2	1.5	28	0	ENSG00000181625.18	SLX1B	22.1327	6.25643e-08	1.88879e-06	TRUE
A2.2	1.5	28	0	ENSG00000181634.8	TNFSF15	3.45208	5.02722e-07	1.27359e-05	TRUE
A2.2	1.5	28	0	ENSG00000181649.8	PHLDA2	2.50352	4.26957e-05	0.000650582	TRUE
A2.2	1.5	28	0	ENSG00000181744.9	DIPK2A	-2.05258	3.56434e-07	9.27304e-06	TRUE
A2.2	1.5	28	0	ENSG00000181790.13	ADGRB1	-5.56899	5.19521e-05	0.000774524	TRUE
A2.2	1.5	28	0	ENSG00000182050.14	MGAT4C	-5.30247	1.1715e-06	2.73389e-05	TRUE
A2.2	1.5	28	0	ENSG00000182168.16	UNC5C	4.61124	0.000139552	0.00180557	TRUE
A2.2	1.5	28	0	ENSG00000182253.15	SYNM	2.92488	1.34544e-11	7.70622e-10	TRUE
A2.2	1.5	28	0	ENSG00000182378.15	PLCXD1	-21.1797	3.43093e-08	1.08082e-06	TRUE
A2.2	1.5	28	0	ENSG00000182580.3	EPHB3	-4.18089	4.88034e-09	1.82742e-07	TRUE
A2.2	1.5	28	0	ENSG00000182752.10	PAPPA	-2.06144	9.2398e-07	2.22046e-05	TRUE
A2.2	1.5	28	0	ENSG00000182853.12	VMO1	-5.07288	1.18402e-09	5.07624e-08	TRUE
A2.2	1.5	28	0	ENSG00000182871.16	COL18A1	3.52005	1.20161e-12	7.95091e-11	TRUE
A2.2	1.5	28	0	ENSG00000182957.16	SPATA13	-2.55987	4.20934e-08	1.30616e-06	TRUE
A2.2	1.5	28	0	ENSG00000182968.5	SOX1	-6.80469	5.75601e-10	2.5586e-08	TRUE
A2.2	1.5	28	0	ENSG00000183145.9	RIPPLY3	-4.20415	4.62368e-08	1.41056e-06	TRUE
A2.2	1.5	28	0	ENSG00000183287.15	CCBE1	5.5369	3.84983e-05	0.000598527	TRUE
A2.2	1.5	28	0	ENSG00000183570.17	PCBP3	2.86553	1.64735e-06	3.72414e-05	TRUE
A2.2	1.5	28	0	ENSG00000183615.6	FAM167B	4.94415	8.70739e-05	0.00120182	TRUE
A2.2	1.5	28	0	ENSG00000183688.4	RFLNB	2.46799	1.51707e-24	3.54578e-22	TRUE
A2.2	1.5	28	0	ENSG00000183691.6	NOG	7.01898	4.49486e-07	1.14877e-05	TRUE
A2.2	1.5	28	0	ENSG00000183696.14	UPP1	3.47915	3.75731e-17	4.15628e-15	TRUE
A2.2	1.5	28	0	ENSG00000183770.7	FOXL2	4.96621	7.86331e-05	0.00110469	TRUE
A2.2	1.5	28	0	ENSG00000183780.13	SLC35F3	-2.79019	6.55801e-06	0.000129472	TRUE
A2.2	1.5	28	0	ENSG00000183876.9	ARSI	2.26876	0.00395186	0.029158	TRUE
A2.2	1.5	28	0	ENSG00000183971.10	NPW	-2.35385	1.24779e-10	6.15023e-09	TRUE
A2.2	1.5	28	0	ENSG00000184160.8	ADRA2C	-2.09683	0.00453324	0.0326335	TRUE
A2.2	1.5	28	0	ENSG00000184261.5	KCNK12	5.55887	1.97172e-05	0.000339741	TRUE
A2.2	1.5	28	0	ENSG00000184368.16	MAP7D2	-4.60881	0.000155284	0.00198432	TRUE
A2.2	1.5	28	0	ENSG00000184371.14	CSF1	3.38939	1.43055e-09	6.0447e-08	TRUE
A2.2	1.5	28	0	ENSG00000184378.3	ACTRT3	2.29791	0.00396776	0.0292307	TRUE
A2.2	1.5	28	0	ENSG00000184486.10	POU3F2	-3.37854	7.0377e-05	0.000998857	TRUE
A2.2	1.5	28	0	ENSG00000184497.13	TMEM255B	5.40041	4.48315e-05	0.000680978	TRUE
A2.2	1.5	28	0	ENSG00000184557.4	SOCS3	2.35144	1.99837e-10	9.46352e-09	TRUE
A2.2	1.5	28	0	ENSG00000184613.11	NELL2	-4.00039	5.36794e-09	1.98943e-07	TRUE
A2.2	1.5	28	0	ENSG00000184792.16	OSBP2	4.20484	0.000302363	0.00349964	TRUE
A2.2	1.5	28	0	ENSG00000184916.9	JAG2	-3.42978	7.70005e-06	0.000148379	TRUE
A2.2	1.5	28	0	ENSG00000184985.17	SORCS2	7.37588	2.15914e-08	7.07876e-07	TRUE
A2.2	1.5	28	0	ENSG00000185022.12	MAFF	3.42828	1.42976e-09	6.0447e-08	TRUE
A2.2	1.5	28	0	ENSG00000185052.13	SLC24A3	-2.38759	9.38311e-06	0.000177045	TRUE
A2.2	1.5	28	0	ENSG00000185112.6	FAM43A	2.17738	3.68871e-06	7.68005e-05	TRUE
A2.2	1.5	28	0	ENSG00000185272.14	RBM11	-4.65457	2.29646e-09	9.26965e-08	TRUE
A2.2	1.5	28	0	ENSG00000185404.17	SP140L	2.17464	1.37551e-07	3.88547e-06	TRUE
A2.2	1.5	28	0	ENSG00000185432.12	TMT1A	-3.57313	2.59224e-07	6.93067e-06	TRUE
A2.2	1.5	28	0	ENSG00000185518.12	SV2B	-3.17974	0.00133474	0.0123274	TRUE
A2.2	1.5	28	0	ENSG00000185567.7	AHNAK2	7.38496	6.03363e-12	3.63136e-10	TRUE
A2.2	1.5	28	0	ENSG00000185668.8	POU3F1	-3.88007	1.31983e-10	6.46448e-09	TRUE
A2.2	1.5	28	0	ENSG00000185697.17	MYBL1	3.14318	5.4493e-07	1.37093e-05	TRUE
A2.2	1.5	28	0	ENSG00000185760.18	KCNQ5	2.36812	0.00016644	0.00210461	TRUE
A2.2	1.5	28	0	ENSG00000185811.21	IKZF1	-4.37823	0.000235665	0.00282234	TRUE
A2.2	1.5	28	0	ENSG00000186318.18	BACE1	2.22333	1.72715e-14	1.42205e-12	TRUE
A2.2	1.5	28	0	ENSG00000186340.17	THBS2	5.99854	1.09562e-06	2.58156e-05	TRUE
A2.2	1.5	28	0	ENSG00000186439.16	TRDN	-5.11925	4.00087e-05	0.00061481	TRUE
A2.2	1.5	28	0	ENSG00000187123.15	LYPD6	4.55353	0.00020324	0.00247909	TRUE
A2.2	1.5	28	0	ENSG00000187498.17	COL4A1	2.42432	5.33663e-28	1.57823e-25	TRUE
A2.2	1.5	28	0	ENSG00000187678.10	SPRY4	3.54984	2.87072e-07	7.59117e-06	TRUE
A2.2	1.5	28	0	ENSG00000187714.7	SLC18A3	-3.68542	0.000232142	0.00278705	TRUE
A2.2	1.5	28	0	ENSG00000187957.8	DNER	4.22659	2.51133e-51	3.30833e-48	TRUE
A2.2	1.5	28	0	ENSG00000188015.10	S100A3	3.98797	0.000108967	0.00145534	TRUE
A2.2	1.5	28	0	ENSG00000188483.8	IER5L	2.07113	2.88135e-10	1.34689e-08	TRUE
A2.2	1.5	28	0	ENSG00000188549.13	CCDC9B	3.43761	7.08987e-06	0.00013865	TRUE
A2.2	1.5	28	0	ENSG00000188643.11	S100A16	8.56001	1.57697e-29	5.3144e-27	TRUE
A2.2	1.5	28	0	ENSG00000188677.15	PARVB	2.57267	1.04374e-16	1.104e-14	TRUE
A2.2	1.5	28	0	ENSG00000188763.5	FZD9	2.20177	0.00442355	0.0320188	TRUE
A2.2	1.5	28	0	ENSG00000188778.6	ADRB3	-5.1796	3.63372e-35	1.64551e-32	TRUE
A2.2	1.5	28	0	ENSG00000189120.5	SP6	-3.11483	3.29014e-07	8.63721e-06	TRUE
A2.2	1.5	28	0	ENSG00000189129.14	PLAC9	5.0658	9.96346e-26	2.51101e-23	TRUE
A2.2	1.5	28	0	ENSG00000189164.15	ZNF527	-2.30338	0.00238329	0.0196229	TRUE
A2.2	1.5	28	0	ENSG00000189171.15	S100A13	3.80524	3.72001e-12	2.31359e-10	TRUE
A2.2	1.5	28	0	ENSG00000196141.14	SPATS2L	3.98612	4.10945e-29	1.32333e-26	TRUE
A2.2	1.5	28	0	ENSG00000196155.13	PLEKHG4	2.00258	0.000476673	0.00518578	TRUE
A2.2	1.5	28	0	ENSG00000196526.11	AFAP1	2.13246	1.4096e-11	8.04089e-10	TRUE
A2.2	1.5	28	0	ENSG00000196562.16	SULF2	4.28304	1.49693e-06	3.40001e-05	TRUE
A2.2	1.5	28	0	ENSG00000196586.17	MYO6	3.81334	1.31606e-11	7.56789e-10	TRUE
A2.2	1.5	28	0	ENSG00000196611.6	MMP1	3.72405	1.57135e-26	4.2963e-24	TRUE
A2.2	1.5	28	0	ENSG00000196668.4	LINC00173	-2.10107	0.00480761	0.0341673	TRUE
A2.2	1.5	28	0	ENSG00000196754.13	S100A2	4.63845	5.67851e-09	2.08851e-07	TRUE
A2.2	1.5	28	0	ENSG00000197093.11	GAL3ST4	2.21017	0.00103603	0.00994909	TRUE
A2.2	1.5	28	0	ENSG00000197324.9	LRP10	2.35722	3.46823e-18	4.18818e-16	TRUE
A2.2	1.5	28	0	ENSG00000197461.13	PDGFA	3.36777	9.35757e-26	2.46546e-23	TRUE
A2.2	1.5	28	0	ENSG00000197467.17	COL13A1	4.87467	9.87756e-29	2.98199e-26	TRUE
A2.2	1.5	28	0	ENSG00000197646.8	PDCD1LG2	2.78404	0.000145499	0.00187157	TRUE
A2.2	1.5	28	0	ENSG00000197702.14	PARVA	2.58754	1.84445e-15	1.66012e-13	TRUE
A2.2	1.5	28	0	ENSG00000197712.12	FAM114A1	2.08112	1.29565e-06	2.99925e-05	TRUE
A2.2	1.5	28	0	ENSG00000197747.9	S100A10	5.1666	6.84986e-29	2.11194e-26	TRUE
A2.2	1.5	28	0	ENSG00000197872.11	CYRIA	-2.08794	2.83693e-08	9.05504e-07	TRUE
A2.2	1.5	28	0	ENSG00000197956.10	S100A6	3.81961	6.61191e-80	4.79066e-76	TRUE
A2.2	1.5	28	0	ENSG00000197959.15	DNM3	4.96572	7.21196e-05	0.00102259	TRUE
A2.2	1.5	28	0	ENSG00000198157.11	HMGN5	-4.8537	2.15433e-06	4.77347e-05	TRUE
A2.2	1.5	28	0	ENSG00000198300.14	PEG3	-3.51962	2.66815e-07	7.12048e-06	TRUE
A2.2	1.5	28	0	ENSG00000198542.15	ITGBL1	2.1896	0.000509763	0.00549626	TRUE
A2.2	1.5	28	0	ENSG00000198576.4	ARC	-2.87474	4.04584e-07	1.04321e-05	TRUE
A2.2	1.5	28	0	ENSG00000198589.15	LRBA	-2.16401	0.000112802	0.00149839	TRUE
A2.2	1.5	28	0	ENSG00000198743.7	SLC5A3	3.17131	7.51678e-21	1.25202e-18	TRUE
A2.2	1.5	28	0	ENSG00000198768.11	APCDD1L	5.66559	1.18678e-05	0.000216869	TRUE
A2.2	1.5	28	0	ENSG00000198796.7	ALPK2	7.16774	1.35857e-08	4.67624e-07	TRUE
A2.2	1.5	28	0	ENSG00000198832.11	SELENOM	3.34527	9.71993e-16	8.91466e-14	TRUE
A2.2	1.5	28	0	ENSG00000198848.13	CES1	-4.92393	1.12859e-08	3.95033e-07	TRUE
A2.2	1.5	28	0	ENSG00000198947.18	DMD	5.81083	8.5966e-06	0.000163482	TRUE
A2.2	1.5	28	0	ENSG00000198959.12	TGM2	3.29568	7.11395e-06	0.000138933	TRUE
A2.2	1.5	28	0	ENSG00000203706.9	SERTAD4-AS1	3.84968	2.97052e-08	9.4606e-07	TRUE
A2.2	1.5	28	0	ENSG00000204099.12	NEU4	-3.31009	0.000627237	0.00662002	TRUE
A2.2	1.5	28	0	ENSG00000204291.12	COL15A1	2.39295	0.00326363	0.0253416	TRUE
A2.2	1.5	28	0	ENSG00000205336.14	ADGRG1	6.85489	9.38492e-08	2.74187e-06	TRUE
A2.2	1.5	28	0	ENSG00000205403.15	CFI	2.66288	0.000973684	0.00944421	TRUE
A2.2	1.5	28	0	ENSG00000205413.8	SAMD9	4.35001	1.22302e-10	6.06945e-09	TRUE
A2.2	1.5	28	0	ENSG00000205542.11	TMSB4X	2.08524	6.88469e-06	0.000135184	TRUE
A2.2	1.5	28	0	ENSG00000205808.7	PLPP6	-2.05106	6.34603e-05	0.000917768	TRUE
A2.2	1.5	28	0	ENSG00000206560.12	ANKRD28	2.80499	3.26192e-10	1.50536e-08	TRUE
A2.2	1.5	28	0	ENSG00000211448.14	DIO2	6.81031	2.54081e-07	6.8183e-06	TRUE
A2.2	1.5	28	0	ENSG00000211780.3	TRAV6	-4.29322	0.00032584	0.00373261	TRUE
A2.2	1.5	28	0	ENSG00000213214.6	ARHGEF35	-3.24988	0.00122677	0.0115361	TRUE
A2.2	1.5	28	0	ENSG00000213949.10	ITGA1	3.19422	1.9896e-08	6.59756e-07	TRUE
A2.2	1.5	28	0	ENSG00000214717.12	ZBED1	-21.093	3.39169e-07	8.8877e-06	TRUE
A2.2	1.5	28	0	ENSG00000214944.10	ARHGEF28	2.56053	0.0011697	0.011064	TRUE
A2.2	1.5	28	0	ENSG00000215183.5	MSMP	5.21878	4.40654e-08	1.35356e-06	TRUE
A2.2	1.5	28	0	ENSG00000220201.8	ZGLP1	-2.40465	0.00338878	0.0260375	TRUE
A2.2	1.5	28	0	ENSG00000221866.10	PLXNA4	3.37913	0.000682577	0.00706516	TRUE
A2.2	1.5	28	0	ENSG00000221887.6	HMSD	-3.48881	8.58547e-06	0.000163482	TRUE
A2.2	1.5	28	0	ENSG00000222022.1	ENSG00000222022	2.60263	0.00259319	0.0210403	TRUE
A2.2	1.5	28	0	ENSG00000223969.7	ENSG00000223969	3.0821	8.94615e-05	0.00122416	TRUE
A2.2	1.5	28	0	ENSG00000224184.7	MIR3681HG	2.84134	0.00197014	0.0167641	TRUE
A2.2	1.5	28	0	ENSG00000224940.10	PRRT4	-5.58563	1.88977e-05	0.000329143	TRUE
A2.2	1.5	28	0	ENSG00000226070.2	LINC00951	-4.22657	0.000185598	0.00230463	TRUE
A2.2	1.5	28	0	ENSG00000226174.7	TEX22	-3.23602	0.00124038	0.0116414	TRUE
A2.2	1.5	28	0	ENSG00000226332.2	ENSG00000226332	3.27129	0.00119529	0.0112766	TRUE
A2.2	1.5	28	0	ENSG00000227496.3	ENSG00000227496	5.84288	1.11733e-05	0.000205734	TRUE
A2.2	1.5	28	0	ENSG00000228649.11	SNHG26	-2.16697	0.00475069	0.033879	TRUE
A2.2	1.5	28	0	ENSG00000228672.4	PROB1	-5.34798	2.95787e-05	0.000482686	TRUE
A2.2	1.5	28	0	ENSG00000229619.6	MBNL1-AS1	6.44258	9.91853e-07	2.35622e-05	TRUE
A2.2	1.5	28	0	ENSG00000230316.8	FEZF1-AS1	-2.78855	0.000949457	0.00927711	TRUE
A2.2	1.5	28	0	ENSG00000230615.8	ENSG00000230615	2.43487	0.00308661	0.0241773	TRUE
A2.2	1.5	28	0	ENSG00000231185.9	SPRY4-AS1	-3.21692	0.00127591	0.0119055	TRUE
A2.2	1.5	28	0	ENSG00000231764.11	DLX6-AS1	-2.72497	0.00232383	0.0191995	TRUE
A2.2	1.5	28	0	ENSG00000233093.8	LINC00892	-2.25442	0.00342472	0.0262719	TRUE
A2.2	1.5	28	0	ENSG00000233117.4	LINC00702	4.20039	0.000221543	0.00267309	TRUE
A2.2	1.5	28	0	ENSG00000233521.8	LINC01638	2.83796	0.00202683	0.0171458	TRUE
A2.2	1.5	28	0	ENSG00000233608.5	TWIST2	2.16141	0.00301216	0.0237741	TRUE
A2.2	1.5	28	0	ENSG00000233611.4	GBX2-AS1	2.78821	7.8672e-05	0.00110469	TRUE
A2.2	1.5	28	0	ENSG00000234224.3	TMEM229A	-4.16657	1.04137e-07	3.02415e-06	TRUE
A2.2	1.5	28	0	ENSG00000235092.7	ID2-AS1	-4.80753	8.30677e-06	0.000158595	TRUE
A2.2	1.5	28	0	ENSG00000235162.9	C12orf75	2.15647	4.63572e-11	2.43392e-09	TRUE
A2.2	1.5	28	0	ENSG00000235568.7	NFAM1	-2.07135	0.00145044	0.0131201	TRUE
A2.2	1.5	28	0	ENSG00000235750.10	KIAA0040	6.55357	2.2423e-06	4.93816e-05	TRUE
A2.2	1.5	28	0	ENSG00000235823.5	OLMALINC	-2.2186	1.32358e-07	3.76079e-06	TRUE
A2.2	1.5	28	0	ENSG00000236333.4	TRHDE-AS1	-2.72542	0.00174208	0.0152442	TRUE
A2.2	1.5	28	0	ENSG00000236452.1	ENSG00000236452	-2.46588	0.00309174	0.0241914	TRUE
A2.2	1.5	28	0	ENSG00000236453.5	ENSG00000236453	2.21467	0.0044394	0.0320855	TRUE
A2.2	1.5	28	0	ENSG00000237187.9	NR2F1-AS1	2.17169	1.7541e-07	4.86402e-06	TRUE
A2.2	1.5	28	0	ENSG00000238266.3	LINC00707	2.87145	0.0018	0.0156565	TRUE
A2.2	1.5	28	0	ENSG00000240065.8	PSMB9	2.07448	2.14315e-05	0.00036494	TRUE
A2.2	1.5	28	0	ENSG00000240583.14	AQP1	6.79212	1.00495e-06	2.38343e-05	TRUE
A2.2	1.5	28	0	ENSG00000243244.7	STON1	4.56716	0.000148988	0.00190722	TRUE
A2.2	1.5	28	0	ENSG00000244198.7	ARHGEF35-AS1	-2.92594	7.97763e-11	4.07056e-09	TRUE
A2.2	1.5	28	0	ENSG00000248360.7	LINC00504	-4.9268	1.31944e-05	0.000237811	TRUE
A2.2	1.5	28	0	ENSG00000248370.2	LINC02434	-3.62732	0.000142759	0.00184379	TRUE
A2.2	1.5	28	0	ENSG00000248905.10	FMN1	4.4716	0.00017664	0.00221619	TRUE
A2.2	1.5	28	0	ENSG00000249464.8	LINC01091	5.20129	6.58026e-05	0.00094317	TRUE
A2.2	1.5	28	0	ENSG00000249592.7	PCGF3-AS1	-2.16157	0.000492208	0.00532282	TRUE
A2.2	1.5	28	0	ENSG00000249992.2	TMEM158	3.68615	3.64362e-21	6.28569e-19	TRUE
A2.2	1.5	28	0	ENSG00000250305.9	TRMT9B	-2.30819	5.52128e-05	0.000818924	TRUE
A2.2	1.5	28	0	ENSG00000250387.3	LINC02197	-5.10781	6.44322e-05	0.000927197	TRUE
A2.2	1.5	28	0	ENSG00000250934.3	ENSG00000250934	-2.00497	0.00575142	0.0394621	TRUE
A2.2	1.5	28	0	ENSG00000251396.9	LINC01301	-2.92681	0.00164827	0.0145463	TRUE
A2.2	1.5	28	0	ENSG00000251448.2	ENSG00000251448	-8.13888	2.43611e-09	9.75183e-08	TRUE
A2.2	1.5	28	0	ENSG00000253361.3	ENSG00000253361	-4.25897	0.000321903	0.00369921	TRUE
A2.2	1.5	28	0	ENSG00000254416.6	LINC02732	-2.48466	7.0058e-08	2.08462e-06	TRUE
A2.2	1.5	28	0	ENSG00000255874.4	PRECSIT	2.0745	0.00531212	0.0370844	TRUE
A2.2	1.5	28	0	ENSG00000256940.4	PPP1R14B-AS1	3.97758	2.10392e-07	5.75245e-06	TRUE
A2.2	1.5	28	0	ENSG00000257219.6	LNCOG	2.85365	0.00197949	0.0168338	TRUE
A2.2	1.5	28	0	ENSG00000257411.2	ENSG00000257411	2.27494	0.00390183	0.0288772	TRUE
A2.2	1.5	28	0	ENSG00000258967.1	HMGN1P3	2.35637	0.00367398	0.0276139	TRUE
A2.2	1.5	28	0	ENSG00000259207.10	ITGB3	5.32709	1.61388e-11	9.0999e-10	TRUE
A2.2	1.5	28	0	ENSG00000260916.8	CCPG1	2.10586	2.81369e-07	7.48131e-06	TRUE
A2.2	1.5	28	0	ENSG00000261371.6	PECAM1	2.94714	0.000972376	0.00943904	TRUE
A2.2	1.5	28	0	ENSG00000262454.4	MIR193BHG	3.9869	0.000486038	0.00526396	TRUE
A2.2	1.5	28	0	ENSG00000266074.11	BAHCC1	-2.0319	5.40249e-05	0.000803773	TRUE
A2.2	1.5	28	0	ENSG00000266578.2	ENSG00000266578	-3.6837	0.000722645	0.00740583	TRUE
A2.2	1.5	28	0	ENSG00000268798.1	ENSG00000268798	-2.02837	0.00542822	0.0377198	TRUE
A2.2	1.5	28	0	ENSG00000272221.1	ENSG00000272221	3.07803	0.00147703	0.0133107	TRUE
A2.2	1.5	28	0	ENSG00000272825.1	ENSG00000272825	-2.94242	9.8114e-05	0.00132504	TRUE
A2.2	1.5	28	0	ENSG00000272884.1	ENSG00000272884	-3.15127	7.00908e-05	0.00099577	TRUE
A2.2	1.5	28	0	ENSG00000273238.3	TMEM271	-3.19217	0.000874355	0.00868423	TRUE
A2.2	1.5	28	0	ENSG00000273259.3	ENSG00000273259	2.81252	0.00207153	0.0174527	TRUE
A2.2	1.5	28	0	ENSG00000275342.6	PRAG1	2.42865	0.00321053	0.0249993	TRUE
A2.2	1.5	28	0	ENSG00000275895.8	ENSG00000275895	-23.5207	8.86939e-08	2.60175e-06	TRUE
A2.2	1.5	28	0	ENSG00000277639.3	CHD9NB	-4.11544	0.000366413	0.00414496	TRUE
A2.2	1.5	28	0	ENSG00000278041.1	ENSG00000278041	-5.28208	6.3958e-05	0.000923123	TRUE
A2.2	1.5	28	0	ENSG00000279692.1	ENSG00000279692	-2.45243	0.00167421	0.0147573	TRUE
A2.2	1.5	28	0	ENSG00000280143.1	ENSG00000280143	2.24668	0.00119362	0.0112682	TRUE
A2.2	1.5	28	0	ENSG00000283632.4	EXOC3L2	5.36908	4.15362e-12	2.56128e-10	TRUE
A2.2	1.5	28	0	ENSG00000284969.1	ENSG00000284969	5.26953	9.51206e-06	0.000179193	TRUE
A2.2	1.5	28	0	ENSG00000285584.4	ENSG00000285584	-2.19056	0.00363701	0.0274357	TRUE
A2.2	1.5	28	0	ENSG00000285816.1	ENSG00000285816	3.17528	4.4749e-11	2.35803e-09	TRUE
A2.2	1.5	28	0	ENSG00000286264.2	ENSG00000286264	22.9441	3.01106e-08	9.5687e-07	TRUE
A2.2	1.5	28	0	ENSG00000286388.1	ENSG00000286388	2.27347	0.00410045	0.0300706	TRUE
A2.2	1.5	28	0	ENSG00000287430.1	ENSG00000287430	-2.83295	0.000401375	0.00446722	TRUE
A2.2	1.5	28	0	ENSG00000288765.1	ENSG00000288765	-3.92209	1.76742e-06	3.98316e-05	TRUE
A2.2	1.5	28	0	ENSG00000288781.2	ENSG00000288781	7.57568	3.2364e-08	1.02176e-06	TRUE
A2.2	1.5	28	0	ENSG00000288973.1	ENSG00000288973	-2.65845	0.00244481	0.020027	TRUE
A2.2	1.5	28	0	ENSG00000288998.2	ENSG00000288998	-2.26247	0.00413832	0.030224	TRUE
A2.2	1.5	28	0	ENSG00000289316.1	ENSG00000289316	2.64145	5.53766e-06	0.000111315	TRUE
A2.2	1.5	28	0	ENSG00000289843.1	ENSG00000289843	3.03162	8.39417e-05	0.00116513	TRUE
A2.2	1.5	28	0	ENSG00000290818.1	ENSG00000290818	-2.91069	1.42615e-06	3.25454e-05	TRUE
A2.2	1.5	28	0	ENSG00000290911.1	ENSG00000290911	-2.20964	0.0044819	0.0323121	TRUE
A2.2	1.5	28	0	ENSG00000291006.1	ENSG00000291006	2.84282	1.53266e-17	1.79111e-15	TRUE
A2.2	1.5	28	0	ENSG00000291068.1	ENSG00000291068	-4.76271	0.000171554	0.00215985	TRUE
A2.2	1.5	28	0	ENSG00000291149.1	ENSG00000291149	3.03524	0.00156035	0.0139402	TRUE
A2.2	1.5	28	0	ENSG00000291151.1	NSUN5P1	-3.56737	1.75999e-05	0.000307649	TRUE
A2.2	1.5	28	0	ENSG00000291299.2	ENSG00000291299	-4.08996	0.000377162	0.0042558	TRUE
A2.2	1.5	28	0	ENSG00000292344.1	PLCXD1	4.54431	8.66893e-05	0.00119868	TRUE
A2.2	1.5	28	0	ENSG00000292345.1	ZBED1	22.464	1.3507e-07	3.82285e-06	TRUE
A2.2	1.5	28	0	ENSG00000293515.1	ENSG00000293515	2.13478	0.00491469	0.0348258	TRUE
A2.2	5	7	0	ENSG00000004848.8	ARX	-5.03688	7.08601e-05	0.00134276	TRUE
A2.2	5	7	0	ENSG00000005884.18	ITGA3	6.95947	2.49705e-19	6.61522e-17	TRUE
A2.2	5	7	0	ENSG00000006210.7	CX3CL1	2.01048	0.00212716	0.0226835	TRUE
A2.2	5	7	0	ENSG00000006327.14	TNFRSF12A	2.82998	1.02376e-13	1.29271e-11	TRUE
A2.2	5	7	0	ENSG00000006740.18	ARHGAP44	3.51391	2.62303e-08	1.16578e-06	TRUE
A2.2	5	7	0	ENSG00000010278.15	CD9	5.7622	3.82251e-13	4.33999e-11	TRUE
A2.2	5	7	0	ENSG00000011422.12	PLAUR	4.05254	2.53554e-26	1.63132e-23	TRUE
A2.2	5	7	0	ENSG00000013588.10	GPRC5A	5.85942	2.17148e-15	3.62207e-13	TRUE
A2.2	5	7	0	ENSG00000016490.16	CLCA1	-7.67051	4.67883e-09	2.42205e-07	TRUE
A2.2	5	7	0	ENSG00000017427.17	IGF1	-10.4561	5.07642e-15	7.88362e-13	TRUE
A2.2	5	7	0	ENSG00000026508.21	CD44	4.58908	5.39366e-44	1.45747e-40	TRUE
A2.2	5	7	0	ENSG00000029534.22	ANK1	4.56061	6.48802e-09	3.24665e-07	TRUE
A2.2	5	7	0	ENSG00000030419.17	IKZF2	-2.17254	2.42382e-06	7.02753e-05	TRUE
A2.2	5	7	0	ENSG00000033867.18	SLC4A7	2.24504	9.57568e-21	3.23443e-18	TRUE
A2.2	5	7	0	ENSG00000038295.8	TLL1	-3.05669	5.79689e-06	0.000153272	TRUE
A2.2	5	7	0	ENSG00000038427.16	VCAN	4.18314	0.000169389	0.00286794	TRUE
A2.2	5	7	0	ENSG00000039560.14	RAI14	2.26813	2.60176e-18	6.16708e-16	TRUE
A2.2	5	7	0	ENSG00000040608.14	RTN4R	-2.94832	0.000141787	0.00245286	TRUE
A2.2	5	7	0	ENSG00000043591.6	ADRB1	-3.58446	3.34707e-09	1.77342e-07	TRUE
A2.2	5	7	0	ENSG00000048540.16	LMO3	-5.95656	4.04706e-06	0.000110242	TRUE
A2.2	5	7	0	ENSG00000049323.16	LTBP1	2.22128	0.000103924	0.00187716	TRUE
A2.2	5	7	0	ENSG00000050628.21	PTGER3	-2.78441	2.37314e-11	1.88608e-09	TRUE
A2.2	5	7	0	ENSG00000051620.11	HEBP2	2.07645	1.61801e-06	4.94592e-05	TRUE
A2.2	5	7	0	ENSG00000052850.8	ALX4	-2.87719	1.85216e-09	1.0256e-07	TRUE
A2.2	5	7	0	ENSG00000054392.13	HHAT	2.1286	0.000377321	0.00565814	TRUE
A2.2	5	7	0	ENSG00000054598.9	FOXC1	3.24925	2.16687e-20	6.97062e-18	TRUE
A2.2	5	7	0	ENSG00000056998.21	GYG2	-2.29943	0.000260298	0.00415216	TRUE
A2.2	5	7	0	ENSG00000057019.16	DCBLD2	3.06861	2.88306e-24	1.34321e-21	TRUE
A2.2	5	7	0	ENSG00000063180.9	CA11	-3.60729	5.41916e-10	3.35864e-08	TRUE
A2.2	5	7	0	ENSG00000064787.14	BCAS1	-5.60083	8.51126e-06	0.000212561	TRUE
A2.2	5	7	0	ENSG00000065923.10	SLC9A7	2.90715	6.87457e-08	2.72382e-06	TRUE
A2.2	5	7	0	ENSG00000066248.15	NGEF	6.53592	4.4422e-07	1.49672e-05	TRUE
A2.2	5	7	0	ENSG00000066735.16	KIF26A	-3.74067	1.00232e-05	0.000248028	TRUE
A2.2	5	7	0	ENSG00000067141.17	NEO1	-2.98802	4.88975e-11	3.65002e-09	TRUE
A2.2	5	7	0	ENSG00000070404.10	FSTL3	3.58878	3.12281e-05	0.000671852	TRUE
A2.2	5	7	0	ENSG00000071575.12	TRIB2	2.07664	8.6706e-29	6.89109e-26	TRUE
A2.2	5	7	0	ENSG00000072071.17	ADGRL1	-2.81743	1.11277e-10	7.74981e-09	TRUE
A2.2	5	7	0	ENSG00000074416.16	MGLL	2.7217	1.68349e-16	3.15911e-14	TRUE
A2.2	5	7	0	ENSG00000074527.13	NTN4	2.31817	0.000101115	0.00183298	TRUE
A2.2	5	7	0	ENSG00000076864.21	RAP1GAP	-3.92493	1.10916e-06	3.48507e-05	TRUE
A2.2	5	7	0	ENSG00000078401.7	EDN1	2.92446	8.26856e-06	0.000207652	TRUE
A2.2	5	7	0	ENSG00000078596.11	ITM2A	-3.39242	1.63962e-11	1.38456e-09	TRUE
A2.2	5	7	0	ENSG00000080573.7	COL5A3	2.74243	1.11147e-05	0.000272048	TRUE
A2.2	5	7	0	ENSG00000081803.17	CADPS2	-2.42082	4.08196e-15	6.41295e-13	TRUE
A2.2	5	7	0	ENSG00000082684.16	SEMA5B	-5.4489	6.58623e-13	7.11892e-11	TRUE
A2.2	5	7	0	ENSG00000084628.10	NKAIN1	2.8369	0.00112577	0.0137649	TRUE
A2.2	5	7	0	ENSG00000085063.18	CD59	3.68563	1.72088e-87	2.32508e-83	TRUE
A2.2	5	7	0	ENSG00000085117.12	CD82	3.72862	3.05006e-15	4.90588e-13	TRUE
A2.2	5	7	0	ENSG00000087253.13	LPCAT2	2.25128	7.95524e-07	2.57137e-05	TRUE
A2.2	5	7	0	ENSG00000090530.10	P3H2	4.47668	4.12217e-16	7.32824e-14	TRUE
A2.2	5	7	0	ENSG00000090776.6	EFNB1	-3.90376	5.59666e-17	1.11201e-14	TRUE
A2.2	5	7	0	ENSG00000091844.8	RGS17	2.75315	1.538e-08	7.068e-07	TRUE
A2.2	5	7	0	ENSG00000091986.16	CCDC80	2.65596	5.49795e-22	1.95481e-19	TRUE
A2.2	5	7	0	ENSG00000092421.17	SEMA6A	-2.67313	2.34544e-05	0.000524655	TRUE
A2.2	5	7	0	ENSG00000095203.15	EPB41L4B	3.10624	0.000819803	0.0106535	TRUE
A2.2	5	7	0	ENSG00000095752.7	IL11	6.03434	1.83789e-09	1.02188e-07	TRUE
A2.2	5	7	0	ENSG00000099889.14	ARVCF	-3.6597	1.99501e-08	9.04517e-07	TRUE
A2.2	5	7	0	ENSG00000099954.19	CECR2	-2.16595	0.0017614	0.0196633	TRUE
A2.2	5	7	0	ENSG00000100003.18	SEC14L2	2.29111	1.76191e-09	9.91881e-08	TRUE
A2.2	5	7	0	ENSG00000100036.13	SLC35E4	3.08844	2.68626e-10	1.76185e-08	TRUE
A2.2	5	7	0	ENSG00000100065.15	CARD10	5.59369	4.46745e-10	2.80743e-08	TRUE
A2.2	5	7	0	ENSG00000100504.17	PYGL	2.63055	1.58033e-07	5.89829e-06	TRUE
A2.2	5	7	0	ENSG00000100593.18	ISM2	-5.48256	2.13164e-05	0.000480811	TRUE
A2.2	5	7	0	ENSG00000100985.7	MMP9	-5.37675	1.90555e-05	0.000434896	TRUE
A2.2	5	7	0	ENSG00000101230.6	ISM1	2.67607	0.00133602	0.0157513	TRUE
A2.2	5	7	0	ENSG00000101307.16	SIRPB1	3.51089	0.000507495	0.00719492	TRUE
A2.2	5	7	0	ENSG00000101333.19	PLCB4	-2.20836	3.04177e-05	0.00065546	TRUE
A2.2	5	7	0	ENSG00000101384.12	JAG1	2.43798	6.22568e-11	4.50326e-09	TRUE
A2.2	5	7	0	ENSG00000101463.6	SYNDIG1	-2.10536	7.2136e-07	2.33724e-05	TRUE
A2.2	5	7	0	ENSG00000101542.10	CDH20	-4.12499	0.000206632	0.00339635	TRUE
A2.2	5	7	0	ENSG00000101638.14	ST8SIA5	2.87335	9.8251e-07	3.12346e-05	TRUE
A2.2	5	7	0	ENSG00000101955.15	SRPX	2.33574	0.000673341	0.0090253	TRUE
A2.2	5	7	0	ENSG00000102290.23	PCDH11X	-3.1889	8.39444e-05	0.00155579	TRUE
A2.2	5	7	0	ENSG00000102445.20	RUBCNL	-2.37357	1.43562e-11	1.23545e-09	TRUE
A2.2	5	7	0	ENSG00000102554.14	KLF5	2.357	3.14252e-06	8.77244e-05	TRUE
A2.2	5	7	0	ENSG00000102935.12	ZNF423	-2.7159	2.54795e-08	1.13991e-06	TRUE
A2.2	5	7	0	ENSG00000103381.12	CPPED1	2.22737	1.69245e-06	5.15016e-05	TRUE
A2.2	5	7	0	ENSG00000103460.17	TOX3	-2.39649	6.23634e-05	0.00120466	TRUE
A2.2	5	7	0	ENSG00000103485.19	QPRT	-3.0239	5.29656e-05	0.00105083	TRUE
A2.2	5	7	0	ENSG00000103647.13	CORO2B	4.40686	6.5425e-25	3.53583e-22	TRUE
A2.2	5	7	0	ENSG00000103888.17	CEMIP	2.66771	0.00139981	0.0162806	TRUE
A2.2	5	7	0	ENSG00000104368.19	PLAT	5.45204	2.33077e-24	1.12468e-21	TRUE
A2.2	5	7	0	ENSG00000104783.15	KCNN4	7.11151	7.13158e-07	2.31622e-05	TRUE
A2.2	5	7	0	ENSG00000104870.13	FCGRT	-4.44847	3.17779e-29	2.68344e-26	TRUE
A2.2	5	7	0	ENSG00000105048.18	TNNT1	-3.91609	3.50596e-05	0.000744797	TRUE
A2.2	5	7	0	ENSG00000105329.11	TGFB1	2.06488	7.45189e-09	3.70156e-07	TRUE
A2.2	5	7	0	ENSG00000105369.10	CD79A	-6.3253	5.12134e-07	1.69958e-05	TRUE
A2.2	5	7	0	ENSG00000105516.11	DBP	-3.10281	0.000108582	0.00195346	TRUE
A2.2	5	7	0	ENSG00000105642.16	KCNN1	-4.53614	3.31498e-08	1.41206e-06	TRUE
A2.2	5	7	0	ENSG00000105755.8	ETHE1	2.06229	3.61437e-10	2.30348e-08	TRUE
A2.2	5	7	0	ENSG00000105825.14	TFPI2	5.71594	3.52874e-26	2.16713e-23	TRUE
A2.2	5	7	0	ENSG00000105855.10	ITGB8	5.49948	2.08305e-05	0.000471424	TRUE
A2.2	5	7	0	ENSG00000105880.7	DLX5	-4.09425	5.8567e-09	2.98603e-07	TRUE
A2.2	5	7	0	ENSG00000106069.26	CHN2	-2.517	0.000977278	0.01226	TRUE
A2.2	5	7	0	ENSG00000106366.9	SERPINE1	5.62339	1.08358e-18	2.66186e-16	TRUE
A2.2	5	7	0	ENSG00000106546.14	AHR	2.78404	4.54305e-07	1.52689e-05	TRUE
A2.2	5	7	0	ENSG00000106688.12	SLC1A1	4.36602	2.46469e-05	0.000546806	TRUE
A2.2	5	7	0	ENSG00000107438.9	PDLIM1	4.60779	9.64356e-20	2.77222e-17	TRUE
A2.2	5	7	0	ENSG00000107796.14	ACTA2	2.05827	1.70565e-07	6.2793e-06	TRUE
A2.2	5	7	0	ENSG00000108176.15	DNAJC12	-2.21099	7.99777e-06	0.000201977	TRUE
A2.2	5	7	0	ENSG00000108821.14	COL1A1	5.96381	2.26852e-63	1.5325e-59	TRUE
A2.2	5	7	0	ENSG00000108924.14	HLF	-5.54404	1.20181e-05	0.000290477	TRUE
A2.2	5	7	0	ENSG00000109321.11	AREG	2.68033	0.00131866	0.0155874	TRUE
A2.2	5	7	0	ENSG00000109846.9	CRYAB	2.65549	5.83687e-07	1.91412e-05	TRUE
A2.2	5	7	0	ENSG00000109906.15	ZBTB16	-2.91581	1.68971e-07	6.26759e-06	TRUE
A2.2	5	7	0	ENSG00000110057.9	UNC93B1	2.2792	0.000347513	0.00528149	TRUE
A2.2	5	7	0	ENSG00000110315.7	RNF141	-2.15844	2.89826e-07	1.02241e-05	TRUE
A2.2	5	7	0	ENSG00000110900.16	TSPAN11	-2.36368	5.4879e-07	1.80846e-05	TRUE
A2.2	5	7	0	ENSG00000111057.11	KRT18	2.42928	2.78283e-11	2.18598e-09	TRUE
A2.2	5	7	0	ENSG00000111186.13	WNT5B	3.34244	3.92867e-14	5.20395e-12	TRUE
A2.2	5	7	0	ENSG00000111341.10	MGP	2.22553	6.30033e-05	0.00121432	TRUE
A2.2	5	7	0	ENSG00000111799.22	COL12A1	2.80384	1.73941e-06	5.23411e-05	TRUE
A2.2	5	7	0	ENSG00000111913.20	RIPOR2	2.57239	0.000498478	0.00708941	TRUE
A2.2	5	7	0	ENSG00000112378.12	PERP	6.73908	1.66584e-07	6.20031e-06	TRUE
A2.2	5	7	0	ENSG00000112769.20	LAMA4	4.76154	5.58142e-14	7.18196e-12	TRUE
A2.2	5	7	0	ENSG00000113083.15	LOX	4.24714	2.18387e-22	8.6783e-20	TRUE
A2.2	5	7	0	ENSG00000113361.13	CDH6	2.3447	0.000607344	0.00831391	TRUE
A2.2	5	7	0	ENSG00000113742.14	CPEB4	2.03402	0.00126476	0.0150291	TRUE
A2.2	5	7	0	ENSG00000114270.18	COL7A1	4.65419	1.63733e-09	9.33417e-08	TRUE
A2.2	5	7	0	ENSG00000114790.13	ARHGEF26	-2.29079	6.46864e-05	0.00123969	TRUE
A2.2	5	7	0	ENSG00000115232.14	ITGA4	3.90406	9.71068e-13	9.86473e-11	TRUE
A2.2	5	7	0	ENSG00000115363.14	EVA1A	2.21486	4.99594e-05	0.001	TRUE
A2.2	5	7	0	ENSG00000115414.21	FN1	2.03232	5.33566e-14	6.93174e-12	TRUE
A2.2	5	7	0	ENSG00000115461.5	IGFBP5	3.67411	9.10574e-33	1.23028e-29	TRUE
A2.2	5	7	0	ENSG00000115641.19	FHL2	6.5167	2.53417e-27	1.80206e-24	TRUE
A2.2	5	7	0	ENSG00000115648.14	MLPH	3.60053	2.45478e-05	0.000545503	TRUE
A2.2	5	7	0	ENSG00000115756.13	HPCAL1	2.75579	1.27869e-14	1.81857e-12	TRUE
A2.2	5	7	0	ENSG00000115884.11	SDC1	2.77845	1.30365e-06	4.03307e-05	TRUE
A2.2	5	7	0	ENSG00000116132.12	PRRX1	5.44642	2.61455e-30	2.71733e-27	TRUE
A2.2	5	7	0	ENSG00000116285.13	ERRFI1	3.58045	4.48372e-18	1.04447e-15	TRUE
A2.2	5	7	0	ENSG00000116962.15	NID1	3.22845	2.89895e-06	8.24584e-05	TRUE
A2.2	5	7	0	ENSG00000117115.13	PADI2	-5.94224	1.75531e-15	3.00202e-13	TRUE
A2.2	5	7	0	ENSG00000118276.12	B4GALT6	-2.06188	0.00297101	0.0297784	TRUE
A2.2	5	7	0	ENSG00000118292.9	C1orf54	-2.08441	0.00255459	0.0263144	TRUE
A2.2	5	7	0	ENSG00000118507.19	AKAP7	-2.95746	9.87584e-12	8.83433e-10	TRUE
A2.2	5	7	0	ENSG00000118508.5	RAB32	4.38563	0.000135503	0.00235622	TRUE
A2.2	5	7	0	ENSG00000118523.6	CCN2	2.67416	3.32571e-11	2.55203e-09	TRUE
A2.2	5	7	0	ENSG00000118733.17	OLFM3	-6.44997	1.0922e-16	2.10811e-14	TRUE
A2.2	5	7	0	ENSG00000118785.15	SPP1	9.18087	1.52843e-11	1.29878e-09	TRUE
A2.2	5	7	0	ENSG00000118946.12	PCDH17	-2.24246	6.20627e-06	0.000162821	TRUE
A2.2	5	7	0	ENSG00000118985.16	ELL2	2.04771	1.22118e-05	0.000294632	TRUE
A2.2	5	7	0	ENSG00000119655.11	NPC2	2.28077	2.35287e-11	1.88104e-09	TRUE
A2.2	5	7	0	ENSG00000119681.12	LTBP2	6.81853	3.34073e-21	1.15735e-18	TRUE
A2.2	5	7	0	ENSG00000119714.11	GPR68	2.60857	0.000388509	0.00580017	TRUE
A2.2	5	7	0	ENSG00000120337.10	TNFSF18	5.6808	2.72972e-10	1.7817e-08	TRUE
A2.2	5	7	0	ENSG00000120549.19	KIAA1217	-2.81716	2.08462e-13	2.51476e-11	TRUE
A2.2	5	7	0	ENSG00000120693.16	SMAD9	-2.56296	3.60627e-06	9.94374e-05	TRUE
A2.2	5	7	0	ENSG00000120875.9	DUSP4	2.69374	2.94151e-06	8.33181e-05	TRUE
A2.2	5	7	0	ENSG00000121068.14	TBX2	2.59775	0.00144989	0.0167718	TRUE
A2.2	5	7	0	ENSG00000121900.19	TMEM54	2.45869	0.000314581	0.00487421	TRUE
A2.2	5	7	0	ENSG00000122861.16	PLAU	2.69604	4.10838e-06	0.000111687	TRUE
A2.2	5	7	0	ENSG00000123200.17	ZC3H13	-2.30744	5.75368e-20	1.72751e-17	TRUE
A2.2	5	7	0	ENSG00000123610.5	TNFAIP6	-2.20644	0.000415717	0.00611181	TRUE
A2.2	5	7	0	ENSG00000124126.14	PREX1	-2.50695	4.5239e-11	3.39569e-09	TRUE
A2.2	5	7	0	ENSG00000124140.15	SLC12A5	-3.7285	0.000132864	0.00231929	TRUE
A2.2	5	7	0	ENSG00000124145.6	SDC4	2.23599	5.54832e-07	1.82393e-05	TRUE
A2.2	5	7	0	ENSG00000124225.16	PMEPA1	2.44572	2.94488e-13	3.43002e-11	TRUE
A2.2	5	7	0	ENSG00000124479.11	NDP	6.94187	6.7843e-08	2.69596e-06	TRUE
A2.2	5	7	0	ENSG00000124749.18	COL21A1	-4.06667	8.42821e-19	2.10877e-16	TRUE
A2.2	5	7	0	ENSG00000125144.14	MT1G	-4.58627	2.99162e-08	1.29137e-06	TRUE
A2.2	5	7	0	ENSG00000125378.16	BMP4	4.43115	9.88528e-05	0.00179758	TRUE
A2.2	5	7	0	ENSG00000125726.11	CD70	7.56014	7.31404e-09	3.6465e-07	TRUE
A2.2	5	7	0	ENSG00000125755.20	SYMPK	2.05347	2.88057e-08	1.25143e-06	TRUE
A2.2	5	7	0	ENSG00000125820.6	NKX2-2	-2.25054	6.73437e-10	4.11711e-08	TRUE
A2.2	5	7	0	ENSG00000125851.10	PCSK2	-6.4627	5.54539e-15	8.4184e-13	TRUE
A2.2	5	7	0	ENSG00000127152.18	BCL11B	-4.30581	2.86057e-16	5.15323e-14	TRUE
A2.2	5	7	0	ENSG00000127418.15	FGFRL1	2.02448	5.31748e-08	2.17053e-06	TRUE
A2.2	5	7	0	ENSG00000127920.6	GNG11	2.01029	1.94578e-09	1.07304e-07	TRUE
A2.2	5	7	0	ENSG00000128283.7	CDC42EP1	2.30022	1.44337e-05	0.000340933	TRUE
A2.2	5	7	0	ENSG00000128342.5	LIF	2.51066	0.00144093	0.0167111	TRUE
A2.2	5	7	0	ENSG00000128510.12	CPA4	6.89241	8.43958e-11	6.03318e-09	TRUE
A2.2	5	7	0	ENSG00000128606.13	LRRC17	2.35598	3.80446e-12	3.61986e-10	TRUE
A2.2	5	7	0	ENSG00000128610.12	FEZF1	-6.74399	3.32347e-08	1.41206e-06	TRUE
A2.2	5	7	0	ENSG00000128709.13	HOXD9	-2.00931	2.20641e-06	6.49474e-05	TRUE
A2.2	5	7	0	ENSG00000128805.15	ARHGAP22	4.35172	2.17313e-12	2.11231e-10	TRUE
[truncated: 27,923 more rows]
