# Supplementary material for: Modelling EWS::FLI1 protein fluctuations reveal determinants of tumor plasticity in Ewing sarcoma
Source: EMBO Mol Med. 2026 Jan 3;18(2):646–76. doi: 10.1038/s44321-025-00364-7 (PMC12905378; doi:10.1038/s44321-025-00364-7)
Supplement: Supplementary file 10 — Dataset EV9 [file 44321_2025_364_MOESM10_ESM.xlsx]

## Sheet: Dataset EV9
Dataset EV9: Sequences of Oligos used in the study
ID	Sequences (5' - 3')
gRNA FLI1	GCCTAAGTGTGAAGGCACGT
Primers for donor plasmid generation:
5’ homology arm amplicon from A673 cells:
pUFli-5’fwd	CGCGAATGCGTCGAGATATCTCCTCCTGGAGCTGCTCTC
LGFli1-5’rev	ACCTCCTGATCCGCCAGAACCGTAGTAGCTGCCTAAGTGTGACGGGACATGAGTGTTAGGATGGC
mNeongreen-HA-FKBP12F36V fragment generation from pCRIS-PITChv2-internal-mNG-dTAG plasmid:
LGreen-fwd	GGTTCTGGCGGATCAGGAGGT
dT-rev	TTCCAGTTTTAGAAGCTCCA
3’ homology arm amplicon from A673 cells:
dTFli-3’fwd	TGGAGCTTCTAAAACTGGAATAGAAGCTTACTCATCAGTG
pUFli-3’-Rev	CGGTCCCGGCATCCGATATCCAATGTTCCAGTTGCCATCC
Sanger sequencing primers for SNP check in amplicons:
5’HA-fwd	CGCGAATGCGTCGAGATATCTCC
5’HA-rev	ACCTCCTGATCCGCCAGAACCGTA
3’HA-fwd	TGGAGCTTCTAAAACTGGAATAG
3’HA-rev	CGGTCCCGGCATCCGATATCCAA
Primers for single stranded donor template generation:
mNG-dTAG_ssODN_1_fwd_5´p	AAATGACGGACCCCGATGAG
mNG-dTAG_ssODN_1_rev_5´p	TGTTCCAGTTGCCATCCACT
mNG-dTAG_ssODN_2_fwd_5´p	GGACCAACGGGGAGTTCAAA
mNG-dTAG_ssODN_2_rev_5´p	CTCAAACCAGAACATGACGGG
mNG-dTAG_ssODN_1_fwd	AAATGACGGACCCCGATGAG
mNG-dTAG_ssODN_1_rev	TGTTCCAGTTGCCATCCACT
mNG-dTAG_ssODN_2_fwd	GGACCAACGGGGAGTTCAAA
mNG-dTAG_ssODN_2_rev	CTCAAACCAGAACATGACGGG
Primers for knock-in validation:
SNPsChk2 fwd	AACGCCAGCTGTATCACCT
SNPsChk3 rev	CAATGTTCCAGTTGCCATCCA
