# Supplementary material for: Modelling EWS::FLI1 protein fluctuations reveal determinants of tumor plasticity in Ewing sarcoma
Source: EMBO Mol Med. 2026 Jan 3;18(2):646–76. doi: 10.1038/s44321-025-00364-7 (PMC12905378; doi:10.1038/s44321-025-00364-7)
Supplement: Supplementary file 11 — Dataset EV7 [file 44321_2025_364_MOESM11_ESM.xlsx]

## Sheet: Legend
Dataset EV7 :
FLI1 binding peaks cluster motifs

## Sheet: Dataset EV7
motif	cluster	odds_ratio	p_val	estimate	ci_low	ci_high	FDR
MA0003.4_TFAP2A	1	2.05788	4.54012e-64	2.05856	1.91761	Inf	1.8692e-62
MA0003.4_TFAP2A	2	0.877096	0.993783	0.876967	0.80185	Inf	1
MA0003.4_TFAP2A	3	0.705699	1	0.705427	0.638574	Inf	1
MA0003.4_TFAP2A	4	0.280356	1	0.279529	0.237507	Inf	1
MA0003.4_TFAP2A	5	1.00968	0.463828	1.00965	0.885722	Inf	1
MA0003.4_TFAP2A	6	1.00381	0.499458	1.00374	0.85811	Inf	1
MA0003.4_TFAP2A	7	0.865854	0.924604	0.865328	0.722635	Inf	1
MA0003.4_TFAP2A	8	0.750726	0.959439	0.748332	0.545836	Inf	1
MA0009.2_TBXT	1	0.248999	1	0.245833	0.175324	Inf	1
MA0009.2_TBXT	2	0.779776	0.949308	0.777675	0.582107	Inf	1
MA0009.2_TBXT	3	1.39805	0.0145613	1.40058	1.08617	Inf	0.0468775
MA0009.2_TBXT	4	1.13889	0.263251	1.13949	0.822466	Inf	0.641531
MA0009.2_TBXT	5	4.11738	6.43209e-19	4.14401	3.23714	Inf	8.54911e-18
MA0009.2_TBXT	6	0.588899	0.969732	0.576075	0.296423	Inf	1
MA0009.2_TBXT	7	2.26591	0.000262989	2.28698	1.56261	Inf	0.00114809
MA0009.2_TBXT	8	0.894066	0.667721	0.87892	0.295494	Inf	1
MA0014.3_PAX5	1	2.29404	2.9383e-34	2.29642	2.04927	Inf	7.36611e-33
MA0014.3_PAX5	2	0.535572	1	0.534455	0.447796	Inf	1
MA0014.3_PAX5	3	0.731944	0.999525	0.731135	0.616837	Inf	1
MA0014.3_PAX5	4	0.40861	1	0.406072	0.311184	Inf	1
MA0014.3_PAX5	5	0.92506	0.745661	0.924353	0.737379	Inf	1
MA0014.3_PAX5	6	0.742979	0.972328	0.74056	0.548821	Inf	1
MA0014.3_PAX5	7	1.18184	0.158387	1.18274	0.899871	Inf	0.409847
MA0014.3_PAX5	8	0.983691	0.566233	0.981685	0.592061	Inf	1
MA0017.2_NR2F1	1	0.666612	1	0.666222	0.594756	Inf	1
MA0017.2_NR2F1	2	0.927257	0.848025	0.92706	0.814276	Inf	1
MA0017.2_NR2F1	3	1.00263	0.500295	1.00255	0.876015	Inf	1
MA0017.2_NR2F1	4	0.419042	1	0.417169	0.332613	Inf	1
MA0017.2_NR2F1	5	3.94923	6.4432e-57	3.95698	3.45831	Inf	2.58955e-55
MA0017.2_NR2F1	6	0.712733	0.992491	0.710727	0.545635	Inf	1
MA0017.2_NR2F1	7	1.8281	1.16844e-06	1.83226	1.4905	Inf	6.7086e-06
MA0017.2_NR2F1	8	0.938039	0.642476	0.93579	0.598363	Inf	1
MA0018.4_CREB1	1	0.603536	1	0.602684	0.514592	Inf	1
MA0018.4_CREB1	2	0.570367	1	0.568852	0.462445	Inf	1
MA0018.4_CREB1	3	1.62214	3.75293e-07	1.62399	1.38446	Inf	2.26788e-06
MA0018.4_CREB1	4	0.934783	0.718805	0.934108	0.745375	Inf	1
MA0018.4_CREB1	5	2.94415	9.43939e-21	2.95294	2.46344	Inf	1.37755e-19
MA0018.4_CREB1	6	0.453278	0.999914	0.446236	0.281156	Inf	1
MA0018.4_CREB1	7	1.50384	0.0109449	1.5081	1.12435	Inf	0.0360371
MA0018.4_CREB1	8	1.22559	0.278275	1.2296	0.71173	Inf	0.675545
MA0024.3_E2F1	1	2.52333	9.32063e-14	2.5336	2.04647	Inf	9.29127e-13
MA0024.3_E2F1	2	0.588858	0.999093	0.585047	0.418471	Inf	1
MA0024.3_E2F1	3	0.88331	0.789364	0.881656	0.648392	Inf	1
MA0024.3_E2F1	4	0.195998	1	0.183617	0.0791524	Inf	1
MA0024.3_E2F1	5	0.523306	0.993724	0.512354	0.283182	Inf	1
MA0024.3_E2F1	6	0.994233	0.551293	0.991815	0.588877	Inf	1
MA0024.3_E2F1	7	0.959329	0.601775	0.955287	0.526692	Inf	1
MA0024.3_E2F1	8	0.515997	0.927328	0.463878	0.0814783	Inf	1
MA0025.2_NFIL3	1	0.210787	1	0.208031	0.148783	Inf	1
MA0025.2_NFIL3	2	0.556005	0.999916	0.552727	0.407157	Inf	1
MA0025.2_NFIL3	3	1.91405	5.81842e-07	1.91953	1.54374	Inf	3.44211e-06
MA0025.2_NFIL3	4	0.933811	0.675054	0.932329	0.671855	Inf	1
MA0025.2_NFIL3	5	4.70145	2.37267e-26	4.72757	3.78011	Inf	4.35334e-25
MA0025.2_NFIL3	6	0.397107	0.998922	0.380959	0.176847	Inf	1
MA0025.2_NFIL3	7	2.27484	9.2775e-05	2.29346	1.61065	Inf	0.000431021
MA0025.2_NFIL3	8	1.34477	0.270215	1.35734	0.624669	Inf	0.657554
MA0027.2_EN1	1	0.35853	0.999991	0.350102	0.207429	Inf	1
MA0027.2_EN1	2	0.860693	0.756542	0.856234	0.522469	Inf	1
MA0027.2_EN1	3	1.41156	0.0977121	1.41866	0.912323	Inf	0.265553
MA0027.2_EN1	4	0.718893	0.868848	0.705902	0.341244	Inf	1
MA0027.2_EN1	5	3.40008	5.13528e-06	3.45943	2.22008	Inf	2.69803e-05
MA0027.2_EN1	6	0.767132	0.782285	0.744316	0.248781	Inf	1
MA0027.2_EN1	7	2.16731	0.0281848	2.21952	1.1195	Inf	0.0854657
MA0027.2_EN1	8	1.25116	0.472374	1.27022	0.221167	Inf	1
MA0028.2_ELK1	1	2.83804	8.33131e-115	2.83947	2.6305	Inf	4.34946e-113
MA0028.2_ELK1	2	0.150655	1	0.150036	0.126125	Inf	1
MA0028.2_ELK1	3	3.17567	2.32092e-102	3.1779	2.91183	Inf	1.11935e-100
MA0028.2_ELK1	4	0.0159941	1	0.0150314	0.00654432	Inf	1
MA0028.2_ELK1	5	0.203086	1	0.201441	0.155505	Inf	1
MA0028.2_ELK1	6	0.491706	1	0.490037	0.394535	Inf	1
MA0028.2_ELK1	7	0.886387	0.869914	0.88581	0.728362	Inf	1
MA0028.2_ELK1	8	0.623563	0.993995	0.619286	0.425349	Inf	1
MA0030.1_FOXF2	1	0.28134	1	0.279455	0.218474	Inf	1
MA0030.1_FOXF2	2	0.540671	0.999998	0.538298	0.416161	Inf	1
MA0030.1_FOXF2	3	2.0945	1.73824e-11	2.09915	1.75261	Inf	1.547e-10
MA0030.1_FOXF2	4	0.676259	0.992536	0.673212	0.49197	Inf	1
MA0030.1_FOXF2	5	4.45687	2.58717e-32	4.4752	3.68756	Inf	5.98239e-31
MA0030.1_FOXF2	6	0.759263	0.906325	0.754401	0.4869	Inf	1
MA0030.1_FOXF2	7	1.67302	0.00611862	1.68088	1.19868	Inf	0.0210924
MA0030.1_FOXF2	8	1.37188	0.204929	1.38233	0.734499	Inf	0.516299
MA0031.1_FOXD1	1	0.376339	1	0.372797	0.270468	Inf	1
MA0031.1_FOXD1	2	0.481937	0.999937	0.476555	0.321433	Inf	1
MA0031.1_FOXD1	3	1.56617	0.00336311	1.57074	1.19447	Inf	0.0120957
MA0031.1_FOXD1	4	0.809831	0.852585	0.805795	0.528347	Inf	1
MA0031.1_FOXD1	5	3.97799	4.85301e-15	4.00936	3.04395	Inf	5.1957e-14
MA0031.1_FOXD1	6	0.411481	0.995026	0.389044	0.151432	Inf	1
MA0031.1_FOXD1	7	2.99127	2.54146e-06	3.02638	2.07329	Inf	1.38834e-05
MA0031.1_FOXD1	8	1.3579	0.308089	1.37553	0.53164	Inf	0.735232
MA0032.2_FOXC1	1	0.223399	1	0.221729	0.172688	Inf	1
MA0032.2_FOXC1	2	0.438255	1	0.43581	0.336139	Inf	1
MA0032.2_FOXC1	3	1.58592	1.2686e-05	1.58807	1.32743	Inf	6.42418e-05
MA0032.2_FOXC1	4	0.811439	0.929985	0.80976	0.618798	Inf	1
MA0032.2_FOXC1	5	6.62664	4.11722e-64	6.64946	5.60982	Inf	1.70898e-62
MA0032.2_FOXC1	6	0.373668	0.999966	0.363427	0.201728	Inf	1
MA0032.2_FOXC1	7	2.51633	3.20837e-08	2.53012	1.93356	Inf	2.18879e-07
MA0032.2_FOXC1	8	1.69371	0.0467543	1.71171	1.01055	Inf	0.135837
MA0033.2_FOXL1	1	0.318046	1	0.317393	0.275949	Inf	1
MA0033.2_FOXL1	2	0.58888	1	0.588064	0.506145	Inf	1
MA0033.2_FOXL1	3	1.79062	9.96581e-16	1.79194	1.59116	Inf	1.10673e-14
MA0033.2_FOXL1	4	0.845368	0.959147	0.84477	0.710276	Inf	1
MA0033.2_FOXL1	5	4.56853	8.40359e-71	4.57738	4.00835	Inf	3.63725e-69
MA0033.2_FOXL1	6	0.569717	0.999915	0.566742	0.422095	Inf	1
MA0033.2_FOXL1	7	2.23183	3.62325e-11	2.23791	1.83936	Inf	3.18544e-10
MA0033.2_FOXL1	8	1.88199	0.00114438	1.89379	1.34742	Inf	0.00446121
MA0035.4_GATA1	1	0.177853	1	0.174882	0.120538	Inf	1
MA0035.4_GATA1	2	0.487715	0.999993	0.483798	0.347217	Inf	1
MA0035.4_GATA1	3	1.83009	5.91978e-06	1.83517	1.46448	Inf	3.09049e-05
MA0035.4_GATA1	4	0.890659	0.757181	0.888602	0.630361	Inf	1
MA0035.4_GATA1	5	4.38367	1.19589e-22	4.4094	3.49445	Inf	1.87492e-21
MA0035.4_GATA1	6	0.775105	0.854992	0.768205	0.447419	Inf	1
MA0035.4_GATA1	7	3.39578	6.52854e-10	3.42595	2.51048	Inf	5.19819e-09
MA0035.4_GATA1	8	1.01045	0.559211	1.00461	0.389176	Inf	1
MA0036.3_GATA2	1	0.324729	1	0.323187	0.26099	Inf	1
MA0036.3_GATA2	2	0.5325	1	0.530465	0.418359	Inf	1
MA0036.3_GATA2	3	1.61022	5.2724e-06	1.61242	1.35105	Inf	2.76535e-05
MA0036.3_GATA2	4	1.03947	0.411043	1.03929	0.816564	Inf	0.9243
MA0036.3_GATA2	5	3.61794	5.41137e-26	3.63071	3.00638	Inf	9.82193e-25
MA0036.3_GATA2	6	0.779523	0.901655	0.775696	0.522539	Inf	1
MA0036.3_GATA2	7	2.34392	3.82939e-07	2.35621	1.79277	Inf	2.30858e-06
MA0036.3_GATA2	8	2.05385	0.00636334	2.07928	1.29073	Inf	0.0219062
MA0037.3_GATA3	1	0.296573	1	0.29355	0.215032	Inf	1
MA0037.3_GATA3	2	0.569378	0.999692	0.565745	0.409106	Inf	1
MA0037.3_GATA3	3	1.48391	0.00422352	1.48702	1.16075	Inf	0.0150196
MA0037.3_GATA3	4	0.936165	0.663921	0.934492	0.658369	Inf	1
MA0037.3_GATA3	5	3.78313	1.12698e-16	3.80674	2.96482	Inf	1.33968e-15
MA0037.3_GATA3	6	0.839954	0.773542	0.834135	0.485382	Inf	1
MA0037.3_GATA3	7	2.62403	8.3154e-06	2.64901	1.85622	Inf	4.28374e-05
MA0037.3_GATA3	8	1.98809	0.0422236	2.02959	1.03451	Inf	0.123739
MA0038.2_GFI1	1	0.563209	1	0.562461	0.486343	Inf	1
MA0038.2_GFI1	2	0.616768	0.999999	0.61566	0.513474	Inf	1
MA0038.2_GFI1	3	1.51555	2.0208e-06	1.51682	1.30871	Inf	1.1295e-05
MA0038.2_GFI1	4	0.666555	0.999464	0.664825	0.526661	Inf	1
MA0038.2_GFI1	5	2.96386	1.35316e-24	2.97134	2.51603	Inf	2.3072e-23
MA0038.2_GFI1	6	0.77948	0.937606	0.777023	0.565948	Inf	1
MA0038.2_GFI1	7	2.1209	1.67471e-07	2.12851	1.68243	Inf	1.0522e-06
MA0038.2_GFI1	8	1.58424	0.0396673	1.59497	1.02984	Inf	0.11706
MA0039.4_KLF4	1	15.0052	0	15.0137	13.8883	Inf	0
MA0039.4_KLF4	2	0.368238	1	0.367925	0.333689	Inf	1
MA0039.4_KLF4	3	0.22447	1	0.224076	0.198332	Inf	1
MA0039.4_KLF4	4	0.0148039	1	0.0143164	0.00800838	Inf	1
MA0039.4_KLF4	5	0.631552	1	0.630989	0.552314	Inf	1
MA0039.4_KLF4	6	0.256066	1	0.25472	0.205303	Inf	1
MA0039.4_KLF4	7	0.30849	1	0.306885	0.245258	Inf	1
MA0039.4_KLF4	8	0.868988	0.835892	0.867879	0.659455	Inf	1
MA0042.2_FOXI1	1	0.49943	1	0.498703	0.433145	Inf	1
MA0042.2_FOXI1	2	0.66474	0.999996	0.663876	0.562385	Inf	1
MA0042.2_FOXI1	3	1.60126	1.195e-08	1.60259	1.39673	Inf	8.51125e-08
MA0042.2_FOXI1	4	0.720447	0.997888	0.719148	0.581976	Inf	1
MA0042.2_FOXI1	5	3.08571	2.34321e-29	3.09277	2.64428	Inf	4.70873e-28
MA0042.2_FOXI1	6	0.719132	0.981359	0.716458	0.52675	Inf	1
MA0042.2_FOXI1	7	1.93122	2.0433e-06	1.93714	1.53926	Inf	1.13581e-05
MA0042.2_FOXI1	8	1.78185	0.00745921	1.7947	1.21233	Inf	0.0252665
MA0043.3_HLF	1	0.212276	1	0.209503	0.149829	Inf	1
MA0043.3_HLF	2	0.495385	0.999994	0.49169	0.356412	Inf	1
MA0043.3_HLF	3	1.93064	4.34231e-07	1.93624	1.55689	Inf	2.60847e-06
MA0043.3_HLF	4	0.847614	0.834056	0.84523	0.599995	Inf	1
MA0043.3_HLF	5	4.58388	3.2764e-25	4.60957	3.67905	Inf	5.74106e-24
MA0043.3_HLF	6	0.454965	0.99671	0.440289	0.216505	Inf	1
MA0043.3_HLF	7	2.56053	5.1162e-06	2.58209	1.84145	Inf	2.69599e-05
MA0043.3_HLF	8	1.96531	0.0363865	2.00204	1.06104	Inf	0.108135
MA0046.2_HNF1A	1	0.254509	1	0.25179	0.184937	Inf	1
MA0046.2_HNF1A	2	0.65363	0.997766	0.651002	0.489016	Inf	1
MA0046.2_HNF1A	3	1.48208	0.00255443	1.48482	1.17745	Inf	0.00934056
MA0046.2_HNF1A	4	0.605432	0.995197	0.60027	0.403473	Inf	1
MA0046.2_HNF1A	5	5.16752	1.96856e-30	5.1958	4.17369	Inf	4.26016e-29
MA0046.2_HNF1A	6	0.733167	0.899027	0.725662	0.422882	Inf	1
MA0046.2_HNF1A	7	2.4441	1.61615e-05	2.46441	1.74919	Inf	8.07117e-05
MA0046.2_HNF1A	8	1.53829	0.156409	1.55938	0.759918	Inf	0.404936
MA0047.3_FOXA2	1	0.307344	1	0.305792	0.246119	Inf	1
MA0047.3_FOXA2	2	0.647615	0.999882	0.64604	0.518705	Inf	1
MA0047.3_FOXA2	3	1.82285	6.03852e-09	1.82579	1.53849	Inf	4.42533e-08
MA0047.3_FOXA2	4	0.696679	0.992902	0.694266	0.523291	Inf	1
MA0047.3_FOXA2	5	4.26662	1.19314e-34	4.28186	3.5718	Inf	3.05154e-33
MA0047.3_FOXA2	6	0.330236	0.999994	0.319596	0.171728	Inf	1
MA0047.3_FOXA2	7	2.32435	4.77997e-07	2.3367	1.77794	Inf	2.85445e-06
MA0047.3_FOXA2	8	1.77385	0.0296922	1.79329	1.07873	Inf	0.0895539
MA0048.2_NHLH1	1	1.92886	5.25283e-43	1.92965	1.78254	Inf	1.66252e-41
MA0048.2_NHLH1	2	1.00619	0.468633	1.00617	0.911323	Inf	1
MA0048.2_NHLH1	3	0.772985	0.999969	0.772705	0.690933	Inf	1
MA0048.2_NHLH1	4	0.220965	1	0.219698	0.176701	Inf	1
MA0048.2_NHLH1	5	0.828537	0.983129	0.828038	0.707449	Inf	1
MA0048.2_NHLH1	6	0.939761	0.738071	0.939446	0.783418	Inf	1
MA0048.2_NHLH1	7	0.80712	0.967922	0.806142	0.652271	Inf	1
MA0048.2_NHLH1	8	1.00548	0.518648	1.00504	0.722265	Inf	1
MA0050.2_IRF1	1	0.294218	1	0.293929	0.265746	Inf	1
MA0050.2_IRF1	2	0.342249	1	0.341687	0.30072	Inf	1
MA0050.2_IRF1	3	1.22557	0.000296669	1.22581	1.11173	Inf	0.00128955
MA0050.2_IRF1	4	0.476083	1	0.475227	0.408075	Inf	1
MA0050.2_IRF1	5	12.3229	4.14466e-272	12.3464	10.8901	Inf	3.9601e-270
MA0050.2_IRF1	6	0.45968	1	0.457874	0.365563	Inf	1
MA0050.2_IRF1	7	21.3341	5.24408e-221	21.4291	17.7166	Inf	4.14938e-219
MA0050.2_IRF1	8	1.77704	0.00024193	1.78406	1.35851	Inf	0.00106349
MA0051.1_IRF2	1	0.486425	1	0.485659	0.420447	Inf	1
MA0051.1_IRF2	2	0.495251	1	0.493977	0.409628	Inf	1
MA0051.1_IRF2	3	1.59768	2.19595e-08	1.59903	1.39074	Inf	1.51503e-07
MA0051.1_IRF2	4	0.781228	0.985158	0.780137	0.633425	Inf	1
MA0051.1_IRF2	5	3.55555	1.71862e-37	3.56369	3.05566	Inf	4.70438e-36
MA0051.1_IRF2	6	0.636549	0.996605	0.633059	0.454726	Inf	1
MA0051.1_IRF2	7	2.29111	1.20016e-09	2.29893	1.84468	Inf	9.37904e-09
MA0051.1_IRF2	8	2.01928	0.00119579	2.0359	1.39415	Inf	0.00465089
MA0052.4_MEF2A	1	0.227657	1	0.226927	0.19289	Inf	1
MA0052.4_MEF2A	2	0.638282	1	0.637555	0.54829	Inf	1
MA0052.4_MEF2A	3	1.09755	0.132373	1.09768	0.957455	Inf	0.348409
MA0052.4_MEF2A	4	0.453668	1	0.451754	0.359419	Inf	1
MA0052.4_MEF2A	5	8.34501	1.92976e-147	8.3611	7.35765	Inf	1.16337e-145
MA0052.4_MEF2A	6	0.51326	0.999987	0.509684	0.370217	Inf	1
MA0052.4_MEF2A	7	4.89663	7.43422e-48	4.91233	4.15077	Inf	2.52664e-46
MA0052.4_MEF2A	8	1.46477	0.0491729	1.47131	1.0019	Inf	0.141459
MA0056.2_MZF1	1	0.74239	0.999993	0.742034	0.658798	Inf	1
MA0056.2_MZF1	2	0.993193	0.547675	0.993092	0.866583	Inf	1
MA0056.2_MZF1	3	1.19491	0.0163699	1.19523	1.04164	Inf	0.0521364
MA0056.2_MZF1	4	0.697815	0.99958	0.69663	0.57147	Inf	1
MA0056.2_MZF1	5	1.95605	3.79009e-11	1.95931	1.66115	Inf	3.32635e-10
MA0056.2_MZF1	6	0.860811	0.861918	0.859484	0.660995	Inf	1
MA0056.2_MZF1	7	1.36827	0.0164232	1.37033	1.07515	Inf	0.0522733
MA0056.2_MZF1	8	1.16519	0.292054	1.16699	0.754349	Inf	0.703931
MA0057.1_MZF1.var.2.	1	1.85368	5.41941e-34	1.85451	1.70445	Inf	1.32579e-32
MA0057.1_MZF1.var.2.	2	0.67115	1	0.670719	0.596793	Inf	1
MA0057.1_MZF1.var.2.	3	0.743519	0.999991	0.743148	0.658277	Inf	1
MA0057.1_MZF1.var.2.	4	0.329773	1	0.328405	0.268832	Inf	1
MA0057.1_MZF1.var.2.	5	1.67602	6.67147e-10	1.67757	1.46078	Inf	5.30366e-09
MA0057.1_MZF1.var.2.	6	0.688785	0.999252	0.687374	0.552999	Inf	1
MA0057.1_MZF1.var.2.	7	1.13362	0.155819	1.13404	0.926087	Inf	0.403614
MA0057.1_MZF1.var.2.	8	0.900732	0.727194	0.898879	0.620963	Inf	1
MA0058.3_MAX	1	1.96821	8.91706e-16	1.97095	1.71031	Inf	9.96821e-15
MA0058.3_MAX	2	0.895141	0.858932	0.894585	0.741412	Inf	1
MA0058.3_MAX	3	0.754753	0.992444	0.753536	0.609271	Inf	1
MA0058.3_MAX	4	0.314508	1	0.309807	0.209549	Inf	1
MA0058.3_MAX	5	1.03998	0.423379	1.03973	0.792047	Inf	0.946575
MA0058.3_MAX	6	0.701245	0.9667	0.696824	0.469686	Inf	1
MA0058.3_MAX	7	0.676198	0.9662	0.670312	0.42745	Inf	1
MA0058.3_MAX	8	0.628055	0.922456	0.610199	0.261744	Inf	1
MA0059.1_MAX..MYC	1	1.24288	0.0032909	1.24331	1.08902	Inf	0.0118613
MA0059.1_MAX..MYC	2	0.800195	0.988498	0.799472	0.6705	Inf	1
MA0059.1_MAX..MYC	3	1.11454	0.147138	1.11475	0.941378	Inf	0.382708
MA0059.1_MAX..MYC	4	0.525607	0.999998	0.522913	0.397659	Inf	1
MA0059.1_MAX..MYC	5	1.43097	0.00340744	1.433	1.15266	Inf	0.0122378
MA0059.1_MAX..MYC	6	0.747469	0.953559	0.744369	0.528188	Inf	1
MA0059.1_MAX..MYC	7	1.10957	0.30568	1.1099	0.806333	Inf	0.730853
MA0059.1_MAX..MYC	8	0.849211	0.743316	0.842314	0.448567	Inf	1
MA0060.3_NFYA	1	1.95635	5.64335e-25	1.95792	1.75639	Inf	9.78695e-24
MA0060.3_NFYA	2	0.723482	0.99993	0.722841	0.621246	Inf	1
MA0060.3_NFYA	3	0.750106	0.999343	0.749423	0.638605	Inf	1
MA0060.3_NFYA	4	0.411428	1	0.409162	0.318441	Inf	1
MA0060.3_NFYA	5	1.30075	0.0111255	1.30175	1.07693	Inf	0.0365843
MA0060.3_NFYA	6	0.641456	0.997904	0.638528	0.471671	Inf	1
MA0060.3_NFYA	7	0.877831	0.808222	0.876317	0.653223	Inf	1
MA0060.3_NFYA	8	0.575415	0.978592	0.564033	0.300717	Inf	1
MA0062.3_GABPA	1	0.531137	1	0.530959	0.492645	Inf	1
MA0062.3_GABPA	2	0.199559	1	0.199178	0.175801	Inf	1
MA0062.3_GABPA	3	17.1932	0	17.2122	15.5686	Inf	0
MA0062.3_GABPA	4	0.124657	1	0.123921	0.100512	Inf	1
MA0062.3_GABPA	5	1.24474	0.0013654	1.24507	1.10347	Inf	0.00524214
MA0062.3_GABPA	6	0.651598	0.999998	0.650743	0.551185	Inf	1
MA0062.3_GABPA	7	1.89913	1.26521e-12	1.90195	1.63451	Inf	1.19534e-11
MA0062.3_GABPA	8	1.37458	0.0206395	1.3774	1.06291	Inf	0.0637696
MA0063.2_NKX2.5	1	0.454207	1	0.453011	0.378517	Inf	1
MA0063.2_NKX2.5	2	0.696346	0.999476	0.695109	0.567833	Inf	1
MA0063.2_NKX2.5	3	1.50703	3.80852e-05	1.50866	1.27277	Inf	0.000183386
MA0063.2_NKX2.5	4	0.975852	0.594228	0.975344	0.772676	Inf	1
MA0063.2_NKX2.5	5	2.68391	7.48103e-16	2.69231	2.21817	Inf	8.4374e-15
MA0063.2_NKX2.5	6	0.980766	0.570759	0.97973	0.701853	Inf	1
MA0063.2_NKX2.5	7	2.00417	2.28886e-05	2.01305	1.52985	Inf	0.000112423
MA0063.2_NKX2.5	8	1.13495	0.386376	1.13649	0.624542	Inf	0.882149
MA0066.1_PPARG	1	0.766695	0.998288	0.766055	0.652783	Inf	1
MA0066.1_PPARG	2	0.7232	0.998163	0.722005	0.588783	Inf	1
MA0066.1_PPARG	3	1.0739	0.276185	1.07397	0.887315	Inf	0.670791
MA0066.1_PPARG	4	0.69488	0.994525	0.692616	0.527053	Inf	1
MA0066.1_PPARG	5	2.72255	8.05348e-16	2.73139	2.24395	Inf	9.02275e-15
MA0066.1_PPARG	6	0.922217	0.691802	0.920447	0.648233	Inf	1
MA0066.1_PPARG	7	1.28735	0.106716	1.28984	0.922047	Inf	0.286994
MA0066.1_PPARG	8	1.89769	0.0127905	1.9187	1.19155	Inf	0.04152
MA0068.2_PAX4	1	0.357758	1	0.355385	0.273509	Inf	1
MA0068.2_PAX4	2	0.595885	0.999741	0.593047	0.444664	Inf	1
MA0068.2_PAX4	3	1.6282	0.00013523	1.63166	1.30958	Inf	0.000617497
MA0068.2_PAX4	4	0.815896	0.884839	0.813329	0.581023	Inf	1
MA0068.2_PAX4	5	4.1905	4.25782e-23	4.21293	3.36992	Inf	6.75912e-22
MA0068.2_PAX4	6	0.58338	0.980767	0.57281	0.316998	Inf	1
MA0068.2_PAX4	7	1.96727	0.00123043	1.98132	1.37634	Inf	0.00477155
MA0068.2_PAX4	8	1.26697	0.32087	1.27536	0.58719	Inf	0.758939
MA0069.1_PAX6	1	0.377691	1	0.37521	0.28774	Inf	1
MA0069.1_PAX6	2	0.658384	0.997381	0.655771	0.492495	Inf	1
MA0069.1_PAX6	3	1.52088	0.00138075	1.52388	1.20955	Inf	0.00529304
MA0069.1_PAX6	4	1.12904	0.262586	1.12949	0.833652	Inf	0.640221
MA0069.1_PAX6	5	3.28412	2.26316e-14	3.30265	2.58572	Inf	2.3679e-13
MA0069.1_PAX6	6	0.509257	0.992123	0.496056	0.255572	Inf	1
MA0069.1_PAX6	7	1.77042	0.0083329	1.78255	1.2025	Inf	0.0279456
MA0069.1_PAX6	8	2.17127	0.0158932	2.21403	1.21154	Inf	0.0508743
MA0070.1_PBX1	1	0.301847	1	0.299143	0.223432	Inf	1
MA0070.1_PBX1	2	0.586965	0.999695	0.583822	0.431422	Inf	1
MA0070.1_PBX1	3	1.58683	0.000488102	1.59031	1.26282	Inf	0.00203102
MA0070.1_PBX1	4	1.15365	0.224436	1.15435	0.851664	Inf	0.55795
MA0070.1_PBX1	5	3.84859	9.72983e-19	3.87115	3.05471	Inf	1.27979e-17
MA0070.1_PBX1	6	0.933817	0.645161	0.930644	0.573988	Inf	1
MA0070.1_PBX1	7	1.80676	0.00668025	1.81955	1.22717	Inf	0.0228418
MA0070.1_PBX1	8	0.982582	0.58471	0.975164	0.377838	Inf	1
MA0071.1_RORA	1	0.444478	1	0.443057	0.364178	Inf	1
MA0071.1_RORA	2	0.880812	0.875086	0.880109	0.718916	Inf	1
MA0071.1_RORA	3	1.52214	8.12994e-05	1.52408	1.26943	Inf	0.000381557
MA0071.1_RORA	4	0.715962	0.987403	0.71357	0.535868	Inf	1
MA0071.1_RORA	5	2.70315	3.02361e-14	2.71284	2.2047	Inf	3.12481e-13
MA0071.1_RORA	6	1.00515	0.520377	1.00421	0.702114	Inf	1
MA0071.1_RORA	7	1.72021	0.0023419	1.72774	1.26195	Inf	0.00863129
MA0071.1_RORA	8	1.33401	0.215539	1.3423	0.737055	Inf	0.538476
MA0072.1_RORA.var.2.	1	0.431638	1	0.429771	0.342942	Inf	1
MA0072.1_RORA.var.2.	2	0.587739	0.999934	0.585282	0.448415	Inf	1
MA0072.1_RORA.var.2.	3	1.73811	3.16843e-06	1.74164	1.42582	Inf	1.71237e-05
MA0072.1_RORA.var.2.	4	0.877699	0.804847	0.876028	0.64909	Inf	1
MA0072.1_RORA.var.2.	5	3.29437	2.76509e-17	3.30961	2.65479	Inf	3.35789e-16
MA0072.1_RORA.var.2.	6	0.632697	0.973301	0.624688	0.372619	Inf	1
MA0072.1_RORA.var.2.	7	1.99486	0.000409641	2.00737	1.43637	Inf	0.00172869
MA0072.1_RORA.var.2.	8	0.928165	0.63615	0.919693	0.393821	Inf	1
MA0073.1_RREB1	1	1.64811	1.21018e-32	1.64854	1.5373	Inf	2.82412e-31
MA0073.1_RREB1	2	0.642422	1	0.64216	0.585235	Inf	1
MA0073.1_RREB1	3	0.687451	1	0.687181	0.623294	Inf	1
MA0073.1_RREB1	4	0.266973	1	0.266198	0.226873	Inf	1
MA0073.1_RREB1	5	1.73138	9.92342e-15	1.73261	1.54005	Inf	1.05572e-13
MA0073.1_RREB1	6	0.666699	0.999991	0.665802	0.561515	Inf	1
MA0073.1_RREB1	7	1.38823	0.000329879	1.38936	1.18469	Inf	0.0014205
MA0073.1_RREB1	8	65.4089	3.05664e-98	68.471	37.2762	Inf	1.44662e-96
MA0074.1_RXRA..VDR	1	0.738515	0.99941	0.737784	0.625386	Inf	1
MA0074.1_RXRA..VDR	2	0.584023	0.999996	0.582236	0.464451	Inf	1
MA0074.1_RXRA..VDR	3	1.39544	0.00123058	1.39678	1.16525	Inf	0.00477155
MA0074.1_RXRA..VDR	4	0.580788	0.999792	0.57761	0.426446	Inf	1
MA0074.1_RXRA..VDR	5	2.78401	5.84849e-16	2.79344	2.2878	Inf	6.62568e-15
MA0074.1_RXRA..VDR	6	0.688963	0.968169	0.684026	0.452102	Inf	1
MA0074.1_RXRA..VDR	7	1.90392	0.000179258	1.91269	1.42794	Inf	0.000807619
MA0074.1_RXRA..VDR	8	1.24726	0.27997	1.2525	0.687982	Inf	0.679007
MA0075.3_PRRX2	1	0.36984	1	0.366667	0.270735	Inf	1
MA0075.3_PRRX2	2	0.502195	0.999943	0.497574	0.34611	Inf	1
MA0075.3_PRRX2	3	1.61341	0.00102873	1.61787	1.25238	Inf	0.00405094
MA0075.3_PRRX2	4	0.825805	0.843009	0.822452	0.555337	Inf	1
MA0075.3_PRRX2	5	4.57612	1.10921e-20	4.60788	3.58228	Inf	1.58227e-19
MA0075.3_PRRX2	6	0.505433	0.986518	0.488601	0.226348	Inf	1
MA0075.3_PRRX2	7	1.96872	0.00435127	1.9871	1.29995	Inf	0.0153767
MA0075.3_PRRX2	8	1.21337	0.396909	1.22046	0.472157	Inf	0.899708
MA0076.2_ELK4	1	2.37098	1.14845e-106	2.37171	2.22089	Inf	5.75818e-105
MA0076.2_ELK4	2	0.178653	1	0.178367	0.158965	Inf	1
MA0076.2_ELK4	3	6.98494	0	6.99156	6.39007	Inf	0
MA0076.2_ELK4	4	0.0338004	1	0.0333302	0.0237107	Inf	1
MA0076.2_ELK4	5	0.261996	1	0.261178	0.221201	Inf	1
MA0076.2_ELK4	6	0.565898	1	0.565038	0.482153	Inf	1
MA0076.2_ELK4	7	0.984487	0.584046	0.984398	0.841307	Inf	1
MA0076.2_ELK4	8	0.739826	0.978791	0.737962	0.559908	Inf	1
MA0077.1_SOX9	1	0.409281	1	0.407469	0.325964	Inf	1
MA0077.1_SOX9	2	0.639798	0.999616	0.637735	0.496485	Inf	1
MA0077.1_SOX9	3	1.30765	0.0173902	1.30892	1.06099	Inf	0.0549028
MA0077.1_SOX9	4	0.824472	0.89457	0.822487	0.609848	Inf	1
MA0077.1_SOX9	5	4.25174	3.17076e-28	4.27051	3.48927	Inf	6.17567e-27
MA0077.1_SOX9	6	0.597126	0.985494	0.588924	0.351395	Inf	1
MA0077.1_SOX9	7	1.94176	0.000530942	1.95314	1.40514	Inf	0.00220024
MA0077.1_SOX9	8	1.95696	0.0206099	1.98566	1.1463	Inf	0.0637172
MA0079.4_SP1	1	11.0158	0	11.0251	10.2346	Inf	0
MA0079.4_SP1	2	0.523292	1	0.52304	0.479554	Inf	1
MA0079.4_SP1	3	0.282564	1	0.282231	0.253399	Inf	1
MA0079.4_SP1	4	0.0371099	1	0.0366369	0.0265325	Inf	1
MA0079.4_SP1	5	0.478127	1	0.477452	0.41619	Inf	1
MA0079.4_SP1	6	0.42586	1	0.424811	0.357928	Inf	1
MA0079.4_SP1	7	0.574639	1	0.573603	0.481467	Inf	1
MA0079.4_SP1	8	0.565187	0.999871	0.562327	0.418367	Inf	1
MA0080.5_SPI1	1	0.338816	1	0.338581	0.311015	Inf	1
MA0080.5_SPI1	2	0.307675	1	0.307255	0.274037	Inf	1
MA0080.5_SPI1	3	3.32635	1.79139e-124	3.32877	3.06193	Inf	9.65063e-123
MA0080.5_SPI1	4	0.399225	1	0.398514	0.346214	Inf	1
MA0080.5_SPI1	5	12.0662	6.19368e-263	12.0971	10.5757	Inf	5.60086e-261
MA0080.5_SPI1	6	0.47256	1	0.471214	0.388516	Inf	1
MA0080.5_SPI1	7	3.21163	2.37602e-38	3.21892	2.77053	Inf	6.64761e-37
MA0080.5_SPI1	8	2.01947	1.64294e-06	2.02806	1.57696	Inf	9.27518e-06
MA0081.2_SPIB	1	0.539157	1	0.538969	0.499226	Inf	1
MA0081.2_SPIB	2	0.339275	1	0.338885	0.303973	Inf	1
MA0081.2_SPIB	3	4.17305	2.60527e-178	4.17603	3.84173	Inf	1.73593e-176
MA0081.2_SPIB	4	0.356078	1	0.355366	0.307964	Inf	1
MA0081.2_SPIB	5	3.80261	6.67501e-84	3.80779	3.39441	Inf	3.07293e-82
MA0081.2_SPIB	6	0.611904	1	0.610907	0.513384	Inf	1
MA0081.2_SPIB	7	1.705	6.113e-09	1.70711	1.46276	Inf	4.47344e-08
MA0081.2_SPIB	8	1.83106	3.26178e-05	1.83777	1.42759	Inf	0.000158111
MA0083.3_SRF	1	0.37694	1	0.37374	0.275837	Inf	1
MA0083.3_SRF	2	0.988721	0.55534	0.988102	0.744989	Inf	1
MA0083.3_SRF	3	1.61223	0.00113382	1.61675	1.24888	Inf	0.00442423
MA0083.3_SRF	4	0.84027	0.821442	0.837071	0.565042	Inf	1
MA0083.3_SRF	5	3.40716	1.53981e-12	3.43141	2.6105	Inf	1.44937e-11
MA0083.3_SRF	6	0.51351	0.984548	0.496687	0.230073	Inf	1
MA0083.3_SRF	7	1.18852	0.312924	1.19092	0.691162	Inf	0.745015
MA0083.3_SRF	8	0.759778	0.776736	0.730692	0.196292	Inf	1
MA0084.1_SRY	1	0.258611	1	0.256597	0.197523	Inf	1
MA0084.1_SRY	2	0.513571	0.999999	0.510938	0.390036	Inf	1
MA0084.1_SRY	3	1.71537	2.56467e-06	1.71854	1.4164	Inf	1.39952e-05
MA0084.1_SRY	4	0.827973	0.891993	0.826062	0.614812	Inf	1
MA0084.1_SRY	5	5.23162	1.59202e-39	5.25294	4.33673	Inf	4.6872e-38
MA0084.1_SRY	6	0.416519	0.999595	0.404897	0.21731	Inf	1
MA0084.1_SRY	7	2.29282	7.15467e-06	2.3074	1.70066	Inf	3.70842e-05
MA0084.1_SRY	8	1.59949	0.093726	1.6179	0.887425	Inf	0.256002
MA0088.2_ZNF143	1	0.864798	0.98334	0.864555	0.768391	Inf	1
MA0088.2_ZNF143	2	0.771155	0.998976	0.770599	0.663631	Inf	1
MA0088.2_ZNF143	3	1.35714	0.00010871	1.35783	1.18546	Inf	0.000500459
MA0088.2_ZNF143	4	0.530174	1	0.528322	0.421413	Inf	1
MA0088.2_ZNF143	5	1.74428	1.13306e-07	1.74694	1.46856	Inf	7.27229e-07
MA0088.2_ZNF143	6	1.04501	0.39925	1.04489	0.815698	Inf	0.903116
MA0088.2_ZNF143	7	1.35284	0.0221592	1.35486	1.05705	Inf	0.0682567
MA0088.2_ZNF143	8	1.64456	0.0159231	1.65439	1.12613	Inf	0.0509378
MA0089.2_NFE2L1	1	0.338743	1	0.337837	0.287334	Inf	1
MA0089.2_NFE2L1	2	0.857352	0.96006	0.8569	0.733084	Inf	1
MA0089.2_NFE2L1	3	1.84569	1.4302e-13	1.84756	1.61291	Inf	1.41733e-12
MA0089.2_NFE2L1	4	0.893487	0.851407	0.892864	0.731822	Inf	1
MA0089.2_NFE2L1	5	2.38676	2.85371e-16	2.392	2.01889	Inf	3.3069e-15
MA0089.2_NFE2L1	6	0.842308	0.872202	0.840536	0.627209	Inf	1
MA0089.2_NFE2L1	7	2.13156	4.75989e-08	2.13871	1.7056	Inf	3.17995e-07
MA0089.2_NFE2L1	8	1.77635	0.00875056	1.78951	1.19935	Inf	0.0292494
MA0090.3_TEAD1	1	0.489853	1	0.489158	0.426264	Inf	1
MA0090.3_TEAD1	2	0.647225	0.999999	0.646376	0.549328	Inf	1
MA0090.3_TEAD1	3	1.61519	2.62395e-09	1.61649	1.41411	Inf	1.99515e-08
MA0090.3_TEAD1	4	0.764062	0.992848	0.763003	0.624112	Inf	1
MA0090.3_TEAD1	5	3.36583	3.30355e-36	3.37317	2.90198	Inf	8.62328e-35
MA0090.3_TEAD1	6	0.615407	0.998637	0.612046	0.444249	Inf	1
MA0090.3_TEAD1	7	1.9338	1.11424e-06	1.93948	1.54993	Inf	6.41922e-06
MA0090.3_TEAD1	8	1.4446	0.0707395	1.45162	0.956887	Inf	0.198243
MA0091.1_TAL1..TCF3	1	0.326471	1	0.324998	0.263826	Inf	1
MA0091.1_TAL1..TCF3	2	0.76217	0.992493	0.761082	0.620919	Inf	1
MA0091.1_TAL1..TCF3	3	1.56648	1.2522e-05	1.56844	1.31741	Inf	6.35385e-05
MA0091.1_TAL1..TCF3	4	0.988113	0.556869	0.987635	0.776461	Inf	1
MA0091.1_TAL1..TCF3	5	4.06303	6.6396e-33	4.07726	3.40372	Inf	1.58599e-31
MA0091.1_TAL1..TCF3	6	0.81309	0.867781	0.809875	0.55484	Inf	1
MA0091.1_TAL1..TCF3	7	1.19458	0.20614	1.19602	0.840635	Inf	0.518319
MA0091.1_TAL1..TCF3	8	1.34237	0.198298	1.35037	0.762564	Inf	0.502341
MA0093.3_USF1	1	0.764735	0.99954	0.764241	0.663396	Inf	1
MA0093.3_USF1	2	0.681241	0.99993	0.680202	0.566272	Inf	1
MA0093.3_USF1	3	1.15434	0.0766105	1.15469	0.978675	Inf	0.213397
MA0093.3_USF1	4	0.901489	0.815222	0.90072	0.725589	Inf	1
MA0093.3_USF1	5	2.60667	1.81954e-17	2.61347	2.1866	Inf	2.22563e-16
MA0093.3_USF1	6	0.65024	0.991638	0.646173	0.450011	Inf	1
MA0093.3_USF1	7	1.29016	0.0773041	1.29224	0.96109	Inf	0.21521
MA0093.3_USF1	8	1.74394	0.0173896	1.75845	1.13486	Inf	0.0549028
MA0095.2_YY1	1	1.30883	1.84924e-06	1.3091	1.18901	Inf	1.0382e-05
MA0095.2_YY1	2	0.579963	1	0.57927	0.504122	Inf	1
MA0095.2_YY1	3	1.14347	0.0351578	1.1436	1.01221	Inf	0.104606
MA0095.2_YY1	4	0.516803	1	0.515461	0.425353	Inf	1
MA0095.2_YY1	5	2.03569	2.93298e-15	2.03851	1.76201	Inf	3.16014e-14
MA0095.2_YY1	6	0.407582	1	0.404163	0.295193	Inf	1
MA0095.2_YY1	7	1.49102	0.00079036	1.4933	1.21349	Inf	0.00319169
MA0095.2_YY1	8	0.842198	0.801062	0.838744	0.542627	Inf	1
MA0098.3_ETS1	1	1.28966	1.75446e-08	1.28981	1.19507	Inf	1.22377e-07
MA0098.3_ETS1	2	0.0669011	1	0.0663667	0.0519529	Inf	1
MA0098.3_ETS1	3	8.02204	0	8.02867	7.35554	Inf	0
MA0098.3_ETS1	4	0.0467328	1	0.0457198	0.0298296	Inf	1
MA0098.3_ETS1	5	0.371522	1	0.370162	0.304794	Inf	1
MA0098.3_ETS1	6	0.5228	1	0.521298	0.423805	Inf	1
MA0098.3_ETS1	7	1.4841	5.58167e-05	1.48568	1.25566	Inf	0.000265405
MA0098.3_ETS1	8	0.945855	0.652233	0.944913	0.689045	Inf	1
MA0099.3_FOS..JUN	1	0.278553	1	0.277508	0.231231	Inf	1
MA0099.3_FOS..JUN	2	1.38972	8.35231e-05	1.39059	1.20432	Inf	0.000391268
MA0099.3_FOS..JUN	3	1.81582	5.59511e-12	1.81782	1.57663	Inf	5.12363e-11
MA0099.3_FOS..JUN	4	0.698123	0.998259	0.696524	0.553557	Inf	1
MA0099.3_FOS..JUN	5	1.70167	5.27514e-06	1.70475	1.40205	Inf	2.76535e-05
MA0099.3_FOS..JUN	6	0.963474	0.615803	0.962593	0.720252	Inf	1
MA0099.3_FOS..JUN	7	2.22384	2.31102e-08	2.23207	1.76917	Inf	1.59008e-07
MA0099.3_FOS..JUN	8	1.51153	0.0621255	1.52098	0.971021	Inf	0.176248
MA0100.3_MYB	1	0.417376	1	0.415872	0.339638	Inf	1
MA0100.3_MYB	2	0.660353	0.99968	0.658713	0.525408	Inf	1
MA0100.3_MYB	3	1.5888	1.69617e-05	1.59105	1.3251	Inf	8.43751e-05
MA0100.3_MYB	4	0.952032	0.654703	0.951245	0.735165	Inf	1
MA0100.3_MYB	5	3.20123	1.07808e-19	3.21331	2.63054	Inf	1.47951e-18
MA0100.3_MYB	6	0.497755	0.998686	0.489213	0.292288	Inf	1
MA0100.3_MYB	7	1.98835	0.000106392	1.99855	1.481	Inf	0.000490238
MA0100.3_MYB	8	1.90969	0.0170983	1.93348	1.1625	Inf	0.0540822
MA0101.1_REL	1	1.44735	6.42743e-11	1.44788	1.31645	Inf	5.49806e-10
MA0101.1_REL	2	0.647406	1	0.646801	0.565903	Inf	1
MA0101.1_REL	3	0.987835	0.577933	0.987742	0.87063	Inf	1
MA0101.1_REL	4	0.542948	1	0.541684	0.449019	Inf	1
MA0101.1_REL	5	1.13324	0.115345	1.13346	0.955069	Inf	0.307436
MA0101.1_REL	6	0.857834	0.895548	0.856877	0.68289	Inf	1
MA0101.1_REL	7	1.45412	0.00157436	1.45621	1.18227	Inf	0.00597642
MA0101.1_REL	8	1.48702	0.0277393	1.49284	1.05817	Inf	0.0844181
MA0102.4_CEBPA	1	0.152933	1	0.150943	0.109604	Inf	1
MA0102.4_CEBPA	2	0.441839	1	0.439005	0.331737	Inf	1
MA0102.4_CEBPA	3	2.03811	1.15325e-10	2.04257	1.70287	Inf	9.73342e-10
MA0102.4_CEBPA	4	0.82837	0.896034	0.826552	0.619676	Inf	1
MA0102.4_CEBPA	5	5.58972	3.52311e-45	5.61188	4.66081	Inf	1.15103e-43
MA0102.4_CEBPA	6	0.720795	0.936833	0.715263	0.455803	Inf	1
MA0102.4_CEBPA	7	2.23897	9.40738e-06	2.25242	1.66687	Inf	4.81688e-05
MA0102.4_CEBPA	8	1.6724	0.0652912	1.69219	0.95435	Inf	0.184506
MA0103.3_ZEB1	1	1.7064	6.22239e-36	1.70689	1.58999	Inf	1.61591e-34
MA0103.3_ZEB1	2	0.928129	0.925583	0.928049	0.849456	Inf	1
MA0103.3_ZEB1	3	0.662254	1	0.66195	0.598522	Inf	1
MA0103.3_ZEB1	4	0.272696	1	0.27187	0.230744	Inf	1
MA0103.3_ZEB1	5	1.52864	4.28124e-09	1.52956	1.35497	Inf	3.19937e-08
MA0103.3_ZEB1	6	1.01971	0.431079	1.01968	0.872548	Inf	0.96209
MA0103.3_ZEB1	7	1.07871	0.237293	1.07887	0.910011	Inf	0.586171
MA0103.3_ZEB1	8	0.915447	0.727578	0.914448	0.680095	Inf	1
MA0104.4_MYCN	1	2.27475	1.77912e-31	2.27727	2.02371	Inf	3.96893e-30
MA0104.4_MYCN	2	0.652383	0.999997	0.65144	0.548797	Inf	1
MA0104.4_MYCN	3	0.773576	0.996124	0.772815	0.64988	Inf	1
MA0104.4_MYCN	4	0.376039	1	0.373153	0.27968	Inf	1
MA0104.4_MYCN	5	0.910093	0.777073	0.909238	0.717929	Inf	1
MA0104.4_MYCN	6	0.674557	0.991308	0.671332	0.484617	Inf	1
MA0104.4_MYCN	7	0.763109	0.940467	0.760139	0.539078	Inf	1
MA0104.4_MYCN	8	0.916763	0.663908	0.91287	0.529017	Inf	1
MA0105.4_NFKB1	1	1.59157	7.34213e-19	1.59217	1.45895	Inf	9.70772e-18
MA0105.4_NFKB1	2	0.843199	0.995354	0.842965	0.752393	Inf	1
MA0105.4_NFKB1	3	0.621901	1	0.621291	0.544289	Inf	1
MA0105.4_NFKB1	4	0.276887	1	0.275325	0.219887	Inf	1
MA0105.4_NFKB1	5	1.78477	1.0794e-11	1.78662	1.5534	Inf	9.69165e-11
MA0105.4_NFKB1	6	0.974345	0.608226	0.974036	0.798744	Inf	1
MA0105.4_NFKB1	7	1.41591	0.00164446	1.41758	1.16674	Inf	0.00622854
MA0105.4_NFKB1	8	0.901069	0.722117	0.899077	0.612968	Inf	1
MA0106.3_TP53	1	0.553372	1	0.551759	0.446122	Inf	1
MA0106.3_TP53	2	0.596861	0.999878	0.594369	0.454012	Inf	1
MA0106.3_TP53	3	1.48916	0.000963396	1.49151	1.20715	Inf	0.00383541
MA0106.3_TP53	4	0.759048	0.951645	0.756255	0.546596	Inf	1
MA0106.3_TP53	5	3.26983	1.34135e-16	3.28539	2.62543	Inf	1.59077e-15
MA0106.3_TP53	6	0.850104	0.784217	0.846087	0.53842	Inf	1
MA0106.3_TP53	7	1.31322	0.135133	1.31707	0.875131	Inf	0.355487
MA0106.3_TP53	8	1.78921	0.0514119	1.81533	0.99498	Inf	0.147423
MA0107.1_RELA	1	1.29732	3.25175e-06	1.29758	1.1794	Inf	1.75179e-05
MA0107.1_RELA	2	0.642669	1	0.642064	0.561954	Inf	1
MA0107.1_RELA	3	1.03449	0.333447	1.03449	0.913733	Inf	0.780304
MA0107.1_RELA	4	0.555268	1	0.554048	0.460459	Inf	1
MA0107.1_RELA	5	1.32655	0.00209075	1.32741	1.12848	Inf	0.00778498
MA0107.1_RELA	6	0.861913	0.889814	0.860987	0.687212	Inf	1
MA0107.1_RELA	7	1.54202	0.000249761	1.5445	1.25985	Inf	0.00109506
MA0107.1_RELA	8	1.69235	0.00398975	1.70059	1.2255	Inf	0.0142082
MA0112.3_ESR1	1	0.798615	0.999209	0.79831	0.705702	Inf	1
MA0112.3_ESR1	2	0.693823	0.999981	0.693065	0.590912	Inf	1
MA0112.3_ESR1	3	0.893142	0.900563	0.892756	0.763038	Inf	1
MA0112.3_ESR1	4	0.413188	1	0.410743	0.316444	Inf	1
MA0112.3_ESR1	5	3.55548	7.37543e-40	3.5631	3.06925	Inf	2.19701e-38
MA0112.3_ESR1	6	0.619614	0.998426	0.616267	0.447254	Inf	1
MA0112.3_ESR1	7	2.82771	2.61753e-16	2.83745	2.32278	Inf	3.04716e-15
MA0112.3_ESR1	8	1.09159	0.402916	1.09196	0.679836	Inf	0.909661
MA0113.3_NR3C1	1	0.615104	0.999996	0.613781	0.503397	Inf	1
MA0113.3_NR3C1	2	0.8253	0.939	0.824149	0.655088	Inf	1
MA0113.3_NR3C1	3	1.44333	0.00159867	1.44529	1.17721	Inf	0.00606418
MA0113.3_NR3C1	4	0.650695	0.994572	0.64715	0.463658	Inf	1
MA0113.3_NR3C1	5	2.44474	9.48964e-10	2.45499	1.9401	Inf	7.48529e-09
MA0113.3_NR3C1	6	0.647261	0.970401	0.639895	0.389144	Inf	1
MA0113.3_NR3C1	7	1.63726	0.0110135	1.64526	1.15303	Inf	0.0362393
MA0113.3_NR3C1	8	1.6501	0.0798207	1.67055	0.916104	Inf	0.22076
MA0114.4_HNF4A	1	0.460355	1	0.459437	0.392517	Inf	1
MA0114.4_HNF4A	2	0.736082	0.999196	0.735234	0.617252	Inf	1
MA0114.4_HNF4A	3	1.58168	2.68655e-07	1.58318	1.36354	Inf	1.64109e-06
MA0114.4_HNF4A	4	0.818947	0.95329	0.81786	0.656547	Inf	1
MA0114.4_HNF4A	5	2.71752	9.19952e-20	2.72442	2.29091	Inf	1.26593e-18
MA0114.4_HNF4A	6	0.899148	0.758668	0.897651	0.661891	Inf	1
MA0114.4_HNF4A	7	1.99991	2.81414e-06	2.00711	1.57083	Inf	1.52742e-05
MA0114.4_HNF4A	8	1.39121	0.123709	1.39849	0.869856	Inf	0.327649
MA0115.1_NR1H2..RXRA	1	0.68135	0.999997	0.680685	0.586832	Inf	1
MA0115.1_NR1H2..RXRA	2	0.601185	0.999999	0.599864	0.493046	Inf	1
MA0115.1_NR1H2..RXRA	3	1.55539	1.86184e-06	1.55694	1.3319	Inf	1.04412e-05
MA0115.1_NR1H2..RXRA	4	0.84913	0.910222	0.848095	0.676292	Inf	1
MA0115.1_NR1H2..RXRA	5	2.35431	2.43166e-13	2.36047	1.95771	Inf	2.37263e-12
MA0115.1_NR1H2..RXRA	6	0.961251	0.617422	0.960213	0.704729	Inf	1
MA0115.1_NR1H2..RXRA	7	1.39429	0.0302705	1.39738	1.04243	Inf	0.0912438
MA0115.1_NR1H2..RXRA	8	0.86773	0.719804	0.861286	0.458634	Inf	1
MA0119.1_NFIC..TLX1	1	0.674616	1	0.674273	0.605431	Inf	1
MA0119.1_NFIC..TLX1	2	0.848423	0.988381	0.848129	0.747397	Inf	1
MA0119.1_NFIC..TLX1	3	1.13377	0.0483594	1.13395	1.0012	Inf	0.139442
MA0119.1_NFIC..TLX1	4	0.555863	1	0.554568	0.45833	Inf	1
MA0119.1_NFIC..TLX1	5	2.72146	2.91263e-30	2.72599	2.37258	Inf	6.22345e-29
MA0119.1_NFIC..TLX1	6	0.893426	0.823066	0.892632	0.710124	Inf	1
MA0119.1_NFIC..TLX1	7	2.09326	2.6892e-10	2.09832	1.73432	Inf	2.20358e-09
MA0119.1_NFIC..TLX1	8	1.51475	0.0240654	1.52112	1.073	Inf	0.0739486
MA0130.1_ZNF354C	1	0.672673	1	0.672496	0.620731	Inf	1
MA0130.1_ZNF354C	2	0.84303	0.999016	0.842857	0.766854	Inf	1
MA0130.1_ZNF354C	3	1.25488	3.01333e-05	1.25513	1.14329	Inf	0.000146639
MA0130.1_ZNF354C	4	0.726811	0.999996	0.726407	0.640376	Inf	1
MA0130.1_ZNF354C	5	2.8461	2.45522e-48	2.8496	2.53612	Inf	8.57464e-47
MA0130.1_ZNF354C	6	0.788793	0.992246	0.788094	0.661211	Inf	1
MA0130.1_ZNF354C	7	1.75658	4.53599e-09	1.75903	1.49808	Inf	3.36807e-08
MA0130.1_ZNF354C	8	1.08682	0.335976	1.08728	0.80845	Inf	0.784845
MA0131.2_HINFP	1	6.28714	3.45041e-302	6.29256	5.77114	Inf	3.42605e-300
MA0131.2_HINFP	2	0.477789	1	0.477239	0.422216	Inf	1
MA0131.2_HINFP	3	0.393111	1	0.392393	0.340822	Inf	1
MA0131.2_HINFP	4	0.0829413	1	0.081581	0.0568251	Inf	1
MA0131.2_HINFP	5	0.427259	1	0.425722	0.346954	Inf	1
MA0131.2_HINFP	6	0.412922	1	0.410647	0.31889	Inf	1
MA0131.2_HINFP	7	0.659979	0.999574	0.658301	0.521506	Inf	1
MA0131.2_HINFP	8	0.367888	0.999993	0.359757	0.21337	Inf	1
MA0132.2_PDX1	1	0.388101	1	0.384861	0.283821	Inf	1
MA0132.2_PDX1	2	0.463108	0.999983	0.457963	0.311816	Inf	1
MA0132.2_PDX1	3	1.70166	0.000339868	1.707	1.31922	Inf	0.00145608
MA0132.2_PDX1	4	1.02569	0.482149	1.02493	0.711396	Inf	1
MA0132.2_PDX1	5	3.34389	6.77863e-12	3.36821	2.55029	Inf	6.11889e-11
MA0132.2_PDX1	6	0.239988	0.999876	0.213351	0.0576511	Inf	1
MA0132.2_PDX1	7	2.39393	0.000207427	2.41941	1.62464	Inf	0.000918191
MA0132.2_PDX1	8	2.88649	0.0021689	2.9618	1.61607	Inf	0.00802286
MA0136.2_ELF5	1	0.885602	0.992598	0.885482	0.813566	Inf	1
MA0136.2_ELF5	2	0.177263	1	0.176539	0.148137	Inf	1
MA0136.2_ELF5	3	6.03534	9.22406e-239	6.04056	5.52518	Inf	7.65748e-237
MA0136.2_ELF5	4	0.0967807	1	0.0954433	0.0686437	Inf	1
MA0136.2_ELF5	5	0.953509	0.716923	0.953277	0.818504	Inf	1
MA0136.2_ELF5	6	0.621168	0.999986	0.619693	0.50125	Inf	1
MA0136.2_ELF5	7	1.66574	7.62934e-07	1.66814	1.40249	Inf	4.46647e-06
MA0136.2_ELF5	8	1.03772	0.450564	1.03762	0.745622	Inf	0.998973
MA0137.3_STAT1	1	0.614236	1	0.613744	0.543256	Inf	1
MA0137.3_STAT1	2	0.77742	0.999007	0.776917	0.672817	Inf	1
MA0137.3_STAT1	3	1.45483	1.01927e-06	1.45568	1.27924	Inf	5.91247e-06
MA0137.3_STAT1	4	0.806718	0.982335	0.805932	0.670096	Inf	1
MA0137.3_STAT1	5	2.1691	3.98001e-15	2.17287	1.85437	Inf	4.27915e-14
MA0137.3_STAT1	6	0.651537	0.997813	0.648854	0.484789	Inf	1
MA0137.3_STAT1	7	1.94385	2.33246e-07	1.94906	1.57661	Inf	1.43868e-06
MA0137.3_STAT1	8	1.79674	0.00364586	1.80813	1.2615	Inf	0.0130386
MA0138.2_REST	1	1.19348	0.000486977	1.19362	1.0923	Inf	0.00202967
MA0138.2_REST	2	0.816177	0.999013	0.815917	0.728074	Inf	1
MA0138.2_REST	3	0.919001	0.895163	0.918835	0.816902	Inf	1
MA0138.2_REST	4	0.698398	0.999984	0.697694	0.597677	Inf	1
MA0138.2_REST	5	1.42724	3.69808e-05	1.42825	1.23286	Inf	0.000178353
MA0138.2_REST	6	1.04805	0.354222	1.04805	0.864577	Inf	0.818705
MA0138.2_REST	7	0.978989	0.587543	0.97864	0.786709	Inf	1
MA0138.2_REST	8	1.26182	0.126569	1.26438	0.904543	Inf	0.334523
MA0139.1_CTCF	1	1.90981	3.1744e-47	1.91048	1.77343	Inf	1.05758e-45
MA0139.1_CTCF	2	0.758016	0.999999	0.757772	0.687271	Inf	1
MA0139.1_CTCF	3	0.841033	0.998313	0.840858	0.759596	Inf	1
MA0139.1_CTCF	4	0.383317	1	0.382435	0.326892	Inf	1
MA0139.1_CTCF	5	0.935149	0.802383	0.934946	0.812027	Inf	1
MA0139.1_CTCF	6	0.967784	0.647455	0.96757	0.81857	Inf	1
MA0139.1_CTCF	7	0.913397	0.811412	0.912956	0.756245	Inf	1
MA0139.1_CTCF	8	0.884537	0.779874	0.883065	0.641794	Inf	1
MA0140.2_GATA1..TAL1	1	0.373778	1	0.372119	0.299905	Inf	1
MA0140.2_GATA1..TAL1	2	0.542071	0.999999	0.539825	0.420303	Inf	1
MA0140.2_GATA1..TAL1	3	1.68251	2.12641e-06	1.68526	1.40093	Inf	1.17943e-05
MA0140.2_GATA1..TAL1	4	0.944637	0.671274	0.94375	0.723863	Inf	1
MA0140.2_GATA1..TAL1	5	3.65513	3.76667e-24	3.66935	3.01038	Inf	6.31604e-23
MA0140.2_GATA1..TAL1	6	0.524835	0.997135	0.516329	0.308377	Inf	1
MA0140.2_GATA1..TAL1	7	2.41198	4.98215e-07	2.42616	1.82428	Inf	2.9647e-06
MA0140.2_GATA1..TAL1	8	1.3021	0.250186	1.30982	0.696172	Inf	0.612345
MA0141.3_ESRRB	1	0.55164	1	0.550779	0.471604	Inf	1
MA0141.3_ESRRB	2	0.635998	0.999994	0.634796	0.524627	Inf	1
MA0141.3_ESRRB	3	1.43569	8.64545e-05	1.43686	1.22674	Inf	0.000404253
MA0141.3_ESRRB	4	0.644524	0.999556	0.642453	0.499705	Inf	1
MA0141.3_ESRRB	5	2.73654	5.46398e-19	2.74392	2.29582	Inf	7.28147e-18
MA0141.3_ESRRB	6	1.08846	0.326315	1.08854	0.81383	Inf	0.767158
MA0141.3_ESRRB	7	2.04396	2.51277e-06	2.05187	1.59624	Inf	1.37564e-05
MA0141.3_ESRRB	8	2.11329	0.00140624	2.13432	1.41733	Inf	0.00537855
MA0143.4_SOX2	1	0.309864	1	0.308172	0.245676	Inf	1
MA0143.4_SOX2	2	0.673115	0.999418	0.671502	0.535499	Inf	1
MA0143.4_SOX2	3	1.49654	0.000200724	1.49844	1.2427	Inf	0.000897395
MA0143.4_SOX2	4	1.07521	0.325117	1.07525	0.839231	Inf	0.765052
MA0143.4_SOX2	5	3.6791	3.97028e-25	3.69294	3.03978	Inf	6.93294e-24
MA0143.4_SOX2	6	0.543	0.996373	0.535097	0.325809	Inf	1
MA0143.4_SOX2	7	2.31918	1.31266e-06	2.33241	1.75447	Inf	7.47729e-06
MA0143.4_SOX2	8	1.94176	0.0150224	1.96657	1.18228	Inf	0.0483004
MA0144.2_STAT3	1	0.707854	1	0.707564	0.63838	Inf	1
MA0144.2_STAT3	2	0.692383	1	0.691912	0.608071	Inf	1
MA0144.2_STAT3	3	1.4743	1.07825e-08	1.47499	1.31682	Inf	7.74506e-08
MA0144.2_STAT3	4	0.764173	0.998454	0.763493	0.64874	Inf	1
MA0144.2_STAT3	5	2.05046	5.5805e-16	2.05324	1.77882	Inf	6.33625e-15
MA0144.2_STAT3	6	0.827683	0.938819	0.826604	0.658834	Inf	1
MA0144.2_STAT3	7	1.85551	8.93647e-08	1.85926	1.53549	Inf	5.81674e-07
MA0144.2_STAT3	8	1.3321	0.0896621	1.33586	0.937869	Inf	0.245831
MA0145.3_TFCP2	1	0.592243	0.999927	0.589986	0.456263	Inf	1
MA0145.3_TFCP2	2	0.739937	0.970387	0.737347	0.542421	Inf	1
MA0145.3_TFCP2	3	1.57258	0.00170854	1.57665	1.22134	Inf	0.00644233
MA0145.3_TFCP2	4	0.808398	0.867185	0.804867	0.543669	Inf	1
MA0145.3_TFCP2	5	2.30694	5.13606e-06	2.32177	1.71336	Inf	2.69803e-05
MA0145.3_TFCP2	6	0.634889	0.946213	0.622525	0.320081	Inf	1
MA0145.3_TFCP2	7	1.52662	0.0670671	1.53669	0.958563	Inf	0.188765
MA0145.3_TFCP2	8	1.67376	0.129749	1.70581	0.783643	Inf	0.341856
MA0147.3_MYC	1	2.15981	2.80368e-37	2.16144	1.95461	Inf	7.59242e-36
MA0147.3_MYC	2	0.737562	0.999948	0.737049	0.641529	Inf	1
MA0147.3_MYC	3	0.764143	0.99943	0.763597	0.659434	Inf	1
MA0147.3_MYC	4	0.318474	1	0.316308	0.244691	Inf	1
MA0147.3_MYC	5	1.02558	0.427126	1.02546	0.84744	Inf	0.95411
MA0147.3_MYC	6	0.515446	0.999993	0.512155	0.37709	Inf	1
MA0147.3_MYC	7	0.745582	0.974139	0.743358	0.556409	Inf	1
MA0147.3_MYC	8	1.59211	0.0159353	1.60005	1.11681	Inf	0.0509445
MA0148.4_FOXA1	1	0.257539	1	0.255673	0.198776	Inf	1
MA0148.4_FOXA1	2	0.582587	0.999984	0.58046	0.453518	Inf	1
MA0148.4_FOXA1	3	1.74687	4.7677e-07	1.74996	1.4535	Inf	2.85049e-06
MA0148.4_FOXA1	4	0.618708	0.998366	0.615261	0.445756	Inf	1
MA0148.4_FOXA1	5	5.30577	6.43782e-43	5.32667	4.42583	Inf	2.02491e-41
MA0148.4_FOXA1	6	0.423568	0.999678	0.412929	0.229065	Inf	1
MA0148.4_FOXA1	7	2.23206	8.02832e-06	2.24512	1.66754	Inf	4.14006e-05
MA0148.4_FOXA1	8	2.07198	0.00892333	2.10114	1.26258	Inf	0.0297876
MA0149.1_EWSR1.FLI1	1	0.451333	1	0.450898	0.403916	Inf	1
MA0149.1_EWSR1.FLI1	2	0.198555	1	0.197565	0.162023	Inf	1
MA0149.1_EWSR1.FLI1	3	0.291783	1	0.290684	0.242057	Inf	1
MA0149.1_EWSR1.FLI1	4	0.273767	1	0.27204	0.214477	Inf	1
MA0149.1_EWSR1.FLI1	5	86863.5	0	Inf	4311.58	Inf	0
MA0149.1_EWSR1.FLI1	6	0.180121	1	0.176116	0.112878	Inf	1
MA0149.1_EWSR1.FLI1	7	0.762149	0.978463	0.760538	0.591147	Inf	1
MA0149.1_EWSR1.FLI1	8	0.913431	0.695181	0.911367	0.6121	Inf	1
MA0152.1_NFATC2	1	0.491963	1	0.491628	0.445715	Inf	1
MA0152.1_NFATC2	2	0.597316	1	0.596836	0.529977	Inf	1
MA0152.1_NFATC2	3	1.67858	1.52115e-17	1.67937	1.51979	Inf	1.86969e-16
MA0152.1_NFATC2	4	0.922681	0.853164	0.922459	0.805359	Inf	1
MA0152.1_NFATC2	5	3.11845	2.6253e-49	3.12293	2.76125	Inf	9.36234e-48
MA0152.1_NFATC2	6	0.670059	0.999706	0.668623	0.538668	Inf	1
MA0152.1_NFATC2	7	2.36641	4.09026e-17	2.37164	2.00889	Inf	4.91997e-16
MA0152.1_NFATC2	8	1.5495	0.00809043	1.55499	1.14973	Inf	0.0272225
MA0153.2_HNF1B	1	0.223878	1	0.220022	0.148547	Inf	1
MA0153.2_HNF1B	2	0.627464	0.995929	0.623527	0.440325	Inf	1
MA0153.2_HNF1B	3	1.59678	0.00204635	1.60152	1.22328	Inf	0.00762526
MA0153.2_HNF1B	4	0.590694	0.989993	0.583198	0.359131	Inf	1
MA0153.2_HNF1B	5	4.77635	2.18178e-20	4.81234	3.70717	Inf	3.06903e-19
MA0153.2_HNF1B	6	0.873872	0.717355	0.867691	0.478174	Inf	1
MA0153.2_HNF1B	7	2.54248	9.04e-05	2.57121	1.72481	Inf	0.000421146
MA0153.2_HNF1B	8	1.87482	0.0837139	1.91978	0.880961	Inf	0.23052
MA0154.4_EBF1	1	1.40902	2.19605e-14	1.40933	1.3073	Inf	2.30244e-13
MA0154.4_EBF1	2	0.760078	0.999999	0.759836	0.689269	Inf	1
MA0154.4_EBF1	3	1.02933	0.318259	1.02934	0.933815	Inf	0.753944
MA0154.4_EBF1	4	0.444325	1	0.443514	0.382214	Inf	1
MA0154.4_EBF1	5	1.14112	0.052447	1.14131	0.998105	Inf	0.150052
MA0154.4_EBF1	6	1.18764	0.0367377	1.18811	1.0139	Inf	0.109114
MA0154.4_EBF1	7	1.04518	0.354528	1.04521	0.872031	Inf	0.818834
MA0154.4_EBF1	8	1.18428	0.173218	1.18567	0.885606	Inf	0.444816
MA0155.1_INSM1	1	2.60212	3.72408e-103	2.60326	2.41782	Inf	1.83095e-101
MA0155.1_INSM1	2	0.751972	1	0.751735	0.682344	Inf	1
MA0155.1_INSM1	3	0.639051	1	0.638686	0.573636	Inf	1
MA0155.1_INSM1	4	0.283677	1	0.282749	0.237587	Inf	1
MA0155.1_INSM1	5	0.879234	0.944954	0.878927	0.762629	Inf	1
MA0155.1_INSM1	6	0.900821	0.867092	0.900436	0.760498	Inf	1
MA0155.1_INSM1	7	0.674279	0.999786	0.673028	0.548254	Inf	1
MA0155.1_INSM1	8	0.648444	0.992162	0.644787	0.453282	Inf	1
MA0156.2_FEV	1	1.54876	1.84189e-21	1.54919	1.43494	Inf	2.76776e-20
MA0156.2_FEV	2	0.0596624	1	0.0591084	0.0452782	Inf	1
MA0156.2_FEV	3	6.85552	4.78025e-293	6.86082	6.28772	Inf	4.65522e-291
MA0156.2_FEV	4	0.0184052	1	0.0174449	0.00815722	Inf	1
MA0156.2_FEV	5	0.300027	1	0.298506	0.240301	Inf	1
MA0156.2_FEV	6	0.495721	1	0.494075	0.39831	Inf	1
MA0156.2_FEV	7	1.40005	0.000646021	1.40136	1.17937	Inf	0.00264895
MA0156.2_FEV	8	0.841602	0.846896	0.839593	0.601058	Inf	1
MA0157.2_FOXO3	1	0.416013	1	0.41311	0.310706	Inf	1
MA0157.2_FOXO3	2	0.702197	0.986028	0.699354	0.512934	Inf	1
MA0157.2_FOXO3	3	1.63303	0.000621988	1.63748	1.27483	Inf	0.00255454
MA0157.2_FOXO3	4	0.719957	0.949898	0.715265	0.474927	Inf	1
MA0157.2_FOXO3	5	3.90598	1.4207e-16	3.93281	3.04185	Inf	1.67312e-15
MA0157.2_FOXO3	6	0.554115	0.977472	0.539473	0.264837	Inf	1
MA0157.2_FOXO3	7	1.12355	0.383351	1.12418	0.652884	Inf	0.876429
MA0157.2_FOXO3	8	2.1404	0.0286	2.19013	1.11544	Inf	0.0865177
MA0158.2_HOXA5	1	0.410805	0.999514	0.399695	0.219392	Inf	1
MA0158.2_HOXA5	2	0.93064	0.645201	0.926422	0.519695	Inf	1
MA0158.2_HOXA5	3	1.66999	0.0433641	1.68698	1.02062	Inf	0.126495
MA0158.2_HOXA5	4	1.02564	0.532766	1.02223	0.488487	Inf	1
MA0158.2_HOXA5	5	2.15183	0.0199535	2.19743	1.17288	Inf	0.0620072
MA0158.2_HOXA5	6	0.565366	0.899197	0.511983	0.0890774	Inf	1
MA0158.2_HOXA5	7	1.63197	0.195674	1.67225	0.63711	Inf	0.495941
MA0158.2_HOXA5	8	1.68651	0.314819	1.78971	0.309949	Inf	0.747769
MA0159.1_RARA..RXRA	1	0.786084	0.999358	0.785722	0.689966	Inf	1
MA0159.1_RARA..RXRA	2	0.79868	0.993711	0.798082	0.679868	Inf	1
MA0159.1_RARA..RXRA	3	1.28818	0.00246459	1.2888	1.11104	Inf	0.0090571
MA0159.1_RARA..RXRA	4	0.568403	0.999997	0.566373	0.44576	Inf	1
MA0159.1_RARA..RXRA	5	2.16591	1.13373e-12	2.17043	1.82203	Inf	1.07917e-11
MA0159.1_RARA..RXRA	6	0.946175	0.661505	0.945241	0.714379	Inf	1
MA0159.1_RARA..RXRA	7	1.57095	0.00173184	1.57481	1.22244	Inf	0.00651562
MA0159.1_RARA..RXRA	8	1.06506	0.44782	1.06484	0.642025	Inf	0.993324
MA0160.1_NR4A2	1	0.66547	1	0.664878	0.579006	Inf	1
MA0160.1_NR4A2	2	0.66306	0.99999	0.662088	0.555708	Inf	1
MA0160.1_NR4A2	3	1.28424	0.00341872	1.28488	1.10319	Inf	0.0122696
MA0160.1_NR4A2	4	0.561282	0.999996	0.559099	0.436326	Inf	1
MA0160.1_NR4A2	5	2.86344	3.0315e-23	2.87026	2.4304	Inf	4.84275e-22
MA0160.1_NR4A2	6	1.08364	0.323487	1.08377	0.825694	Inf	0.763048
MA0160.1_NR4A2	7	1.70937	0.000262916	1.71437	1.33284	Inf	0.00114809
MA0160.1_NR4A2	8	1.8192	0.00773722	1.83368	1.21863	Inf	0.0261171
MA0161.2_NFIC	1	0.754331	0.999998	0.754065	0.679096	Inf	1
MA0161.2_NFIC	2	0.83598	0.99344	0.835672	0.736655	Inf	1
MA0161.2_NFIC	3	1.2593	0.000817309	1.25967	1.11661	Inf	0.00329002
MA0161.2_NFIC	4	0.682378	0.999965	0.681437	0.57209	Inf	1
MA0161.2_NFIC	5	2.04121	4.05546e-15	2.04409	1.76461	Inf	4.35102e-14
MA0161.2_NFIC	6	1.0957	0.242385	1.09591	0.887879	Inf	0.59602
MA0161.2_NFIC	7	1.23932	0.0562197	1.24034	0.992273	Inf	0.160122
MA0161.2_NFIC	8	1.60325	0.0106681	1.61066	1.14663	Inf	0.0351942
MA0162.4_EGR1	1	14.3931	0	14.4039	13.2319	Inf	0
MA0162.4_EGR1	2	0.22126	1	0.220785	0.193257	Inf	1
MA0162.4_EGR1	3	0.142891	1	0.142303	0.119748	Inf	1
MA0162.4_EGR1	4	0.00651354	1	0.00585784	0.00161411	Inf	1
MA0162.4_EGR1	5	0.302654	1	0.301451	0.247987	Inf	1
MA0162.4_EGR1	6	0.186302	1	0.184336	0.137141	Inf	1
MA0162.4_EGR1	7	0.302315	1	0.300074	0.229893	Inf	1
MA0162.4_EGR1	8	59.9594	6.77432e-103	62.2402	35.9796	Inf	3.29857e-101
MA0163.1_PLAG1	1	4.8815	0	4.88375	4.56252	Inf	0
MA0163.1_PLAG1	2	0.67097	1	0.670801	0.619522	Inf	1
MA0163.1_PLAG1	3	0.434384	1	0.434102	0.396564	Inf	1
MA0163.1_PLAG1	4	0.156107	1	0.155663	0.134088	Inf	1
MA0163.1_PLAG1	5	0.756726	0.999974	0.7564	0.671969	Inf	1
MA0163.1_PLAG1	6	1.03685	0.341321	1.03693	0.904406	Inf	0.792866
MA0163.1_PLAG1	7	0.620828	1	0.619997	0.527214	Inf	1
MA0163.1_PLAG1	8	0.773264	0.965468	0.771795	0.595219	Inf	1
MA0258.2_ESR2	1	0.945473	0.820291	0.945377	0.849681	Inf	1
MA0258.2_ESR2	2	0.885356	0.947875	0.885088	0.776123	Inf	1
MA0258.2_ESR2	3	1.14082	0.0480316	1.14103	1.00152	Inf	0.138831
MA0258.2_ESR2	4	0.505369	1	0.503767	0.408609	Inf	1
MA0258.2_ESR2	5	2.04382	5.95099e-14	2.04697	1.75484	Inf	6.05137e-13
MA0258.2_ESR2	6	0.777824	0.968229	0.776217	0.601565	Inf	1
MA0258.2_ESR2	7	1.22446	0.0791292	1.22548	0.967144	Inf	0.219567
MA0258.2_ESR2	8	1.27858	0.15061	1.28203	0.867018	Inf	0.391122
MA0259.1_ARNT..HIF1A	1	2.38247	5.22122e-22	2.38714	2.05002	Inf	8.03655e-21
MA0259.1_ARNT..HIF1A	2	0.712522	0.997909	0.711125	0.571821	Inf	1
MA0259.1_ARNT..HIF1A	3	0.752165	0.989313	0.750741	0.597062	Inf	1
MA0259.1_ARNT..HIF1A	4	0.158323	1	0.151942	0.0817991	Inf	1
MA0259.1_ARNT..HIF1A	5	0.995258	0.537827	0.994538	0.738002	Inf	1
MA0259.1_ARNT..HIF1A	6	0.63249	0.984087	0.626299	0.399481	Inf	1
MA0259.1_ARNT..HIF1A	7	0.742019	0.913789	0.736438	0.462662	Inf	1
MA0259.1_ARNT..HIF1A	8	1.08895	0.451478	1.08886	0.55726	Inf	1
MA0442.2_SOX10	1	0.441956	1	0.441277	0.385231	Inf	1
MA0442.2_SOX10	2	0.597955	1	0.597088	0.508715	Inf	1
MA0442.2_SOX10	3	1.56211	1.04347e-08	1.5632	1.37284	Inf	7.50588e-08
MA0442.2_SOX10	4	0.91283	0.822082	0.912392	0.761604	Inf	1
MA0442.2_SOX10	5	3.7883	1.52856e-47	3.79657	3.29063	Inf	5.16043e-46
MA0442.2_SOX10	6	0.542736	0.999922	0.539092	0.389541	Inf	1
MA0442.2_SOX10	7	1.84187	3.65088e-06	1.8466	1.48208	Inf	1.95641e-05
MA0442.2_SOX10	8	2.12465	0.00019337	2.14059	1.51549	Inf	0.000866572
MA0462.2_BATF..JUN	1	0.264863	1	0.263924	0.221463	Inf	1
MA0462.2_BATF..JUN	2	1.16189	0.041493	1.16219	1.00766	Inf	0.12195
MA0462.2_BATF..JUN	3	2.04248	1.92725e-18	2.04488	1.791	Inf	2.49605e-17
MA0462.2_BATF..JUN	4	0.823211	0.95956	0.822295	0.670679	Inf	1
MA0462.2_BATF..JUN	5	1.86953	1.35603e-08	1.87304	1.56312	Inf	9.57729e-08
MA0462.2_BATF..JUN	6	0.830849	0.88969	0.829003	0.618666	Inf	1
MA0462.2_BATF..JUN	7	2.3191	5.96912e-10	2.32725	1.86945	Inf	4.76776e-09
MA0462.2_BATF..JUN	8	1.34477	0.136853	1.35041	0.862498	Inf	0.359452
MA0463.2_BCL6	1	0.463173	1	0.461972	0.385887	Inf	1
MA0463.2_BCL6	2	0.768157	0.992468	0.767154	0.629957	Inf	1
MA0463.2_BCL6	3	1.58382	4.34422e-06	1.58574	1.33902	Inf	2.30357e-05
MA0463.2_BCL6	4	0.771267	0.971231	0.769543	0.594665	Inf	1
MA0463.2_BCL6	5	2.56369	3.60513e-14	2.57174	2.11073	Inf	3.7182e-13
MA0463.2_BCL6	6	0.572019	0.996559	0.565844	0.365914	Inf	1
MA0463.2_BCL6	7	2.49946	7.72006e-09	2.51183	1.94651	Inf	5.60895e-08
MA0463.2_BCL6	8	1.60622	0.0588487	1.62051	0.975344	Inf	0.16714
MA0464.2_BHLHE40	1	2.24176	2.78113e-19	2.24589	1.92942	Inf	3.76568e-18
MA0464.2_BHLHE40	2	0.755921	0.991871	0.754705	0.609735	Inf	1
MA0464.2_BHLHE40	3	0.699382	0.997706	0.69771	0.55151	Inf	1
MA0464.2_BHLHE40	4	0.252587	1	0.246724	0.15326	Inf	1
MA0464.2_BHLHE40	5	1.021	0.476111	1.02051	0.759951	Inf	1
MA0464.2_BHLHE40	6	0.523149	0.997885	0.515195	0.313765	Inf	1
MA0464.2_BHLHE40	7	0.831954	0.81576	0.827977	0.534181	Inf	1
MA0464.2_BHLHE40	8	1.33933	0.212059	1.34781	0.740058	Inf	0.531091
MA0465.2_CDX2	1	0.235694	1	0.234142	0.184946	Inf	1
MA0465.2_CDX2	2	0.458482	1	0.456274	0.356805	Inf	1
MA0465.2_CDX2	3	1.8115	4.78135e-09	1.8143	1.53338	Inf	3.53471e-08
MA0465.2_CDX2	4	0.965564	0.622181	0.964951	0.757322	Inf	1
MA0465.2_CDX2	5	4.80279	4.16462e-43	4.81912	4.04806	Inf	1.32639e-41
MA0465.2_CDX2	6	0.573426	0.995708	0.566921	0.361845	Inf	1
MA0465.2_CDX2	7	2.38405	1.15469e-07	2.39625	1.83675	Inf	7.40171e-07
MA0465.2_CDX2	8	2.08381	0.00452816	2.10886	1.32727	Inf	0.0159684
MA0466.2_CEBPB	1	0.29683	1	0.291639	0.191994	Inf	1
MA0466.2_CEBPB	2	0.52679	0.998618	0.520001	0.331676	Inf	1
MA0466.2_CEBPB	3	2.03426	5.06617e-05	2.04579	1.51472	Inf	0.000241346
MA0466.2_CEBPB	4	0.844701	0.780142	0.839892	0.51383	Inf	1
MA0466.2_CEBPB	5	3.27653	1.81949e-08	3.31071	2.35802	Inf	1.26739e-07
MA0466.2_CEBPB	6	0.666681	0.894307	0.648869	0.277866	Inf	1
MA0466.2_CEBPB	7	2.63663	0.000402564	2.67743	1.67835	Inf	0.00170308
MA0466.2_CEBPB	8	1.11344	0.510184	1.11269	0.297932	Inf	1
MA0468.1_DUX4	1	0.31424	1	0.312069	0.241317	Inf	1
MA0468.1_DUX4	2	0.638856	0.9994	0.636593	0.489692	Inf	1
MA0468.1_DUX4	3	1.48916	0.000963396	1.49151	1.20715	Inf	0.00383541
MA0468.1_DUX4	4	0.93678	0.678516	0.935592	0.695223	Inf	1
MA0468.1_DUX4	5	3.49296	9.66278e-19	3.50963	2.81557	Inf	1.27428e-17
MA0468.1_DUX4	6	0.559573	0.989768	0.5498	0.313197	Inf	1
MA0468.1_DUX4	7	3.3217	2.18682e-11	3.3458	2.52727	Inf	1.93264e-10
MA0468.1_DUX4	8	1.28083	0.294351	1.28905	0.628959	Inf	0.708684
MA0469.3_E2F3	1	0.962088	0.613462	0.961123	0.676243	Inf	1
MA0469.3_E2F3	2	0.666685	0.957429	0.659348	0.399268	Inf	1
MA0469.3_E2F3	3	1.03249	0.48871	1.03155	0.656523	Inf	1
MA0469.3_E2F3	4	0.238959	0.999858	0.211976	0.0569164	Inf	1
MA0469.3_E2F3	5	2.18134	0.00343161	2.21063	1.37291	Inf	0.0123071
MA0469.3_E2F3	6	0.657047	0.873835	0.630416	0.211304	Inf	1
MA0469.3_E2F3	7	3.51827	4.0435e-05	3.59532	2.16692	Inf	0.000194088
MA0469.3_E2F3	8	0.623802	0.847501	0.53222	0.0269573	Inf	1
MA0470.2_E2F4	1	2.28317	1.62239e-12	2.29059	1.87565	Inf	1.52144e-11
MA0470.2_E2F4	2	0.510167	0.999975	0.506248	0.363032	Inf	1
MA0470.2_E2F4	3	0.784597	0.93963	0.782347	0.579066	Inf	1
MA0470.2_E2F4	4	0.255135	1	0.244842	0.126304	Inf	1
MA0470.2_E2F4	5	0.808864	0.846703	0.804449	0.517665	Inf	1
MA0470.2_E2F4	6	0.743841	0.881604	0.735865	0.418172	Inf	1
MA0470.2_E2F4	7	1.76539	0.0113091	1.77843	1.17749	Inf	0.0371157
MA0470.2_E2F4	8	0.84787	0.709148	0.830135	0.279181	Inf	1
MA0471.2_E2F6	1	4.5542	0	4.55579	4.25668	Inf	0
MA0471.2_E2F6	2	0.501575	1	0.501358	0.462665	Inf	1
MA0471.2_E2F6	3	0.486076	1	0.485824	0.445816	Inf	1
MA0471.2_E2F6	4	0.145851	1	0.145472	0.12601	Inf	1
MA0471.2_E2F6	5	3.6323	1.59454e-74	3.63872	3.20756	Inf	7.0831e-73
MA0471.2_E2F6	6	0.44461	1	0.443818	0.381517	Inf	1
MA0471.2_E2F6	7	0.594446	1	0.59363	0.506637	Inf	1
MA0471.2_E2F6	8	0.614623	0.999639	0.612491	0.470958	Inf	1
MA0472.2_EGR2	1	7.01127	0	7.0168	6.45453	Inf	0
MA0472.2_EGR2	2	0.439824	1	0.439311	0.39023	Inf	1
MA0472.2_EGR2	3	0.325063	1	0.324384	0.281519	Inf	1
MA0472.2_EGR2	4	0.137215	1	0.136018	0.104907	Inf	1
MA0472.2_EGR2	5	0.341468	1	0.339946	0.2755	Inf	1
MA0472.2_EGR2	6	0.31912	1	0.31685	0.243161	Inf	1
MA0472.2_EGR2	7	0.46981	1	0.467583	0.363879	Inf	1
MA0472.2_EGR2	8	1.94382	2.24361e-05	1.9525	1.49258	Inf	0.000110307
MA0473.3_ELF1	1	0.708225	1	0.708106	0.659952	Inf	1
MA0473.3_ELF1	2	0.214336	1	0.213991	0.190441	Inf	1
MA0473.3_ELF1	3	14.3609	0	14.3772	13.023	Inf	0
MA0473.3_ELF1	4	0.105047	1	0.104389	0.0841951	Inf	1
MA0473.3_ELF1	5	1.08793	0.127143	1.08804	0.964087	Inf	0.335865
MA0473.3_ELF1	6	0.668925	0.999996	0.668159	0.56939	Inf	1
MA0473.3_ELF1	7	1.7411	5.64895e-10	1.74322	1.49887	Inf	4.53885e-09
MA0473.3_ELF1	8	1.15581	0.186531	1.15681	0.890182	Inf	0.475385
MA0474.2_ERG	1	1.39243	1.75076e-13	1.39274	1.29172	Inf	1.73162e-12
MA0474.2_ERG	2	0.0620464	1	0.0615343	0.0479542	Inf	1
MA0474.2_ERG	3	8.13474	0	8.14147	7.45822	Inf	0
MA0474.2_ERG	4	0.0192346	1	0.0183471	0.00911029	Inf	1
MA0474.2_ERG	5	0.314433	1	0.313029	0.254995	Inf	1
MA0474.2_ERG	6	0.51955	1	0.518021	0.422105	Inf	1
MA0474.2_ERG	7	1.44706	0.000141687	1.44849	1.22472	Inf	0.000645236
MA0474.2_ERG	8	0.943808	0.657729	0.942929	0.689721	Inf	1
MA0475.2_FLI1	1	1.39125	4.84021e-13	1.39156	1.289	Inf	4.65101e-12
MA0475.2_FLI1	2	0.0609003	1	0.0603573	0.0465421	Inf	1
MA0475.2_FLI1	3	7.673	0	7.67936	7.03446	Inf	0
MA0475.2_FLI1	4	0.0229462	1	0.0219829	0.0114254	Inf	1
MA0475.2_FLI1	5	0.329955	1	0.328505	0.267244	Inf	1
MA0475.2_FLI1	6	0.514544	1	0.512982	0.41559	Inf	1
MA0475.2_FLI1	7	1.43872	0.000218667	1.44015	1.21442	Inf	0.000965416
MA0475.2_FLI1	8	0.910952	0.725264	0.90967	0.658807	Inf	1
MA0476.1_FOS	1	0.29686	1	0.296072	0.253408	Inf	1
MA0476.1_FOS	2	1.15335	0.0389499	1.15353	1.00954	Inf	0.115212
MA0476.1_FOS	3	1.8569	1.20865e-15	1.85872	1.63783	Inf	1.32481e-14
MA0476.1_FOS	4	0.805391	0.980204	0.804544	0.66472	Inf	1
MA0476.1_FOS	5	1.71432	2.75288e-07	1.71685	1.44256	Inf	1.67959e-06
MA0476.1_FOS	6	0.976773	0.587566	0.976208	0.75745	Inf	1
MA0476.1_FOS	7	2.63849	9.26745e-15	2.64713	2.16967	Inf	9.88008e-14
MA0476.1_FOS	8	1.48934	0.0483808	1.49676	1.00387	Inf	0.139442
MA0477.2_FOSL1	1	0.21547	1	0.214397	0.175308	Inf	1
MA0477.2_FOSL1	2	1.32111	0.000804643	1.3218	1.14285	Inf	0.00324162
MA0477.2_FOSL1	3	2.05469	3.33435e-17	2.05736	1.79042	Inf	4.02987e-16
MA0477.2_FOSL1	4	0.833649	0.941103	0.83267	0.672167	Inf	1
MA0477.2_FOSL1	5	1.72355	3.01405e-06	1.72672	1.4212	Inf	1.63242e-05
MA0477.2_FOSL1	6	0.887373	0.785241	0.885829	0.655862	Inf	1
MA0477.2_FOSL1	7	2.42547	3.07177e-10	2.43465	1.94249	Inf	2.5049e-09
MA0477.2_FOSL1	8	1.16614	0.321798	1.16827	0.704175	Inf	0.759714
MA0478.1_FOSL2	1	0.462444	1	0.461855	0.406876	Inf	1
MA0478.1_FOSL2	2	1.12799	0.0580234	1.12817	0.994464	Inf	0.164888
MA0478.1_FOSL2	3	1.89384	2.11409e-18	1.89552	1.68274	Inf	2.73105e-17
MA0478.1_FOSL2	4	0.669504	0.999941	0.668343	0.551821	Inf	1
MA0478.1_FOSL2	5	1.38176	0.00124979	1.38295	1.16016	Inf	0.00483685
MA0478.1_FOSL2	6	0.943237	0.685821	0.942554	0.740614	Inf	1
MA0478.1_FOSL2	7	1.96132	7.31326e-08	1.96636	1.60044	Inf	4.77862e-07
MA0478.1_FOSL2	8	1.22389	0.210446	1.22657	0.816307	Inf	0.527575
MA0479.1_FOXH1	1	0.38593	1	0.384698	0.319844	Inf	1
MA0479.1_FOXH1	2	0.561286	1	0.559665	0.452096	Inf	1
MA0479.1_FOXH1	3	1.68673	6.90444e-08	1.68888	1.43668	Inf	4.52902e-07
MA0479.1_FOXH1	4	0.826287	0.929493	0.824987	0.647231	Inf	1
MA0479.1_FOXH1	5	3.41896	9.56753e-27	3.42962	2.8697	Inf	1.77472e-25
MA0479.1_FOXH1	6	0.898727	0.743484	0.896865	0.639344	Inf	1
MA0479.1_FOXH1	7	1.99041	1.92234e-05	1.99883	1.52722	Inf	9.51586e-05
MA0479.1_FOXH1	8	2.1896	0.00141122	2.21407	1.44253	Inf	0.00539351
MA0481.3_FOXP1	1	0.353015	1	0.351613	0.287862	Inf	1
MA0481.3_FOXP1	2	0.629453	0.999969	0.62791	0.506493	Inf	1
MA0481.3_FOXP1	3	1.63905	1.08068e-06	1.64121	1.38421	Inf	6.2472e-06
MA0481.3_FOXP1	4	0.698949	0.993826	0.6967	0.53013	Inf	1
MA0481.3_FOXP1	5	4.05352	1.79722e-33	4.06741	3.40194	Inf	4.33388e-32
MA0481.3_FOXP1	6	0.432897	0.999882	0.424444	0.253805	Inf	1
MA0481.3_FOXP1	7	2.37645	9.88753e-08	2.38834	1.83515	Inf	6.40287e-07
MA0481.3_FOXP1	8	2.29267	0.00105501	2.32104	1.49571	Inf	0.00414153
MA0482.2_GATA4	1	0.391919	1	0.390539	0.321314	Inf	1
MA0482.2_GATA4	2	0.616159	0.999982	0.614533	0.493735	Inf	1
MA0482.2_GATA4	3	1.33846	0.00399394	1.33956	1.11747	Inf	0.0142132
MA0482.2_GATA4	4	0.837264	0.904986	0.835871	0.646945	Inf	1
MA0482.2_GATA4	5	4.0341	1.19015e-32	4.04818	3.37995	Inf	2.80322e-31
MA0482.2_GATA4	6	0.705836	0.961393	0.701249	0.468173	Inf	1
MA0482.2_GATA4	7	2.32497	2.9566e-07	2.33689	1.78726	Inf	1.80171e-06
MA0482.2_GATA4	8	1.95075	0.0100776	1.97326	1.22527	Inf	0.033355
MA0484.2_HNF4G	1	0.483871	1	0.483008	0.414554	Inf	1
MA0484.2_HNF4G	2	0.723257	0.999622	0.722403	0.607464	Inf	1
MA0484.2_HNF4G	3	1.56373	3.79738e-07	1.56514	1.35025	Inf	2.29201e-06
MA0484.2_HNF4G	4	0.790458	0.975987	0.789276	0.633751	Inf	1
MA0484.2_HNF4G	5	2.66846	1.9507e-19	2.67507	2.25246	Inf	2.66263e-18
MA0484.2_HNF4G	6	0.945754	0.658055	0.944714	0.704457	Inf	1
MA0484.2_HNF4G	7	2.00791	1.81592e-06	2.01499	1.58268	Inf	1.02062e-05
MA0484.2_HNF4G	8	1.34696	0.149415	1.35315	0.841777	Inf	0.388418
MA0485.2_HOXC9	1	0.294027	1	0.289811	0.19945	Inf	1
MA0485.2_HOXC9	2	0.779572	0.924181	0.776684	0.552069	Inf	1
MA0485.2_HOXC9	3	1.74846	0.000499725	1.75523	1.32647	Inf	0.00207427
MA0485.2_HOXC9	4	0.905287	0.703544	0.902394	0.590468	Inf	1
MA0485.2_HOXC9	5	3.57399	1.38429e-11	3.6047	2.67607	Inf	1.23853e-10
MA0485.2_HOXC9	6	0.455003	0.988291	0.432031	0.168023	Inf	1
MA0485.2_HOXC9	7	1.8384	0.0194475	1.85819	1.13734	Inf	0.060679
MA0485.2_HOXC9	8	1.49866	0.240691	1.52738	0.589769	Inf	0.592542
MA0486.2_HSF1	1	0.610548	1	0.609601	0.515734	Inf	1
MA0486.2_HSF1	2	0.706783	0.999096	0.705552	0.575592	Inf	1
MA0486.2_HSF1	3	1.76331	1.26011e-08	1.76586	1.49647	Inf	8.93722e-08
MA0486.2_HSF1	4	0.64824	0.998627	0.645718	0.488669	Inf	1
MA0486.2_HSF1	5	2.65932	2.92889e-15	2.6678	2.19241	Inf	3.16014e-14
MA0486.2_HSF1	6	0.422122	0.999928	0.413714	0.247416	Inf	1
MA0486.2_HSF1	7	1.66984	0.00240938	1.67612	1.24412	Inf	0.00886706
MA0486.2_HSF1	8	0.944757	0.61925	0.939811	0.481308	Inf	1
MA0488.1_JUN	1	0.492535	1	0.491471	0.414773	Inf	1
MA0488.1_JUN	2	0.618268	0.999994	0.616856	0.50287	Inf	1
MA0488.1_JUN	3	1.86468	6.27738e-11	1.86726	1.59602	Inf	5.37879e-10
MA0488.1_JUN	4	0.889996	0.826593	0.889098	0.703752	Inf	1
MA0488.1_JUN	5	2.63553	5.22006e-16	2.64331	2.18741	Inf	5.94031e-15
MA0488.1_JUN	6	0.671514	0.982135	0.667079	0.453778	Inf	1
MA0488.1_JUN	7	1.64427	0.00230229	1.64989	1.23751	Inf	0.00849766
MA0488.1_JUN	8	1.37209	0.159242	1.38004	0.815652	Inf	0.41185
MA0489.1_JUN.var.2.	1	0.287037	1	0.28625	0.244681	Inf	1
MA0489.1_JUN.var.2.	2	1.14983	0.0419029	1.15001	1.00677	Inf	0.123012
MA0489.1_JUN.var.2.	3	2.07375	1.00691e-21	2.07589	1.83452	Inf	1.53584e-20
MA0489.1_JUN.var.2.	4	0.769957	0.99305	0.768992	0.633711	Inf	1
MA0489.1_JUN.var.2.	5	1.70035	3.97129e-07	1.70282	1.43085	Inf	2.39127e-06
MA0489.1_JUN.var.2.	6	0.949289	0.662521	0.948545	0.734408	Inf	1
MA0489.1_JUN.var.2.	7	2.3129	5.47686e-11	2.32	1.88825	Inf	4.73291e-10
MA0489.1_JUN.var.2.	8	1.47848	0.0515176	1.48569	0.996474	Inf	0.147643
MA0490.2_JUNB	1	0.217264	1	0.215972	0.173166	Inf	1
MA0490.2_JUNB	2	1.25239	0.0102121	1.253	1.06748	Inf	0.0337558
MA0490.2_JUNB	3	1.98439	1.39182e-13	1.98734	1.70778	Inf	1.38199e-12
MA0490.2_JUNB	4	0.811777	0.949774	0.810483	0.639749	Inf	1
MA0490.2_JUNB	5	1.86408	5.45558e-07	1.86849	1.52112	Inf	3.23502e-06
MA0490.2_JUNB	6	0.808967	0.890522	0.806262	0.571838	Inf	1
MA0490.2_JUNB	7	2.63115	8.17344e-11	2.64296	2.0852	Inf	6.93304e-10
MA0490.2_JUNB	8	1.40534	0.131894	1.41378	0.851511	Inf	0.347327
MA0491.2_JUND	1	0.203319	1	0.202048	0.161308	Inf	1
MA0491.2_JUND	2	1.32665	0.00148529	1.32747	1.13468	Inf	0.00565954
MA0491.2_JUND	3	2.06828	2.13703e-15	2.0714	1.78401	Inf	2.31733e-14
MA0491.2_JUND	4	0.783687	0.971828	0.782264	0.616499	Inf	1
MA0491.2_JUND	5	1.75475	6.33634e-06	1.75853	1.42768	Inf	3.29438e-05
MA0491.2_JUND	6	0.882986	0.779336	0.88111	0.635039	Inf	1
MA0491.2_JUND	7	2.44482	2.63425e-09	2.45556	1.92887	Inf	1.99997e-08
MA0491.2_JUND	8	1.38385	0.143491	1.39169	0.838242	Inf	0.374363
MA0492.1_JUND.var.2.	1	0.492673	1	0.491443	0.409457	Inf	1
MA0492.1_JUND.var.2.	2	0.633972	0.99995	0.632395	0.508618	Inf	1
MA0492.1_JUND.var.2.	3	1.94303	5.09536e-11	1.94642	1.64799	Inf	4.41075e-10
MA0492.1_JUND.var.2.	4	0.920085	0.743593	0.919176	0.717289	Inf	1
MA0492.1_JUND.var.2.	5	2.59539	7.38013e-14	2.60402	2.1265	Inf	7.43001e-13
MA0492.1_JUND.var.2.	6	0.612259	0.990817	0.606273	0.391872	Inf	1
MA0492.1_JUND.var.2.	7	1.53004	0.0134673	1.53523	1.11768	Inf	0.0435774
MA0492.1_JUND.var.2.	8	0.999917	0.552211	0.99674	0.510345	Inf	1
MA0495.3_MAFF	1	0.199976	1	0.198629	0.157187	Inf	1
MA0495.3_MAFF	2	0.746927	0.997227	0.745938	0.616443	Inf	1
MA0495.3_MAFF	3	1.68452	5.70805e-08	1.68661	1.43689	Inf	3.78345e-07
MA0495.3_MAFF	4	0.822711	0.935252	0.821418	0.645776	Inf	1
MA0495.3_MAFF	5	4.34161	4.5203e-41	4.35495	3.68167	Inf	1.37897e-39
MA0495.3_MAFF	6	0.668173	0.983288	0.663717	0.451509	Inf	1
MA0495.3_MAFF	7	2.7168	3.24308e-11	2.72973	2.14926	Inf	2.85617e-10
MA0495.3_MAFF	8	1.68841	0.032959	1.7035	1.05862	Inf	0.0986262
MA0496.3_MAFK	1	0.475623	1	0.475079	0.420447	Inf	1
MA0496.3_MAFK	2	0.869406	0.96908	0.869115	0.762246	Inf	1
MA0496.3_MAFK	3	1.73434	1.8293e-14	1.73557	1.54238	Inf	1.9219e-13
MA0496.3_MAFK	4	0.747897	0.998389	0.747037	0.624944	Inf	1
MA0496.3_MAFK	5	1.94425	3.20113e-12	1.94712	1.6672	Inf	2.95813e-11
MA0496.3_MAFK	6	0.930036	0.725401	0.92932	0.734309	Inf	1
MA0496.3_MAFK	7	2.14786	2.32289e-10	2.15349	1.77045	Inf	1.91271e-09
MA0496.3_MAFK	8	1.62235	0.0117921	1.63058	1.14415	Inf	0.0385757
MA0497.1_MEF2C	1	0.219053	1	0.218323	0.185163	Inf	1
MA0497.1_MEF2C	2	0.626988	1	0.626243	0.538185	Inf	1
MA0497.1_MEF2C	3	1.21116	0.00879653	1.2115	1.06054	Inf	0.0293837
MA0497.1_MEF2C	4	0.579641	1	0.578146	0.470405	Inf	1
MA0497.1_MEF2C	5	7.8095	3.5887e-137	7.82454	6.88206	Inf	2.08887e-135
MA0497.1_MEF2C	6	0.610682	0.999459	0.607804	0.452571	Inf	1
MA0497.1_MEF2C	7	4.33561	9.41303e-40	4.34969	3.66255	Inf	2.78758e-38
MA0497.1_MEF2C	8	1.025	0.496817	1.02422	0.654749	Inf	1
MA0498.2_MEIS1	1	0.549848	1	0.549211	0.480425	Inf	1
MA0498.2_MEIS1	2	0.717084	0.99992	0.716375	0.6119	Inf	1
MA0498.2_MEIS1	3	1.41252	2.07946e-05	1.41337	1.23087	Inf	0.000102735
MA0498.2_MEIS1	4	0.758395	0.993899	0.757309	0.618808	Inf	1
MA0498.2_MEIS1	5	3.07871	2.21438e-30	3.08548	2.64604	Inf	4.77175e-29
MA0498.2_MEIS1	6	0.698284	0.989239	0.695583	0.513626	Inf	1
MA0498.2_MEIS1	7	2.21114	2.24256e-09	2.21824	1.78891	Inf	1.71806e-08
MA0498.2_MEIS1	8	0.752567	0.87083	0.745049	0.421684	Inf	1
MA0499.2_MYOD1	1	0.925913	0.922895	0.925821	0.84393	Inf	1
MA0499.2_MYOD1	2	0.900543	0.946386	0.900373	0.804311	Inf	1
MA0499.2_MYOD1	3	0.945447	0.798261	0.945327	0.83967	Inf	1
MA0499.2_MYOD1	4	0.49871	1	0.497562	0.416455	Inf	1
MA0499.2_MYOD1	5	2.26022	1.27149e-22	2.26322	1.97928	Inf	1.98729e-21
MA0499.2_MYOD1	6	0.909191	0.805884	0.908628	0.740019	Inf	1
MA0499.2_MYOD1	7	1.6835	2.81182e-06	1.68633	1.39887	Inf	1.52742e-05
MA0499.2_MYOD1	8	1.1786	0.223924	1.18016	0.833016	Inf	0.557224
MA0500.2_MYOG	1	1.28506	7.76527e-06	1.28531	1.16765	Inf	4.00849e-05
MA0500.2_MYOG	2	1.0841	0.127802	1.08418	0.96513	Inf	0.337428
MA0500.2_MYOG	3	0.977817	0.630525	0.977703	0.861435	Inf	1
MA0500.2_MYOG	4	0.314182	1	0.312344	0.246622	Inf	1
MA0500.2_MYOG	5	1.21428	0.028016	1.21478	1.02738	Inf	0.0850559
MA0500.2_MYOG	6	0.931905	0.730826	0.931298	0.747436	Inf	1
MA0500.2_MYOG	7	1.09515	0.263793	1.0954	0.870456	Inf	0.642543
MA0500.2_MYOG	8	0.788639	0.869066	0.784289	0.50171	Inf	1
MA0501.1_MAF..NFE2	1	0.370818	1	0.369871	0.314278	Inf	1
MA0501.1_MAF..NFE2	2	0.735324	0.999441	0.73453	0.620041	Inf	1
MA0501.1_MAF..NFE2	3	1.92364	1.43089e-14	1.92598	1.67596	Inf	1.50959e-13
MA0501.1_MAF..NFE2	4	0.93238	0.743069	0.931834	0.760997	Inf	1
MA0501.1_MAF..NFE2	5	2.52944	1.08072e-17	2.53546	2.13504	Inf	1.34136e-16
MA0501.1_MAF..NFE2	6	0.837041	0.873152	0.835093	0.616069	Inf	1
MA0501.1_MAF..NFE2	7	1.71405	0.000247101	1.7191	1.33648	Inf	0.00108433
MA0501.1_MAF..NFE2	8	2.00941	0.00179977	2.0269	1.36849	Inf	0.00673906
MA0502.2_NFYB	1	2.08615	1.88464e-37	2.08752	1.89696	Inf	5.13108e-36
MA0502.2_NFYB	2	0.727856	0.999989	0.72739	0.637471	Inf	1
MA0502.2_NFYB	3	0.772885	0.999492	0.772415	0.672571	Inf	1
MA0502.2_NFYB	4	0.325817	1	0.323915	0.255176	Inf	1
MA0502.2_NFYB	5	1.05981	0.303622	1.05984	0.886294	Inf	0.72763
MA0502.2_NFYB	6	0.642147	0.999398	0.639954	0.492767	Inf	1
MA0502.2_NFYB	7	0.999132	0.5247	0.998779	0.783326	Inf	1
MA0502.2_NFYB	8	0.830535	0.813909	0.826739	0.528791	Inf	1
MA0504.1_NR2C2	1	1.8037	9.17489e-33	1.80445	1.66201	Inf	2.1813e-31
MA0504.1_NR2C2	2	0.717687	1	0.717321	0.641866	Inf	1
MA0504.1_NR2C2	3	0.839604	0.996133	0.839366	0.749081	Inf	1
MA0504.1_NR2C2	4	0.39765	1	0.39647	0.331636	Inf	1
MA0504.1_NR2C2	5	1.3084	0.00100581	1.30905	1.13429	Inf	0.0039896
MA0504.1_NR2C2	6	0.80709	0.97507	0.806219	0.660897	Inf	1
MA0504.1_NR2C2	7	0.943807	0.703207	0.943336	0.765482	Inf	1
MA0504.1_NR2C2	8	0.728859	0.94886	0.724991	0.49091	Inf	1
MA0506.1_NRF1	1	12.7024	0	12.7143	11.7707	Inf	0
MA0506.1_NRF1	2	0.456183	1	0.455877	0.414882	Inf	1
MA0506.1_NRF1	3	0.300931	1	0.300529	0.268305	Inf	1
MA0506.1_NRF1	4	0.0743027	1	0.0736712	0.0571446	Inf	1
MA0506.1_NRF1	5	0.14306	1	0.142064	0.112828	Inf	1
MA0506.1_NRF1	6	0.399108	1	0.397867	0.32998	Inf	1
MA0506.1_NRF1	7	0.381647	1	0.380087	0.30758	Inf	1
MA0506.1_NRF1	8	0.768301	0.957998	0.766455	0.575188	Inf	1
MA0507.1_POU2F2	1	0.319342	1	0.318213	0.264983	Inf	1
MA0507.1_POU2F2	2	0.495966	1	0.494383	0.401472	Inf	1
MA0507.1_POU2F2	3	1.64456	5.09702e-08	1.64632	1.41373	Inf	3.39623e-07
MA0507.1_POU2F2	4	1.05437	0.346249	1.05433	0.857974	Inf	0.802473
MA0507.1_POU2F2	5	4.15902	4.7393e-42	4.17071	3.54873	Inf	1.47238e-40
MA0507.1_POU2F2	6	0.510292	0.999715	0.504554	0.334087	Inf	1
MA0507.1_POU2F2	7	2.3636	5.28211e-09	2.37337	1.87127	Inf	3.88788e-08
MA0507.1_POU2F2	8	2.3055	0.000293121	2.32919	1.57139	Inf	0.00127523
MA0508.3_PRDM1	1	0.664846	1	0.664624	0.608817	Inf	1
MA0508.3_PRDM1	2	0.602218	1	0.601796	0.53788	Inf	1
MA0508.3_PRDM1	3	1.22511	0.000466223	1.22534	1.10747	Inf	0.00195281
MA0508.3_PRDM1	4	0.61913	1	0.618447	0.53452	Inf	1
MA0508.3_PRDM1	5	5.55312	2.60611e-125	5.56192	4.94782	Inf	1.43449e-123
MA0508.3_PRDM1	6	0.54431	1	0.542597	0.435003	Inf	1
MA0508.3_PRDM1	7	1.44769	0.000317853	1.44927	1.21266	Inf	0.00137339
MA0508.3_PRDM1	8	1.7206	0.000739874	1.72739	1.30256	Inf	0.00301426
MA0509.2_RFX1	1	1.00836	0.467304	1.00833	0.892651	Inf	1
MA0509.2_RFX1	2	0.645297	0.999999	0.644384	0.54471	Inf	1
MA0509.2_RFX1	3	1.27693	0.00283727	1.2775	1.10435	Inf	0.0103292
MA0509.2_RFX1	4	0.631043	0.999945	0.629367	0.503115	Inf	1
MA0509.2_RFX1	5	1.82004	4.66818e-08	1.82334	1.52197	Inf	3.12281e-07
MA0509.2_RFX1	6	0.74576	0.96934	0.743294	0.548638	Inf	1
MA0509.2_RFX1	7	1.39969	0.0160845	1.40225	1.08211	Inf	0.0513568
MA0509.2_RFX1	8	1.39073	0.104667	1.39712	0.902588	Inf	0.282431
MA0510.2_RFX5	1	1.75286	2.46573e-12	1.75476	1.53307	Inf	2.2953e-11
MA0510.2_RFX5	2	0.549176	1	0.547588	0.443671	Inf	1
MA0510.2_RFX5	3	1.18424	0.0543019	1.18464	0.995786	Inf	0.155008
MA0510.2_RFX5	4	0.355524	1	0.351554	0.248756	Inf	1
MA0510.2_RFX5	5	1.11802	0.236166	1.1183	0.87088	Inf	0.583957
MA0510.2_RFX5	6	0.594892	0.996158	0.58963	0.394096	Inf	1
MA0510.2_RFX5	7	0.924329	0.683543	0.922476	0.640944	Inf	1
MA0510.2_RFX5	8	1.5415	0.0698573	1.55321	0.951033	Inf	0.195879
MA0511.2_RUNX2	1	0.727374	0.999883	0.726739	0.624063	Inf	1
MA0511.2_RUNX2	2	0.893851	0.872073	0.893346	0.747035	Inf	1
MA0511.2_RUNX2	3	1.37917	0.000784683	1.38026	1.16755	Inf	0.0031713
MA0511.2_RUNX2	4	0.576685	0.999944	0.573995	0.434799	Inf	1
MA0511.2_RUNX2	5	2.04716	7.90074e-09	2.05246	1.67627	Inf	5.73199e-08
MA0511.2_RUNX2	6	0.777133	0.921605	0.773974	0.542184	Inf	1
MA0511.2_RUNX2	7	1.4462	0.0211887	1.44999	1.07361	Inf	0.0654266
MA0511.2_RUNX2	8	1.45262	0.109374	1.4624	0.88063	Inf	0.29352
MA0513.1_SMAD2..SMAD3..SMAD4	1	0.77591	0.999998	0.775712	0.705983	Inf	1
MA0513.1_SMAD2..SMAD3..SMAD4	2	0.868728	0.984691	0.868524	0.775885	Inf	1
MA0513.1_SMAD2..SMAD3..SMAD4	3	1.05154	0.238545	1.05156	0.937988	Inf	0.588752
MA0513.1_SMAD2..SMAD3..SMAD4	4	0.641004	1	0.640174	0.545349	Inf	1
MA0513.1_SMAD2..SMAD3..SMAD4	5	2.78859	3.88437e-37	2.79264	2.45617	Inf	1.03529e-35
MA0513.1_SMAD2..SMAD3..SMAD4	6	0.947538	0.697386	0.947109	0.775235	Inf	1
MA0513.1_SMAD2..SMAD3..SMAD4	7	1.23872	0.0407107	1.2396	1.01203	Inf	0.11993
MA0513.1_SMAD2..SMAD3..SMAD4	8	1.32539	0.0793449	1.32871	0.954354	Inf	0.219984
MA0516.2_SP2	1	7.6474	0	7.65102	7.1261	Inf	0
MA0516.2_SP2	2	0.491888	1	0.491622	0.450048	Inf	1
MA0516.2_SP2	3	0.384769	1	0.384437	0.347862	Inf	1
MA0516.2_SP2	4	0.0852424	1	0.0846915	0.068128	Inf	1
MA0516.2_SP2	5	0.789541	0.999536	0.78923	0.697499	Inf	1
MA0516.2_SP2	6	0.374037	1	0.372911	0.311501	Inf	1
MA0516.2_SP2	7	0.46247	1	0.461214	0.382422	Inf	1
MA0516.2_SP2	8	1.16598	0.164859	1.16705	0.904454	Inf	0.425075
MA0517.1_STAT1..STAT2	1	0.39407	1	0.393689	0.354525	Inf	1
MA0517.1_STAT1..STAT2	2	0.448062	1	0.447422	0.392189	Inf	1
MA0517.1_STAT1..STAT2	3	1.33441	3.20008e-06	1.3348	1.20163	Inf	1.72763e-05
MA0517.1_STAT1..STAT2	4	0.69311	0.999994	0.692446	0.595847	Inf	1
MA0517.1_STAT1..STAT2	5	7.03534	1.51999e-156	7.04601	6.26026	Inf	9.62155e-155
MA0517.1_STAT1..STAT2	6	0.528028	1	0.525973	0.413399	Inf	1
MA0517.1_STAT1..STAT2	7	4.19308	1.76554e-49	4.20441	3.60131	Inf	6.38622e-48
MA0517.1_STAT1..STAT2	8	1.648	0.00289502	1.65458	1.22636	Inf	0.0105092
MA0522.3_TCF3	1	1.70641	4.85172e-31	1.70698	1.58103	Inf	1.07289e-29
MA0522.3_TCF3	2	0.962778	0.755636	0.962715	0.874705	Inf	1
MA0522.3_TCF3	3	0.677765	1	0.677398	0.60645	Inf	1
MA0522.3_TCF3	4	0.279993	1	0.278898	0.231755	Inf	1
MA0522.3_TCF3	5	1.23539	0.00500596	1.23581	1.07929	Inf	0.0175434
MA0522.3_TCF3	6	0.943941	0.731266	0.943673	0.793156	Inf	1
MA0522.3_TCF3	7	0.963845	0.648171	0.963544	0.795794	Inf	1
MA0522.3_TCF3	8	1.65835	0.00116588	1.66423	1.26359	Inf	0.00454154
MA0523.1_TCF7L2	1	0.362851	1	0.361913	0.307589	Inf	1
MA0523.1_TCF7L2	2	0.604794	1	0.603695	0.504418	Inf	1
MA0523.1_TCF7L2	3	1.64863	5.59268e-09	1.65019	1.43099	Inf	4.1105e-08
MA0523.1_TCF7L2	4	0.840322	0.936859	0.839415	0.681197	Inf	1
MA0523.1_TCF7L2	5	4.32937	4.86367e-50	4.3402	3.72891	Inf	1.78475e-48
MA0523.1_TCF7L2	6	0.613295	0.997589	0.609354	0.430228	Inf	1
MA0523.1_TCF7L2	7	1.93004	4.9177e-06	1.9364	1.524	Inf	2.5995e-05
MA0523.1_TCF7L2	8	1.52787	0.052875	1.53731	0.992738	Inf	0.151191
MA0524.2_TFAP2C	1	3.18535	8.6211e-148	3.18696	2.95699	Inf	5.25991e-146
MA0524.2_TFAP2C	2	0.751665	1	0.751419	0.681354	Inf	1
MA0524.2_TFAP2C	3	0.552951	1	0.552505	0.49348	Inf	1
MA0524.2_TFAP2C	4	0.155722	1	0.154668	0.123049	Inf	1
MA0524.2_TFAP2C	5	0.61405	1	0.61317	0.522668	Inf	1
MA0524.2_TFAP2C	6	1.14277	0.0854394	1.14304	0.973865	Inf	0.235144
MA0524.2_TFAP2C	7	0.611774	0.99999	0.610273	0.492379	Inf	1
MA0524.2_TFAP2C	8	0.748459	0.952556	0.745674	0.531662	Inf	1
MA0525.2_TP63	1	0.502276	1	0.500195	0.393876	Inf	1
MA0525.2_TP63	2	0.578468	0.999821	0.575387	0.426967	Inf	1
MA0525.2_TP63	3	1.35684	0.0163669	1.35876	1.07269	Inf	0.0521364
MA0525.2_TP63	4	0.917882	0.709122	0.916255	0.660458	Inf	1
MA0525.2_TP63	5	3.14521	1.86876e-13	3.16261	2.47407	Inf	1.84112e-12
MA0525.2_TP63	6	0.554987	0.985487	0.54321	0.290917	Inf	1
MA0525.2_TP63	7	2.41097	2.06295e-05	2.43072	1.72564	Inf	0.000102019
MA0525.2_TP63	8	1.71894	0.0860221	1.74676	0.891374	Inf	0.236619
MA0526.3_USF2	1	0.817531	0.994604	0.817114	0.711978	Inf	1
MA0526.3_USF2	2	0.665705	0.999976	0.664654	0.553938	Inf	1
MA0526.3_USF2	3	1.18695	0.0404361	1.18731	1.00988	Inf	0.119259
MA0526.3_USF2	4	0.91318	0.789036	0.912491	0.738007	Inf	1
MA0526.3_USF2	5	2.33099	9.30381e-14	2.33677	1.94833	Inf	9.29127e-13
MA0526.3_USF2	6	0.68089	0.985934	0.677258	0.477901	Inf	1
MA0526.3_USF2	7	1.25107	0.105721	1.25275	0.931919	Inf	0.284684
MA0526.3_USF2	8	1.59804	0.0406881	1.60957	1.02732	Inf	0.11993
MA0527.1_ZBTB33	1	5.02371	2.09148e-103	5.03464	4.41201	Inf	1.03836e-101
MA0527.1_ZBTB33	2	0.557197	1	0.555925	0.460058	Inf	1
MA0527.1_ZBTB33	3	0.531786	1	0.530223	0.430855	Inf	1
MA0527.1_ZBTB33	4	0.175526	1	0.171576	0.110034	Inf	1
MA0527.1_ZBTB33	5	0.202907	1	0.197271	0.118335	Inf	1
MA0527.1_ZBTB33	6	0.259929	1	0.252151	0.144245	Inf	1
MA0527.1_ZBTB33	7	0.404878	0.999982	0.397124	0.242137	Inf	1
MA0527.1_ZBTB33	8	0.685441	0.909508	0.674193	0.345712	Inf	1
MA0528.2_ZNF263	1	3.41414	3.06981e-217	3.41552	3.19504	Inf	2.39161e-215
MA0528.2_ZNF263	2	0.637713	1	0.637551	0.590064	Inf	1
MA0528.2_ZNF263	3	0.532972	1	0.53275	0.489951	Inf	1
MA0528.2_ZNF263	4	0.167659	1	0.167318	0.146622	Inf	1
MA0528.2_ZNF263	5	2.52249	8.53335e-41	2.52574	2.23942	Inf	2.55698e-39
MA0528.2_ZNF263	6	0.806249	0.996749	0.805896	0.703155	Inf	1
MA0528.2_ZNF263	7	0.647271	1	0.646561	0.554118	Inf	1
MA0528.2_ZNF263	8	0.893602	0.804623	0.892927	0.696865	Inf	1
MA0592.3_ESRRA	1	0.575552	1	0.57489	0.500903	Inf	1
MA0592.3_ESRRA	2	0.729172	0.999737	0.728428	0.618709	Inf	1
MA0592.3_ESRRA	3	1.38582	0.000100585	1.38667	1.20048	Inf	0.000465172
MA0592.3_ESRRA	4	0.637516	0.999912	0.635828	0.507391	Inf	1
MA0592.3_ESRRA	5	2.83832	3.29565e-24	2.8447	2.42027	Inf	5.54457e-23
MA0592.3_ESRRA	6	0.85438	0.854506	0.852729	0.638524	Inf	1
MA0592.3_ESRRA	7	2.13985	3.45949e-08	2.14701	1.71457	Inf	2.34837e-07
MA0592.3_ESRRA	8	1.34638	0.135847	1.35205	0.863543	Inf	0.357181
MA0593.1_FOXP2	1	0.465217	1	0.464291	0.396392	Inf	1
MA0593.1_FOXP2	2	0.688156	0.999916	0.687166	0.573875	Inf	1
MA0593.1_FOXP2	3	1.49112	8.82888e-06	1.49239	1.28139	Inf	4.53903e-05
MA0593.1_FOXP2	4	0.628134	0.999833	0.6261	0.489275	Inf	1
MA0593.1_FOXP2	5	3.89735	4.04888e-39	3.90806	3.32881	Inf	1.15839e-37
MA0593.1_FOXP2	6	0.581541	0.998398	0.576857	0.396002	Inf	1
MA0593.1_FOXP2	7	2.15398	1.78146e-07	2.16224	1.70032	Inf	1.11237e-06
MA0593.1_FOXP2	8	1.23219	0.254686	1.23598	0.744822	Inf	0.622156
MA0594.2_HOXA9	1	0.663083	0.960039	0.656303	0.403681	Inf	1
MA0594.2_HOXA9	2	0.708469	0.89801	0.698399	0.374644	Inf	1
MA0594.2_HOXA9	3	1.87779	0.0120007	1.89888	1.18868	Inf	0.0392329
MA0594.2_HOXA9	4	0.474846	0.974513	0.445566	0.148259	Inf	1
MA0594.2_HOXA9	5	1.78331	0.0675714	1.81327	0.941823	Inf	0.189995
MA0594.2_HOXA9	6	0.53081	0.919186	0.477198	0.0831504	Inf	1
MA0594.2_HOXA9	7	2.17973	0.0468327	2.24717	1.01569	Inf	0.135987
MA0594.2_HOXA9	8	1.58601	0.344174	1.66813	0.289253	Inf	0.798513
MA0595.1_SREBF1	1	0.966405	0.705145	0.966325	0.862549	Inf	1
MA0595.1_SREBF1	2	0.838698	0.985008	0.838295	0.726727	Inf	1
MA0595.1_SREBF1	3	0.79362	0.996005	0.793053	0.679253	Inf	1
MA0595.1_SREBF1	4	0.446587	1	0.44451	0.350364	Inf	1
MA0595.1_SREBF1	5	2.62195	2.18578e-23	2.62708	2.25403	Inf	3.52798e-22
MA0595.1_SREBF1	6	0.975865	0.59084	0.975319	0.760084	Inf	1
MA0595.1_SREBF1	7	1.83731	3.50777e-06	1.84197	1.48023	Inf	1.88171e-05
MA0595.1_SREBF1	8	1.03609	0.481181	1.03545	0.653668	Inf	1
MA0596.1_SREBF2	1	0.761844	0.999868	0.761429	0.668808	Inf	1
MA0596.1_SREBF2	2	0.74772	0.999316	0.747014	0.635058	Inf	1
MA0596.1_SREBF2	3	0.905868	0.862275	0.90548	0.769315	Inf	1
MA0596.1_SREBF2	4	0.547151	0.999999	0.545064	0.428202	Inf	1
MA0596.1_SREBF2	5	2.8845	6.17345e-25	2.89095	2.46046	Inf	1.06697e-23
MA0596.1_SREBF2	6	0.998335	0.528549	0.997817	0.7606	Inf	1
MA0596.1_SREBF2	7	2.41242	7.42318e-11	2.42101	1.94882	Inf	6.31781e-10
MA0596.1_SREBF2	8	1.19807	0.273278	1.20076	0.747312	Inf	0.664368
MA0597.1_THAP1	1	0.943567	0.826641	0.943467	0.847179	Inf	1
MA0597.1_THAP1	2	0.946372	0.775033	0.946223	0.830719	Inf	1
MA0597.1_THAP1	3	1.15602	0.0340984	1.15627	1.01423	Inf	0.101753
MA0597.1_THAP1	4	0.531583	1	0.530031	0.430888	Inf	1
MA0597.1_THAP1	5	1.65606	3.19157e-07	1.65811	1.40696	Inf	1.94023e-06
MA0597.1_THAP1	6	0.965264	0.624834	0.964732	0.762125	Inf	1
MA0597.1_THAP1	7	1.07169	0.335557	1.07178	0.833701	Inf	0.784515
MA0597.1_THAP1	8	1.4896	0.0370533	1.49621	1.03237	Inf	0.109923
MA0598.3_EHF	1	0.491642	1	0.49143	0.453712	Inf	1
MA0598.3_EHF	2	0.161667	1	0.161217	0.139289	Inf	1
MA0598.3_EHF	3	13.5181	0	13.5307	12.3252	Inf	0
MA0598.3_EHF	4	0.114281	1	0.113423	0.0893983	Inf	1
MA0598.3_EHF	5	1.50513	1.49636e-08	1.50602	1.33389	Inf	1.05244e-07
MA0598.3_EHF	6	0.616569	1	0.615507	0.514826	Inf	1
MA0598.3_EHF	7	2.11638	3.91474e-16	2.11995	1.81952	Inf	4.47499e-15
MA0598.3_EHF	8	1.47025	0.00764815	1.474	1.13147	Inf	0.0258719
MA0599.1_KLF5	1	19.1161	0	19.1255	17.656	Inf	0
MA0599.1_KLF5	2	0.340878	1	0.3406	0.309505	Inf	1
MA0599.1_KLF5	3	0.191968	1	0.191617	0.169533	Inf	1
MA0599.1_KLF5	4	0.00834342	1	0.00793604	0.00370829	Inf	1
MA0599.1_KLF5	5	0.892512	0.948653	0.892311	0.790749	Inf	1
MA0599.1_KLF5	6	0.191401	1	0.190162	0.151008	Inf	1
MA0599.1_KLF5	7	0.276044	1	0.274552	0.21975	Inf	1
MA0599.1_KLF5	8	0.543798	0.999943	0.540795	0.400336	Inf	1
MA0600.2_RFX2	1	1.76224	4.54462e-11	1.76446	1.52559	Inf	3.96109e-10
MA0600.2_RFX2	2	0.546956	1	0.545081	0.433704	Inf	1
MA0600.2_RFX2	3	1.31751	0.00614982	1.31853	1.0994	Inf	0.0211855
MA0600.2_RFX2	4	0.227994	1	0.222542	0.138313	Inf	1
MA0600.2_RFX2	5	1.20125	0.125523	1.20219	0.924503	Inf	0.332279
MA0600.2_RFX2	6	0.537556	0.998028	0.53055	0.333958	Inf	1
MA0600.2_RFX2	7	0.920116	0.683277	0.917856	0.617592	Inf	1
MA0600.2_RFX2	8	1.21335	0.309278	1.21745	0.668816	Inf	0.737721
MA0605.2_ATF3	1	1.56143	3.27711e-06	1.56339	1.32614	Inf	1.76358e-05
MA0605.2_ATF3	2	0.520888	0.999999	0.518362	0.397862	Inf	1
MA0605.2_ATF3	3	1.33879	0.00898561	1.34015	1.09323	Inf	0.0299757
MA0605.2_ATF3	4	0.313732	1	0.307418	0.193739	Inf	1
MA0605.2_ATF3	5	1.44141	0.0142905	1.44459	1.09643	Inf	0.0460644
MA0605.2_ATF3	6	0.485776	0.998275	0.475822	0.271359	Inf	1
MA0605.2_ATF3	7	1.24766	0.175956	1.25015	0.846616	Inf	0.451161
MA0605.2_ATF3	8	0.837566	0.731489	0.82546	0.353659	Inf	1
MA0609.2_CREM	1	1.62626	4.32109e-08	1.62814	1.39978	Inf	2.90212e-07
MA0609.2_CREM	2	0.514552	1	0.512407	0.401869	Inf	1
MA0609.2_CREM	3	1.36557	0.00290748	1.36685	1.13453	Inf	0.0105469
MA0609.2_CREM	4	0.506366	0.999985	0.502485	0.360931	Inf	1
MA0609.2_CREM	5	0.939116	0.67119	0.937919	0.693661	Inf	1
MA0609.2_CREM	6	0.544454	0.996993	0.53704	0.332733	Inf	1
MA0609.2_CREM	7	1.18134	0.231113	1.18267	0.820278	Inf	0.572582
MA0609.2_CREM	8	0.82227	0.755187	0.811447	0.374473	Inf	1
MA0610.1_DMRT3	1	0.244673	1	0.241644	0.173376	Inf	1
MA0610.1_DMRT3	2	0.778152	0.953899	0.776135	0.58479	Inf	1
MA0610.1_DMRT3	3	1.26465	0.0649755	1.26612	0.980127	Inf	0.183771
MA0610.1_DMRT3	4	0.873865	0.782741	0.871495	0.610765	Inf	1
MA0610.1_DMRT3	5	5.41463	7.98484e-30	5.44701	4.33795	Inf	1.67088e-28
MA0610.1_DMRT3	6	0.562365	0.979549	0.549354	0.282815	Inf	1
MA0610.1_DMRT3	7	1.69492	0.0190259	1.70693	1.11908	Inf	0.0594001
MA0610.1_DMRT3	8	1.93307	0.0487276	1.97181	1.00524	Inf	0.140362
MA0612.2_EMX1	1	0.35853	0.999991	0.350102	0.207429	Inf	1
MA0612.2_EMX1	2	0.860693	0.756542	0.856234	0.522469	Inf	1
MA0612.2_EMX1	3	1.41156	0.0977121	1.41866	0.912323	Inf	0.265553
MA0612.2_EMX1	4	0.718893	0.868848	0.705902	0.341244	Inf	1
MA0612.2_EMX1	5	3.40008	5.13528e-06	3.45943	2.22008	Inf	2.69803e-05
MA0612.2_EMX1	6	0.767132	0.782285	0.744316	0.248781	Inf	1
MA0612.2_EMX1	7	2.16731	0.0281848	2.21952	1.1195	Inf	0.0854657
MA0612.2_EMX1	8	1.25116	0.472374	1.27022	0.221167	Inf	1
MA0613.1_FOXG1	1	0.416013	1	0.41311	0.310706	Inf	1
MA0613.1_FOXG1	2	0.702197	0.986028	0.699354	0.512934	Inf	1
MA0613.1_FOXG1	3	1.63303	0.000621988	1.63748	1.27483	Inf	0.00255454
MA0613.1_FOXG1	4	0.719957	0.949898	0.715265	0.474927	Inf	1
MA0613.1_FOXG1	5	3.90598	1.4207e-16	3.93281	3.04185	Inf	1.67312e-15
MA0613.1_FOXG1	6	0.554115	0.977472	0.539473	0.264837	Inf	1
MA0613.1_FOXG1	7	1.12355	0.383351	1.12418	0.652884	Inf	0.876429
MA0613.1_FOXG1	8	2.1404	0.0286	2.19013	1.11544	Inf	0.0865177
MA0616.2_HES2	1	3.5703	2.90369e-82	3.57501	3.19346	Inf	1.32471e-80
MA0616.2_HES2	2	0.586377	1	0.58544	0.496206	Inf	1
MA0616.2_HES2	3	0.569504	1	0.568367	0.474967	Inf	1
MA0616.2_HES2	4	0.151343	1	0.148209	0.0975411	Inf	1
MA0616.2_HES2	5	0.782564	0.974684	0.78121	0.618573	Inf	1
MA0616.2_HES2	6	0.338931	1	0.333424	0.218758	Inf	1
MA0616.2_HES2	7	0.557059	0.999412	0.552497	0.382084	Inf	1
MA0616.2_HES2	8	1.3193	0.141302	1.32401	0.86458	Inf	0.369413
MA0618.1_LBX1	1	0.36984	1	0.366667	0.270735	Inf	1
MA0618.1_LBX1	2	0.502195	0.999943	0.497574	0.34611	Inf	1
MA0618.1_LBX1	3	1.61341	0.00102873	1.61787	1.25238	Inf	0.00405094
MA0618.1_LBX1	4	0.825805	0.843009	0.822452	0.555337	Inf	1
MA0618.1_LBX1	5	4.57612	1.10921e-20	4.60788	3.58228	Inf	1.58227e-19
MA0618.1_LBX1	6	0.505433	0.986518	0.488601	0.226348	Inf	1
MA0618.1_LBX1	7	1.96872	0.00435127	1.9871	1.29995	Inf	0.0153767
MA0618.1_LBX1	8	1.21337	0.396909	1.22046	0.472157	Inf	0.899708
MA0620.3_MITF	1	0.917059	0.786423	0.916558	0.748376	Inf	1
MA0620.3_MITF	2	0.675619	0.996414	0.673226	0.510226	Inf	1
MA0620.3_MITF	3	1.22095	0.086315	1.22196	0.960151	Inf	0.237167
MA0620.3_MITF	4	0.636717	0.991896	0.632102	0.432103	Inf	1
MA0620.3_MITF	5	2.699	3.85019e-10	2.71323	2.10453	Inf	3.11958e-09
MA0620.3_MITF	6	0.434399	0.998086	0.419844	0.206527	Inf	1
MA0620.3_MITF	7	1.08881	0.409254	1.08866	0.671096	Inf	0.920686
MA0620.3_MITF	8	1.29316	0.30292	1.30294	0.599807	Inf	0.726665
MA0623.2_NEUROG1	1	0.242857	1	0.238561	0.159363	Inf	1
MA0623.2_NEUROG1	2	0.636214	0.992844	0.631889	0.437454	Inf	1
MA0623.2_NEUROG1	3	1.68239	0.00113401	1.68848	1.27427	Inf	0.00442423
MA0623.2_NEUROG1	4	0.943196	0.638546	0.940954	0.62183	Inf	1
MA0623.2_NEUROG1	5	4.61558	1.33466e-17	4.65439	3.52568	Inf	1.6525e-16
MA0623.2_NEUROG1	6	0.283157	0.999243	0.253353	0.0683821	Inf	1
MA0623.2_NEUROG1	7	2.07419	0.00469947	2.09837	1.32174	Inf	0.016515
MA0623.2_NEUROG1	8	1.78796	0.121214	1.83329	0.780988	Inf	0.32188
MA0625.1_NFATC3	1	0.355903	1	0.354932	0.30063	Inf	1
MA0625.1_NFATC3	2	0.494234	1	0.49283	0.405023	Inf	1
MA0625.1_NFATC3	3	1.76275	4.96404e-11	1.76464	1.53065	Inf	4.31923e-10
MA0625.1_NFATC3	4	1.06291	0.310461	1.06293	0.87529	Inf	0.7395
MA0625.1_NFATC3	5	3.55875	4.13239e-35	3.56752	3.04266	Inf	1.06226e-33
MA0625.1_NFATC3	6	0.517439	0.999822	0.512414	0.349073	Inf	1
MA0625.1_NFATC3	7	2.6692	8.5904e-13	2.67959	2.15531	Inf	8.19242e-12
MA0625.1_NFATC3	8	1.57389	0.0418258	1.58438	1.02303	Inf	0.122857
MA0627.2_POU2F3	1	0.278084	1	0.276881	0.227621	Inf	1
MA0627.2_POU2F3	2	0.486646	1	0.484981	0.391838	Inf	1
MA0627.2_POU2F3	3	1.62683	1.53966e-07	1.62859	1.39461	Inf	9.73389e-07
MA0627.2_POU2F3	4	1.05075	0.359694	1.0507	0.851895	Inf	0.828702
MA0627.2_POU2F3	5	4.80085	1.98751e-51	4.81445	4.10627	Inf	7.51099e-50
MA0627.2_POU2F3	6	0.476808	0.999876	0.470467	0.304545	Inf	1
MA0627.2_POU2F3	7	2.23129	1.06973e-07	2.2404	1.75192	Inf	6.87674e-07
MA0627.2_POU2F3	8	2.50367	6.84807e-05	2.53068	1.71927	Inf	0.000323193
MA0628.1_POU6F1	1	0.278454	1	0.272051	0.168281	Inf	1
MA0628.1_POU6F1	2	0.29524	0.999997	0.283603	0.144833	Inf	1
MA0628.1_POU6F1	3	2.07783	0.00013338	2.09233	1.50251	Inf	0.000610152
MA0628.1_POU6F1	4	1.27442	0.193731	1.27827	0.809685	Inf	0.492496
MA0628.1_POU6F1	5	4.23306	5.93558e-11	4.28632	3.02352	Inf	5.12058e-10
MA0628.1_POU6F1	6	0.67936	0.871009	0.658395	0.254791	Inf	1
MA0628.1_POU6F1	7	1.16589	0.401132	1.16845	0.536396	Inf	0.906037
MA0628.1_POU6F1	8	2.23222	0.072526	2.32709	0.894142	Inf	0.202912
MA0630.1_SHOX	1	0.328444	1	0.324239	0.22577	Inf	1
MA0630.1_SHOX	2	0.287063	1	0.279041	0.162126	Inf	1
MA0630.1_SHOX	3	1.716	0.000876723	1.72261	1.2955	Inf	0.00351244
MA0630.1_SHOX	4	0.691779	0.946842	0.685017	0.420747	Inf	1
MA0630.1_SHOX	5	4.35801	1.14739e-15	4.39611	3.30155	Inf	1.26038e-14
MA0630.1_SHOX	6	0.554632	0.963801	0.535299	0.229772	Inf	1
MA0630.1_SHOX	7	3.14874	2.50873e-06	3.19012	2.14915	Inf	1.37491e-05
MA0630.1_SHOX	8	2.85076	0.00540002	2.93964	1.49233	Inf	0.0187943
MA0632.2_TCFL5	1	8.27664	0	8.28495	7.55888	Inf	0
MA0632.2_TCFL5	2	0.415779	1	0.415157	0.364376	Inf	1
MA0632.2_TCFL5	3	0.301879	1	0.301074	0.256959	Inf	1
MA0632.2_TCFL5	4	0.0799407	1	0.0785237	0.0538484	Inf	1
MA0632.2_TCFL5	5	0.264503	1	0.262558	0.203083	Inf	1
MA0632.2_TCFL5	6	0.344669	1	0.34207	0.258699	Inf	1
MA0632.2_TCFL5	7	0.34988	1	0.346701	0.254138	Inf	1
MA0632.2_TCFL5	8	1.18779	0.194008	1.18933	0.860943	Inf	0.492954
MA0634.1_ALX3	1	0.248326	1	0.245789	0.182086	Inf	1
MA0634.1_ALX3	2	0.585975	0.999837	0.583119	0.437334	Inf	1
MA0634.1_ALX3	3	1.47156	0.00223951	1.47407	1.17794	Inf	0.00827198
MA0634.1_ALX3	4	0.80291	0.901752	0.800241	0.571807	Inf	1
MA0634.1_ALX3	5	4.17882	2.86497e-23	4.20091	3.36479	Inf	4.5912e-22
MA0634.1_ALX3	6	0.522438	0.992221	0.510543	0.273546	Inf	1
MA0634.1_ALX3	7	3.58861	5.05223e-12	3.61678	2.71275	Inf	4.63487e-11
MA0634.1_ALX3	8	2.20413	0.0111623	2.24504	1.26348	Inf	0.0366814
MA0635.1_BARHL2	1	0.222781	1	0.219233	0.150536	Inf	1
MA0635.1_BARHL2	2	0.508925	0.99992	0.504305	0.350709	Inf	1
MA0635.1_BARHL2	3	1.18072	0.169322	1.18165	0.890724	Inf	0.435472
MA0635.1_BARHL2	4	0.79832	0.876189	0.794526	0.531878	Inf	1
MA0635.1_BARHL2	5	5.92326	1.01629e-29	5.96272	4.6898	Inf	2.1179e-28
MA0635.1_BARHL2	6	0.802842	0.808246	0.795181	0.438688	Inf	1
MA0635.1_BARHL2	7	3.25698	6.32539e-08	3.29166	2.32499	Inf	4.16538e-07
MA0635.1_BARHL2	8	1.22735	0.387364	1.23542	0.477904	Inf	0.884006
MA0636.1_BHLHE41	1	2.33543	1.82098e-23	2.3394	2.02699	Inf	2.96509e-22
MA0636.1_BHLHE41	2	0.710226	0.998887	0.708989	0.57768	Inf	1
MA0636.1_BHLHE41	3	0.716232	0.997564	0.714827	0.574266	Inf	1
MA0636.1_BHLHE41	4	0.29265	1	0.287714	0.19084	Inf	1
MA0636.1_BHLHE41	5	1.08941	0.309841	1.08956	0.832019	Inf	0.738369
MA0636.1_BHLHE41	6	0.428989	0.999901	0.420552	0.251491	Inf	1
MA0636.1_BHLHE41	7	0.731083	0.932696	0.725984	0.468788	Inf	1
MA0636.1_BHLHE41	8	1.0695	0.466215	1.06893	0.568711	Inf	1
MA0637.1_CENPB	1	2.24927	2.93196e-12	2.25637	1.85013	Inf	2.71434e-11
MA0637.1_CENPB	2	0.468557	0.999997	0.4644	0.329751	Inf	1
MA0637.1_CENPB	3	0.884834	0.799311	0.883417	0.664006	Inf	1
MA0637.1_CENPB	4	0.36351	0.999994	0.354701	0.207046	Inf	1
MA0637.1_CENPB	5	1.07338	0.400288	1.07318	0.731435	Inf	0.904795
MA0637.1_CENPB	6	0.196229	0.999992	0.173401	0.0468887	Inf	1
MA0637.1_CENPB	7	1.56598	0.0419296	1.57556	1.02252	Inf	0.123019
MA0637.1_CENPB	8	1.0366	0.535919	1.03228	0.399801	Inf	1
MA0638.1_CREB3	1	2.04274	2.61195e-13	2.04678	1.73453	Inf	2.54363e-12
MA0638.1_CREB3	2	0.731786	0.992898	0.730208	0.576526	Inf	1
MA0638.1_CREB3	3	0.73905	0.987627	0.737271	0.572804	Inf	1
MA0638.1_CREB3	4	0.505728	0.999929	0.500956	0.346091	Inf	1
MA0638.1_CREB3	5	1.10858	0.30275	1.10882	0.811745	Inf	0.726599
MA0638.1_CREB3	6	0.295533	0.999988	0.281449	0.130859	Inf	1
MA0638.1_CREB3	7	0.947736	0.625267	0.945219	0.601273	Inf	1
MA0638.1_CREB3	8	0.864443	0.703186	0.853352	0.365551	Inf	1
MA0639.1_DBP	1	0.349026	0.999999	0.342071	0.213379	Inf	1
MA0639.1_DBP	2	0.42216	0.999474	0.410817	0.224201	Inf	1
MA0639.1_DBP	3	1.55982	0.0268441	1.56818	1.06798	Inf	0.0818413
MA0639.1_DBP	4	1.13945	0.358798	1.14052	0.679959	Inf	0.827015
MA0639.1_DBP	5	3.78574	2.89047e-08	3.83993	2.60898	Inf	1.97802e-07
MA0639.1_DBP	6	0.342759	0.99006	0.295602	0.0518287	Inf	1
MA0639.1_DBP	7	2.8662	0.000765643	2.92726	1.7077	Inf	0.00310177
MA0639.1_DBP	8	1.52307	0.305965	1.57148	0.419225	Inf	0.730853
MA0640.2_ELF3	1	0.520876	1	0.520678	0.481633	Inf	1
MA0640.2_ELF3	2	0.220546	1	0.220115	0.193792	Inf	1
MA0640.2_ELF3	3	11.2128	0	11.2229	10.2481	Inf	0
MA0640.2_ELF3	4	0.128931	1	0.128103	0.102798	Inf	1
MA0640.2_ELF3	5	1.50487	1.13407e-08	1.50574	1.335	Inf	8.12297e-08
MA0640.2_ELF3	6	0.705821	0.999888	0.704987	0.595447	Inf	1
MA0640.2_ELF3	7	1.96538	1.8597e-13	1.96846	1.68907	Inf	1.83577e-12
MA0640.2_ELF3	8	1.40228	0.0167426	1.40541	1.07886	Inf	0.0531563
MA0641.1_ELF4	1	1.86444	1.88215e-42	1.8651	1.72896	Inf	5.88345e-41
MA0641.1_ELF4	2	0.149324	1	0.148718	0.125244	Inf	1
MA0641.1_ELF4	3	3.97481	1.75084e-149	3.97784	3.64787	Inf	1.08125e-147
MA0641.1_ELF4	4	0.0635321	1	0.062459	0.0432015	Inf	1
MA0641.1_ELF4	5	0.46211	1	0.460893	0.384649	Inf	1
MA0641.1_ELF4	6	0.54634	1	0.544868	0.4434	Inf	1
MA0641.1_ELF4	7	1.33043	0.00331054	1.33148	1.11921	Inf	0.0119236
MA0641.1_ELF4	8	0.883555	0.778093	0.881997	0.63643	Inf	1
MA0642.1_EN2	1	0.584104	0.999996	0.582418	0.467254	Inf	1
MA0642.1_EN2	2	0.702972	0.993693	0.700853	0.536856	Inf	1
MA0642.1_EN2	3	1.49846	0.0013286	1.50109	1.20237	Inf	0.00512028
MA0642.1_EN2	4	0.84826	0.842	0.846101	0.610541	Inf	1
MA0642.1_EN2	5	2.18709	1.23904e-06	2.1972	1.68409	Inf	7.08181e-06
MA0642.1_EN2	6	0.779986	0.862102	0.774086	0.469976	Inf	1
MA0642.1_EN2	7	1.9124	0.00180054	1.92547	1.33808	Inf	0.00673906
MA0642.1_EN2	8	1.60065	0.118374	1.62266	0.828521	Inf	0.314834
MA0644.1_ESX1	1	0.329025	1	0.326109	0.24227	Inf	1
MA0644.1_ESX1	2	0.353809	1	0.348658	0.23423	Inf	1
MA0644.1_ESX1	3	1.67699	0.000181926	1.6814	1.32472	Inf	0.000817455
MA0644.1_ESX1	4	0.722857	0.953974	0.718583	0.486214	Inf	1
MA0644.1_ESX1	5	4.71787	5.33768e-24	4.74703	3.74889	Inf	8.8623e-23
MA0644.1_ESX1	6	0.700129	0.914495	0.690765	0.381674	Inf	1
MA0644.1_ESX1	7	2.39277	6.95502e-05	2.4148	1.67279	Inf	0.000327935
MA0644.1_ESX1	8	2.4431	0.007208	2.49818	1.36546	Inf	0.024514
MA0645.1_ETV6	1	1.90007	1.22821e-48	1.90069	1.76731	Inf	4.34942e-47
MA0645.1_ETV6	2	0.151234	1	0.150755	0.128611	Inf	1
MA0645.1_ETV6	3	4.70727	1.63327e-199	4.71089	4.3278	Inf	1.21631e-197
MA0645.1_ETV6	4	0.0650552	1	0.0641352	0.045894	Inf	1
MA0645.1_ETV6	5	0.481278	1	0.480253	0.406158	Inf	1
MA0645.1_ETV6	6	0.471733	1	0.470207	0.383224	Inf	1
MA0645.1_ETV6	7	0.996383	0.531748	0.996254	0.833104	Inf	1
MA0645.1_ETV6	8	0.706309	0.978321	0.703331	0.503642	Inf	1
MA0646.1_GCM1	1	1.3861	9.53453e-05	1.38711	1.19949	Inf	0.000442151
MA0646.1_GCM1	2	0.664057	0.99985	0.662665	0.537749	Inf	1
MA0646.1_GCM1	3	0.800206	0.974266	0.799164	0.648197	Inf	1
MA0646.1_GCM1	4	0.63714	0.998998	0.634528	0.478686	Inf	1
MA0646.1_GCM1	5	1.55609	0.000988781	1.55928	1.23398	Inf	0.00392721
MA0646.1_GCM1	6	0.910319	0.715712	0.908432	0.639814	Inf	1
MA0646.1_GCM1	7	1.18298	0.215757	1.18424	0.837547	Inf	0.538489
MA0646.1_GCM1	8	1.5139	0.0933612	1.52613	0.901555	Inf	0.255144
MA0647.1_GRHL1	1	0.413815	1	0.411337	0.316417	Inf	1
MA0647.1_GRHL1	2	0.60009	0.999471	0.596975	0.440946	Inf	1
MA0647.1_GRHL1	3	1.57055	0.000720131	1.57398	1.24634	Inf	0.00294092
MA0647.1_GRHL1	4	0.664836	0.983309	0.660178	0.447238	Inf	1
MA0647.1_GRHL1	5	3.58642	2.48418e-16	3.60735	2.82847	Inf	2.90529e-15
MA0647.1_GRHL1	6	0.952719	0.614932	0.949881	0.58572	Inf	1
MA0647.1_GRHL1	7	2.10809	0.000576278	2.12529	1.46471	Inf	0.00238226
MA0647.1_GRHL1	8	1.40066	0.23857	1.41636	0.65164	Inf	0.588752
MA0648.1_GSC	1	0.689294	0.999959	0.688452	0.5821	Inf	1
MA0648.1_GSC	2	0.820931	0.963453	0.820049	0.671326	Inf	1
MA0648.1_GSC	3	1.39212	0.0013176	1.39345	1.16251	Inf	0.00508173
MA0648.1_GSC	4	0.83991	0.899261	0.838505	0.647357	Inf	1
MA0648.1_GSC	5	1.63828	0.000328209	1.64215	1.29642	Inf	0.00141451
MA0648.1_GSC	6	0.551928	0.997038	0.544965	0.342974	Inf	1
MA0648.1_GSC	7	2.21769	2.00475e-06	2.22895	1.69216	Inf	1.12177e-05
MA0648.1_GSC	8	1.48693	0.112483	1.49906	0.866884	Inf	0.300906
MA0649.1_HEY2	1	2.39158	1.15626e-32	2.39461	2.11743	Inf	2.73613e-31
MA0649.1_HEY2	2	0.691932	0.999926	0.690999	0.579678	Inf	1
MA0649.1_HEY2	3	0.725358	0.99918	0.724378	0.60199	Inf	1
MA0649.1_HEY2	4	0.277312	1	0.27371	0.19268	Inf	1
MA0649.1_HEY2	5	0.988382	0.555896	0.987926	0.778102	Inf	1
MA0649.1_HEY2	6	0.483318	0.999935	0.477825	0.31972	Inf	1
MA0649.1_HEY2	7	0.810038	0.885682	0.807274	0.56884	Inf	1
MA0649.1_HEY2	8	1.08859	0.421031	1.08882	0.644172	Inf	0.942573
MA0650.2_HOXA13	1	0.303243	1	0.301724	0.243213	Inf	1
MA0650.2_HOXA13	2	0.599808	0.999991	0.59809	0.47846	Inf	1
MA0650.2_HOXA13	3	1.71158	1.69293e-07	1.71409	1.44365	Inf	1.0597e-06
MA0650.2_HOXA13	4	0.909266	0.76899	0.908278	0.707327	Inf	1
MA0650.2_HOXA13	5	3.60023	2.05072e-26	3.61261	2.99828	Inf	3.77631e-25
MA0650.2_HOXA13	6	0.967251	0.598482	0.965943	0.679996	Inf	1
MA0650.2_HOXA13	7	1.94411	0.000101113	1.95317	1.46274	Inf	0.000467187
MA0650.2_HOXA13	8	2.25332	0.0016307	2.28186	1.45372	Inf	0.00618104
MA0651.1_HOXC11	1	0.237609	1	0.232993	0.152513	Inf	1
MA0651.1_HOXC11	2	0.689574	0.977166	0.68552	0.473653	Inf	1
MA0651.1_HOXC11	3	1.56896	0.00602336	1.57432	1.16938	Inf	0.0207923
MA0651.1_HOXC11	4	1.23325	0.187005	1.23548	0.841495	Inf	0.476355
MA0651.1_HOXC11	5	4.09303	8.66017e-14	4.13034	3.07215	Inf	8.70141e-13
MA0651.1_HOXC11	6	0.126227	0.999981	0.08945	0.00453062	Inf	1
MA0651.1_HOXC11	7	2.37896	0.000906209	2.41034	1.53477	Inf	0.00362197
MA0651.1_HOXC11	8	1.58877	0.205834	1.62498	0.627097	Inf	0.517806
MA0652.1_IRF8	1	0.78217	0.997621	0.781607	0.670846	Inf	1
MA0652.1_IRF8	2	0.574066	1	0.572476	0.462917	Inf	1
MA0652.1_IRF8	3	1.30225	0.00593708	1.30312	1.09591	Inf	0.0205505
MA0652.1_IRF8	4	0.572978	0.999937	0.570156	0.429079	Inf	1
MA0652.1_IRF8	5	2.611	2.02808e-15	2.61884	2.16215	Inf	2.2039e-14
MA0652.1_IRF8	6	0.627265	0.991386	0.62216	0.415723	Inf	1
MA0652.1_IRF8	7	2.14688	1.65569e-06	2.15645	1.65867	Inf	9.32638e-06
MA0652.1_IRF8	8	1.73644	0.0265149	1.75286	1.08913	Inf	0.0810329
MA0653.1_IRF9	1	0.601052	1	0.600366	0.520897	Inf	1
MA0653.1_IRF9	2	0.458171	1	0.456694	0.373461	Inf	1
MA0653.1_IRF9	3	1.19115	0.0321895	1.19154	1.01946	Inf	0.0965685
MA0653.1_IRF9	4	0.609527	0.999957	0.607559	0.477921	Inf	1
MA0653.1_IRF9	5	4.58907	4.48879e-54	4.60064	3.95492	Inf	1.73521e-52
MA0653.1_IRF9	6	0.557731	0.999413	0.553158	0.382773	Inf	1
MA0653.1_IRF9	7	2.4376	1.56008e-10	2.44668	1.95721	Inf	1.30799e-09
MA0653.1_IRF9	8	1.7377	0.01404	1.75098	1.15331	Inf	0.0453145
MA0654.1_ISX	1	0.36984	1	0.366667	0.270735	Inf	1
MA0654.1_ISX	2	0.502195	0.999943	0.497574	0.34611	Inf	1
MA0654.1_ISX	3	1.61341	0.00102873	1.61787	1.25238	Inf	0.00405094
MA0654.1_ISX	4	0.825805	0.843009	0.822452	0.555337	Inf	1
MA0654.1_ISX	5	4.57612	1.10921e-20	4.60788	3.58228	Inf	1.58227e-19
MA0654.1_ISX	6	0.505433	0.986518	0.488601	0.226348	Inf	1
MA0654.1_ISX	7	1.96872	0.00435127	1.9871	1.29995	Inf	0.0153767
MA0654.1_ISX	8	1.21337	0.396909	1.22046	0.472157	Inf	0.899708
MA0655.1_JDP2	1	0.20336	1	0.201824	0.15736	Inf	1
MA0655.1_JDP2	2	1.49887	3.26275e-05	1.50042	1.27018	Inf	0.000158111
MA0655.1_JDP2	3	1.88553	2.78919e-10	1.88847	1.60002	Inf	2.28182e-09
MA0655.1_JDP2	4	0.690447	0.994856	0.688117	0.522038	Inf	1
MA0655.1_JDP2	5	1.87531	2.52985e-06	1.88047	1.5058	Inf	1.3835e-05
MA0655.1_JDP2	6	0.833631	0.841994	0.830732	0.573486	Inf	1
MA0655.1_JDP2	7	2.40489	7.01433e-08	2.4171	1.857	Inf	4.58922e-07
MA0655.1_JDP2	8	1.32051	0.212925	1.32781	0.749839	Inf	0.532734
MA0656.1_JDP2.var.2.	1	1.50531	1.07987e-05	1.50695	1.2839	Inf	5.50149e-05
MA0656.1_JDP2.var.2.	2	0.496324	1	0.493843	0.380292	Inf	1
MA0656.1_JDP2.var.2.	3	1.35908	0.00504292	1.36046	1.11742	Inf	0.0176607
MA0656.1_JDP2.var.2.	4	0.383714	1	0.378345	0.253057	Inf	1
MA0656.1_JDP2.var.2.	5	1.44347	0.01176	1.4465	1.10712	Inf	0.0385206
MA0656.1_JDP2.var.2.	6	0.456028	0.999326	0.446122	0.254516	Inf	1
MA0656.1_JDP2.var.2.	7	1.32982	0.0989432	1.33332	0.923813	Inf	0.268371
MA0656.1_JDP2.var.2.	8	0.918027	0.648261	0.910478	0.42	Inf	1
MA0657.1_KLF13	1	3.03682	7.67739e-75	3.03997	2.7444	Inf	3.44056e-73
MA0657.1_KLF13	2	0.583737	1	0.582914	0.501497	Inf	1
MA0657.1_KLF13	3	0.565153	1	0.564218	0.479094	Inf	1
MA0657.1_KLF13	4	0.165771	1	0.16324	0.114389	Inf	1
MA0657.1_KLF13	5	1.05429	0.332142	1.05429	0.871893	Inf	0.777608
MA0657.1_KLF13	6	0.523064	0.999988	0.51978	0.382663	Inf	1
MA0657.1_KLF13	7	0.920681	0.730612	0.919706	0.704369	Inf	1
MA0657.1_KLF13	8	0.902313	0.69966	0.899339	0.567975	Inf	1
MA0658.1_LHX6	1	0.375235	1	0.370019	0.249005	Inf	1
MA0658.1_LHX6	2	0.379196	0.999972	0.369907	0.213836	Inf	1
MA0658.1_LHX6	3	1.69755	0.00360546	1.70579	1.23035	Inf	0.0129123
MA0658.1_LHX6	4	0.915994	0.672951	0.912333	0.557162	Inf	1
MA0658.1_LHX6	5	4.45371	4.54849e-13	4.50329	3.25755	Inf	4.379e-12
MA0658.1_LHX6	6	0.488418	0.971409	0.459865	0.154806	Inf	1
MA0658.1_LHX6	7	2.15025	0.00853062	2.18365	1.2831	Inf	0.0285897
MA0658.1_LHX6	8	1.19289	0.461398	1.20058	0.321248	Inf	1
MA0659.2_MAFG	1	0.258404	1	0.257169	0.209911	Inf	1
MA0659.2_MAFG	2	0.742435	0.998251	0.741503	0.61663	Inf	1
MA0659.2_MAFG	3	1.67629	2.92479e-08	1.67823	1.43707	Inf	1.9988e-07
MA0659.2_MAFG	4	0.757854	0.984597	0.756313	0.595052	Inf	1
MA0659.2_MAFG	5	3.97871	1.34444e-37	3.99046	3.37987	Inf	3.72035e-36
MA0659.2_MAFG	6	0.673428	0.984496	0.669341	0.462698	Inf	1
MA0659.2_MAFG	7	2.4547	1.77951e-09	2.46538	1.93973	Inf	1.3716e-08
MA0659.2_MAFG	8	2.20478	0.000834656	2.22779	1.47914	Inf	0.00335719
MA0660.1_MEF2B	1	0.270449	1	0.269341	0.222858	Inf	1
MA0660.1_MEF2B	2	0.779395	0.99515	0.778654	0.655099	Inf	1
MA0660.1_MEF2B	3	0.776075	0.993386	0.775208	0.644326	Inf	1
MA0660.1_MEF2B	4	0.402645	1	0.399465	0.295778	Inf	1
MA0660.1_MEF2B	5	7.55124	1.5747e-100	7.57036	6.54558	Inf	7.52291e-99
MA0660.1_MEF2B	6	0.532004	0.999588	0.526786	0.355665	Inf	1
MA0660.1_MEF2B	7	4.48126	6.85315e-32	4.49969	3.70541	Inf	1.55625e-30
MA0660.1_MEF2B	8	1.41046	0.113837	1.41822	0.88208	Inf	0.304047
MA0661.1_MEOX1	1	0.329253	1	0.325945	0.2372	Inf	1
MA0661.1_MEOX1	2	0.349379	1	0.343503	0.223618	Inf	1
MA0661.1_MEOX1	3	2.11099	2.06656e-07	2.11923	1.66613	Inf	1.28092e-06
MA0661.1_MEOX1	4	0.643587	0.981291	0.63755	0.409766	Inf	1
MA0661.1_MEOX1	5	3.95184	2.55966e-16	3.97999	3.06457	Inf	2.98666e-15
MA0661.1_MEOX1	6	0.507429	0.986049	0.490598	0.227265	Inf	1
MA0661.1_MEOX1	7	2.41148	0.000141841	2.43637	1.64984	Inf	0.000645358
MA0661.1_MEOX1	8	2.7809	0.00285853	2.85132	1.55646	Inf	0.0103917
MA0662.1_MIXL1	1	0.278579	1	0.274359	0.187582	Inf	1
MA0662.1_MIXL1	2	0.343892	1	0.336634	0.207119	Inf	1
MA0662.1_MIXL1	3	1.99998	1.26216e-05	2.00904	1.53398	Inf	6.39798e-05
MA0662.1_MIXL1	4	0.71151	0.936969	0.705333	0.440072	Inf	1
MA0662.1_MIXL1	5	4.4997	6.20765e-17	4.53765	3.4314	Inf	7.41404e-16
MA0662.1_MIXL1	6	0.536054	0.971403	0.516616	0.221837	Inf	1
MA0662.1_MIXL1	7	2.60742	0.000121369	2.64048	1.73693	Inf	0.000557724
MA0662.1_MIXL1	8	2.10063	0.0520977	2.16069	0.990287	Inf	0.149221
MA0663.1_MLX	1	2.39914	5.43264e-20	2.40451	2.04473	Inf	7.53723e-19
MA0663.1_MLX	2	0.629523	0.999826	0.627542	0.491828	Inf	1
MA0663.1_MLX	3	0.771638	0.976832	0.770119	0.604391	Inf	1
MA0663.1_MLX	4	0.327211	1	0.321107	0.205226	Inf	1
MA0663.1_MLX	5	0.957158	0.624222	0.955929	0.691192	Inf	1
MA0663.1_MLX	6	0.477994	0.998631	0.468046	0.266943	Inf	1
MA0663.1_MLX	7	0.849035	0.781343	0.844813	0.530245	Inf	1
MA0663.1_MLX	8	0.824734	0.744915	0.812163	0.347989	Inf	1
MA0664.1_MLXIPL	1	2.21852	7.7332e-16	2.22345	1.88025	Inf	8.68313e-15
MA0664.1_MLXIPL	2	0.686833	0.997931	0.684987	0.53614	Inf	1
MA0664.1_MLXIPL	3	0.746133	0.984438	0.744348	0.576878	Inf	1
MA0664.1_MLXIPL	4	0.353735	1	0.347402	0.221885	Inf	1
MA0664.1_MLXIPL	5	1.14082	0.249582	1.14141	0.835328	Inf	0.611162
MA0664.1_MLXIPL	6	0.603031	0.98383	0.594867	0.354913	Inf	1
MA0664.1_MLXIPL	7	0.639959	0.961691	0.630773	0.359216	Inf	1
MA0664.1_MLXIPL	8	0.743111	0.815298	0.724907	0.281308	Inf	1
MA0665.1_MSC	1	0.682577	1	0.682099	0.60096	Inf	1
MA0665.1_MSC	2	1.08565	0.167768	1.08575	0.944699	Inf	0.431696
MA0665.1_MSC	3	1.34921	0.000202235	1.34991	1.17446	Inf	0.000903101
MA0665.1_MSC	4	0.640789	0.999946	0.639265	0.515645	Inf	1
MA0665.1_MSC	5	1.84332	9.0015e-09	1.84651	1.55049	Inf	6.51194e-08
MA0665.1_MSC	6	0.812227	0.92101	0.810453	0.611082	Inf	1
MA0665.1_MSC	7	1.26762	0.0665594	1.26914	0.977687	Inf	0.187567
MA0665.1_MSC	8	1.29178	0.167433	1.2961	0.83751	Inf	0.431054
MA0666.1_MSX1	1	0.619562	0.999987	0.618131	0.50263	Inf	1
MA0666.1_MSX1	2	0.560711	0.999973	0.558001	0.422908	Inf	1
MA0666.1_MSX1	3	1.45967	0.00174466	1.46188	1.18085	Inf	0.00654926
MA0666.1_MSX1	4	0.892819	0.772199	0.891218	0.657526	Inf	1
MA0666.1_MSX1	5	2.66898	4.98793e-11	2.68137	2.11219	Inf	4.32515e-10
MA0666.1_MSX1	6	0.564062	0.988824	0.55431	0.315753	Inf	1
MA0666.1_MSX1	7	1.72964	0.00643593	1.73947	1.21035	Inf	0.022081
MA0666.1_MSX1	8	2.16194	0.010038	2.19833	1.26812	Inf	0.0332454
MA0667.1_MYF6	1	0.445208	1	0.443677	0.361955	Inf	1
MA0667.1_MYF6	2	0.824102	0.950735	0.823095	0.664079	Inf	1
MA0667.1_MYF6	3	1.58653	2.74871e-05	1.58888	1.31718	Inf	0.000134358
MA0667.1_MYF6	4	0.757875	0.966491	0.755619	0.565084	Inf	1
MA0667.1_MYF6	5	2.62874	1.15272e-12	2.63875	2.1255	Inf	1.09519e-11
MA0667.1_MYF6	6	0.962862	0.604678	0.961258	0.657635	Inf	1
MA0667.1_MYF6	7	1.9255	0.000317788	1.93558	1.4181	Inf	0.00137339
MA0667.1_MYF6	8	1.03469	0.516562	1.03234	0.504334	Inf	1
MA0668.1_NEUROD2	1	0.205828	1	0.201246	0.128985	Inf	1
MA0668.1_NEUROD2	2	0.558425	0.998625	0.553094	0.37194	Inf	1
MA0668.1_NEUROD2	3	1.96339	3.05588e-05	1.97247	1.49613	Inf	0.000148512
MA0668.1_NEUROD2	4	0.985144	0.562916	0.983504	0.649317	Inf	1
MA0668.1_NEUROD2	5	4.62617	4.31516e-17	4.66652	3.51645	Inf	5.17819e-16
MA0668.1_NEUROD2	6	0.294244	0.998899	0.263721	0.0711303	Inf	1
MA0668.1_NEUROD2	7	1.76725	0.0305147	1.78591	1.07458	Inf	0.0919253
MA0668.1_NEUROD2	8	2.18499	0.0438775	2.25073	1.03114	Inf	0.127753
MA0669.1_NEUROG2	1	0.26298	1	0.259679	0.185081	Inf	1
MA0669.1_NEUROG2	2	0.613729	0.998339	0.610203	0.440638	Inf	1
MA0669.1_NEUROG2	3	1.93096	3.46271e-06	1.93764	1.52518	Inf	1.85951e-05
MA0669.1_NEUROG2	4	1.08417	0.363948	1.08421	0.770935	Inf	0.837362
MA0669.1_NEUROG2	5	3.86755	2.10263e-16	3.89398	3.01262	Inf	2.47047e-15
MA0669.1_NEUROG2	6	0.482633	0.991111	0.465841	0.215886	Inf	1
MA0669.1_NEUROG2	7	1.57969	0.0477632	1.59057	1.00623	Inf	0.138213
MA0669.1_NEUROG2	8	1.6301	0.142921	1.65943	0.762509	Inf	0.373068
MA0670.1_NFIA	1	0.369662	1	0.368642	0.311314	Inf	1
MA0670.1_NFIA	2	0.658277	0.999986	0.657216	0.547803	Inf	1
MA0670.1_NFIA	3	1.78324	5.98862e-11	1.78527	1.54314	Inf	5.15755e-10
MA0670.1_NFIA	4	0.90348	0.814106	0.902748	0.730218	Inf	1
MA0670.1_NFIA	5	3.23482	4.29255e-28	3.24338	2.74607	Inf	8.26521e-27
MA0670.1_NFIA	6	0.64937	0.992621	0.645444	0.452636	Inf	1
MA0670.1_NFIA	7	2.09139	5.36159e-07	2.09921	1.64834	Inf	3.18301e-06
MA0670.1_NFIA	8	1.58262	0.0438963	1.59377	1.01728	Inf	0.127753
MA0671.1_NFIX	1	0.385928	1	0.384854	0.323931	Inf	1
MA0671.1_NFIX	2	0.704543	0.999728	0.703542	0.585453	Inf	1
MA0671.1_NFIX	3	1.71397	3.54344e-09	1.71594	1.47485	Inf	2.65837e-08
MA0671.1_NFIX	4	0.945101	0.695165	0.944538	0.761596	Inf	1
MA0671.1_NFIX	5	3.51798	2.70457e-31	3.52765	2.98364	Inf	6.007e-30
MA0671.1_NFIX	6	0.438373	0.999972	0.431745	0.276008	Inf	1
MA0671.1_NFIX	7	1.87234	4.50876e-05	1.87915	1.45038	Inf	0.0002154
MA0671.1_NFIX	8	1.21213	0.281999	1.21557	0.718821	Inf	0.682947
MA0672.1_NKX2.3	1	0.578986	1	0.578063	0.491427	Inf	1
MA0672.1_NKX2.3	2	0.68937	0.999728	0.688187	0.565344	Inf	1
MA0672.1_NKX2.3	3	1.49614	3.22906e-05	1.49764	1.26946	Inf	0.000156778
MA0672.1_NKX2.3	4	0.859936	0.883526	0.858855	0.677537	Inf	1
MA0672.1_NKX2.3	5	2.80317	2.93257e-18	2.81148	2.33375	Inf	3.74069e-17
MA0672.1_NKX2.3	6	0.385574	0.99999	0.377379	0.225788	Inf	1
MA0672.1_NKX2.3	7	1.77883	0.000392663	1.78552	1.35076	Inf	0.00166676
MA0672.1_NKX2.3	8	1.69948	0.0313477	1.71488	1.06565	Inf	0.0942104
MA0673.1_NKX2.8	1	0.506582	1	0.505613	0.42978	Inf	1
MA0673.1_NKX2.8	2	0.688746	0.99983	0.687646	0.568842	Inf	1
MA0673.1_NKX2.8	3	1.49977	1.60635e-05	1.50119	1.27955	Inf	8.03019e-05
MA0673.1_NKX2.8	4	0.999929	0.520328	0.999614	0.805529	Inf	1
MA0673.1_NKX2.8	5	2.86675	3.10406e-20	2.8747	2.40232	Inf	4.34225e-19
MA0673.1_NKX2.8	6	0.622562	0.994033	0.617852	0.420506	Inf	1
MA0673.1_NKX2.8	7	1.52046	0.00807643	1.52473	1.14431	Inf	0.0271935
MA0673.1_NKX2.8	8	1.8896	0.00817102	1.9077	1.2307	Inf	0.0274755
MA0674.1_NKX6.1	1	0.388101	1	0.384861	0.283821	Inf	1
MA0674.1_NKX6.1	2	0.463108	0.999983	0.457963	0.311816	Inf	1
MA0674.1_NKX6.1	3	1.70166	0.000339868	1.707	1.31922	Inf	0.00145608
MA0674.1_NKX6.1	4	1.02569	0.482149	1.02493	0.711396	Inf	1
MA0674.1_NKX6.1	5	3.34389	6.77863e-12	3.36821	2.55029	Inf	6.11889e-11
MA0674.1_NKX6.1	6	0.239988	0.999876	0.213351	0.0576511	Inf	1
MA0674.1_NKX6.1	7	2.39393	0.000207427	2.41941	1.62464	Inf	0.000918191
MA0674.1_NKX6.1	8	2.88649	0.0021689	2.9618	1.61607	Inf	0.00802286
MA0675.1_NKX6.2	1	0.36984	1	0.366667	0.270735	Inf	1
MA0675.1_NKX6.2	2	0.502195	0.999943	0.497574	0.34611	Inf	1
MA0675.1_NKX6.2	3	1.61341	0.00102873	1.61787	1.25238	Inf	0.00405094
MA0675.1_NKX6.2	4	0.825805	0.843009	0.822452	0.555337	Inf	1
MA0675.1_NKX6.2	5	4.57612	1.10921e-20	4.60788	3.58228	Inf	1.58227e-19
MA0675.1_NKX6.2	6	0.505433	0.986518	0.488601	0.226348	Inf	1
MA0675.1_NKX6.2	7	1.96872	0.00435127	1.9871	1.29995	Inf	0.0153767
MA0675.1_NKX6.2	8	1.21337	0.396909	1.22046	0.472157	Inf	0.899708
MA0678.1_OLIG2	1	0.122962	1	0.118847	0.0691978	Inf	1
MA0678.1_OLIG2	2	0.519624	0.999733	0.514455	0.349497	Inf	1
MA0678.1_OLIG2	3	1.74409	0.000340163	1.75035	1.33648	Inf	0.00145612
MA0678.1_OLIG2	4	1.19974	0.207422	1.20128	0.836861	Inf	0.521023
MA0678.1_OLIG2	5	5.11024	1.28673e-21	5.15001	3.95855	Inf	1.95676e-20
MA0678.1_OLIG2	6	0.265602	0.999609	0.237015	0.0639702	Inf	1
MA0678.1_OLIG2	7	2.68322	4.20365e-05	2.7153	1.81949	Inf	0.000201013
MA0678.1_OLIG2	8	1.96783	0.0686861	2.0188	0.926014	Inf	0.192702
MA0679.2_ONECUT1	1	0.23445	1	0.232341	0.176	Inf	1
MA0679.2_ONECUT1	2	0.547425	0.999993	0.544865	0.416757	Inf	1
MA0679.2_ONECUT1	3	1.39147	0.00433462	1.39318	1.13184	Inf	0.0153767
MA0679.2_ONECUT1	4	0.631851	0.996448	0.628116	0.447636	Inf	1
MA0679.2_ONECUT1	5	6.38448	1.3722e-50	6.41147	5.31064	Inf	5.10941e-49
MA0679.2_ONECUT1	6	0.695325	0.946984	0.688838	0.426063	Inf	1
MA0679.2_ONECUT1	7	2.52777	4.7428e-07	2.54463	1.88721	Inf	2.84231e-06
MA0679.2_ONECUT1	8	1.49872	0.141619	1.51439	0.804234	Inf	0.370052
MA0680.1_PAX7	1	0.32087	1	0.314235	0.196532	Inf	1
MA0680.1_PAX7	2	0.754829	0.905412	0.749743	0.479506	Inf	1
MA0680.1_PAX7	3	1.2978	0.137187	1.30145	0.87979	Inf	0.359956
MA0680.1_PAX7	4	0.750911	0.863627	0.741966	0.405308	Inf	1
MA0680.1_PAX7	5	5.82303	3.04178e-16	5.8982	4.21473	Inf	3.51679e-15
MA0680.1_PAX7	6	0.320028	0.993571	0.274604	0.0481703	Inf	1
MA0680.1_PAX7	7	1.81861	0.0569602	1.84846	0.975098	Inf	0.162049
MA0680.1_PAX7	8	0.166464	1	0	0	Inf	1
MA0681.2_PHOX2B	1	0.145683	1	0.143464	0.101289	Inf	1
MA0681.2_PHOX2B	2	0.426278	1	0.423007	0.312864	Inf	1
MA0681.2_PHOX2B	3	1.48286	0.000853855	1.48508	1.20758	Inf	0.00343169
MA0681.2_PHOX2B	4	0.65058	0.994009	0.646919	0.460861	Inf	1
MA0681.2_PHOX2B	5	8.05239	5.13207e-66	8.0863	6.72088	Inf	2.16573e-64
MA0681.2_PHOX2B	6	0.313315	0.999966	0.298761	0.138873	Inf	1
MA0681.2_PHOX2B	7	2.98598	1.17826e-09	3.00684	2.26169	Inf	9.2364e-09
MA0681.2_PHOX2B	8	2.04141	0.0152846	2.07324	1.19649	Inf	0.04905
MA0682.2_PITX1	1	0.824113	0.97785	0.823549	0.694471	Inf	1
MA0682.2_PITX1	2	0.734113	0.995159	0.732754	0.588102	Inf	1
MA0682.2_PITX1	3	1.28142	0.0181892	1.28242	1.05447	Inf	0.0570341
MA0682.2_PITX1	4	0.912012	0.752767	0.91092	0.698997	Inf	1
MA0682.2_PITX1	5	1.79679	4.12147e-05	1.80204	1.41583	Inf	0.000197456
MA0682.2_PITX1	6	0.696285	0.957989	0.690826	0.446173	Inf	1
MA0682.2_PITX1	7	1.31811	0.101855	1.32133	0.921929	Inf	0.275679
MA0682.2_PITX1	8	1.53007	0.105923	1.5446	0.871582	Inf	0.285013
MA0683.1_POU4F2	1	0.214158	1	0.212207	0.160931	Inf	1
MA0683.1_POU4F2	2	0.500165	1	0.497583	0.381075	Inf	1
MA0683.1_POU4F2	3	1.78438	2.4599e-07	1.78774	1.48193	Inf	1.5136e-06
MA0683.1_POU4F2	4	0.854423	0.857195	0.852815	0.641306	Inf	1
MA0683.1_POU4F2	5	5.49344	6.3522e-44	5.51548	4.5764	Inf	2.04889e-42
MA0683.1_POU4F2	6	0.4381	0.999451	0.427385	0.237045	Inf	1
MA0683.1_POU4F2	7	2.64963	3.26425e-08	2.66646	2.00866	Inf	2.22179e-07
MA0683.1_POU4F2	8	0.96059	0.601091	0.954675	0.44024	Inf	1
MA0684.2_RUNX3	1	0.374276	1	0.373094	0.311122	Inf	1
MA0684.2_RUNX3	2	0.728121	0.998813	0.727104	0.601619	Inf	1
MA0684.2_RUNX3	3	1.65812	9.97187e-08	1.66008	1.41671	Inf	6.44924e-07
MA0684.2_RUNX3	4	0.824397	0.935921	0.823153	0.649631	Inf	1
MA0684.2_RUNX3	5	3.66486	1.42023e-31	3.67549	3.09574	Inf	3.18233e-30
MA0684.2_RUNX3	6	0.618309	0.99389	0.613377	0.413813	Inf	1
MA0684.2_RUNX3	7	1.87995	7.19675e-05	1.88729	1.44271	Inf	0.000338702
MA0684.2_RUNX3	8	1.22177	0.281785	1.22566	0.70946	Inf	0.682947
MA0685.1_SP4	1	11.8619	0	11.8684	11.0124	Inf	0
MA0685.1_SP4	2	0.486362	1	0.486092	0.444352	Inf	1
MA0685.1_SP4	3	0.263744	1	0.263378	0.235242	Inf	1
MA0685.1_SP4	4	0.0390301	1	0.0385146	0.0277379	Inf	1
MA0685.1_SP4	5	0.416055	1	0.415289	0.358742	Inf	1
MA0685.1_SP4	6	0.425362	1	0.424255	0.355874	Inf	1
MA0685.1_SP4	7	0.505288	1	0.504067	0.418764	Inf	1
MA0685.1_SP4	8	0.577131	0.999743	0.574206	0.425071	Inf	1
MA0686.1_SPDEF	1	1.71834	2.72076e-17	1.71945	1.54489	Inf	3.312e-16
MA0686.1_SPDEF	2	0.420062	1	0.418898	0.349957	Inf	1
MA0686.1_SPDEF	3	2.1541	7.59644e-25	2.15631	1.91115	Inf	1.30845e-23
MA0686.1_SPDEF	4	0.188924	1	0.186099	0.130325	Inf	1
MA0686.1_SPDEF	5	0.568743	0.999989	0.566431	0.438016	Inf	1
MA0686.1_SPDEF	6	0.684171	0.994449	0.681669	0.510997	Inf	1
MA0686.1_SPDEF	7	1.00218	0.518726	1.00171	0.762788	Inf	1
MA0686.1_SPDEF	8	0.664684	0.94539	0.655958	0.37136	Inf	1
MA0687.1_SPIC	1	0.410787	1	0.410368	0.368069	Inf	1
MA0687.1_SPIC	2	0.338225	1	0.337416	0.289449	Inf	1
MA0687.1_SPIC	3	2.49231	4.28773e-50	2.49423	2.25918	Inf	1.5849e-48
MA0687.1_SPIC	4	0.471019	1	0.469817	0.391743	Inf	1
MA0687.1_SPIC	5	5.41069	1.39781e-109	5.41963	4.8039	Inf	7.07852e-108
MA0687.1_SPIC	6	0.453948	1	0.451332	0.344189	Inf	1
MA0687.1_SPIC	7	2.57504	2.64823e-19	2.58104	2.17968	Inf	3.59534e-18
MA0687.1_SPIC	8	1.59776	0.00666302	1.60419	1.17235	Inf	0.0228277
MA0688.1_TBX2	1	0.395458	1	0.393933	0.320877	Inf	1
MA0688.1_TBX2	2	0.859456	0.911452	0.858655	0.699272	Inf	1
MA0688.1_TBX2	3	1.58568	1.69608e-05	1.5879	1.3235	Inf	8.43751e-05
MA0688.1_TBX2	4	0.842176	0.888136	0.840666	0.642135	Inf	1
MA0688.1_TBX2	5	2.59254	7.04184e-13	2.60187	2.10635	Inf	6.72828e-12
MA0688.1_TBX2	6	0.902302	0.721294	0.899999	0.616057	Inf	1
MA0688.1_TBX2	7	2.02294	6.34242e-05	2.03335	1.51189	Inf	0.000299888
MA0688.1_TBX2	8	1.35279	0.203466	1.36176	0.747665	Inf	0.513378
MA0689.1_TBX20	1	0.545668	1	0.544435	0.45243	Inf	1
MA0689.1_TBX20	2	0.748101	0.993451	0.746848	0.60267	Inf	1
MA0689.1_TBX20	3	1.4015	0.00151299	1.40297	1.16303	Inf	0.0057521
MA0689.1_TBX20	4	0.817249	0.921189	0.815563	0.62139	Inf	1
MA0689.1_TBX20	5	2.31142	5.75051e-10	2.31951	1.86486	Inf	4.60041e-09
MA0689.1_TBX20	6	1.21454	0.167268	1.21605	0.874191	Inf	0.430848
MA0689.1_TBX20	7	1.6814	0.0036876	1.68859	1.22823	Inf	0.0131786
MA0689.1_TBX20	8	1.60717	0.0728544	1.62336	0.938361	Inf	0.203494
MA0690.1_TBX21	1	0.500661	1	0.499572	0.420668	Inf	1
MA0690.1_TBX21	2	0.842913	0.950655	0.842208	0.698603	Inf	1
MA0690.1_TBX21	3	1.28388	0.00920025	1.2847	1.07853	Inf	0.0306514
MA0690.1_TBX21	4	0.780568	0.968203	0.778975	0.606214	Inf	1
MA0690.1_TBX21	5	2.85459	1.74489e-18	2.86326	2.37258	Inf	2.26567e-17
MA0690.1_TBX21	6	1.04836	0.422612	1.04807	0.761865	Inf	0.945299
MA0690.1_TBX21	7	1.75439	0.000652573	1.76111	1.32438	Inf	0.00267149
MA0690.1_TBX21	8	1.31384	0.206908	1.32047	0.764067	Inf	0.519991
MA0691.1_TFAP4	1	0.674115	1	0.673561	0.588545	Inf	1
MA0691.1_TFAP4	2	0.981407	0.598606	0.981242	0.843151	Inf	1
MA0691.1_TFAP4	3	1.163	0.052431	1.16333	0.997846	Inf	0.150052
MA0691.1_TFAP4	4	0.810869	0.967322	0.809867	0.657377	Inf	1
MA0691.1_TFAP4	5	1.88673	1.2955e-08	1.89039	1.57402	Inf	9.17541e-08
MA0691.1_TFAP4	6	1.15392	0.184082	1.15452	0.890763	Inf	0.469381
MA0691.1_TFAP4	7	1.62475	0.000799638	1.62902	1.26695	Inf	0.00322402
MA0691.1_TFAP4	8	0.633689	0.945966	0.621735	0.318846	Inf	1
MA0692.1_TFEB	1	1.51054	2.23751e-07	1.51174	1.32	Inf	1.3818e-06
MA0692.1_TFEB	2	0.808607	0.981715	0.807843	0.672753	Inf	1
MA0692.1_TFEB	3	0.889567	0.870305	0.888977	0.735743	Inf	1
MA0692.1_TFEB	4	0.496949	0.999999	0.493839	0.368038	Inf	1
MA0692.1_TFEB	5	1.68446	3.80969e-05	1.68798	1.36269	Inf	0.000183386
MA0692.1_TFEB	6	0.506621	0.999577	0.500286	0.323749	Inf	1
MA0692.1_TFEB	7	0.772144	0.909676	0.768285	0.517542	Inf	1
MA0692.1_TFEB	8	0.740089	0.850918	0.728584	0.35646	Inf	1
MA0693.2_VDR	1	0.374973	1	0.3732	0.29854	Inf	1
MA0693.2_VDR	2	0.773891	0.98136	0.772576	0.615761	Inf	1
MA0693.2_VDR	3	1.47411	0.000608719	1.47609	1.21162	Inf	0.00250818
MA0693.2_VDR	4	0.99658	0.533516	0.99602	0.761352	Inf	1
MA0693.2_VDR	5	3.47352	7.04555e-21	3.48809	2.83708	Inf	1.03416e-19
MA0693.2_VDR	6	0.64525	0.974525	0.638384	0.395049	Inf	1
MA0693.2_VDR	7	1.82326	0.0014183	1.83297	1.31951	Inf	0.00541241
MA0693.2_VDR	8	1.1065	0.442003	1.107	0.540607	Inf	0.982901
MA0694.1_ZBTB7B	1	2.32514	5.45193e-48	2.32686	2.11254	Inf	1.86544e-46
MA0694.1_ZBTB7B	2	0.590108	1	0.58938	0.511185	Inf	1
MA0694.1_ZBTB7B	3	0.774889	0.999366	0.774412	0.673392	Inf	1
MA0694.1_ZBTB7B	4	0.346915	1	0.345018	0.272817	Inf	1
MA0694.1_ZBTB7B	5	0.996395	0.530877	0.996189	0.828302	Inf	1
MA0694.1_ZBTB7B	6	0.717365	0.993462	0.715555	0.555998	Inf	1
MA0694.1_ZBTB7B	7	0.815425	0.926904	0.813877	0.623622	Inf	1
MA0694.1_ZBTB7B	8	1.10592	0.354805	1.10658	0.742862	Inf	0.818931
MA0695.1_ZBTB7C	1	2.03481	6.47544e-32	2.03626	1.8411	Inf	1.4771e-30
MA0695.1_ZBTB7C	2	0.530903	1	0.530011	0.454178	Inf	1
MA0695.1_ZBTB7C	3	0.92372	0.845515	0.923483	0.804042	Inf	1
MA0695.1_ZBTB7C	4	0.408114	1	0.406198	0.322764	Inf	1
MA0695.1_ZBTB7C	5	1.28718	0.00921093	1.28802	1.07959	Inf	0.0306668
MA0695.1_ZBTB7C	6	0.654412	0.998469	0.652024	0.495185	Inf	1
MA0695.1_ZBTB7C	7	0.766071	0.962633	0.764	0.573721	Inf	1
MA0695.1_ZBTB7C	8	1.05561	0.443021	1.05546	0.68968	Inf	0.983972
MA0696.1_ZIC1	1	3.24347	2.32983e-178	3.24471	3.02738	Inf	1.5731e-176
MA0696.1_ZIC1	2	0.642105	1	0.641856	0.586143	Inf	1
MA0696.1_ZIC1	3	0.683948	1	0.683689	0.621377	Inf	1
MA0696.1_ZIC1	4	0.293762	1	0.293049	0.252378	Inf	1
MA0696.1_ZIC1	5	0.489803	1	0.488977	0.420364	Inf	1
MA0696.1_ZIC1	6	1.04069	0.339371	1.04072	0.896237	Inf	0.790281
MA0696.1_ZIC1	7	0.578128	1	0.576868	0.475813	Inf	1
MA0696.1_ZIC1	8	0.827292	0.892898	0.825725	0.617016	Inf	1
MA0697.1_ZIC3	1	3.41638	4.49175e-189	3.41768	3.18606	Inf	3.20369e-187
MA0697.1_ZIC3	2	0.653738	1	0.653484	0.595913	Inf	1
MA0697.1_ZIC3	3	0.629381	1	0.629072	0.569627	Inf	1
MA0697.1_ZIC3	4	0.226351	1	0.225572	0.190307	Inf	1
MA0697.1_ZIC3	5	0.548061	1	0.547274	0.471275	Inf	1
MA0697.1_ZIC3	6	0.978477	0.610787	0.978341	0.838797	Inf	1
MA0697.1_ZIC3	7	0.598047	0.999999	0.596779	0.491052	Inf	1
MA0697.1_ZIC3	8	0.887148	0.790025	0.885984	0.66201	Inf	1
MA0698.1_ZBTB18	1	0.423947	1	0.423283	0.369918	Inf	1
MA0698.1_ZBTB18	2	0.900264	0.909826	0.899988	0.783712	Inf	1
MA0698.1_ZBTB18	3	1.49528	1.65159e-07	1.49621	1.31529	Inf	1.04025e-06
MA0698.1_ZBTB18	4	0.870213	0.918451	0.869629	0.726231	Inf	1
MA0698.1_ZBTB18	5	2.73126	5.04725e-26	2.73656	2.35455	Inf	9.19397e-25
MA0698.1_ZBTB18	6	0.949752	0.664009	0.949055	0.739722	Inf	1
MA0698.1_ZBTB18	7	1.51252	0.00166883	1.51541	1.2024	Inf	0.00630669
MA0698.1_ZBTB18	8	2.03324	0.000396093	2.04768	1.44995	Inf	0.00167991
MA0699.1_LBX2	1	0.376226	1	0.373702	0.285822	Inf	1
MA0699.1_LBX2	2	0.43888	1	0.434746	0.309031	Inf	1
MA0699.1_LBX2	3	1.52506	0.00138737	1.52813	1.21093	Inf	0.0053104
MA0699.1_LBX2	4	0.859492	0.814105	0.857212	0.608393	Inf	1
MA0699.1_LBX2	5	4.4274	1.25151e-23	4.45261	3.54257	Inf	2.05768e-22
MA0699.1_LBX2	6	0.632443	0.960295	0.622275	0.34415	Inf	1
MA0699.1_LBX2	7	2.14466	0.000364146	2.16194	1.50009	Inf	0.00154961
MA0699.1_LBX2	8	1.99055	0.0338716	2.0285	1.07493	Inf	0.101135
MA0700.2_LHX2	1	0.279012	1	0.276611	0.208987	Inf	1
MA0700.2_LHX2	2	0.636209	0.999198	0.633752	0.482241	Inf	1
MA0700.2_LHX2	3	1.87963	3.39114e-07	1.8842	1.53193	Inf	2.05416e-06
MA0700.2_LHX2	4	0.691817	0.981218	0.688108	0.483853	Inf	1
MA0700.2_LHX2	5	3.66179	3.52134e-19	3.68026	2.938	Inf	4.72999e-18
MA0700.2_LHX2	6	0.604378	0.977227	0.594815	0.338662	Inf	1
MA0700.2_LHX2	7	2.57027	1.41804e-06	2.58979	1.88269	Inf	8.05945e-06
MA0700.2_LHX2	8	1.9314	0.0329728	1.96363	1.07559	Inf	0.0986262
MA0701.2_LHX9	1	0.36984	1	0.366667	0.270735	Inf	1
MA0701.2_LHX9	2	0.502195	0.999943	0.497574	0.34611	Inf	1
MA0701.2_LHX9	3	1.61341	0.00102873	1.61787	1.25238	Inf	0.00405094
MA0701.2_LHX9	4	0.825805	0.843009	0.822452	0.555337	Inf	1
MA0701.2_LHX9	5	4.57612	1.10921e-20	4.60788	3.58228	Inf	1.58227e-19
MA0701.2_LHX9	6	0.505433	0.986518	0.488601	0.226348	Inf	1
MA0701.2_LHX9	7	1.96872	0.00435127	1.9871	1.29995	Inf	0.0153767
MA0701.2_LHX9	8	1.21337	0.396909	1.22046	0.472157	Inf	0.899708
MA0702.2_LMX1A	1	0.328444	1	0.324239	0.22577	Inf	1
MA0702.2_LMX1A	2	0.287063	1	0.279041	0.162126	Inf	1
MA0702.2_LMX1A	3	1.716	0.000876723	1.72261	1.2955	Inf	0.00351244
MA0702.2_LMX1A	4	0.691779	0.946842	0.685017	0.420747	Inf	1
MA0702.2_LMX1A	5	4.35801	1.14739e-15	4.39611	3.30155	Inf	1.26038e-14
MA0702.2_LMX1A	6	0.554632	0.963801	0.535299	0.229772	Inf	1
MA0702.2_LMX1A	7	3.14874	2.50873e-06	3.19012	2.14915	Inf	1.37491e-05
MA0702.2_LMX1A	8	2.85076	0.00540002	2.93964	1.49233	Inf	0.0187943
MA0703.2_LMX1B	1	0.23547	1	0.232444	0.16596	Inf	1
MA0703.2_LMX1B	2	0.36211	1	0.357119	0.242056	Inf	1
MA0703.2_LMX1B	3	1.85228	5.97284e-06	1.85772	1.47567	Inf	3.11498e-05
MA0703.2_LMX1B	4	0.706788	0.964254	0.702398	0.475412	Inf	1
MA0703.2_LMX1B	5	5.38833	1.05406e-29	5.42048	4.31737	Inf	2.18761e-28
MA0703.2_LMX1B	6	0.498909	0.991288	0.484107	0.237857	Inf	1
MA0703.2_LMX1B	7	2.83659	6.96174e-07	2.86297	2.03827	Inf	4.09457e-06
MA0703.2_LMX1B	8	1.70122	0.104685	1.73117	0.842923	Inf	0.282431
MA0706.1_MEOX2	1	0.264954	1	0.262226	0.193288	Inf	1
MA0706.1_MEOX2	2	0.432775	1	0.428654	0.304768	Inf	1
MA0706.1_MEOX2	3	1.86975	1.63882e-06	1.87482	1.50514	Inf	9.26227e-06
MA0706.1_MEOX2	4	0.940336	0.660881	0.938913	0.676523	Inf	1
MA0706.1_MEOX2	5	4.27749	1.33293e-22	4.3017	3.42082	Inf	2.07692e-21
MA0706.1_MEOX2	6	0.290377	0.999911	0.271287	0.105883	Inf	1
MA0706.1_MEOX2	7	2.46954	1.34117e-05	2.49027	1.76728	Inf	6.75787e-05
MA0706.1_MEOX2	8	2.8427	0.000744126	2.90139	1.70611	Inf	0.00302671
MA0707.1_MNX1	1	0.23766	1	0.235018	0.172049	Inf	1
MA0707.1_MNX1	2	0.383597	1	0.379357	0.266859	Inf	1
MA0707.1_MNX1	3	1.87768	8.56907e-07	1.88258	1.51875	Inf	5.00505e-06
MA0707.1_MNX1	4	0.750977	0.946442	0.747634	0.525134	Inf	1
MA0707.1_MNX1	5	4.39876	1.7366e-24	4.42262	3.53785	Inf	2.93137e-23
MA0707.1_MNX1	6	0.597664	0.975828	0.587195	0.324925	Inf	1
MA0707.1_MNX1	7	3.16624	2.55681e-09	3.19243	2.35117	Inf	1.94702e-08
MA0707.1_MNX1	8	2.50363	0.00319024	2.55316	1.47103	Inf	0.0115149
MA0708.1_MSX2	1	0.619562	0.999987	0.618131	0.50263	Inf	1
MA0708.1_MSX2	2	0.560711	0.999973	0.558001	0.422908	Inf	1
MA0708.1_MSX2	3	1.45967	0.00174466	1.46188	1.18085	Inf	0.00654926
MA0708.1_MSX2	4	0.892819	0.772199	0.891218	0.657526	Inf	1
MA0708.1_MSX2	5	2.66898	4.98793e-11	2.68137	2.11219	Inf	4.32515e-10
MA0708.1_MSX2	6	0.564062	0.988824	0.55431	0.315753	Inf	1
MA0708.1_MSX2	7	1.72964	0.00643593	1.73947	1.21035	Inf	0.022081
MA0708.1_MSX2	8	2.16194	0.010038	2.19833	1.26812	Inf	0.0332454
MA0710.1_NOTO	1	0.334505	1	0.331338	0.243144	Inf	1
MA0710.1_NOTO	2	0.335013	1	0.329258	0.214483	Inf	1
MA0710.1_NOTO	3	1.88756	8.58828e-06	1.89381	1.48692	Inf	4.41982e-05
MA0710.1_NOTO	4	0.8685	0.782718	0.865789	0.593953	Inf	1
MA0710.1_NOTO	5	4.36548	8.75353e-20	4.395	3.42151	Inf	1.20784e-18
MA0710.1_NOTO	6	0.556233	0.976749	0.541603	0.265868	Inf	1
MA0710.1_NOTO	7	1.89627	0.00641447	1.91295	1.25215	Inf	0.0220672
MA0710.1_NOTO	8	2.67226	0.00382199	2.73767	1.49506	Inf	0.0136492
MA0711.1_OTX1	1	0.472849	1	0.470866	0.373227	Inf	1
MA0711.1_OTX1	2	0.594979	0.99981	0.592264	0.447039	Inf	1
MA0711.1_OTX1	3	1.38982	0.00766952	1.39178	1.11204	Inf	0.0259096
MA0711.1_OTX1	4	0.88484	0.781185	0.883035	0.643075	Inf	1
MA0711.1_OTX1	5	3.56426	3.32805e-18	3.58248	2.85382	Inf	4.23449e-17
MA0711.1_OTX1	6	0.870886	0.74809	0.866926	0.543629	Inf	1
MA0711.1_OTX1	7	1.94795	0.00118309	1.96122	1.37167	Inf	0.00460504
MA0711.1_OTX1	8	0.86815	0.694663	0.854931	0.331513	Inf	1
MA0712.2_OTX2	1	0.358393	1	0.356826	0.288923	Inf	1
MA0712.2_OTX2	2	0.645039	0.999853	0.643368	0.513363	Inf	1
MA0712.2_OTX2	3	1.80268	2.50487e-08	1.80571	1.51455	Inf	1.71879e-07
MA0712.2_OTX2	4	0.832907	0.902069	0.831342	0.635095	Inf	1
MA0712.2_OTX2	5	3.46736	3.07309e-23	3.48027	2.86544	Inf	4.89375e-22
MA0712.2_OTX2	6	0.523149	0.997885	0.515195	0.313765	Inf	1
MA0712.2_OTX2	7	2.28611	1.47433e-06	2.29863	1.73469	Inf	8.35122e-06
MA0712.2_OTX2	8	1.21196	0.321552	1.21629	0.646703	Inf	0.759488
MA0713.1_PHOX2A	1	0.199353	1	0.196644	0.139937	Inf	1
MA0713.1_PHOX2A	2	0.576442	0.999837	0.573357	0.42547	Inf	1
MA0713.1_PHOX2A	3	1.61146	0.000245046	1.61495	1.28944	Inf	0.00107625
MA0713.1_PHOX2A	4	1.03827	0.44215	1.03788	0.760754	Inf	0.982901
MA0713.1_PHOX2A	5	4.7388	4.37744e-27	4.76467	3.81835	Inf	8.21013e-26
MA0713.1_PHOX2A	6	0.498249	0.993752	0.48504	0.24994	Inf	1
MA0713.1_PHOX2A	7	2.67054	1.1922e-06	2.69284	1.93852	Inf	6.8218e-06
MA0713.1_PHOX2A	8	1.51489	0.165734	1.53474	0.747962	Inf	0.427113
MA0714.1_PITX3	1	0.676179	0.999974	0.67527	0.568486	Inf	1
MA0714.1_PITX3	2	0.763006	0.990847	0.761854	0.617828	Inf	1
MA0714.1_PITX3	3	1.28033	0.0155675	1.28126	1.06027	Inf	0.0498949
MA0714.1_PITX3	4	0.978338	0.58424	0.977763	0.762436	Inf	1
MA0714.1_PITX3	5	2.2569	1.19705e-09	2.26431	1.82355	Inf	9.36917e-09
MA0714.1_PITX3	6	0.683461	0.968316	0.678234	0.443343	Inf	1
MA0714.1_PITX3	7	1.57106	0.0103758	1.57693	1.14248	Inf	0.0342746
[truncated: 3,065 more rows]
