# Supplementary material for: Modelling EWS::FLI1 protein fluctuations reveal determinants of tumor plasticity in Ewing sarcoma
Source: EMBO Mol Med. 2026 Jan 3;18(2):646–76. doi: 10.1038/s44321-025-00364-7 (PMC12905378; doi:10.1038/s44321-025-00364-7)
Supplement: Supplementary file 12 — Source data Fig. 1 [file 44321_2025_364_MOESM12_ESM.zip]

Archive with 19 entries (16 files):
- 1C/
- 1C/A673 A2.2 dTAG treatment 24 hours gating.pdf
- 1C/specimen_A2-2_0nM_val_009.fcs
- 1C/specimen_A2-2_1-5nM_val_010.fcs
- 1C/specimen_A2-2_150nM_val_015.fcs
- 1C/specimen_A2-2_15nM_val_013.fcs
- 1C/specimen_A2-2_50nM_val_014.fcs
- 1C/specimen_A2-2_5nM_val_011.fcs
- 1C/specimen_WT_untreated_008.fcs
- 1D/
- 1D/A2.2 24 hour dTAGv-1 treatment and washout Gating.pdf
- 1D/specimen_A2_2_0nM_24h.fcs
- 1D/specimen_A2_2_150nM_16h_washout.fcs
- 1D/specimen_A2_2_150nM_24h.fcs
- 1D/specimen_A2_2_150nM_24h_washout.fcs
- 1D/specimen_WT_0nM_24h.fcs
- 1B/
- 1B/1B Quantification.xlsx
- 1B/1B uncropped blot.tif
