# Supplementary material for: Modelling EWS::FLI1 protein fluctuations reveal determinants of tumor plasticity in Ewing sarcoma
Source: EMBO Mol Med. 2026 Jan 3;18(2):646–76. doi: 10.1038/s44321-025-00364-7 (PMC12905378; doi:10.1038/s44321-025-00364-7)
Supplement: Supplementary file 12 — Source data Fig. 1 [file 44321_2025_364_MOESM12_ESM.zip › 1B/1B Quantification.xlsx]

## Sheet: Sheet1
Fig 1B
Relative intensity of FLI1, Normalized by Tubulin
Control (DMSO)	% change	dTAGV-1 (1.5 nM)	% change	dTAGV-1 (5 nM)	% change	dTAGV-1 (15 nM)	% change	dTAGV-1 (50 nM)	% change	dTAGV-1 (150 nM)	% change
n:1	100	n:1	82.4804	n:1	42.8074	n:1	34.1318	n:1	6.84275	n:1	5.96897
n:2	100	n:2	70.4577	n:2	42.6422	n:2	37.4763	n:2	9.21985	n:2	4.19996
n:3	100	n:3	87.7009	n:3	63.2597	n:3	27.1501	n:3	12.7869	n:3	6.12354
