# Supplementary material for: Modelling EWS::FLI1 protein fluctuations reveal determinants of tumor plasticity in Ewing sarcoma
Source: EMBO Mol Med. 2026 Jan 3;18(2):646–76. doi: 10.1038/s44321-025-00364-7 (PMC12905378; doi:10.1038/s44321-025-00364-7)
Supplement: Supplementary file 13 — Source data Fig. 2 [file 44321_2025_364_MOESM13_ESM.zip]

Archive with 32 entries (29 files):
- 2B/
- 2B/2B Quantification.xlsx
- 2B/A2.2_0nM.tif
- 2B/A2.2_1.5nM.tif
- 2B/A2.2_150nM.tif
- 2B/A2.2_15nM.tif
- 2B/A2.2_50nM.tif
- 2B/A2.2_5nM.tif
- 2B/B3.1_0nM.tif
- 2B/B3.1_1.5nM.tif
- 2B/B3.1_150nM.tif
- 2B/B3.1_15nM.tif
- 2B/B3.1_50nM .tif
- 2B/B3.1_5nM.tif
- 2C/
- 2C/2C Quantification.xlsx
- 2C/README_2C.txt
- 2C/Softagar_sourcedata.pdf
- 2A/
- 2A/2A Quantification.xlsx
- 2A/A2.2_0nM.tif
- 2A/A2.2_1.5nM.tif
- 2A/A2.2_150nM.tif
- 2A/A2.2_15nM.tif
- 2A/A2.2_50nM.tif
- 2A/A2.2_5nM.tif
- 2A/B3.1_0nM.tif
- 2A/B3.1_1.5nM.tif
- 2A/B3.1_150nM.tif
- 2A/B3.1_15nM.tif
- 2A/B3.1_50nM.tif
- 2A/B3.1_5nM.tif
