# Supplementary material for: Modelling EWS::FLI1 protein fluctuations reveal determinants of tumor plasticity in Ewing sarcoma
Source: EMBO Mol Med. 2026 Jan 3;18(2):646–76. doi: 10.1038/s44321-025-00364-7 (PMC12905378; doi:10.1038/s44321-025-00364-7)
Supplement: Supplementary file 13 — Source data Fig. 2 [file 44321_2025_364_MOESM13_ESM.zip › 2B/2B Quantification.xlsx]

## Sheet: A2.2
Fig 2B
Nuclei positions of cells along the Y axis of the organoplate per biological replicate (n)
dTAGV-1 concentrations	DMSO		1.5 nM		5 nM		15 nM		50 nM		150 nM
Biological replicates (n)	n = 1	n = 2	n = 1	n = 2	n = 1	n = 2	n = 1	n = 2	n = 1	n = 2	n = 1	n = 2
	13.398	20.0541	4.97973	22.7227	4.37129	369.225	8.01338	113.305	7.57027	26.2836	6.09187	8.58036
	3.91768	19.4448	5.09765	20.355	6.86095	370.875	6.65422	137.949	9.4265	27.3312	8.0414	6.14321
	4.49066	21.7397	6.6841	23.3428	10.0252	373.885	6.39754	164.196	8.6488	29.2777	7.90354	11.4011
	10.3997	22.594	6.31384	23.1939	6.00652	374.953	5.77123	172.814	10.0913	27.2308	7.82494	7.19139
	8.79226	24.4853	9.41126	23.4292	6.03191	376.395	5.52462	171.862	13.8513	30.165	5.60459	6.3086
	9.16548	21.505	8.13137	23.3142	6.70094	378.735	8.58277	182.16	11.684	31.9793	8.60106	8.0051
	12.0346	22.2189	6.92029	25.6133	10.1048	378.465	8.28725	194.622	13.2596	35.6023	7.0173	8.63811
	9.75488	26.0486	7.10182	25.3075	10.1163	384.707	10.2212	195.692	13.8513	35.5794	7.245	8.53109
	13.0868	22.7053	13.3756	27.6603	10.7516	382.138	5.3998	198.705	17.5275	35.19	7.75429	10.4855
	13.2444	24.1079	10.6272	24.15	10.0331	382.743	5.02796	195.845	17.4889	36.6193	12.6898	10.734
	14.338	25.3514	11.1633	23.736	11.7869	383.644	4.65281	197.265	17.4889	42.463	7.28999	10.4929
	14.7385	25.346	11.0257	29.6669	10.35	384.643	5.91061	200.67	19.3411	40.2311	6.9	8.34389
	14.5509	31.4802	10.6802	25.2507	14.5166	386.667	11.2332	202.85	20.2437	40.433	11.4653	13.2423
	17.81	28.4653	11.2567	28.0519	17.2223	386.2	5.47363	204.935	22.6072	38.9584	8.97	11.0016
	14.0729	28.9554	10.6793	26.8969	13.179	389.903	8.1845	217.601	20.5006	42.09	9.1425	11.1122
	14.8939	31.0462	17.4341	31.3104	11.9961	390.309	12.1837	215.449	19.32	45.1515	11.2191	15.1287
	13.138	32.4419	12.0029	28.4118	15.866	392.62	9.18176	217.346	26.5048	44.1728	10.6157	13.6768
	17.1591	28.8964	14.605	28.1175	13.77	393.018	6.28604	215.891	22.8355	44.4437	9.60694	14.8633
	15.4309	32.358	16.0226	28.265	15.3682	393.082	8.29787	221.748	23.9052	46.1242	10.9434	14.1174
	21.839	32.5241	15.1458	28.5595	17.1456	391.49	9.21723	222.474	27.6034	47.6317	10.4441	14.0898
	16.3539	30.0706	21.444	31.6786	16.836	390.385	8.15732	224.093	28.907	48.234	17.2084	18.0484
	18.1064	34.5401	20.0825	30.5567	18.8425	391.495	9.18839	226.054	26.0873	46.695	16.2583	18.3758
	14.1174	30.9485	16.929	32.0433	20.4727	393.217	8.31029	223.756	30.6259	49.7036	15.0452	21.4493
	16.169	31.5483	20.8663	32.775	19.5555	392.878	10.6195	225.702	27.0503	51.1793	12.835	21.9163
	18.03	29.347	20.3532	31.0875	25.3022	395.671	9.77502	226.139	33.1642	54.9987	16.4156	21.1499
	20.4872	29.9559	18.0842	32.0324	22.8054	398.323	7.57358	230.249	29.325	54.7107	17.5241	20.0753
	18.5691	30.5505	17.6356	29.8179	22.3523	396.685	8.901	231.669	34.2215	55.5824	15.7373	22.1899
	21.9176	29.4182	19.5787	33.8759	22.0982	395.423	13.2278	233.857	31.4338	53.0314	13.0786	21.6807
	17.4166	30.36	20.4536	34.0994	22.3641	396.218	12.4964	240.824	34.2475	57.3829	17.413	24.7093
	26.2261	30.8442	22.3515	37.362	26.6187	394.853	15.8035	235.885	37.655	56.0105	15.6975	20.6137
	20.3727	33.7436	19.9967	33.2173	28.8859	398.954	18.0354	239.255	37.2951	55.9001	18.8501	23.8289
	26.0935	35.6341	24.4372	34.5639	27.2601	399.449	16.4897	240.988	36.362	57.2678	18.0993	24.1753
	24.9352	33.9497	21.7186	35.846	27.3375	396.969	18.3406	240.985	34.111	58.4473	21.8358	24.5245
	20.7207	31.5429	19.7921	35.3227	29.0352	397.935	16.41	245.003	38.298	67.8291	20.955	24.2768
	21.6325	32.2903	23.3311	34.2075	30.8094	398.219	18.8628	246.071	36.9553	59.1409	20.4844	24.0637
	20.4331	33.0376	20.8971	35.1108	29.2593	398.82	20.7162	245.903	36.973	60.135	21.8994	23.2023
	21.7897	33.2599	23.676	36.4759	32.573	400.736	19.8826	250.639	38.343	58.305	22.665	22.8368
	26.4013	34.1166	23.0242	35.4342	30.4927	399.855	17.9265	243.179	38.4696	60.2614	21.9809	32.6318
	26.7296	36.4909	25.7679	35.0553	32.6994	400.882	19.9144	245.221	37.9661	59.7088	22.7728	24.15
	21.735	34.2658	27.5416	33.8238	35.2843	400.815	20.0056	244.986	39.5137	61.7803	21.2154	27.3501
	27.1076	34.0042	27.3149	36.8304	32.8924	401.334	20.2615	247.294	42.8669	62.7012	24.7083	26.0623
	23.5769	35.1497	24.4192	36.9487	36.1143	410.201	18.5869	250.279	41.1987	64.5927	22.9003	24.0948
	27.222	36.4747	27.7136	36.8292	36.6562	402.403	18.9155	247.352	42.5956	66.5487	23.4204	27.238
	24.9484	36.6801	26.2112	42.844	34.9382	404.36	23.4489	250.17	41.4842	64.4043	26.4623	24.8141
	24.4065	34.2844	30.534	37.2025	37.8944	406.093	19.5311	249.494	43.111	62.145	26.565	26.7754
	29.0976	36.51	30.2801	38.064	38.2508	407.518	21.472	249.585	44.4864	63.0381	27.5622	27.0734
	26.1644	35.8191	28.0494	39.1257	38.4961	403.686	23.8799	251.769	45.885	63.5074	29.7614	30.5613
	30.9898	37.2732	29.6028	36.9033	38.9678	406.584	25.4873	251.922	45.2443	66.4262	26.6975	26.312
	35.7336	36.2045	27.6821	37.4853	38.5365	409.137	31.4904	255.114	44.9481	63.9236	28.8031	30.5338
	31.861	34.8994	32.2166	36.6576	39.8556	408.909	27.8508	251.193	50.7589	67.9825	28.8802	29.3546
	30.4842	35.8259	27.37	36.6594	37.7651	413.113	24.0173	257.75	45.7892	68.4949	27.1879	33.2679
	28.7161	35.899	28.8984	39.2447	39.9961	410.384	26.1949	250.015	51.1447	72.6254	27.7174	31.1416
	35.5927	35.6063	29.332	38.8431	43.1577	413.148	28.8621	252.983	47.8975	69.9867	31.5738	32.2575
	29.472	41.8494	27.566	38.4184	41.4435	412.796	31.7851	250.531	49.886	69.782	30.8255	32.234
	32.1463	40.9114	30.4604	36.4132	41.5971	417.644	32.1729	251.95	48.5435	67.022	30.7006	35.0372
	30.8775	43.7832	31.1721	41.4064	41.5998	415.651	32.2369	251.968	50.6556	70.1803	30.8767	34.3651
	36.4791	38.8343	27.6493	40.963	41.745	416.711	34.6327	251.483	49.2009	72.4074	30.2556	36.2806
	33.8495	41.3323	31.7615	46.0903	46.4096	413.629	34.7591	255.184	51.1615	75.822	29.0391	32.4853
	40.4451	40.4985	30.2139	40.8725	46.9412	416.327	37.0002	254.649	56.5435	72.9912	32.7433	32.3518
	32.2676	42.1451	31.8849	40.967	48.5808	414.507	34.5983	255.045	54.956	73.7404	29.2771	31.05
	32.4701	41.9145	31.5465	41.1885	44.8865	418.264	38.5872	254.749	57.9741	73.2514	33.2861	35.9465
	35.9269	41.6788	34.3819	42.7173	45.9261	417.255	33.4515	255.116	57.6917	74.0612	34.1025	40.7055
	38.2568	40.6824	32.8723	40.7275	46.5659	415.002	36.1656	256.481	57.6797	74.4288	34.2392	32.279
	37.177	45.5255	34.9838	41.3616	44.8753	416.16	35.4051	257.424	58.7109	74.0764	36.0878	33.6783
	36.8619	41.1997	33.465	42.0537	49.506	414.69	40.715	259.742	60.9623	78.7334	35.3571	32.2408
	38.1617	41.8573	33.3203	41.9348	47.4102	416.352	38.1017	259.549	60.9857	74.1268	32.2365	36.6241
	37.2354	41.6009	34.27	48.7389	51.4698	418.539	35.535	256.588	62.1081	80.476	36.4295	34.7981
	43.5562	42.4966	36.0044	44.2528	49.9471	418.945	38.7474	258.388	63.5536	74.5744	37.2708	35.2234
	38.487	41.4715	36.5266	45.3653	49.9984	420.294	38.8068	260.553	59.8506	75.892	39.5157	32.715
	39.1144	41.5459	34.4405	46.9963	50.5179	421.027	39.9729	257.551	63.1969	78.3204	36.644	33.7903
	43.2796	51.3521	37.6224	49.0204	49.8458	427.438	41.9318	265.601	64.7467	82.1118	36.1715	36.0113
	39.7306	42.9862	38.5365	48.6268	51.4848	420.615	46.7604	265.626	64.7259	80.2013	33.8695	35.9992
	38.8245	44.5385	37.2891	47.3446	53.615	419.348	40.1801	261.931	66.0921	80.7778	35.9098	38.4821
	41.5025	43.0844	40.4529	50.838	54.211	421.334	43.4992	266.092	66.5969	79.3149	35.259	37.0904
	41.8396	41.6823	39.5136	48.2059	55.5278	421.862	42.1893	264.531	66.9495	84.8723	36.7295	36.501
	42.3739	44.629	45.2481	49.6205	56.212	422.639	44.1075	267.351	67.0302	82.815	40.1358	38.5966
	42.586	52.7444	39.2285	55.9326	55.2225	421.515	46.499	271.603	69.4175	84.6148	38.3107	37.0421
	41.1375	50.0609	40.9839	52.4362	58.5724	421.064	43.3922	266.189	67.5934	85.5906	38.3599	37.9093
	43.0415	52.2002	43.0132	54.0158	56.985	420.9	41.7158	270.943	67.9909	82.1484	40.6863	37.0428
	43.7575	44.337	41.1324	57.6914	60.0562	423.407	42.5857	267.945	68.3852	83.0172	44.6338	38.047
	40.9367	46.6291	39.5764	55.2357	59.5104	426.247	42.8052	270.589	68.6368	85.8448	42.6283	37.3909
	42.315	45.8111	43.8548	58.3939	58.995	424.047	45.5485	271.653	72.7395	88.1657	41.2131	42.381
	53.6902	45.8895	40.9197	56.4877	59.6071	426.194	45.4629	271.608	69.7166	85.4754	43.2003	39.7522
	46.9679	45.7247	43.2906	59.9647	63.1206	426.389	42.7391	275.224	70.1391	87.902	43.5516	39.7429
	43.7668	46.0553	42.8815	58.8735	60.1721	432.001	44.9749	273.62	72.0904	89.2553	46.2895	39.5646
	45.453	44.6595	46.9669	59.3471	62.1384	426.695	45.5749	273.108	72.581	84.525	44.4907	39.1732
	49.8117	45.9321	45.9272	59.5638	59.566	428.573	45.1746	280.715	72.5815	87.7281	44.9596	42.5902
	47.4897	46.7708	54.2333	57.96	67.7411	429.676	45.7339	276.416	73.7916	89.0982	47.636	43.1912
	46.1838	48.8264	48.0168	60.3978	62.675	428.835	45.224	274.421	73.143	89.1583	45.5893	42.1263
	45.1145	52.2198	48.8339	67.1808	65.2694	430.888	50.7341	276.128	73.7573	87.4111	47.258	45.5361
	44.4847	58.3016	50.0382	58.3707	63.0142	430.323	49.5214	274.016	76.0933	89.9155	46.4934	45.3921
	44.2396	49.7451	49.0136	59.7175	63.0775	430.668	48.66	273.225	76.4816	88.4077	48.3343	43.0369
	46.92	52.5345	48.8167	58.7937	64.1828	430.46	51.6852	276.296	75.2755	89.8074	45.4877	47.0652
	45.0417	53.7963	45.885	61.4646	67.9934	430.266	51.5322	273.322	76.9864	92.5306	48.0622	46.2809
	46.8775	48.9634	45.6196	63.1039	65.9192	429.846	54.182	277.466	77.9959	92.869	50.025	46.0695
	46.4175	48.6778	47.0555	60.1601	64.86	430.587	52.6166	280.067	79.6074	92.2653	47.0243	45.7375
	49.0337	51.3942	48.273	63.6275	71.1758	432.923	56.6282	276.028	77.7661	94.1067	50.0495	46.9648
	53.9995	53.996	50.255	60.789	68.0965	434.151	53.0718	278.596	78.2728	94.7576	48.6071	46.3892
	51.8927	54.4928	47.725	65.7598	71.6916	436.195	53.5521	282.376	78.6581	95.945	52.6097	44.6967
	46.9756	57.2709	51.1188	69.9401	68.91	435.459	57.7331	279.897	80.2556	95.985	58.1956	47.0575
	55.734	53.8989	51.4784	64.2641	69.9445	436.223	53.9494	279.637	78.6269	96.7563	54.8128	46.0273
	47.61	57.6725	53.9679	65.205	72.6077	433.665	56.2586	281.312	83.0272	96.9357	55.6719	50.3355
	50.4694	55.7475	55.6113	65.9607	70.7418	434.079	55.1894	280.6	80.2606	96.9884	54.51	47.0748
	49.4582	58.3236	52.975	70.706	72.5557	434.95	59.3661	280.165	84.6707	98.574	57.4858	49.068
	54.8449	56.2127	52.5202	67.5238	75.2913	434.666	59.0639	280.933	83.1145	98.0106	56.8443	49.1929
	50.9866	59.5296	51.5036	68.6895	75.3472	444.36	58.0429	283.433	81.8161	99.7851	53.9967	50.2901
	54.0885	63.1812	53.3888	67.4113	73.485	444.964	56.212	281.948	85.5648	99.5272	56.5775	49.5584
	52.6652	60.0125	56.733	67.7955	76.218	444.609	61.62	281.525	86.7675	106.429	56.2876	48.76
	51.8945	56.9877	54.4664	72.7214	79.0162	446.83	57.3898	283.03	86.8868	100.837	55.2493	50.3868
	52.6031	58.6086	54.661	70.5783	76.8465	446.706	60.6084	286.862	87.2889	101.483	59.2745	48.2973
	52.8795	63.0838	57.9204	67.62	77.5498	447.649	61.2846	283.16	85.2322	99.5451	57.5719	51.7651
	52.5156	59.9113	60.4332	71.3672	77.648	455.195	68.107	289.635	86.5454	101.149	62.5557	52.5033
	53.8814	61.0163	57.4099	73.5367	82.216	458.309	62.8269	281.672	86.7815	101.346	56.235	56.0368
	58.9847	69.5032	57.6948	73.9133	80.1899	458.066	60.3949	285.614	88.2079	103.331	59.2986	50.7011
	55.5491	67.9154	56.2227	74.9868	85.0843	463.077	60.3298	282.945	91.9002	104.214	56.7396	51.1358
	60.3047	65.0723	58.0729	73.2608	81.1955	461.332	62.652	287.88	89.8871	101.45	60.8828	57.4694
	57.7383	63.5541	58.3979	72.8085	82.9572	462.921	63.1282	284.224	93.6675	101.564	59.8221	55.4541
	56.8374	66.5167	60.5167	76.7337	82.9676	466.832	62.8134	286.147	91.0529	100.127	59.5685	52.7582
	55.8296	67.0068	60.1163	77.3375	86.406	467.869	64.4583	287.224	90.2816	103.504	66.6187	52.1311
	53.6283	61.41	59.8	77.2124	89.2674	469.425	61.5368	286.845	90.5148	104.92	65.5923	51.6139
	55.5032	62.1493	60.8935	73.7716	83.055	466.112	63.5418	289.811	91.4988	102.485	65.2386	52.0067
	59.7608	66.1028	62.0242	77.1195	85.2386	467.434	70.3053	296.391	91.149	104.475	60.8858	53.5505
	55.3174	66.5441	61.6446	77.7383	87.5909	469.465	73.3608	290.844	92.4107	103.385	62.1	52.4869
	59.3606	66.0138	62.5714	79.7289	87.1182	467.622	71.316	290.598	94.5953	110.481	64.576	56.4375
	58.1796	67.0619	63.0364	79.7548	87.8335	467.99	71.6777	289.534	92.3388	111.377	65.3503	51.3687
	57.6807	72.2945	69.5032	81.5432	84.7879	469.909	68.034	292.361	98.1266	107.727	66.0587	56.8307
	63.4446	65.6164	63.31	81.0331	88.9747	471.452	67.275	293.345	98.4236	107.677	64.5832	53.82
	57.5332	72.9423	61.3591	78.0625	85.4096	469.878	65.9318	294.194	95.7894	105.628	66.4676	54.3452
	58.755	64.4354	63.8122	86.0556	87.2003	476.967	66.4493	292.345	96.6787	109.248	68.6117	60.05
	59.5182	66.9777	66.0016	81.0323	91.1225	470.882	68.8069	297.491	96.8454	108.371	65.7289	59.4365
	57.4967	65.5046	64.4619	81.7091	88.556	475.446	67.2023	292.356	99.6305	110.146	69.5472	56.4897
	58.7164	69.8058	65.2594	80.655	90.5299	474.315	70.1201	294.607	101.102	112.745	73.8025	53.705
	64.8689	68.2366	66.6644	84.6779	88.7081	476.222	70.6913	295.199	97.3733	110.249	69.8502	54.9859
	62.5346	64.216	67.635	85.8048	91.8312	474.682	72.5169	304.237	102.839	109.677	68.3588	58.055
	60.2157	67.0976	68.2206	83.4982	89.6808	476.539	71.07	295.986	98.4081	108.33	69.4676	58.3252
	61.6017	65.4911	70.9838	87.9215	89.2761	474.842	72.3009	293.877	98.3171	108.802	70.2775	56.4875
	67.275	69.3967	66.93	83.3175	96.2736	478.127	77.3463	296.486	98.3781	112.132	68.0778	56.146
	61.6067	72.149	67.1655	87.377	92.1534	477.29	80.0332	293.618	99.9375	113.906	68.5669	57.4621
	63.9036	75.4725	71.6081	85.4627	95.2008	477.788	83.273	296.164	100.665	113.508	70.5887	61.531
	62.2479	71.0073	71.757	87.285	95.0156	477.888	75.4231	294.4	102.021	114.552	69.6372	61.3679
	61.893	72.0888	73.3271	88.6776	98.555	481.66	75.3916	297.011	102.235	113.336	72.9619	57.0285
	66.5888	73.553	74.5826	92.7745	95.1707	479.342	79.162	295.205	101.663	115.302	69.5433	57.119
	65.176	74.0413	71.25	90.0371	96.4985	479.658	78.8299	298.664	102.263	116.28	70.9299	63.7131
	63.8447	71.6301	71.8505	95.3795	99.0603	480.793	79.6482	301.435	103.87	115.802	73.419	59.6717
	66.0518	73.8817	75.5638	89.235	101.211	480.866	80.6974	298.747	103.74	116.765	71.8369	59.0146
	65.7598	77.3119	70.725	93.7812	100.228	481.406	79.049	300.281	103.816	118.691	71.4551	59.6463
	67.1543	73.5281	76.9914	91.4986	100.983	485.057	80.4594	299.805	103.009	117.055	73.8709	60.5072
	67.9752	77.1119	73.98	93.1681	102.456	484.664	78.6631	307.052	104.106	115.361	76.3485	67.392
	64.86	78.042	72.1958	92.9268	105.362	488.476	81.5378	305.017	105.455	119.328	77.0527	63.4624
	65.757	73.7493	72.535	92.6299	107.417	485.833	82.4644	303.509	106.597	120.918	78.748	63.6117
	69.0669	74.9982	73.6973	98.844	105.712	488.364	87.4788	304.897	106.915	116.495	74.9613	61.3766
	69.5054	84.1339	73.89	93.633	103.845	489.678	82.5983	303.38	104.812	118.618	78.7403	64.867
	69.2646	72.795	78.0844	94.4437	106.212	486.895	83.2054	304.001	107.189	117.9	75.6177	63.0703
	68.2786	74.571	79.7483	94.1735	106.965	486.647	82.7438	306.411	110.534	118.151	75.8655	66.1791
	67.2155	80.4838	78.4761	99.185	105.647	492.237	82.9843	310.01	108.282	116.938	77.241	66.1734
	67.9727	77.6164	77.5516	94.8123	108.373	491.018	86.7319	306.982	111.409	122.823	77.5595	66.0112
	73.936	78.0837	78.1099	97.3922	106.802	488.772	84.4436	308.245	107.295	122.258	74.5819	64.8127
	71.2179	80.2395	78.8857	97.0054	109.722	491.73	90.9686	307.063	111.493	121.014	77.5237	64.4209
	70.0542	76.797	76.6011	97.8752	107.394	491.155	90.5539	309.439	109.148	121.482	79.0792	65.2567
	71.1296	82.4255	76.1509	96.5353	110.568	493.64	89.049	308.204	109.99	122.969	84.5272	66.3466
	69.8194	81.3852	77.5032	97.3869	113.259	490.086	85.9476	309.459	109.877	121.198	78.8174	69.9171
	71.6945	78.7565	81.6918	96.554	111.753	492.916	88.9909	305.431	115.548	126.623	81.0555	68.8083
	69.9594	88.2317	78.1885	98.25	112.942	491.509	87.2099	306.36	112.97	126.346	79.3395	68.2579
	71.3243	79.5977	82.3427	100.202	112.97	496.68	87.0192	311.642	113.644	121.734	79.0129	76.6981
	73.427	84.2369	79.1583	100.914	111.738	491.711	89.9791	306.919	113.551	127.589	83.7156	73.0164
	71.3766	79.2857	81.9968	106.111	114.621	495.58	87.6336	307.163	113.712	127.829	85.2826	70.2426
	73.4188	81.1794	79.5636	103.736	116.113	494.414	87.4427	307.868	114.354	126.392	82.8318	72.4818
	70.8687	82.909	80.4463	103.475	114.22	495.258	89.8505	315.723	114.249	125.176	82.3139	70.5234
	73.3497	79.2038	80.385	105.043	123.131	497.245	89.2429	308.626	114.166	126.266	84.0445	71.3183
	73.841	86.1679	85.1518	106.761	116.338	496.276	90.8294	311.928	114.749	127.823	87.3686	68.31
	72.8398	78.4185	84.2246	103.333	114.132	495.291	89.0285	306.616	115.378	127.692	83.2107	79.0475
	73.2461	81.4317	83.1188	111.871	116.373	497.252	91.576	312.697	115.605	128.502	87.2333	70.9864
	72.0513	83.5489	82.7536	106.986	118.272	494.853	89.153	315.262	116.712	127.928	86.5571	74.6405
	72.5339	84.3395	83.2851	105.718	117.104	498.661	92.7003	311.402	119.346	129.233	90.9664	70.61
	73.8631	84.4724	85.7635	107.072	121.584	497.404	93.5105	311.659	115.016	131.189	87.7076	72.6648
	74.6518	88.0603	86.0247	107.111	120.589	498.877	88.6853	310.093	116.828	130.63	93.3344	70.7877
	73.0825	81.4012	89.4012	107.013	121.389	497.613	93.0925	311.42	117.963	131.634	88.7977	76.6529
	76.6217	85.8554	87.4965	107.295	121.175	500.275	97.652	311.137	120.928	131.482	89.0039	72.4457
	72.7183	89.4679	87.4872	109.244	125.262	501.562	94.9464	315.053	120.957	131.911	91.2228	74.5682
	78.1968	81.7978	86.8473	108.723	124.365	508.47	93.3674	316.562	120.949	132.768	89.1924	73.983
	74.5715	82.0821	86.9814	118.051	124.346	498.274	97.1789	318.15	123.176	132.222	89.7986	73.7661
	73.4329	86.6621	90.1765	113.732	125.519	501.121	96.429	313.312	122.629	131.145	90.0398	73.3596
	74.0496	83.5533	93.2592	112.401	127.054	502.587	95.3688	319.707	122.207	129.72	92.4466	78.4884
	75.6729	82.8	90.2443	112.139	129.491	504.614	93.1086	314.783	123.386	135.93	92.7639	74.985
	75.4314	84.9108	90.4096	113.853	130.874	501.94	104.63	317.716	127.676	131.578	91.8871	79.7552
	76.7751	85.1714	90.0062	112.625	128.081	507.682	97.1524	316.674	126.028	136.491	92.8717	74.537
	75.9894	91.2224	90.4608	115.902	131.608	507.2	97.5473	316.547	126.955	135.754	89.7	76.5352
	80.7131	91.7328	90.0581	116.386	131.327	503.367	95.7336	318.461	122.647	134.377	94.4334	75.1481
	74.175	89.4986	90.1502	118.169	128.311	504.147	97.3984	321.675	124.389	134.385	91.6431	78.7912
	77.7565	85.1822	92.2722	114.793	131.626	503.166	99.4423	321.646	125.541	134.622	92.6278	77.4556
	76.3782	95.5206	93.4363	119.97	132.491	505.341	101.834	321.609	126.308	137.884	96.5603	81.7152
	79.2403	91.195	94.0252	120.769	131.289	508.177	100.464	318.987	129.607	134.751	90.0856	81.1329
	77.7008	94.103	92.9943	118.206	129.988	506.878	100.384	324.694	130.556	134.509	95.1125	78.8517
	76.6037	90.0307	93.5175	117.222	132.373	505.527	101.085	319.988	128.491	136.028	96.9962	78.315
	82.1538	92.2426	94.5923	120.4	133.012	512.273	106.003	322.235	127.467	137.275	93.052	77.28
	80.7861	92.7815	96.1183	116.325	135.876	508.801	101.95	319.724	134.403	140.038	92.664	83.0737
	76.337	95.9805	95.955	126.464	138.683	512.036	100.141	323.885	132.683	141.774	92.7342	78.0275
	81.5123	89.843	98.0832	121.577	142.558	510.478	100.679	321.245	131.992	141.74	96.1545	79.0492
	82.1321	90.7533	96.2324	122.952	139.121	511.064	101.671	322.125	134.06	144.679	97.2949	80.7738
	79.936	91.0642	95.8845	122.369	138.979	511.37	105.057	324.685	132.589	141.839	98.7162	81.841
	86.6516	89.2771	96.4038	121.511	137.31	512.208	104.042	322.715	132.735	142.543	101.686	80.8234
	88.0641	97.8778	99.6059	119.222	140.557	515.103	104.213	325.199	138.265	139.943	98.828	83.8752
	84.7956	97.5245	98.6186	121.585	138.946	520.625	105.927	325.306	133.315	141.67	99.5462	83.1412
	89.5322	92.9284	98.8947	121.123	142.11	517.229	105.585	322.103	133.55	144	94.9377	80.5506
	87.1553	94.6091	98.0054	120.707	142.95	518.813	102.782	325.651	132.655	145.895	100.833	83.5787
	85.175	93.1841	100.909	121.749	144.771	528.38	103.752	328.091	138.316	147.927	99.93	82.2544
	83.2929	91.8096	100.106	124.961	142.34	524.635	105.339	323.986	135.653	147.405	97.575	81.8266
	81.525	91.356	102.834	124.2	145.179	520.549	109.133	325.563	137.167	145.665	98.969	82.6824
	83.099	91.1439	107.788	125.092	146.169	524.253	106.149	326.403	137.127	144.394	98.1062	80.8893
	86.0721	93.2524	100.776	124.425	145.959	524.86	104.576	327.037	138.696	144.157	99.3274	82.8099
	88.5473	90.8336	101.491	123.551	146.645	526.335	110.024	323.475	138.806	148.067	99.705	84.5027
	87.2355	93.5381	101.916	127.555	143.889	527.383	110.151	326.059	137.191	149.408	100.451	81.765
	87.0719	91.921	102.452	129.323	149.011	523.792	111.211	333.086	139.529	148.824	99.6372	86.6294
	92.0036	94.2264	103.341	126.636	151.285	526.885	108.48	326.467	140.302	147.801	100.932	88.0939
	85.6421	95.3517	103.418	124.627	147.636	524.027	108.659	329.41	140.602	147.8	100.897	83.835
	92.0477	92.5014	102.229	129.68	150.71	524.461	110.262	327.383	140.862	148.983	103.795	86.4785
	89.76	96.0234	101.483	127.449	149.454	527.269	112.31	331.272	141.45	152.608	105.463	86.0219
	87.7016	96.1001	103.202	128.76	150.627	527.524	110.904	326.33	141.978	148.325	104.815	83.666
	91.4531	95.2662	104.969	126.808	157.86	526.15	108.793	328.896	144.171	148.706	103.27	83.9213
	91.2707	97.9433	109.779	126.045	153.871	529.804	110.261	329.074	145.263	151.672	103.965	86.3727
	86.457	99.5288	109.784	128.378	151.258	528.561	109.71	326.945	142.755	153.133	104.619	86.1491
	87.985	100.12	106.819	131.148	153.701	527.16	111.735	331.308	143.387	153.28	103.517	88.3942
	94.254	96.5376	109	129.194	158.156	530.139	113.861	330.645	144.789	153.956	103.517	85.4096
	89.5585	100.614	109.635	128.029	157.767	529.628	117.476	333.862	144.26	154.226	103.5	88.0635
	89.9227	97.9151	113.477	131.209	158.466	529.92	113.578	333.963	145.551	156.712	109.168	91.027
	92.6504	99.7999	112.094	127.581	155.192	534.629	114.112	336.337	146.322	155.254	107.278	85.215
	94.4091	96.825	112.846	129.166	157.845	535.324	125.846	334.581	143.489	152.581	111.078	88.205
	94.7162	99.2419	116.674	128.225	158.419	535.858	116.734	332.735	148.808	156.571	109.983	89.8991
	90.4854	100.083	113.82	132.288	162.368	535.509	120.426	335.459	146.158	154.35	107.094	90.4278
	91.001	99.245	111.435	131.264	167.349	539.966	117.607	337.88	151.584	156.72	110.069	91.5443
	96.3254	100.749	115.234	131.462	159.918	540.542	114.708	337.459	147.15	152.636	109.266	89.332
	97.5183	107.888	113.679	133.589	161.673	539.984	117.367	338.156	147.877	154.385	109.716	89.6191
	92.5172	100.127	115.639	133.552	167.065	536.728	116.832	335.534	147.937	159.203	115.206	90.2714
	91.7618	106.659	115.024	135.749	163.797	538.898	122.094	334.615	148.599	158.331	108.073	89.6113
	92.4691	104.716	118.359	141.064	167.372	543.356	122.77	335.064	149.167	159.119	111.507	87.975
	94.2868	100.905	114.266	135.805	163.794	541.814	117.477	341.76	148.671	160.879	109.365	91.4736
	91.435	111.694	117.183	136.507	171.404	543.258	116.895	336.132	149.132	159.885	109.436	90.8712
	94.399	107.188	116.988	136.043	170.649	543.954	118.103	334.156	152.059	159.597	107.985	93.0136
	92.1031	104.269	114.467	136.667	172.155	544.188	117.307	334.956	149.825	159.291	113.542	91.3305
	92.9725	103.783	116.403	137.933	170.171	542.68	120.25	334.989	151.264	160.089	115.271	92.9638
	99.7027	104.519	117.548	139.701	172.119	544.341	116.226	336.104	154.894	158.59	110.894	91.6608
	90.8139	104.953	120.134	135.309	175.037	542.33	125.943	336.295	151.607	163.171	111.425	94.7894
	95.1376	103.395	119.558	139.407	178.173	543.869	121.963	336.02	154.378	161.721	112.844	90.0105
	93.7106	106.748	124.744	140.328	176.843	542.455	121.438	339.149	155.696	163.875	112.704	94.6407
	95.3742	109.287	118.365	137.094	180.183	548.123	122.246	340.034	155.629	164.415	110.952	91.5277
	94.3168	109.395	122.349	138.954	176.89	545.822	122.681	339.95	158.473	163.618	114.14	92.5439
	98.9731	106.324	121.396	138.189	177.516	544.908	125.922	338.889	159.435	163.818	115.171	93.0691
	98.3397	114.003	122.451	136.657	177.963	548.708	127.402	340.522	156.551	169.071	113.403	98.8482
	93.1753	106.584	124.908	141.831	178.236	544.623	124.252	342.282	161.803	162.703	114.548	96.0044
	93.689	106.349	126.607	136.514	185.61	543.296	125.86	339.622	159.5	164.536	115.378	92.7613
	93.3623	104.691	121.558	139.257	181.203	545.651	122.633	340.454	156.782	163.131	114.561	92.6741
	101.236	106.756	122.354	138.784	181.508	548.414	127.093	341.258	159.955	162.997	118.778	97.0261
	98.6797	104.568	121.624	140.602	187.959	547.818	122.248	341.526	157.02	166.453	116.237	96.6226
	97.635	113.503	122.431	142.075	185.104	549.432	126.56	344.413	158.63	165.065	117.103	97.2846
	96.5396	108.145	123.605	141.795	184.612	547.886	127.725	343.255	157.631	167.258	122.526	96.084
	97.0417	104.374	126.014	140.333	183.418	554.828	130.159	352.373	160.131	166.234	117.425	94.846
	98.0204	108.248	125.752	141.785	187.129	551.671	123.855	345.654	161.93	167.769	116.132	96.3525
	96.8444	111.208	123.621	141.661	187.035	552.375	125.643	347.473	164.386	168.597	115.299	96.0926
	109.275	112.343	122.968	141.317	188.056	555.45	132.968	345.425	161.627	167.906	116.971	93.9167
	98.8947	106.26	127.985	146.565	186.244	559.895	129.72	343.224	162.767	167.914	117.986	97.4803
	97.096	106.643	125.285	146.915	189.963	560.609	132.601	341.584	164.119	172.059	117.779	96.8003
	98.803	107.595	126.295	145.456	187.686	566.817	131.11	345.666	171.899	170.238	116.047	95.958
	101.634	110.973	128.637	144.599	189.219	564.703	130.433	343.965	164.611	172.107	117.356	98.3569
	101.881	106.903	128.64	144.293	190.29	567.838	131.507	345.881	166.689	173.115	120.018	96.975
	99.2684	107.324	136.484	145.923	186.791	567.303	135.407	342.585	167.749	175.606	120.131	98.1606
	102.835	114.663	130.039	143.865	188.776	571.661	131.071	345.904	165.964	173.77	118.824	97.9587
	99.866	108.954	127.915	143.031	188.191	571.596	136.958	346.469	166.046	176.43	117.896	99.0897
	102.831	107.125	129.765	144.983	190.542	572.79	134.508	346.7	167.662	176.379	121.635	104.192
	103.15	109.993	129.532	150.619	192.971	572.245	131.623	345.345	166.948	175.243	120.439	100.033
	102.754	106.577	132.062	149.388	193.496	569.944	137.876	346.339	169.674	176.74	125.818	98.3958
	102.383	113.261	133.079	146.417	197.927	574.434	134.358	347.795	169.472	174.195	124.251	97.9981
	101.94	113.201	137.521	147.036	194.613	568.885	141.006	346.181	168.422	173.907	125.937	101.522
	103.845	110.245	130.843	148.474	196.951	573.4	134.109	348.138	169.334	177.136	122.524	98.8233
	104.19	114.673	136.066	155.205	197.351	569.847	137.778	348.42	169.754	175.26	125.4	97.7665
	103.072	109.158	139.862	150.909	197.21	570.979	137.753	346.339	169.605	178.466	126.062	99.7552
	104.929	110.936	136.265	146.107	198.022	569.654	139.228	351.528	169.793	181.003	127.919	100.694
	106.19	111.301	137.268	145.935	199.109	569.615	141.782	348.689	168.956	181.542	127.848	103.129
	105.647	113.024	136.5	150.003	200.317	574.241	138.447	347.544	170.005	181.086	126.38	103.315
	105.149	112.525	133.088	147.085	199.511	573.453	137.579	349.776	171.548	181.056	126.329	103.292
	107.272	111.354	137.375	151.761	202.064	573.198	140.659	349.339	170.511	181.706	126.383	107.358
	107.01	109.759	137.198	148.426	201.892	573.704	141.001	352.312	172.173	184.433	131.342	101.917
	106.225	114.977	135.611	149.914	202.126	574.146	142.669	350.88	174.111	184.551	130.899	104.117
	104.628	114.65	135.337	151.355	205.004	571.837	141.799	353.567	173.945	183.464	130.614	103.625
	107.562	116.571	140.164	153.563	203.355	576.598	138.532	355.94	171.961	182.978	129.899	108.561
	112.625	110.745	137.668	153.619	208.093	575.212	144.11	352.965	172.68	183.584	129.736	108.42
	108.685	112.722	140.647	153.105	210.678	572.76	136.816	353.441	175.114	183.639	129.351	105.915
	108.803	118.486	140.48	154.597	209.826	575.336	143.584	355.049	173.704	185.082	131.402	105.65
	107.582	111.651	140.527	150.634	207.95	574.11	141.988	357.058	174.431	194.679	128.819	105.87
	107.769	113.569	139.016	154.189	211.35	573.809	140.711	356.179	176.725	188.092	129.885	104.688
	107.835	123.77	141.512	155.588	216.544	576.786	137.782	353.991	176.322	188.241	128.783	107.473
	109.172	117.556	143.196	155.325	213.815	576.945	139.972	356.21	178.786	188.001	128.865	107.544
	110.351	115.663	140.771	154.458	211.425	576.12	138.906	352.471	173.446	187.837	134.643	109.546
	108.33	116.582	144.135	153.735	208.993	573.975	137.721	354.841	178.18	187.859	130.791	104.217
	112.577	119.063	141.925	155.079	213.41	581.08	139.343	357.141	178.195	192.798	131.896	108.311
	109.245	116.7	143.133	160.847	211.724	573.217	145.718	360.128	177.439	191.932	131.02	109.558
	112.737	117.363	144.482	156.654	212.683	575.461	142.402	355.098	179.503	190.164	130.491	109.898
	113.159	114.329	140.622	156.646	215.561	577.073	145.154	360.837	179.137	190.454	132.867	106.902
	111.852	118.476	145.128	155.719	216.477	575.777	145.267	356.548	179.4	192.533	134.871	106.891
	113.438	119.545	148.502	154.566	215.687	577.361	145.762	359.177	182.707	192.665	134.939	105.978
	111.661	116.877	142.14	159.835	216.24	580.411	144.105	360.098	179.359	196.499	133.547	105.793
	111.62	120.605	142.912	159.167	219.695	575.408	148.003	363.679	180.273	193.06	136.478	105.826
	111.299	119.664	144.4	160.855	219.047	577.907	146.185	361.795	182.385	198.739	132.83	107.204
	111.54	118.404	144.255	156.916	223.502	577.839	151.766	359.014	183.924	195.611	137.51	107.635
	110.176	120.469	145.804	156.533	220.45	577.864	144.921	359.353	183.336	196.137	134.267	107.594
	113.632	120.34	144.107	158.583	215.878	578.187	145.044	356.958	182.682	199.056	132.909	107.743
	113.696	119.18	145.684	161.449	218.97	576.723	150.696	359.862	180.255	193.649	134.352	109.081
	114.428	118.173	149.452	162.733	220.223	578.215	148.379	364.025	185.647	194.516	136.952	105.915
	115.729	119.089	145.81	161.873	220.588	580.852	144.735	364.687	187.774	195.817	135.995	108.984
	113.195	120.825	149.162	163.464	222.783	582.915	147.428	360.812	186.59	198.035	137.006	107.671
	113.045	120.231	158.942	159.791	221.613	580.2	150.54	362.749	189	198.499	140.771	111.798
	112.396	119.485	148.064	160.989	219.482	586.156	146.31	359.997	187.567	198.238	134.345	109.434
	114.822	120.267	151.499	161.774	222.133	584.587	149.868	362.24	188.56	200.08	136.97	111.552
	114.577	120.485	155.272	158.792	225.458	585.975	148.171	363.506	189.82	203.348	134.55	109.097
	115.924	125.474	154.215	162.517	225.462	582.811	154.979	365.004	190.288	202.107	140.857	109.595
	123.029	126.803	152.115	160.856	226.266	582.064	152.996	361.993	190.718	201.263	136.585	111.315
	117.198	123.388	154.87	161.404	226.361	585.725	149.04	364.111	192.884	198.784	139.608	113.066
	120.618	123.032	163.385	163.179	226.133	583.241	147.936	370.495	190.976	204.077	141.081	108.675
	115.24	124.243	152.789	166.101	229.643	586.24	151.542	362.686	191.224	203.869	136.312	110.763
	116.13	122.52	153.115	165.837	226.528	583.807	154.571	365.257	189.361	205.788	138.708	112.342
	115.487	126.247	152.478	163.397	224.952	586.588	150.105	365.448	192.101	202.937	140.58	112.675
	116.438	125.995	154.76	167.184	226.746	591.04	151.659	363.586	191.512	206.156	140.955	112.414
	122.716	126.653	154.892	163.9	228.348	587.439	155.595	364.222	192.914	205.518	136.321	110.488
	121.047	125.739	158.434	164.565	229.053	589.637	158.903	364.186	192.2	208.572	137.39	113.662
	117.459	126.055	159.043	166.267	229.356	591.828	151.494	364.032	195.634	204.982	141.949	113.475
	117.035	126.389	156.983	167.11	230.973	588.109	154.029	367.563	198.853	205.198	139.377	115.097
	116.641	125.296	153.134	168.664	229.939	590.964	157.33	366.422	198.235	207.614	141.09	112.223
	121.709	122.376	157.063	166.689	231.258	593.959	154.487	372.604	197.919	208.074	141.073	114.795
	120.592	125.296	157.432	164.463	231.096	592.357	156.842	365.902	196.147	208.837	143.946	113.496
	124.133	122.475	158.145	167.419	231.554	592.695	158.676	367.294	200.308	206.535	144.167	113.201
	118.443	122.026	158.674	170.041	230.851	595.207	160.691	367.513	198.929	209.017	141.757	118.592
	122.809	128.325	156.38	170.806	231.817	593.61	157.243	372.005	204.956	209.678	142.176	118.749
	119.109	125.564	158.566	173.353	233.908	594.631	156.03	364.642	201.794	209.864	142.673	114.733
	121.466	127.388	158.975	170.176	232.659	597.423	154.767	366.18	204.51	210.117	142.874	116.265
	126.496	127.255	161.122	168.731	237.441	596.3	157.266	367.188	202.223	209.329	143.232	113.843
	122.944	128.808	165.843	176.764	236.814	601.678	160.892	373.3	203.329	209.133	144.037	116.069
	125.394	127.472	158.856	170.674	238.854	597.784	158.09	367.425	203.389	209.403	147.125	115.214
	123.4	127.027	156.975	171.248	237.782	598.792	160.326	370.215	205.977	211.26	144.276	116.904
	121.67	128.632	163.601	168.36	238.546	601.734	161.018	370.658	207.062	210.242	145.198	116.981
	122.018	129.766	160.732	174.512	238.243	603.111	163.256	369.15	207.208	212.407	144.173	115.073
	124.273	124.972	164.438	170.029	241.006	601.447	160.861	373.403	205.42	214.428	143.847	115.898
	122.302	129.897	159.334	169.901	242.494	599.724	166.064	377.21	205.887	211.543	146.009	120.029
	125.23	125.752	163.178	170.324	239.43	600.656	171.087	375.149	206.054	214.087	146.171	118.854
	123.832	128.377	160.499	174.615	242.287	602.601	168.845	377.733	209.766	216.058	148.797	122.064
	126.593	129.204	165.161	171.653	244.591	602.484	164.13	373.792	211.221	212.765	146.979	119.961
	125.198	125.536	162.054	173.064	246.081	613.477	167.399	375.091	208.858	213.398	146.705	116.068
	125.563	125.724	166.549	175.125	244.173	601.461	165.386	371.22	211.732	216.746	148.518	119.221
	125.296	129.094	168.11	172.978	243.948	604.058	167.456	372.911	211.079	213.982	152.287	123.659
	124.282	131.301	166.216	174.616	243.868	607.982	170.074	375.953	211.967	212.175	148.056	122.092
	127.179	128.117	163.793	176.342	244.925	603.321	168.882	376.171	211.121	214.559	149.805	122.302
	123.632	131.098	164.94	177.012	249.522	605.386	166.606	376.874	212.687	220.164	150.246	126.964
	127.754	131.035	162.345	175.884	241.5	608.687	166.05	377.432	208.577	215.851	158.998	119.689
	123.28	130.502	165.246	175.916	242.328	607.157	165.734	375.948	211.146	215.887	154.5	121.274
	128.74	130.805	164.488	176.899	246.428	609.612	169.515	374.84	211.219	220.114	153.022	121.728
	125.375	132.225	167.532	176.835	247.615	619.321	165.78	377.013	209.381	219.728	155.066	121.968
	130.164	129.72	167.538	173.384	250.889	609.684	167.374	375.672	212.515	218.04	152.948	121.444
	128.26	132.731	165.559	176.152	246.206	610.249	168.508	380.358	212.748	219.512	156.683	126.825
	124.259	132.173	167.668	181.106	246.046	614.579	179.921	378.174	215.248	222.597	152.231	122.101
	126.109	140.534	170.816	180.869	247.336	614.709	168.847	378.735	213.874	221.192	153.437	125.812
	124.86	131.555	165.494	177.454	247.307	621.401	175.049	376.008	214.534	224.371	152.711	121.826
	132.756	134.097	172.602	179.738	252.537	615.955	170.796	378.419	212.932	222.57	152.613	123.85
	126.404	139.949	169.627	179.95	251.083	615.368	172.15	384.445	215.245	222.35	152.26	122.795
	125.391	140.383	173.691	175.782	251.032	617.866	167.799	378.219	216.133	222.151	154.656	125.797
	130.972	138.72	172.417	179.601	254.197	621.726	171.24	378.906	214.294	225.836	154.39	127.441
	125.501	136.295	170.834	177.571	250.47	618.902	172.191	383.067	214.083	223.443	158.331	125.26
	126.694	135.072	171	184.153	251.498	619.834	172.416	382.722	216.399	223.63	153.821	126.834
	131.597	136.329	170.734	183.312	253.58	619.421	170.341	380.979	219.163	225.181	154.616	135.358
	127.895	136.047	170.801	182.633	254.234	618.284	172.177	387.988	217.987	224.841	156.76	127.615
	131.48	135.72	173.115	181.974	253.976	617.237	172.585	388.506	218.471	229.165	156.31	126.768
	130.249	133.776	171.951	187.665	252.733	618.139	178.095	384.346	218.228	227.513	162.406	128.191
	132.453	138.858	175.536	184.785	256.432	616.34	170.767	383.37	220.489	230.305	155.794	126.337
	132.216	138.781	174.184	182.217	255.501	624.851	171.435	386.737	218.051	228.17	158.984	129.388
	128.102	136.045	178.661	181.478	258.739	623.015	172.016	383.647	220.883	232.53	157.283	128.867
	132.829	139.642	173.487	183.661	255.918	622.233	177.144	385.12	220.078	227.873	157.224	132.862
	135.672	139.392	177.795	181.104	256.6	627.086	172.795	385.761	219.075	232.306	158.514	130.029
	132.834	139.852	171.885	188.08	256.193	626.943	172.46	386.227	221.847	230.394	158.244	132.233
	131.891	135.714	174.66	183.603	256.39	628.156	174.742	390.457	219.897	227.26	160.187	134.217
	132.089	136.192	174.788	183.397	257.526	628.225	177.208	383.777	222.645	229.44	161.007	130.755
	139.443	139.532	175.566	184.88	257.71	637.402	181.499	385.31	223.953	232.561	160.279	130.335
	135.214	136.513	179.298	184.409	261.212	629.069	177.784	385.583	223.323	231.722	162.557	133.347
	133.074	141.92	176.135	182.38	258.346	629.891	191.456	384.973	223.231	233.943	162.831	131.461
	134.907	141.01	180.793	183.418	261.048	630.146	177.012	383.263	222.436	233.935	163.308	137.287
	133.438	142.051	179.636	185.471	259.978	637.129	179.658	387.497	222.93	235.821	167.618	132.825
	131.894	143.511	178.766	184.968	259.543	634.869	181.388	391.557	223.389	231.748	165.87	134.571
	133.824	137.996	176.732	188.785	260.684	635.29	176.773	386.718	226.304	233.359	161.542	135.321
	135.286	142.27	178.749	188.853	260.51	634.647	186.611	389.84	224.587	236.177	163.103	135.139
	137.817	143.074	178.02	186.995	261.969	637.654	179.084	386.952	225.085	236.766	165.657	137.2
	132.936	141.009	182.75	186.606	261.014	642.057	182.639	387.064	228.237	234.651	164.056	142.082
	135.428	137.77	182.578	193.75	261.571	634.999	183.141	392.507	226.115	238.383	165.526	139.389
	135.917	139.347	178.777	185.558	261.257	639.29	188.012	396.596	226.861	238.12	165.363	136.773
	137.768	141.791	180.411	188.499	260.488	639.587	192.98	391.071	228.196	241.933	164.99	135.33
	132.765	141.731	178.911	188.131	263.718	638.363	185.564	395.187	227.309	241.611	167.678	136.668
	136.555	139.994	179.664	202.526	265.628	641.054	186.454	389.16	229.244	239.727	166.305	135.373
	145.329	144.091	179.306	189.361	264.615	642.703	194.764	389.859	230.959	238.455	166.476	138.416
	136.547	141.686	178.785	187.808	266.987	645.059	185.758	393.308	228.156	242.175	167.635	140.76
	135.858	147.284	183.425	187.78	264.497	645.604	184.671	392.719	230.99	242.649	166.898	139.749
	136.65	146.158	182.505	191.767	267.273	649.41	184.381	394.038	229.393	243.415	170.129	139.893
	140.059	143.189	188.314	193.316	263.925	644.635	184.428	393.484	231.102	241.693	170.201	141.768
	138.834	142.118	183.352	192.903	265.279	641.546	189.657	391.074	230.04	242.245	169.956	140.597
	136.865	150.919	182.735	190.23	263.984	645.422	184.501	392.997	231.006	241.5	170.295	139.926
	138.471	146.335	183.195	189.675	265.271	648.916	190.232	395.796	230.923	241.761	169.031	141.41
	143.748	145.143	185.166	198.327	266.838	642.668	187.549	394.305	232.421	246.965	175.015	143.841
	137.54	147.942	187.048	189.136	269.158	647.983	191.249	396.24	228.735	244.388	169.474	140.967
	140.937	146.274	185.996	195.41	268.751	648.175	191.035	393.412	231.955	244.86	171.985	146.038
	142.977	148.697	187.595	194.235	266.976	646.021	193.644	397.902	232.761	248.792	169.421	144.619
	142.833	145.607	187.346	193.545	267.661	647.558	188.975	394.882	235.972	245.165	172.122	145.338
	141.646	144.023	188.131	191.669	268.687	651.718	193.562	393.99	234.122	249.215	172.094	142.671
	140.227	150.744	183.385	194.132	267.348	654.026	192.542	394.565	235.511	253.447	171.411	147.203
	139.991	146.232	189.26	196.311	269.47	652.036	197.99	396.411	232.645	245.373	171.399	147.399
	145.411	142.455	190.977	195.263	268.489	655.368	194.203	399.06	236.33	247.817	172.4	145.649
	144.334	144.043	188.85	194.382	270.796	654.451	195.027	400.833	232.248	247.348	173.479	143.274
	142.248	144.706	197.133	195.27	272.265	663.9	193.923	398.445	234.488	248.855	172.323	144.851
	143.029	143.175	190.119	197.593	268.755	655.247	196.432	397.087	235.062	252.983	179.225	147.006
	146.701	148.948	186.973	198.467	274.9	656.437	192.712	400.749	234.996	252.044	178.233	145.419
	145.229	152.035	192.025	197.505	270.48	654.767	195.813	402.655	239.114	249.749	177.881	148.393
	142.01	146.488	186.502	195.947	270.375	658.084	194.816	398.531	237.42	253.328	172.914	146.297
	144.004	147.81	193.699	195.621	273.449	655.183	200.324	397.44	237.015	249.78	177.367	147.529
	144.363	150.087	188.184	195.561	277.343	657.701	195.798	399.915	240.354	250.125	179.429	145.994
	147.801	149.7	190.302	194.286	276.724	657.16	199.421	400.011	239.648	253.599	177.162	149.309
	148.38	150.821	193.278	196.246	272.49	659.357	194.253	397.078	240.863	251.16	177.871	146.655
	144.887	152.162	190.472	200.324	276.609	661.127	196.537	402.546	237.631	253.416	176.027	148.346
	146.118	147.959	188.769	198.28	278.148	663.849	200.218	402.24	238.063	253.483	176.64	151.54
	145.392	150.197	191.463	197.42	275.242	662.051	202.193	403.708	240.489	251.471	176.891	150.09
	146.942	146.97	189.259	201.927	276.61	665.869	200.313	403.321	242.905	256.116	178.802	152.801
	145.466	148.54	196.339	200.056	280.229	665.212	199.22	402.124	242.113	252.484	183.893	150.053
	147.886	148.387	193.589	201.895	279.453	661.038	205.201	407.849	247.149	253.902	180.614	152.209
	150.146	149.088	199.151	201.067	278.533	666.167	198.858	405.414	243.366	253.169	179.24	153.923
	151.97	149.791	189.872	197.84	278.638	671.636	205.935	402.155	242.607	254.887	179.484	151.21
	147.088	152.561	193.096	202.496	273.966	673.14	203.767	402.735	241.951	255.337	180.563	154.231
	151.337	149.208	192.447	202.232	279.126	669.165	200.633	406.148	243.019	257.548	180.283	150.836
	152.316	155.263	192.289	203.382	277.935	667.849	204.859	404.769	244.069	255.99	180.921	154.707
	149.193	151.877	192.644	199.115	277.181	670.86	204.562	402.788	246.707	255.694	180.863	153.459
	150.415	151.712	192.052	203.678	276.571	668.491	202.607	403.017	244.865	258.503	181.633	153.618
	153.074	153.175	192.187	202.02	279.937	670.167	205.2	406.584	245.362	258.267	180.144	151.728
	153.667	153.661	194.105	202.539	281.932	674.791	203.738	410.417	246.08	257.009	180.037	154.47
	150.36	150.875	193.255	204.55	280.586	671.446	205.188	409.252	246.675	259.196	186.335	151.729
	150.503	155.132	196.187	203.998	281.109	676.137	203.88	409.153	251.175	257.939	181.907	153.7
	152.187	152.967	200.022	201.287	283.883	679.336	212.187	410.634	249.309	261.257	188.097	157.747
	151.463	152.127	195.339	202.319	283.887	681.1	208.53	406.341	247.48	260.943	181.284	159.688
	149.486	161.562	193.26	206.123	285.116	673.683	203.279	414.107	248.454	262.904	186.514	156.591
	150	152.678	196.693	210.631	283.797	681.722	204.802	407.719	249.992	263.278	184.112	158.343
	156.986	156.006	197.378	203.349	283.841	679.734	205.726	406.56	248.703	262.803	185.757	155.979
	155.158	155.378	197.055	200.757	284.862	686.269	214.696	408.933	249.284	264.499	184.905	161.188
	155.129	159.92	202.685	204.057	286.684	682.322	206.829	411.014	250.63	262.083	182.246	156.05
	153.729	152.672	196.395	206.02	291.26	682.887	207.428	413.379	253.244	260.385	185.167	155.75
	155.734	154.418	199.769	201.878	283.47	681.323	206.455	411.783	251.917	263.862	187.51	156.448
	155.702	158.381	200.095	203.417	285.635	683.249	207.125	411.905	253.112	263.571	188.946	160.191
	157.511	154.065	198.041	206.722	287.988	685.936	208.499	411.616	254.96	263.606	186.911	163.504
	160.418	155.327	207.57	205.379	286.401	689.816	213.332	414.582	251.16	263.165	186.645	165.119
	155.229	154.634	196.925	204.01	286.907	688.283	205.965	414.04	255.645	265.774	189.663	159.336
	154.15	155.589	201.156	208.096	286.695	687.489	210.564	416.989	256.195	267.309	187.786	160.204
	156.34	160.569	198.19	207.726	292.665	690.206	210.079	415.367	259.805	265.356	186.056	161.755
	159.62	153.439	204.128	207.091	287.01	686.23	221.219	416.683	254.415	272.654	189.546	162.76
	157.247	156.649	197.276	204.671	287.601	690.292	208.804	416.111	255.579	269.067	188.301	161.813
	156.144	159.324	200.91	209.472	287.687	686.58	216.779	416.551	257.333	270.145	188.314	165.319
	159.172	154.693	203.951	211.932	286.874	690.864	218.123	414.538	261.106	272.637	191.008	163.999
	160.632	158.585	201.656	207.621	290.064	691.877	213.818	415.737	266.12	273.93	188.765	165.22
	157.7	157.78	202.408	211.299	294.767	693.384	214.097	414.481	260.389	276.606	191.7	165.527
	159.872	155.187	199.985	205.846	287.017	695.636	216.384	416.073	258.923	277.559	190.769	163.904
	163.541	161.167	201.458	205.755	288.387	695.505	216.661	412.793	261.069	273.73	190.574	162.296
	155.834	167.743	208.814	213.542	287.989	694.133	215.82	418.119	261.02	276.07	190.631	163.938
	156.83	163.521	201.209	213.188	289.989	697.247	212.562	416.848	260.985	272.836	190.931	168.01
	161.125	157.459	203.085	210.347	290.174	700.737	218.083	415.553	264.087	272.593	189.69	164.977
	160.67	158.345	203.09	215.332	290.41	696.021	215.106	418.816	261.884	272.923	193.798	164.979
	162.775	160.339	209.742	211.562	291.14	702.651	217.13	417.417	262.478	273.125	192.886	167.531
	165.366	163.445	200.412	210.028	293.743	701.665	215.038	414.924	263.394	277.419	193.375	169.871
	160.784	159.016	203.895	213.563	293.192	695.85	216.015	419.018	269.292	274.62	192.845	167.715
	162.48	162.614	205.216	213.112	295.339	696.872	217.539	419.564	265.995	274.499	193.401	175.036
	162.299	159.552	212.852	213.066	294.876	699.228	216.769	419.311	264.615	275.195	190.948	169.688
	160.442	160.54	206.116	213.746	296.168	701.508	217.361	420.076	265.406	277.359	191.965	169.753
	163.271	162.471	209.613	210.074	295.659	701.521	217.356	422.095	268.829	276.345	197.264	169.417
	161.889	161.746	203.262	215.019	293.57	702.337	221.431	422.12	268.49	283.495	194.751	171.198
	161.447	160.688	209.973	212.617	296.32	705.218	217.315	423.51	267.983	279.473	194.87	172.418
	162.547	163.34	204.913	213.855	296.314	704.359	221.749	422.013	274.915	280.808	196.71	180.692
	167.51	165.774	206	216.334	295.552	711.255	221.097	422.191	266.952	277.44	199.859	174.908
	162.455	160.98	207.365	213.376	297.223	709.917	221.467	421.569	269.301	282.04	196.474	173.88
	170.284	162.263	210.996	219.968	295.713	708.498	218.937	422.566	267.994	282.351	201.971	177.201
	166.253	164.282	206.423	223.236	295.794	707.146	218.14	423.243	269.913	279.425	194.58	172.537
	165.902	168.294	208.859	217.93	301.207	709.251	222.501	423.776	271.345	279.291	194.531	175
	165.89	163.965	208.48	218.674	298.154	710.427	219.772	424.334	275.053	280.886	198.023	175.185
	165.296	162.644	207.677	218.419	299.211	707.656	217.048	425.09	270.025	281.224	196.182	177.97
	167.409	168.847	208.751	217.841	301.905	712.679	227.123	427.67	272.405	281.972	195.919	174.552
	167.471	166.854	211.241	216.946	297.771	713.278	222.791	424.188	271.498	280.653	196.673	179.08
	166.056	163.45	209.362	218.618	304.449	718.001	221.865	425.717	273.745	284.242	196.493	185.86
	165.862	164.01	211.246	216.036	298.158	708.546	221.145	429.269	273.947	283.808	198.25	180.675
	164.767	165.594	213.019	218.086	301.259	715.296	224.254	427.961	276.019	283.106	202.259	177.627
	168.667	163.012	213.911	222.049	299.642	717.573	226.131	427.254	281.567	288.951	200.293	176.606
	164.577	164.192	216.696	218.022	299.854	715.732	225.784	430.417	277.316	284.018	199.089	180.029
	166.479	168.149	217.136	219.527	303.27	718.659	226.616	429.196	276.785	284.527	199.555	179.351
	165.428	167.577	213.563	218.914	304.495	714.878	225.135	432.63	278.795	285.17	200.638	186.065
	166.855	165.839	215.267	217.393	303.979	717.477	224.369	430.178	278.511	285.596	199.696	179.623
	168.691	167.419	217.056	220.269	303.6	716.084	230.384	432.533	280.715	287.865	201.223	180.207
	171.68	168.357	215.592	219.74	306.543	722.86	226.059	434.022	283.568	288.285	200.126	180.646
	168.327	168.109	213.566	218.815	305.166	726.448	224.672	434.551	281.44	288.709	199.733	178.895
	169.056	167.956	213.732	224.298	305.554	720.531	229.317	435.728	287.21	289.544	204.651	181.096
	173.08	168.047	215.008	224.575	302.938	722.816	231.352	435.481	285.402	288.965	201.101	184.359
	170.539	165.964	224.74	223.595	302.699	719.533	229.04	437.14	284.992	292.89	203.63	183.783
	168.094	166.488	217.521	218.04	305.626	723.367	229.21	439.064	284.526	292.454	200.793	180.516
	172.168	166.635	215.903	220.716	309.055	726.074	228.323	439.53	284.294	293.636	201.297	186.546
	173.857	167.921	214.42	221.988	307.958	725.782	229.641	442.585	284.839	290.404	203.977	184.234
	171.307	168.858	215.561	219.213	307.948	724.749	230.199	444.211	284.454	291.703	202.765	185.459
	169.198	169.765	213.095	222.005	307.56	731.759	228.226	440.91	284.843	290.581	204.172	185.43
	175.301	169.578	216.425	223.798	315.174	728.941	226.772	441.901	286.397	291.991	204.002	184.432
	172.375	168.978	219.927	223.06	305.822	729.085	232.546	441.517	287.819	292.118	202.269	189.187
	172.909	168.188	216.31	222.306	306.837	733.015	237.339	455.147	286.854	295.852	202.133	186.477
	169.605	175.366	217.92	223.844	305.929	733.329	229.371	455.569	288.878	295.754	202.745	186.947
	170.596	169.628	219.528	222.915	307.842	741.32	229.315	455.774	289.18	295.447	205.759	188.346
	174.97	172.699	221.357	227.746	305.607	735.243	229.328	454.889	288.765	294.704	202.795	191.676
	172.114	169.696	219.203	227.171	309.851	738.845	231.188	456.845	290.033	297.036	204.03	189.534
	173.343	172.911	216.284	224.498	313.339	737.795	232.144	458.834	289.329	297.868	204.686	189.043
	174.545	171.451	222.527	223.398	312.061	739.223	233.041	456.928	288.563	297.935	205.489	191.295
	177.831	172.37	219.197	224.667	311.826	743.53	234.861	458.743	290.009	296.29	205.392	192.612
	176.051	173.08	219.927	228.068	310.495	742.12	231.484	460.082	291.153	300.415	206.351	192.22
	175.062	173.346	219.278	225.3	311.297	741.894	235.924	463.998	296.393	299.235	204.063	193.469
	176.71	171.027	219.603	225.031	310.555	745.07	233.869	462.348	294.565	299.468	204.267	191.066
	173.845	171.058	222.637	221.736	311.756	746.451	234.282	458.884	290.107	301.086	206.551	192.969
	173.979	172.057	227.32	225.992	312.936	746.849	237.981	460.942	290.769	298.445	208.995	193.454
	172.394	173.976	221.72	227.375	315.005	746.512	234.496	460.64	293.721	299.153	205.92	192.02
	173.053	180.695	227.727	225.538	313.256	746.109	237.142	460.674	291.287	301.657	210.529	195.88
	178.877	171.654	224.62	223.508	316.747	746.121	234.973	465.412	293.878	304.935	208.899	194.863
	175.49	175.187	220.7	228.03	314.453	746.542	233.44	463.408	295.797	303.267	206.664	196.062
	179.849	171.733	225	228.526	316.06	750.295	238.921	471.621	293.903	304.389	209.861	196.112
	179.489	171.201	225.948	233.73	313.499	750.132	239.668	471.392	294.343	306.37	215.375	199.398
	178.745	178.183	227.13	229.933	314.656	749.365	241.919	469.949	294.668	305.118	206.123	202.202
	179.886	178.308	226.025	232.782	316.358	747.609	244.152	470.465	293.91	304.79	208.476	198.23
	176.446	176.583	222.923	228.712	321.711	750.942	238.73	473.304	294.254	307.812	211.428	196.18
	180.038	175.859	225.243	231.032	317.671	748.305	236.945	472.956	295.512	310.061	218.324	196.96
	176.919	180.878	223.953	227.477	320.177	747.851	243.413	475.951	295.186	311.904	210.882	195.585
	178.056	180.153	229.297	227.764	319.657	746.472	242.81	479.464	298.227	309.747	211.301	198.209
	178.033	174.031	225.947	231.37	318.389	750.19	239.828	487.106	298.404	310.937	210.999	201.315
	177.753	175.071	226.629	231.049	315.296	755.063	236.592	485.507	295.017	316.487	208.835	198.538
	176.246	176.283	227.86	234.102	317.5	746.925	236.405	484.002	300.041	313.322	210.59	196.906
	179.511	176.685	226.574	236.642	317.582	751.67	237.967	485.827	297.973	312.947	217.827	201.575
	181.037	175.043	231.115	235.716	320.744	753.937	240.53	487.549	300.898	313.172	213.928	201.035
	181.332	178.754	224.237	234.207	322.251	753.163	238.588	489.014	298.459	314.295	212.792	198.544
	180.604	178.751	225.012	229.959	319.407	755.232	242.878	493.181	300.191	313.873	213.319	202.395
	183.778	177.502	231.542	233.166	322.363	751.886	245.491	490.956	301.469	316.122	214.865	201.64
	181.382	174.787	231.572	230.115	320.055	755.498	239.171	493.102	306.662	319.172	214.126	200.607
	180.095	177.738	229.697	235.31	318.888	756.637	242.329	493.695	306.201	317.107	213.259	205.604
	182.093	176.443	230.314	233.139	324.03	755.439	244.184	490.114	309.069	322.861	215.619	201.702
	179.67	180.314	226.049	238.526	323.236	760.48	249.314	492.816	306.614	320.748	214.848	204.178
	184.519	179.812	228.344	233.306	319.265	759.377	242.432	492.709	305.356	320.733	215.862	203.28
	180.798	179.73	228.867	233.368	319.194	756.466	244.86	496.408	306.759	322.339	218.239	201.052
	181.355	180.088	228.328	236.818	320.145	763.475	248.516	497.066	308.383	323.409	217.428	203.714
	185.253	180.124	227.412	236.391	321.609	761.89	244.64	497.545	308.703	321.925	217.584	202.937
	181.888	181.215	233.465	233.491	327.223	764.151	250.333	500.244	306.015	321.195	216.609	202.305
	184.925	180.791	238.002	236.236	326.642	760.911	247.015	501.3	307.768	323.206	220.267	203.256
	186.499	180.294	231.549	234.401	324.289	765.39	248.158	502.605	312.305	322.656	218.502	202.533
	186.575	178.187	230.462	239.327	322.871	760.468	248.037	506.367	310.47	322.078	218.402	202.343
	182.625	180.742	227.962	236.671	323.652	765.431	247.28	505.365	310.013	325.074	218.341	205.477
	187.542	184.253	228.821	237.896	323.784	767.502	252.618	507.091	309.961	323.61	222.672	205.518
	187.257	180.579	237.002	239.78	325.856	770.325	248.935	507.723	309.649	323.127	222.034	202.725
	185.879	183.81	232.367	246.212	325.738	769.341	252.319	507.522	311.259	325.707	219.635	206.442
	190.508	183.824	232.747	239.401	323.921	768.591	247.952	507.625	310.41	326.025	223.116	206.182
	191.455	180.721	232.348	241.96	327.326	770.218	247.541	512.825	309.966	324.93	224.944	209.07
	189.333	180.933	232.921	236.325	327.009	773.869	246.357	510.632	310.865	327.175	221.901	210.086
	186.001	183.014	231.598	241.657	327.896	769.682	248.651	510.649	313.24	331.007	227.218	206.255
	187.026	183.366	235.33	241.708	329.142	767.036	247.791	509.726	310.362	329.202	224.223	208.332
	194.758	184.849	234.154	246.311	328.231	769.936	250.19	514.208	312.612	330.908	222.286	208.906
	186.452	180.194	237.524	238.131	327.917	769.671	250.308	511.635	311.137	329.771	225.859	211.123
	188.81	180.388	234.913	247.199	326.955	775.058	248.441	513.235	312.543	330.083	223.887	208.88
	191.523	182.273	233.542	240.648	329.447	773.048	255.735	515.61	317.169	333.341	221.958	212.119
	189.125	182.734	235.023	241.801	330.959	774.5	252.952	519.2	313.59	336.458	225.781	210.714
	189.559	182.789	234.237	241.77	333.021	777.637	256.318	514.87	319.204	336.369	226	213.079
	187.703	183.742	234.902	241.047	333.295	777.441	251.052	517.431	316.338	336.159	225.243	214.695
	188.993	184.608	235.593	240.522	333.978	777.815	249.435	517.579	315.278	336.925	224.611	210.549
	194.407	187.224	235.78	244.093	337.111	778.836	254.597	520.056	319.839	334.692	224.04	213.129
	190.368	183.495	233.795	240.378	334.578	778.83	250.93	525.347	317.931	339.225	227.601	213.695
	189.245	187.396	235.535	242.831	333.033	779.839	259.817	521.295	318.868	335.823	225.185	213.395
	191.73	183.795	235.37	242.095	333.446	791.261	251.066	527.564	316.641	338.512	225.546	212.594
	195.8	187.872	241.264	246.258	333.777	781.294	255.477	531.954	320.529	338.785	225.39	215.722
	191.081	186.529	240.926	249.212	331.483	786.034	256.385	528.505	322.439	343.008	226.479	214.846
	191.89	188.841	235.469	241.717	337.026	780.23	257.929	528.4	319.882	338.794	229.607	219.942
	195.137	188.168	237.162	245.869	331.411	781.262	264.476	528.799	320.901	338.89	228.594	216.86
	192.821	187.361	238.743	247.879	334.96	785.972	258.841	526.381	319.335	340.429	228.18	217.274
	190.829	188.799	236.828	253.404	336.306	785.116	256.2	532.78	322.999	339.072	228.934	217.899
	192.064	186.286	240.34	242.923	337.752	785.558	256.839	533.3	319.966	341.487	230.587	216.846
	191.612	185.144	239.829	250.722	336.393	788.324	256.72	532.458	319.524	343.226	227.355	218.25
	191.248	186.197	238.601	243.095	336.85	787.232	256.458	531.942	321.948	340.139	229.652	217.143
	193.082	186.578	239.675	248.985	335.231	794.015	265.866	531.487	320.229	345.04	229.145	218.758
	191.459	187.246	236.955	247.586	335.685	792.438	259.71	537.214	325.984	346.291	228.59	218.051
	192.309	187.507	237.502	243.633	335.807	796.035	262.5	532.242	321.44	343.306	230.263	221.51
	193.704	197.238	246.151	245.743	336.636	788.136	260.382	534.999	323.209	347.106	236.662	219.391
	193.917	189.836	247.711	247.111	335.263	789.516	258.545	536.913	323.244	347.63	230.071	220.121
	192.955	189.504	243.416	247.831	338.016	791.344	261.233	537.112	324.547	350.253	231.214	221.422
	195.659	187.893	241.097	248.217	335.376	789.467	259.251	535.755	324.124	350.842	236.17	222.123
	193.832	192.458	242.622	244.679	338.13	794.254	260.654	539.059	324.879	351.932	234.279	225.046
	197.144	192.016	247.615	248.939	337.836	792.179	261.115	538.025	325.581	351.284	233.287	225.6
	195.517	192.009	240.866	251.232	338.254	789.693	260.933	537.86	325.289	353.052	234.783	225.195
	194.468	193.644	241.947	254.736	339.714	792.977	265.842	539.724	328.147	354.915	234.237	221.043
	198.076	195.377	242.073	248.23	337.659	793.77	262.229	537.327	327.872	356.187	235.528	226.074
	195.671	197.188	242.037	255.321	338.454	793.235	258.015	538.296	329.868	357.77	235.547	223.461
	199.557	192.047	242.162	250.387	338.673	796.444	260.207	539.046	325.732	358.627	234.694	224.667
	195.043	193.095	242.327	251.644	339.771	796.995	263.556	549.575	327.173	357.02	233.531	228.589
	202.404	194.617	247.036	248.812	339.654	806.799	260.212	543.06	329.567	360.428	237.171	225.267
	194.542	196.03	243.183	252.111	339.291	798.644	263.399	543.408	328.713	357.85	234.742	227.78
	196.893	191.578	245.261	248.71	338.215	797.166	265.313	543.71	328.923	356.209	237.646	225.697
	197.496	197.629	246.686	252.005	342.48	800.587	263.309	551.862	328.385	358.573	238.552	227.45
	197.089	195.678	245.373	254.572	340.4	801.431	263.555	554.318	334.729	357.853	236.494	233.549
	207.403	196.761	243.786	252.444	345.894	808.254	265.651	555.957	331.89	356.145	237.516	227.505
	197.983	192.127	246.773	255.108	344.163	805.979	262.784	555.833	333.948	359.901	236.182	228.883
	198.049	193.136	250.517	252.411	342.178	812.094	265.989	557.123	332.634	360.046	235.734	230.797
	200.779	197.14	242.91	253.269	342.954	810.817	268.164	557.219	331.153	359.087	237.84	230.147
	200.776	195.366	246.978	251.576	352.412	805.255	270.989	558.033	336.276	360.322	237.257	228.398
	202.68	198.64	244.222	252.535	348.398	807.903	268.441	558.062	334.612	360.814	235.851	231.928
	201.449	197.401	244.519	252.873	347.598	810.136	267.948	557.928	333.781	359.427	239.199	229.91
	201.855	195.542	252.315	258.198	343.741	810.611	266.444	557.405	333.232	362.407	236.555	232.107
	203.191	197.48	245.295	257.91	347.336	812.068	266.164	558.522	336.698	365.81	238.074	233.024
	201.856	194.621	247.976	257.298	350.196	811.85	268.043	557.837	334.932	363.181	242.185	233.838
	202.359	198.52	248.82	254.525	346.117	812.582	270.038	559.031	337.354	362.764	238.24	232.384
	201.577	197.102	251.166	259.969	347.521	810.27	273.165	557.804	335.8	362.812	243.368	237.371
	203.124	195.93	256.342	255.383	346.779	812.456	267.066	566.023	335.95	366.231	242.007	234.136
	200.929	198.186	248.225	253.506	349.55	815.694	267.251	559.59	337.346	365.018	243.68	235.153
	203.357	198.386	251.553	255.382	350.897	817.22	267.117	559.163	340.482	365.812	242.529	236.428
	201.854	197.064	246.971	253.725	347.832	815.989	268.828	558.738	339.666	366.045	243.282	234.142
	204.917	201.973	254.315	257.96	349.146	818.289	267.709	559.303	340.507	368.136	243.638	235.607
	201.797	198.545	251.168	256.691	350.991	815.281	271.499	559.313	341.536	366.854	242.885	235.31
	204.859	198.063	253.701	259.642	349.745	821.076	269.523	559.639	339.081	365.954	241.456	235.401
	203.734	200.73	249.336	256.83	348.417	820.808	268.955	559.763	339.663	368.833	244.553	236.959
	205.025	197.47	248.876	262.67	350.231	820.427	275.262	559.475	346.4	367.548	245.334	237.421
	203.758	197.685	255.363	258.033	348.907	820.513	267.584	563.128	342.362	369.858	245.546	238.232
	202.885	198.886	254.463	258.997	350.322	821.009	269.523	570.241	340.694	371.974	242.431	237.427
	202.614	199.446	253.922	259.1	347.959	821.546	270.689	565.455	340.57	368.115	246.606	236.438
	206.039	205.015	254.067	259.202	351.807	820.111	269.776	570.418	342.927	370.481	246.991	240.473
	204.657	200.029	253.487	260.563	352.595	822.715	271.789	578.549	345.95	369.222	248.792	239.074
	205.789	200.434	254.082	262.577	349.086	825.743	269.897	572.244	344.265	370.302	247.487	238.606
	207.08	201.016	255.288	260.923	350.233	828.645	272.313	569.408	347.682	370.28	251.21	240.724
	202.894	211.487	257.242	263.02	355.591	827.712	275.752	572.682	344.626	370.296	248.715	241.143
	204.434	203.254	253.913	262.295	355.302	828.526	275.758	569.644	345.607	370.194	250.906	239.941
	209.58	199.736	252.497	263.264	351.562	830.143	275.639	573.82	345.961	371.494	251.368	238.122
	208.456	207.642	256.269	264.399	353.036	834.73	273.454	577.051	344.31	374.502	247.869	241.987
	206.852	205.328	261.248	265.684	353.148	834.182	274.936	577.496	344.655	378.444	249.696	243.404
	209.576	199.635	261.147	266.168	354.182	835.185	274.036	580.866	347.21	375.559	247.868	243.777
	207.908	202.256	263.163	265.74	355.731	835.583	275.878	582.416	347.201	373.21	250.559	240.286
	208.76	204.791	255.286	264.615	356.602	837.809	274.447	583.037	347.052	373.083	249.819	239.644
	216.551	205.067	257.652	263.005	353.213	838.585	274.174	584.098	345.939	372.105	253.176	243.274
	206.719	203.585	255.074	271.007	352.759	844.03	272.054	584.163	349.201	373.356	250.623	242.775
	207.212	202.497	257.472	264.927	360.535	841.605	273.125	582.486	349.624	375.25	251.775	245.812
	206.992	204.456	255.369	265.888	357.807	846.215	275.275	582.225	350.612	375.008	250.289	243.241
	208.259	202.043	256.51	264.66	353.743	847.907	281.85	588.642	351.324	378.072	254.24	242.607
	208.603	205.32	257.266	263.281	358.154	848.987	280.761	581.943	352.697	376.522	252.982	243.122
	210.841	203.358	258.4	269.209	354.315	847.396	277.935	585.678	352.161	377.963	257.862	244.537
	209.996	207.124	267.217	268.62	357.059	849.348	275.061	586.472	354.466	377.738	253.906	242.584
	208.137	204.796	263.657	265.252	355.529	848.514	276.657	605.763	351.01	378.385	254.468	242.787
	216.267	204.58	257.343	272.928	356.343	848.261	283.329	593.673	355.919	376.395	255.716	244.522
	208.919	208.046	260.03	266.841	357.712	848.801	275.893	594.182	352.662	374.686	258.42	241.673
	210.386	203.812	260.27	271.234	357.15	848.355	281.865	593.575	355.379	379.004	255.485	243.998
	210.006	206.939	260.98	269.356	356.385	848.848	277.233	593.656	355.403	377.29	255.176	248.388
	211.085	208.578	268.1	266.417	358.964	850.445	278.421	593.773	353.838	379.281	258.183	245.539
	211.664	208.951	262.487	272.995	358.564	850.122	279.048	592.451	356.238	378.711	255.872	249.036
	213.23	210.839	266.917	270.214	358.584	849.447	275.749	597.346	355.618	376.944	256.654	247.313
	214.188	204.937	259.588	269.469	359.866	849.045	279.452	600.505	359.853	381.343	257.698	245.43
	211.981	205.658	265.09	268.911	358.298	848.907	279.04	599.14	363.587	379.293	255.947	245.273
	214.861	209.53	260.138	270.903	359.514	849.747	281.909	598.823	358.8	381.006	257.929	244.298
	212.42	206.031	266.351	269.09	362.278	849.428	280.253	601.335	358.666	378.832	261.61	245.455
	215.147	214.456	260.851	269.764	359.55	851.725	284.213	596.582	361.174	380.115	257.431	247.183
	221.86	207.431	265.841	270.056	361.875	854.261	280.003	603.133	361.868	380.265	256.881	251.522
	214.861	208.193	264.013	268.41	361.956	861.813	283.308	603.352	364.597	380.589	258.542	247.542
	213.239	208.269	262.586	273.04	362.326	862.695	280.658	606.713	362.361	380.307	259.593	248.757
	217.166	209.191	262.159	271.799	365.397	866.931	279.616	611.555	363.546	379.207	265.511	249.922
	214.099	219.998	267.11	276.036	370.288	865.202	283.287	607.452	362.25	379.986	261.518	254.232
	216.776	208.805	263.329	274.08	363.718	865.404	284.895	616.794	363.923	382.226	260.37	247.393
	215.529	209.25	266.43	270.689	367.985	872.913	283.053	614.276	361.848	383.729	260.042	250.459
	213.458	210.003	262.001	277.586	364.139	877.927	282.638	607.162	365.717	386.052	259.402	249.145
	216.366	209.07	266.114	277.984	369.312	879.06	282.894	611.897	366.335	382.311	257.934	249.389
	215.998	212.42	261.464	270.977	365.41	879.984	284.435	612.845	365.019	384.679	258.188	253.139
	216.36	212.808	267.627	272.308	368.716	883.569	284.322	612.836	366.83	383.322	260.695	253.567
	216.981	212.281	264.685	271.065	366.728	886.477	281.175	613.666	365.756	386.904	263.55	252.728
	217.587	215.141	262.58	274.047	370.396	887.005	286.877	614.017	365.07	384.463	265.044	255.393
	219.537	209.992	264.963	272.94	368.008	893.27	290.551	615.179	365.355	390.09	258.285	249.498
	215.73	212.351	264.325	270.874	367.425	892.107	285.553	614.235	364.758	384.636	263.455	251.924
	220.385	211.566	265.519	274.103	368.528	892.118	284.567	613.186	364.32	384.659	260.048	254.097
	218.147	211.515	263.133	281.215	367.288	889.913	288.251	615.95	367.629	386.543	260.274	257.917
	217.628	212.448	266.603	274.927	368.844	899.778	290.999	614.682	369.824	390.939	260.307	256.752
	219.816	211.109	267.335	278.934	368.393	898.071	287.077	622.688	368.688	385.718	262.717	254.709
	220.635	214.696	271.91	272.854	367.865	898.922	286.486	624.01	366.349	385.791	262.481	258.096
	222.506	210.68	268.315	276.492	365.505	902.514	288.185	617.902	368.527	389.041	266.129	255.048
	219.55	217.427	268.371	277.579	368.78	905.584	287.917	625.837	368.547	385.302	262.987	254.714
	222.796	214.857	267.343	278.802	370.849	905.36	288.417	627.099	369.523	388.1	263.217	255.09
	220.42	212.699	270.464	277.824	372.273	904.809	287.983	627.762	369.326	390.013	262.363	255.188
	220.315	216.644	269.128	275.391	373.621	911.37	299.822	626.291	370.351	393.146	265.935	256.878
	224.303	217.878	268.458	276.155	371.937	920.677	287.215	628.309	369.169	391.178	268.644	256.532
	225.282	216.539	268.485	276.853	372.956	918.56	290.154	626.886	374.777	392.027	265.597	258.153
	220.156	213.905	269.149	276.767	374.861	918.335	287.918	628.935	371.081	393.856	263.674	256.236
	222.917	213.74	269.401	277.243	375.672	923.731	288.358	627.423	371.396	395.572	264.719	261.746
	219.43	214.245	269.494	278.767	372.541	926.946	289.404	630.604	374.812	395.341	266.623	256.639
	220.813	217.35	274.135	283.119	379.805	933.897	287.471	631.726	374.72	393.025	267.219	260.782
	221.984	222.109	269.018	277.307	372.945	929.104	291.248	633.773	372.425	396.577	265.874	262.05
	225.221	216.341	271.186	276.644	373.629	928.718	289.418	638.183	371.402	394.915	266.609	259.032
	225.261	216.891	273.788	277.878	374.921	932.573	293.228	638.388	373.518	398.516	267.079	261.963
	228.562	216.245	275.218	279.04	374.428	933.501	291.75	631.996	376.596	401.022	266.337	260.253
	225.113	215.181	278.617	279.625	374.159	945.959	288.084	638.923	374.67	396.243	265.082	260.022
	221.623	216.395	275.432	279.234	372.354	942.154	291.025	635.413	372.333	400.178	265.559	262.461
	224.492	219.405	278.638	278.607	375.737	946.5	288.371	639.661	380.974	401.867	268.041	262.318
	223.824	220.833	272.847	280.697	375.279	945.817	294.251	636.919	372.748	399.433	266.608	261.273
	225.04	217.432	271.914	278.348	381.768	952.351	292.549	640.144	377.723	401.337	270.799	262.138
	226.857	219.242	272.983	277.035	376.003	955.895	293.896	639.427	375.424	401.796	274.406	259.705
	231.468	222.345	274.765	280.949	377.001	956.959	295.841	638.88	379.828	400.19	268.004	269.721
	226.244	221.56	274.685	283.482	377.597	962.642	298.639	638.927	376.809	399.489	267.921	262.873
	225.748	217.905	276.28	279.161	378.538	963.443	293.281	642.554	376.395	402.867	269.869	259.44
	232.074	220.356	275.222	282.697	381.988	982.456	294.285	645.305	376.05	399.752	269.261	261.595
	229.442	219.141	283.076	283.389	376.68	976.465	294.742	647.673	380.124	399.959	268.747	260.489
	229.673	219.051	273.585	283.216	378.245	979.527	304.887	655.205	379.537	404.187	274.158	263.944
	227.205	220.681	276.805	279.992	379.431	975.644	302.396	653.35	380.28	400.481	271.59	265.548
	229.596	220.175	274.712	280.541	377.918	978.319	302.976	647.072	377.775	407.789	272.666	263.951
	225.86	220.829	276.087	286.52	382.144	977.144	294.285	648.193	381.719	402.124	268.968	265.51
	233.574	219.681	278.807	284.625	380.773	976.632	297.391	650.46	379.809	404.365	274.979	267.195
	228.315	224.636	278.687	284.108	379.43	981.673	299.984	649.137	379.327	404.952	273.345	265.444
	231.357	226.304	277.645	283.053	378.02	981.502	297.866	650.672	379.834	404.365	271.444	264.114
	233.428	222.848	275.955	282.506	380.659	985.448	298.228	649.816	379.96	402.656	274.176	264.774
	232.569	220.11	279.527	284.518	385.512	986.673	298.785	649.382	384.659	402.922	273.488	265.292
	229.795	225.276	279.575	288.126	384.11	990.419	297.553	654.978	383.737	403.798	277.029	268.014
	233.229	223.954	282.275	287.814	384.6	1005.52	299.373	660.168	384.363	407.95	274.275	263.235
	234.236	222.604	278.904	285.599	381.198	1007.58	297.994	657.621	385.073	403.642	276.365	268.749
	240.187	226.641	280.501	283.674	381.577	1013.72	306.58	659.446	382.092	404.777	274.965	269.341
	234.043	226.156	286.07	289.521	381.618	1016.7	299.305	657.886	386.942	403.283	276.469	265.918
	232.503	224.323	281.351	286.721	381.286	1024.69	300.391	658.678	383.243	407.901	276.82	267.155
	234.19	225.355	281.601	289.867	384.254	1024.75	299.879	664.557	386.664	406.727	277.43	268.745
	233.296	227.276	282.394	288.935	386.336	1017.44	302.047	663.258	386.258	407.714	278.586	268.022
	236.423	223.75	283.025	283.606	384.374	1037.45	303.385	670.596	387.422	406.189	279.149	270.725
	235.639	225.975	282.079	288.136	389.885	1061.03	302.174	661.55	383.272	408.599	278.483	266.34
	235.701	226.266	281.113	290.893	386.15		305.77	669.241	386.822	408.588	279.902	273.821
	232.53	226.678	289.735	291.69	392.686	16.2538	309.509	666.603	390.37	407.412	280.352	267.651
	233.464	227.574	288.37	291.794	383.664	19.4818	302.877	670.139	386.844	407.149	279.888	271.229
	232.997	226.606	283.811	290.517	385.458	17.352	304.106	664.109	389.136	411.497	280.972	267.904
	234.328	227.913	282.292	288.224	390.419	25.226	301.161	668.314	386.849	413.528	281.75	269.656
	233.713	225.784	281.949	289.57	388.029	17.9814	300.479	675.005	388.001	410.899	280.649	267.375
	236.29	230.15	283.366	287.965	388.275	21.2656	302.126	672.616	389.345	413.713	282.507	269.735
	233.596	225.975	284.228	295.558	386.063	22.7376	302.537	675.306	390.03	410.559	285.338	270.76
	234.531	227.524	282.325	291.625	384.103	20.8658	301.686	673.08	388.682	409.567	280.785	271.435
	235.943	226.643	285.147	290.534	385.702	22.3757	304.096	671.068	388.247	412.522	288.896	268.934
	236.337	229.213	286.01	289.69	384.579	29.5213	308.698	674.442	391.265	416.872	282.271	270.084
	238.886	226.464	285.493	292.873	385.34	24.1096	306.015	672.27	390.152	416.719	285.775	270.33
	243.645	236.512	286.47	295.74	388.438	24.1888	305.409	675.024	388.979	414.541	285.278	274.562
	238.628	226.688	285.852	290.315	385.969	28.8442	307.816	681.001	388.003	413.059	284.697	272.071
	237.271	226.406	289.121	290.145	388.31	28.3711	303.641	675.67	389.66	411.415	282.527	271.825
	238.602	229.314	286.135	290.434	389.119	26.1519	305.403	674.344	389.969	412.103	284.779	272.738
	239.863	228.324	290.079	294.313	391.714	25.894	304.459	682.853	389.844	411.012	283.563	271.985
	241.774	229.874	289.885	293.318	391.528	26.34	304.578	679.966	391.089	412.399	286.175	275.053
	239.085	230.309	287.361	293.885	391.63	29.2414	303.899	679.787	393.413	414.199	284.828	275.622
	242.94	229.438	288.618	297.555	390.332	27.795	308.426	680.003	392.175	415.5	286.588	280.919
	241.055	230.648	288.226	295.406	392.507	28.2952	306.309	682.125	389.492	413.416	286.422	272.705
	239.486	230.312	287.784	293.197	391.653	23.8987	312.743	681.807	398.718	417.734	285.182	274.359
	238.395	230.846	291.233	297.672	392.094	26.2378	308.657	686.841	391.769	414.948	286.966	274.757
	242.593	230.115	288.876	293.996	389.855	27.8407	306.489	689.551	396.995	414.867	285.653	276.687
	244.518	231.404	293.55	295.625	393.7	28.8863	315.801	684.747	394.707	417.165	285.017	276.173
	240.665	237.709	289.917	294.184	390.261	26.9962	319.396	686.956	393.903	417.798	288.781	275.37
	243.524	230.887	287.974	296.969	391.245	26.9772	309.109	687.403	393.444	414.604	285.453	277.989
	245.202	232.553	290.043	297.468	390.458	32.5185	309.039	688.484	397.785	416.604	287.91	275.382
	241.994	236.302	289.012	297.241	394.562	31.1003	315.556	688.331	401.01	420.061	292.692	274.714
	244.832	233.268	292.073	296.556	390.641	29.2511	309.583	689.52	398.509	419.23	289.18	277.882
	241.086	229.287	293.207	300.369	390.132	31.9031	309.368	692.282	395.679	416.787	287.569	278.315
	242.855	229.915	296.033	295.442	393.569	28.1576	312.934	694.306	395.937	418.001	288.226	278.654
	245.946	234.078	292.473	295.301	392.806	29.4207	309.12	690.117	397.265	418.309	287.477	276.754
	244.62	231.95	293.215	295.196	394.323	32.5123	312.023	689.17	399.094	419.038	289.166	281.46
	243.827	237.301	294.268	302.708	392.796	33.9205	310.707	694.811	397.255	420.034	291.611	282.376
	244.326	234.855	290.498	300.798	394.672	32.1577	313.289	688.984	401.023	420.966	290.644	281.754
	249.278	231.431	292.163	303.776	397.536	27.9019	315.589	694.519	400.227	417.895	293.909	280.498
	248.097	235.822	290.219	298.509	394.973	30.291	316.397	694.851	402.017	417.129	291.83	287.246
	245.106	232.052	290.231	297.89	396.649	32.6255	317.646	693.309	398.51	421.277	292.841	281.103
	248.514	233.031	291.35	297.858	396.59	40.4969	317.411	699.988	399.555	422.671	290.431	282.846
	248.019	236.255	292.469	296.749	395.629	31.9925	314.724	691.849	404.977	422.401	290.325	284.805
	248.83	236.325	291.76	303.574	399.671	33.7186	321.083	695.692	403.283	420.95	291.632	281.679
	251.65	238.996	295.423	302.227	397.979	30.36	319.423	698.812	400.695	423.228	293.53	284.285
	253.478	235.714	292.751	302.286	400.017	30.938	314.081	712.442	406.557	421.394	296.888	283.418
	245.826	235.805	296.905	300.712	399.564	31.6785	317.495	702.767	409.308	421.965	294.2	283.442
	249.533	244.538	293.067	299.115	401.59	33.8147	317.949	700.787	409.353	426.316	291.97	283.824
	248.574	235.72	297.776	309.171	401.288	33.8476	315.271	702.622	403.957	427.255	294.313	283.964
	255.095	236.519	292.981	300.684	404.259	36.4768	322.048	707.566	401.874	422.378	294.548	283.935
	251.743	240.476	296.816	302.953	398.143	33.1833	317.572	707.03	404.131	423.18	294.999	284.87
	248.914	241.416	292.629	304.317	401.32	34.3947	322.538	705.565	404.973	425.678	301.747	286.1
	250.213	240.037	295.352	303.988	398.249	34.5111	318.103	707.582	411.299	424.974	294.592	289.063
	251.404	246.575	298.349	303.841	404.135	32.9886	320.763	710.996	404.468	423.977	297.288	285.857
	256.319	241.058	298.324	304.825	398.562	32.7393	317.872	706.429	407.133	423.456	294.433	288.137
	253.681	243.843	298.649	303.362	402.251	33.9626	317.386	708.928	408.932	424.435	294.951	287.402
	253.1	243.201	297.069	303.14	402.367	35.8832	326.272	710.933	409.281	425.936	295.514	288.96
	253.983	245.181	302.23	304.346	403.127	34.2987	318.31	712.01	410.272	426.139	297.515	291.683
	255.184	241.155	305.259	307.368	402.829	36.1942	319.14	715.023	406.755	426.802	294.509	285.832
	252.301	243.567	305.149	307.205	402.817	34.9037	317.294	712.891	409.236	424.887	297.466	286.89
	253.608	248.109	298.182	305.981	401.585	35.682	316.71	717.094	411.48	427.422	294.271	285.815
	252.601	244.04	299.057	310.055	399.758	44.5103	327.005	713.381	411.984	428.342	298.497	291.008
	254.514	247.086	300.325	304.969	403.809	39.7212	320.256	715.062	408.813	430.369	300.106	291.144
	254.679	246.729	298.888	306.542	403.491	37.2554	319.769	719.671	415.014	428.321	299.091	287.75
	257.031	244.369	298.041	304.01	402.709	42.471	325.805	719.12	418.15	426.075	294.808	289.963
	263.69	244.542	300.262	306.426	401.595	38.227	319.988	719.094	410.001	432.181	297.226	289.352
	259.736	245.439	301.785	311.803	399.405	39.3239	323.726	721.41	413.814	428.461	302.969	291.908
	261.541	243.877	298.911	306.264	400.471	39.0213	321.602	724.94	415.233	427.939	299.724	287.212
	257.919	247.876	299.935	308.758	407.234	40.6959	326.222	725.169	416.075	430.141	297.935	287.887
	258.923	247.698	305.159	306.79	403.341	42.863	323.591	724.444	411.825	430.38	300.082	291.628
	258.282	249.234	302.558	306.587	402.981	41.6955	322.179	728.484	415.25	432.612	309.934	290.122
	260.873	247.958	301.932	306.391	405.747	41.7908	323.672	728.044	416.81	431.716	300.357	289.455
	257.264	249.9	303.748	310.213	403.974	47.7354	326.826	734.061	415.045	432.749	297.63	291.41
	257.137	251.239	301.417	309.309	403.995	46.4413	328.067	730.311	414.181	431.909	299.288	292.804
	259.44	246.108	301.041	307.378	405.076	50.057	325.62	729.43	420.208	433.898	301.533	289.685
	257.938	247.904	304.193	308.658	412.951	50.4808	323.328	733.479	415.744	431.861	299.914	293.763
	262.161	247.197	306.567	307.999	410.639	50.1848	328.797	732.232	421.164	432.956	299.009	291.108
	260.31	247.49	303.36	312.655	405.884	49.0976	328.815	731.633	419.215	439.461	301.382	289.418
	257.587	247.422	306.573	307.884	411.963	49.5675	332.948	731.198	420.524	450.438	299.59	290.145
	259.871	250.932	303.274	313.439	409.312	52.0063	329.759	733.949	417.224	445.919	301.24	294.349
	259.792	249.508	301.926	313.404	409.311	56.3658	327.405	737.986	415.981	449.35	302.51	293.898
	260.247	253.174	303.076	309.587	410.917	48.8953	329.159	738.24	420.425	454.729	304.263	295.123
	258.145	251.494	304.904	311.698	410.802	50.1078	328.44	741.82	421.391	454.557	303.489	292.867
	261.924	249.308	303.093	312.635	413.999	51.2356	332.906	736.651	427.659	456.98	303.1	297.004
	266	250.397	306.541	314.486	411.76	53.4842	330.419	739.911	422.036	455.432	304.035	294.124
	262.414	248.156	307.429	311.393	408.308	54.2681	330.537	742.757	424.988	458.448	302.161	300.288
	266.236	249.964	313.905	313.381	410.205	53.6748	331.148	753.332	422.663	457.023	304.392	293.972
	261.855	251.651	307.748	312.472	410.95	50.991	336.357	747.004	423.565	457.742	308.794	295.71
	259.455	250.74	305.747	315.668	407.473	51.405	331.483	752.576	422.109	461.909	304.165	295.905
	262.825	249.961	307.884	314.749	409.329	52.9979	330.995	749.528	423.547	459.168	303.928	297.382
	260.061	250.125	310.166	319.037	408.772	59.119	334.55	756.472	429.882	461.841	307.322	296.497
	260.707	252.6	307.381	314.36	412.812	57.7625	334.039	757.959	427.102	466.674	305.384	296.859
	266.858	252.941	309.111	316.342	415.89	56.0548	332.914	756.334	427.14	462.58	302.836	300.982
	268.234	251.012	309.47	317.763	416.31	54.5359	332.656	763.509	434.465	465.643	303.932	298.91
	262.93	251.547	308.557	314.989	412.681	58.7634	330.926	762.726	426.257	468.394	303.702	299.335
	262.764	255.129	307.981	320.15	414.222	62.5416	331.999	767.185	431.583	468.51	305.279	299.639
	264.754	254.102	307.97	323.542	412.377	61.8568	333.161	764.519	432.211	469.218	303.954	301.727
	265.265	254.001	312.07	316.191	418.748	59.5366	337.099	768.19	429.72	468.023	308.252	300.527
	262.948	253.287	307.923	315.863	416.108	62.2697	333.775	773.411	434.717	467.094	314.569	303.547
	261.967	252.457	310.484	321.342	416.935	59.2352	334.041	771.39	438.065	470.337	304.188	300.084
	264.43	256.572	310.114	315.954	414.589	64.1272	338.087	771.88	434.617	471.546	304.885	301.913
	270.554	256.616	315.001	318.4	417.087	59.3854	331.574	772.371	439.563	473.796	306.081	302.411
	265.18	252.622	310.192	319.635	423.853	60.4691	335.995	773.188	435.885	471.654	307.377	302.673
	262.766	253.364	310.028	318.909	417.682	65.4584	338.188	773.249	440.458	470.107	309.8	300.718
	263.752	254.408	308.817	317.386	417.88	67.8133	336.814	776.333	440.546	479.932	313.444	300.314
	263.161	257.124	312.817	317.126	421.958	62.347	333.442	785.781	440.622	474.963	309.983	305.08
	263.97	257.291	313.309	318.164	423.435	64.5349	344.388	780.321	440.73	481.582	308.338	302.749
	265.526	255.569	317.027	322.115	418.247	68.4074	336.505	783.07	441.192	481.265	308.855	309.2
	264.715	259.546	313.815	318.975	419.591	61.3184	335.269	782.364	441.776	483.594	309.792	306.51
	265.364	261.027	314.529	320.014	427.385	60.2715	335.956	788.997	443.046	482.379	308.453	304.132
	264.201	256.414	311.417	326.618	418.335	63.8411	336.68	793.423	440.147	485.863	308.345	304.077
	267.701	260.202	313.632	321.024	422.327	67.396	342.145	788.335	443.354	484.964	310.944	308.651
	265.664	260.961	314.556	325.671	419.03	69.7937	337.275	791.455	443.615	488.715	312.6	305.128
	266.93	261.413	314.709	320.961	419.054	64.0263	340.626	793.868	443.539	489.468	309.349	304.301
	272.779	263.472	313.876	322.72	420.562	66.7074	340.68	807.765	445.005	489.699	312.115	310.175
	265.735	263.738	318.314	322.89	422.707	69.0311	335.978	804.348	444.084	492.883	311.705	308.134
	267.368	260.567	318.296	326.05	420.013	70.1289	338.019	811.628	443.999	497.003	311.945	308.165
	266.34	260.633	317.351	327.786	421.827	67.2344	343.806	809.739	445.026	490.846	323.918	309.369
	270.768	261.144	317.863	325.543	421.53	71.1253	336.408	813.9	444.36	494.527	314.625	307.318
	270.266	261.39	313.532	325.652	422.67	67.6441	340.155	824.516	444.838	492.962	316.819	307.125
	269.151	273.179	315.675	324.768	421.816	69.9505	340.641	825.319	445.228	492.971	312.969	308.003
	267.273	263.078	316.206	322.575	425.491	68.977	341.903	840.591	451.365	493.076	313.383	307.46
	272.174	265.453	315.612	324.036	424.96	66.2528	343.211	840.302	467.635	492.81	314.961	308.029
	272.144	266.982	314.91	325.854	423.307	71.4694	345.385	840.578	467.026	494.269	314.258	310.591
	273.12	265.389	315.675	325.589	427.539	70.8659	337.995	840.516	468.022	493.239	313.196	308.085
	270.454	263.546	318.065	329.005	425.685	72.0808	339.735	840.784	469.502	494.946	316.054	310.414
	270.343	262.788	318.749	329.555	425.352	74.1947	343.283	840.736	469.154	500.467	316.706	313.93
	270.22	265.769	318.727	325.249	425.938	76.263	342.133	840.882	468.165	503.589	315.9	309.071
	275.385	264.773	324.594	326.801	429.514	73.4131	341.811	840.721	472.752	504.867	317.333	313.885
	273.779	264.739	321.014	324.817	425.483	71.41	345.306	841.159	473.462	503.725	317.754	309.293
	274.463	264.359	316.601	327.257	425.575	76.9973	349.919	840.995	475.889	506.046	321.576	310.82
	275.079	265.551	317.597	329.32	424.675	76.2039	349.737	841.092	473.685	506.452	318.43	309.218
	274.999	265.903	322.972	333.579	432.36	79.028	348.817	841.939	488.464	510.167	317.265	312.744
	274.211	268.667	319.74	334.462	428.607	73.0422	342.988	841.777	488.584	512.504	323.337	312.265
	274.734	266.44	322.128	331.351	426.787	76.2755	343.723	842.188	496.266	514.982	317.378	312.002
	274.841	269.234	321.065	329.517	427.411	73.6292	342.786	852.284	505.488	510.998	317.354	313.029
	277.882	268.724	322.138	329.682	429.438	75.0205	346.035	871.875	527.038	511.259	320.983	317.988
	277.031	276.114	320.494	330.457	427.667	77.1138	346.496	887.749	536.928	510.992	319.834	314.365
	277.224	270.48	319.964	331.585	429.389	73.6338	345.45	900.916	557.891	511.558	318.069	316.573
	276.007	271.702	321.911	331.468	431.057	75.3041	342.163		559.15	514.621	317.727	311.796
	273.745	270.866	321.164	335.419	429.208	76.4953	346.073	280.485	561.9	518.634	319.783	319.613
	277.799	271.975	324.553	333.298	429.279	83.6308	345.834	284.743	557.069	517.399	320.625	316.398
	275.852	271.72	322.271	331.85	428.349	79.9191	350.959	296.738	557.048	524.578	318.745	317.242
	283.051	274.132	323.525	337.741	431.154	79.6033	347.478	298.483	557.212	521.249	324.154	316.049
	278.998	275.673	329.63	332.459	428.46	83.5755	347.1	301.638	557.235	519.893	322.908	313.95
	284.976	272.947	325.435	331.51	430.627	80.5458	349.251	303.171	557.827	522.944	319.893	312.915
	276.904	273.037	324.397	334.913	429.851	81.7274	347.789	304.443	557.952	523.388	321.012	313.788
	277.587	275.473	322.205	333.27	432.028	79.1384	349.048	305.079	557.426	522.563	322.899	314.765
	280.763	273.448	321.172	334.793	428.76	81.1101	348.671	306.514	558.368	532.812	322.764	315.975
	275.944	271.481	323.222	333.848	429.464	82.8907	348.15	314.585	557.834	527.348	323.689	316.913
	276.818	273.838	325.335	335.096	433.993	79.031	348.642	313.724	558.149	529.93	324.213	315.502
	280.56	272.828	328.744	337.323	432.741	81.782	350.161	314.647	557.318	531.273	328.977	316.605
	280.392	275.154	325.693	344.244	434.69	82.2399	350.096	319.456	557.674	530.377	323.981	321.654
	282.609	276.552	326.871	335.638	434.287	82.5299	347.706	314.985	557.593	532.225	323.541	316.837
	281.694	280.897	329.398	335.977	431.818	83.7043	349.538	315.267	559.112	534.567	324.88	320.721
	286.977	277.776	326.587	338.992	432.556	87.9495	353.044	318.521	556.844	533.538	327.057	315.297
	280.593	276.718	332.325	335.133	431.756	85.5733	350.641	318.799	557.818	535.416	328.919	319.698
	285.931	276.555	325.694	335.189	433.973	82.6127	352.434	320.516	557.206	534.03	327.294	329.436
	281.539	275.575	324.817	344.518	435.655	85.7557	348.891	320.474	569.857	534	330.125	318.084
	280.178	282.086	330.358	334.478	434.656	85.8046	348.967	323.565	570.671	533.39	329.551	318.573
	280.218	278.514	327.502	340.721	434.657	85.5572	351.29	324.256	573.281	536.123	326.826	319.697
	287.366	278.686	329.174	340.851	435.979	88.8525	353.808	325.335	580.523	537.814	333.136	318.863
	283.102	283.447	334.17	336.313	436.993	89.2751	359.493	330.606	575.64	532.755	329.942	318.332
	286.841	279.565	336.574	338.597	435.95	88.5883	352.61	328.494	572.355	535.532	328.236	318.931
	282.132	280.37	329.723	337.82	436.933	95.0007	354.454	329.094	578.984	536.363	330.427	323.869
	282.671	280.261	331.821	342.369	437.594	95.41	354.484	330.218	577.001	538.105	333.276	318.332
	286.612	280.466	332.908	341.349	437.378	94.3932	351.545	330.083	576.388	537.992	329.813	321.743
	285.935	280.675	332.202	345.505	435.684	90.5427	355.789	332.707	579.396	540.217	330.625	323.001
	286.124	282.712	333.97	339.135	435.962	93.1401	351.161	328.8	581.946	543.164	332.569	325.517
	286.32	282.599	333.464	341.469	436.997	98.8346	352.659	332.528	578.423	544.217	333.779	322.149
	288.737	281.954	336.115	340.545	435.594	92.3945	361.51	334.054	580.041	544.927	333.065	321.094
	285.897	284.234	335.894	342.87	437.777	92.8309	357.288	332.691	580.902	550.446	334.964	325.165
	288.939	284.079	332.158	339.209	438.404	94.0062	360.637	334.474	581.617	545.724	334.003	322.951
	285.369	289.444	333.829	343.217	438.374	92.8267	359.349	333.802	583.596	555.257	332.207	322.619
	285.957	288.16	335.489	341.55	437.529	91.8427	358.676	333.1	585.454	556.082	337.591	324.018
	287.04	288.591	335.864	341.807	437.559	95.8149	357.321	334.525	585.07	556.597	333.587	330.014
	287.526	286.445	338.086	341.815	438.861	94.2899	357.778	341.015	588.563	557.522	333.897	323.055
	289.194	286.124	338.193	341.955	439.53	94.8644	359.399	334.368	590.7	554.875	335.897	324.412
	288.855	285.297	337.635	341.636	439.957	92.7916	361.894	336.375	591.336	555.636	340.009	324.8
	287.641	289.595	335.47	347.783	440.672	94.8287	361.845	337.635	595.264	556.064	335.856	323.674
	289.103	295.007	335.682	344.413	457.277	92.7816	359.74	336.863	590.949	557.008	337.36	328.33
	291.779	289.214	336.883	345.044	457.298	98.0385	359.502	338.711	594.417	555.628	334.791	324.737
	288.608	293.947	337.218	345.022	460.44	97.7315	361.883	339.505	594.075	555.854	335.514	328.187
	290.295	292.121	335.803	346.709	461.675	93.9341	359.187	340.045	597.671	556.013	336.679	325.105
	290.361	294.464	339.264	344.687	465.543	100.499	360.45	338.445	592.251	556.21	336.382	328.98
	288.765	291.295	340.937	347.216	462.345	102.312	359.899	340.712	598.423	557.583	337.918	325.783
	292.82	294.767	340.39	347.259	465.2	96.6	363.568	340.668	596.01	556.11	342.217	326.587
	292.754	296.204	337.352	349.054	466.204	96.7359	361.998	338.654	597.794	555.795	336.935	323.866
	290.863	292.55	346.035	347.645	466.255	98.237	365.884	339.488	595.619	556.239	338.081	329.895
	292.348	299.713	337.164	345.065	470.138	99.6987	369.334	339.601	598.865	557.373	338.821	329.235
	294.288	300.074	339.13	349.957	466.44	97.5096	360.662	343.332	602.197	557.337	341.759	327.265
	294.411	301.633	339.196	347.76	467.207	103.13	360.016	340.86	600.661	559.86	340.692	327.193
	295.189	294.828	341.344	348.897	467.175	99.0568	362.081	344.796	601.721	557.567	340.505	327.234
	293.019	297.45	340.71	347.819	469	103.018	361.965	342.377	615.939	556.963	338.946	333.047
	296.657	297.3	338.636	352.384	471.933	100.17	362.575	345.002	613.447	561.557	338.79	328.288
	292.718	301.221	339.399	349.493	471.385	99.4654	363.365	343.198	612.639	560.545	342.356	327.687
	293.618	297.666	342.866	348.761	475.41	100.473	368.962	341.928	617.567	560.082	344.684	327.38
	295.903	299.883	340.841	350.466	480.904	102.897	361.649	349.892	619.042	566.408	343.522	334.504
	294.439	299.227	338.675	353.797	477.336	101.011	365.817	345.354	615.419	571.288	342.739	328.425
	295.091	301.386	342.568	348.329	480.823	106.392	368.007	346.586	623.466	568.634	340.559	328.981
	294.229	304.489	344.499	349.358	481.269	103.587	363.842	346.38	620.466	569.188	343.429	328.991
	296.918	300.402	340.835	352.094	482.696	102.611	364.376	347.516	620.616	570.79	342.585	329.015
	299.949	306.357	340.872	353.292	484.268	109.171	365.61	348.261	621.831	572.57	341.727	329.01
	297.768	303.471	339.891	351.368	483.976	104.891	365.689	346.502	620.963	575.724	347.368	329.434
	297.396	304.348	340.721	351.415	483.276	106.911	365.539	349.47	621.891	578.129	345.779	332.171
	296.399	308.497	341.802	354.951	487.861	115.397	368.346	347.026	624.167	575.888	346.988	331.867
	298.071	309.906	340.522	350.838	486.45	106.698	365.442	349.035	625.357	572.017	349.16	330.048
	299.875	306.134	343.101	355.629	488.569	107.57	368.127	348.295	623.897	578.974	346.737	331.878
	303.099	309.42	341.911	352.259	489.7	107.823	365.921	348.897	627.958	574.26	347.035	334.766
	300.541	313.087	342.494	351.982	490.308	105.256	364.809	353.035	630.88	577.305	349.059	333.345
	298.453	312.317	345.828	353.999	498.95	107.109	367.058	353.26	631.091	575.78	348.382	332.293
	303.051	315.33	348.459	353.28	496.252	107.395	367.521	350.031	631.146	578.466	346.56	336.338
	298.799	326.255	343.559	354.031	496.971	108.296	365.651	351.755	636.827	580.993	352.926	333.065
	300.444	320.589	346.338	356.806	496.455	110.946	366.953	355.686	635.574	587.072	350.596	334.786
	304.492	324.232	344.351	357.18	498.268	110.718	372.933	353.625	634.875	584.63	347.585	335.55
	299.77	324.919	346.73	358.13	498.2	110.951	366.79	358.486	637.545	585.944	348.795	333.921
	299.821	321.353	344.814	355.543	498.837	110.456	373.177	353.674	643.943	588.51	348.218	334.887
	298.77	321.885	347.161	355.064	497.749	113.541	370.268	359.361	652.031	588.029	351.34	339.823
	299.509	325.65	349.088	355.844	500.564	110.138	371.66	358.185	649.231	593.179	349.089	336.253
	302.709	329.283	345.644	358.171	501.031	112.695	372.356	355.616	648.898	590.892	352.66	337.243
	302.459	334.251	353.547	354.611	499.98	114.025	367.873	355.255	650.565	592.541	352.068	336.311
	306.503	336.915	348.379	359.013	500.595	115.138	369.581	355.936	655.84	591.179	349.048	337.857
	299.96	340.511	350.522	358.069	509.125	116.251	370.487	360.029	654.394	594.316	349.249	337.304
	306.076	338.891	349.905	357.589	506.391	114.711	371.795	356.675	658.104	593.693	358.329	338.265
	303.163	343.035	355.082	358.49	509.35	113.317	372.721	359.749	661.127	597.182	350.353	339.765
	301.284	344.191	347.679	366.871	508.507	119.085	379.298	359.527	662.582	599.748	349.912	345.678
	301.325	343.513	347.553	358.634	508.474	114.676	376.209	360.144	669.316	601.03	352.39	336.375
	307.043	347.204	349.255	357.434	508.697	115.433	371.352	362.126	666.768	601.148	354.942	337.755
	304.499	349.533	350.653	360.077	509.705	117.231	378.044	360.087	667.95	603.488	352.406	339.299
	305.154	351.352	352.508	359.287	513.029	117.212	378.193	359.321	668.863	607.933	355.728	338.408
	304.298	356.105	354.846	365.024	518.617	125.189	371.408	360.42	669.128	609.269	354.886	341.314
	304.292	362.753	352.264	363.029	515.468	118.688	378.163	360.236	677.508	614.315	357.145	340.675
	301.165	367.287	353.124	363.685	517.08	119.145	372.957	361.018	674.038	610.512	355.981	343.946
	306.149	366.829	351.448	360.107	520.805	119.407	383.113	362.41	678.024	610.822	358.932	342.046
	303.651	380.742	351.19	362.116	521.882	120.031	377.113	362.132	676.698	620.64	355.372	339.853
	306.651	390.94	353.2	358.753	522.233	118.729	379.91	362.98	681.713	614.628	358.103	344.961
	304.168	390.708	354.325	360.085	522.763	121.207	377.417	362.584	681.77	624.175	362.301	341.106
	308.212	396.977	350.83	361.322	524.766	123.511	378.808	365.47	681.931	624.465	357.584	343.275
	305.52	397.371	353.35	361.567	528.821	120.738	375.649	369.224	681.514	623.786	359.588	345.494
	310.474	397.59	350.52	360.665	527.636	121.631	380.49	367.279	686.564	626.336	362.914	344.077
	307.148	402.266	351.19	367.399	525.839	122.156	378.833	369.34	684.923	629.669	359.578	343.822
	305.605	404.648	351.469	370.048	530.753	125.616	379.502	365.628	687.571	631.878	358.091	346.235
	305.913	408.387	357.426	364.147	529.972	124.333	375.771	367.325	692.487	635.422	360.618	342.267
	306.188	411.051	353.602	363.689	531.378	126.463	382.359	368.25	689.535	632.279	364.21	344.863
	307.53	410.484	354.444	362.989	531.522	121.879	378.461	366.328	694.381	634.445	359.873	343.778
	312.388	413.415	352.725	365.916	534.469	124.587	384.264	366.39	696.508	640.48	358.01	344.478
	314.161	417.892	359.069	366.721	533.358	127.785	382.778	375.041	698.037	642.548	364.684	346.564
	311.363	417.823	359.522	363.901	555.394	126.196	382.967	371.831	697.196	643.966	358.924	346.56
	313.273	427.58	354.519	368.284	558.916	123.831	379.29	371.929	707.855	649.504	359.88	348.65
	308.7	453.905	356.637	363.253	555.762	125.205	386.136	369.962	699.242	645.869	361.423	345.259
	310.232	455.554	356.533	363.63	554.375	123.186	382.506	372.055	701.433	651.903	359.283	347.195
	312.94	454.315	362.769	365.784	555.861	128.185	378.066	371.526	703.966	654.32	365.06	346.936
	311.095	454.94	357.006	370.809	554.366	125.764	381.483	370.582	706.24	658.732	359.375	346.487
	313.547	455.835	360.81	366.045	556.272	127.461	379.598	369.799	710.003	661.367	362.613	346.789
	318.678	457.476	361.835	363.975	554.274	126.061	380.057	372.376	707.783	656.624	366.21	348.137
	311.083	457.221	358.085	367.824	554.698	127.23	381.034	373.911	715.272	658.79	362.884	349.725
	308.978	463.977	361.69	368.093	557.828	129.275	384.466	376.342	717.481	666.461	362.501	352.18
	309.756	458.099	359.623	370.526	557.447	131.653	387.588	376.145	717.754	661.197	363.705	348.535
	314.744	460.157	366.981	368.805	559.558	130.177	384.53	373.36	720.877	665.659	367.828	352.19
	311.929	463.24	360.81	367.213	558.231	131.224	387.647	376.837	725.197	667.495	363.612	346.39
	311.283	459.088	362.889	369.925	559.64	130.912	385.492	377.252	722.56	670.943	365.948	349.048
	312.279	463.572	360.288	370.832	556.53	131.946	383.582	376.471	725.466	675.399	367.376	347.01
	313.369	459.812	359.841	373.829	557.096	131.547	381.17	375.116	728.917	680.421	365.921	351.206
	314.3	461.463	361.178	374.032	557.36	131.373	383.674	375.697	726.807	682.83	365.948	349.853
	320.306	462.3	360.552	368.925	558.633	129.748	389.155	377.178	736.38	683.154	369.392	346.758
	313.677	472.412	364.918	371.01	557.376	131.11	382.925	378.737	741.23	686.995	365.113	351.234
	312.857	460.396	364.447	372.319	556.065	136.51	383.448	378.038	739.141	689.522	365.614	352.897
	311.831	459.762	364.356	373.831	556.799	129.49	383.75	378.269	739.142	690.903	367.671	349.705
	312.577	463.62	364.026	371.241	555.372	132.666	383.047	380.87	741.051	692.811	368.162	350.769
	313.37	466.298	362.994	375.372	562.298	137.279	389.596	378.039	743.756	707.871	371.123	353.665
	314.904	461.584	364.781	377.373	559.525	137.065	386.85	376.456	744.476	708.76	366.491	349.964
	315.615	460.78	364.016	372.46	559.59	133.119	392.138	385.207	745.968	713.98	367.015	352.836
	314.305	462.138	368.879	373.416	559.197	137.145	385.917	381.815	748.49	715.785	365.857	351.382
	313.695	461.522	363.944	379.41	560.84	134.656	388.519	378.012	750.676	722.073	369.883	351.243
	316.915	461.581	365.751	375.337	558.221	136.262	385.894	384.471	748.93	728.116	370.901	351.912
	314.766	462.698	365.97	375.898	556.158	136.728	387.781	378.047	751.736	732.127	367.69	352.128
	316.916	464.285	367.889	374.68	559.771	136.542	388.012	380.774	753.556	734.174	368.037	354.19
	318.592	465.433	365.659	377.386	560.123	139.116	390.267	377.238	756.504	744.49	371.472	355.299
	317.706	462.341	364.68	375.759	563.265	135.727	387.028	382.587	751.556	748.619	370.295	360.369
	315.844	466.26	365.437	376.957	562.013	135.191	392.425	379.947	754.945	753.327	374.078	356.135
	317.067	464.002	367.039	375.705	562.001	143.147	392.476	382.965	757.5	753.392	372.276	358.686
	319.318	468.384	370.911	377.022	557.227	144.37	392.821	382.326	757.715	754.972	373.859	358.676
	315.556	464.851	370.304	380.789	561.281	141.971	393.234	387.433	760.575	756.694	372.476	355.817
	321.206	467.993	366.639	377.44	564.266	143.035	388.389	383.629	759.038	768.699	370.561	356.017
	318.658	473.418	368.812	381.573	558.57	143.104	393.548	383.332	757.716	776.293	373.893	358.55
	318	468.027	369.56	380.015	561.018	143.449	392.891	383.505	759.163		375.767	360.706
	317.615	467.813	366.204	384.165	557.881	146.191	397.089	385.378	768.494	16.6688	373.605	364.068
	318.87	466.933	369.62	384.622	563.425	146.176	388.022	386.64	763.654	19.8116	374.524	356.449
	319.161	467.561	368.647	379.155	559.173	143.982	391.001	388.498	763.813	17.4909	373.926	357.155
	320.704	468.113	368.005	378.221	559.358	147.146	393.17	390.082	766.547	24.4875	373.699	357.927
	320.532	470.859	369.2	379.622	559.618	143.664	395.24	384.071	773.911	24.0657	373.824	356.526
	324.016	470.077	368.628	381.01	562.324	143.631	391.154	388.014	774.089	26.4718	371.537	356.558
	320.847	472.147	370.054	383.305	563.444	148.143	395.93	390.222	778.771	27.3141	375.48	360.128
	325.002	472.531	368.323	381.519	558.555	147.509	392.097	389.988	784.942	29.6445	372.255	360.75
	325.778	471.089	368.945	383.094	563.02	146.241	391.256	391.029	782.714	33.6013	375.387	359.653
	326.101	473.593	368.563	381.925	564.835	149.27	395.532	387.498	786.833	32.7488	374.125	361.852
	323.885	471.038	371.885	383.672	564.591	146.768	393.73	392.286	788.37	31.361	376.198	363.318
	322.997	471.506	369.341	382.101	559.97	150.111	398.666	395.283	790.951	32.039	380.919	359.969
	329.432	475.18	372.198	384.389	565.588	148.451	393.443	393.159	791.069	36.6616	379.313	361.746
	324.782	472.95	374.257	384.235	564.573	148.005	396.024	391.604	798.016	32.715	374.126	362.273
	324.645	473.157	371.652	380.217	565.146	148.35	392.041	390.334	800.521	32.9091	381.621	363.135
	325.27	475.357	368.972	387.125	566.415	148.661	392.754	392.753	807.223	34.1895	375.518	362.858
	325.45	473.565	370.703	386.873	569.211	147.968	395.779	394.707	806.944	37.2508	376.839	364.7
	327.639	476.886	369.871	388.449	569.386	150.77	394.348	393.111	807.61	39.3092	379.262	368.754
	328.416	476.234	371.731	388.271	568.687	147.992	403.019	390.135	810.293	40.011	376.271	365.707
	326.12	475.315	375.675	384.793	569.214	149.298	399.654	393.118	810.51	41.4633	377.259	364.783
	327.545	475.624	380.282	384.375	569.766	150.149	397.774	391.642	810.911	38.801	379.166	363.64
	329.225	477.469	375.626	386.194	570.643	148.931	396.927	392.421	817.264	39.5173	379.217	365.541
	328.862	478.338	371.987	387.73	574.431	155.262	396.325	391.828	820.178	40.6945	379.194	363.825
	329.227	479.04	374.425	385.839	577.905	154.071	395.062	392.333	821.085	45.7044	382.541	363.975
	329.392	484.272	374.17	387.257	577.928	151.441	398	396.663	827.108	43.3642	381.795	367.389
	328.679	480.619	376.097	387.177	576.822	153.454	394.83	393.94	826.858	45.3024	382.205	366.341
	329.539	479.955	379.548	385.747	577.012	151.795	395.473	394.366	826.543	48.6727	382.611	370.989
	332.037	480.92	375.538	384.841	579.407	150.337	395.839	401.31	824.845	43.4819	379.024	366.36
	327.568	481.613	380.424	387.971	580.471	153.258	397.785	399.512	830.472	48.5371	382.334	367.955
	330.615	481.719	374.811	389.678	579.739	156.233	399.132	398.013	830.47	48.4254	382.315	371.731
	329.012	482.975	380.872	389.424	578.513	156.189	404.789	394.369	834.996	44.0539	382.955	370.691
	332.707	481.482	375.058	389.154	578.096	155.703	401.698	395.477	835.234	47.3771	383.248	368.868
	328.291	482.643	378.192	397.484	581.468	154.721	401.818	399.609	853.524	47.9462	384.909	368.329
	329.47	483.049	376.5	399.244	580.446	155.502	400.499	398.899	853.798	50.1648	387.269	370.54
	330.333	483.69	375.086	392.521	582.163	157.384	401.053	401.302	875.779	56.9137	385.835	370.487
	330.904	487.608	374.974	392.138	582.644	156.172	404.125	398.986	921.093	50.4939	386.156	368.061
	329.789	486.482	382.137	392.995	581.182	155.405	403.274	400.733	942.987	55.1396	384.73	372.171
	332.255	483.394	378.428	393.681	586.053	159.387	404.406	404.569	963.311	55.6294	385.776	373.295
	331.789	487.435	378.734	394.245	587.798	156.571	401.916	403.726	962.958	55.5484	384.808	371.155
	331.911	487.581	378.299	396.469	585.271	157.022	400.078	400.956	964.384	54.6368	388.464	370.641
	335.264	489.147	379.13	393.419	592.646	156.46	404.966	402.275	964.203	57.9265	387.178	370.338
	337.658	493.476	379.98	394.028	588.134	156.996	400.373	403.872	964.291	56.1325	388.479	371.229
	334.49	488.52	380.514	395.564	587.307	155.989	403.097	399.71	963.615	58.765	387.099	371.21
	335.651	490.306	379.984	396.241	587.77	158.128	401.715	398.404	963.982	60.3888	390.195	371.521
	335.687	492.251	379.263	394.572	585.366	161.921	402.488	400.884	964.174	56.028	390.246	370.955
	333.163	500.864	382.145	395.135	589.16	158.446	402.488	400.412	963.935	56.985	388.711	374.28
	333.781	491.887	381.411	394.745	589.424	158.847	400.955	404.956	963.986	59.8549	392.33	369.409
	333.19	490.717	382.301	394.991	592.333	160.595	408.195	399.027	963.764	63.8757	391.632	371.962
	341.626	495.451	378.925	397.263	593.049	164.172	407.825	405.512	965.039	71.1672	392.794	375.212
	337.008	490.403	383.955	397.489	594.559	161.704	410.545	404.361	964.426	63.1781	392.361	372.707
	336.552	491.002	380.877	400.108	595.317	165.393	410.455	405.035	964.534	64.6543	391.124	371.99
	337.078	491.567	383.051	398.116	595.473	164.33	404.892	405.363	964.204	68.481	393.725	377.301
	336.64	491.763	383.159	398.959	596.788	166.738	410.241	406.059	967.556	67.6737	394.044	374.139
	338.11	495.407	382.511	395.799	595.967	167.233	411.52	402.916	970.748	70.5435	394.976	372.686
	337.714	494.782	381.805	400.281	598.722	162.988	406.153	408.718	980.452	68.8611	392.358	374.207
	337.842	493.113	382.477	398.959	600.233	169.45	409.909	405.393	986.385	68.5734	394.531	374.439
	334.339	496.122	384.237	401.004	597.911	164.809	404.705	405.371	1006.59	71.5379	400.437	373.635
	337.311	495.865	386.961	404.816	602.381	168.231	406.154	406.889	1015.91	72.1611	396.077	375.577
	337.638	502.283	385.02	397.715	604.613	169.413	411.64	405.692	1023.44	73.1252	395.001	375.36
	335.291	496.407	382.162	400.067	600.831	165.945	406.516	407.555	1062.24	69.2983	402.875	374.589
	337.214	500.8	387.432	400.716	605.302	168.852	409.938	409.635	1073.02	68.2658	398.286	380.457
	337.036	497.625	383.991	399.427	601.741	167.934	404.295	409.054	1101.85	73.9111	396.293	375.132
	340.229	496.409	388.047	402.959	610.181	167.905	406.69	411.38	1109.87	74.4088	399.698	376.784
	340.911	499.701	386.692	401.15	606.847	171.276	414.02	406.537		73.0585	398.918	378.139
	338.235	503.286	391.809	403.101	608.309	172.111	422.56	407.897	6.12844	75.4395	398.118	379.676
	341.617	504.111	385.183	399.458	607.134	167.737	407.478	408.145	8.63397	72.8083	396.862	376.784
	342.857	500.19	386.313	402.123	610.516	170.511	408.92	410.151	8.84635	75.279	400.709	385.438
	341.172	497.898	389.573	406.517	609.28	173.666	415.452	409.416	12.4607	77.75	395.137	377.913
	339.736	500.695	390.071	400.259	607.714	175.266	407.316	409.703	12.9324	73.7375	397.983	381.613
	345.432	500.916	389.787	401.275	608.592	173.106	409.47	412.145	11.6542	75.831	396.111	378.033
	339.139	504.336	391.19	406.479	613.295	171.98	407.974	409.865	12.673	76.6024	398.434	382.24
	340.731	503.256	386.905	402.8	612.816	170.257	409.568	411.243	12.075	75.46	396.701	388.247
	344.553	507.467	387.402	403.932	614.159	171.206	413.351	408.855	13.437	84.0859	397.879	379.993
	341.266	503.494	387.578	402.46	617.134	173.657	413.051	416.378	19.1343	77.3108	400.313	379.985
	343.232	503.425	388.921	401.947	614.903	174.793	414.154	414.709	16.0425	79.0894	400.18	379.506
	345.571	503.673	388.931	401.465	613.989	177.429	410.368	414.069	18.5437	77.6634	399.605	379.072
	343.283	503.809	389.385	407.06	616.847	176.435	417.078	413.974	24.0323	76.6794	400.157	382.445
	343.191	505.205	387.608	407	616.374	180.612	417.491	413.526	18.3596	79.5	402.166	386.577
	342.053	506.502	388.421	407.059	619.888	178.349	413.651	415.511	22.0649	80.2602	396.734	383.447
	346.687	506.502	396.663	405.231	616.396	178.074	411.14	416.428	22.2643	81.5956	398.733	381.037
	348.491	504.884	388.407	408.392	620.443	180.464	413.715	417.305	21.9632	83.2025	399.4	383.888
	346.386	509.335	397.69	404.787	616.531	177.432	416.363	414.714	25.0849	86.5874	399.609	383.217
	343.88	506.915	389.727	407.217	615.488	181.048	415.421	415.238	29.0856	82.5067	401.807	385.217
	342.746	510.171	393.298	405.231	623.936	180.359	413.053	418.806	24.6728	86.2172	402.411	388.773
	348.201	510.024	392.615	409.567	619.868	180.449	412.542	419.354	24.6534	85.2984	402.475	385.83
	344.638	509.325	397.162	411.091	616.412	183.812	416.897	416.501	25.5546	86.4046	404.045	382.538
	347.562	513.812	393.1	407.526	619.176	182.947	416.956	417.235	28.6404	86.2993	405.385	390.775
	346.126	509.105	392.551	411.19	621.004	183.495	416.638	417.549	29.5342	90.8737	403.995	384.475
	345.727	511.304	398.366	408.011	621.056	186.808	416.175	419.719	27.2981	88.7323	406.871	385.637
	343.978	509.638	392.641	408.54	620.51	183.76	415.692	417.297	29.9491	90.5468	405.413	387.352
	344.483	511.998	393.826	407.228	617.925	183.064	416.15	417.679	29.9895	90.6806	411.13	384.656
	345.645	510.852	394.082	409.565	623.747	184.409	415.451	418.805	30.0239	97.3216	409.274	387.687
	345.111	514.381	393.587	409.046	620.817	189.361	421.76	415.265	28.9245	98.6983	407.523	387.292
	348.759	511.469	395.11	411.378	621.644	191.222	416.136	416.8	29.095	93.3889	407.72	386.147
	348.377	516.691	392.837	411.745	622.492	188.314	417.109	416.49	29.7084	95.6272	413.716	387.692
	348.698	511.814	394.369	411.841	623.613	191.876	413.951	418.459	31.3379	95.7832	413.79	387.262
	346.602	516.876	395.305	418.488	623.673	188.469	418.516	417.141	31.5409	99.9775	410.305	391.008
	348.096	515.161	396.74	410.497	625.155	193.911	420.379	420.862	33.6163	97.0784	409.872	389.29
	346.479	514.01	396.464	413.786	629.788	195.999	416.88	418.097	34.8769	96.2295	408.127	387.538
	348.858	513.947	401.959	412.675	631.557	193.306	419.906	420.171	30.1165	98.061	408.451	389.687
	347.143	515.962	395.056	412.031	625.292	195.65	421.92	421.573	33.3002	98.2683	408.11	394.11
	348.752	517.272	399.152	414.06	630.319	194.543	421.822	421.895	35.871	99.374	408.652	389.048
	351.321	520.787	408.228	410.653	628.41	194.821	419.578	421.013	36.11	103.751	410.703	389.473
	351.234	516.687	398.307	412.315	636.437	197.669	422.799	420.366	34.5	104.028	414.445	390.476
	348.139	519.867	397.217	416.225	629.808	199.768	420.968	422.27	35.7267	105.846	410.293	390.819
	348.486	517.937	397.085	413.118	628.758	199.065	419.842	421.568	38.295	108.47	410.865	390.23
	351.504	517.563	397.12	415.315	632.424	200.463	422.272	421.963	39.4498	108.587	409.763	392.579
	349.048	522.196	399.693	419.878	631.783	202.886	420.41	420.769	41.4603	103.815	413.8	391.919
	349.75	520.397	398.422	417.623	639.218	201.825	422.529	424.603	41.1987	108.079	419.113	390.885
	349.277	524.627	399.307	415.536	635.38	206.507	421.363	423.531	45.1485	107.419	412.781	392.43
	348.105	524.297	397.026	416.788	635.804	208.055	424.33	423.733	42.0551	107.185	414.623	394.641
	349.72	521.055	398.685	415.707	634.293	216.433	424.824	424.616	44.7592	106.451	418.73	393.228
	350.941	521.483	400.93	415.339	644.804	215.918	424.053	424.788	42.5046	110.013	412.103	390.737
	353.3	523.436	397.686	422.536	638.441	226.403	422.912	424.094	41.17	112.284	412.343	391.846
	351.267	521.396	399.505	418.183	638.821	317.48	423.89	428.283	44.9473	114.022	416.436	392.733
	350.716	523.101	405.46	417.524	640.863	327.329	420.478	429.487	45.4683	111.698	415.493	392.13
	352.651	522.396	403.651	418.591	640.099	331.77	428.528	438.128	47.4407	113.47	415.629	390.448
	354.729	525.959	399.797	418.496	646.042	331.387	424.952	439.718	46.9533	118.404	415.158	393.749
	352.94	525.074	403.202	422.369	643.854	331.022	423.003	443.847	47.5669	118.149	413.92	392.401
	354.737	527.625	402.149	420.192	647.567	337.7	424.389	447.003	46.0202	119.701	415.085	391.754
	351.008	527.38	399.482	422.032	644.359	344.072	426.666	446.085	46.4461	120.457	416.852	394.508
	352.015	528.838	407.947	424.804	643.584	341.623	428.576	450.799	48.8617	120.415	418.049	393.568
	355.226	528.243	403.093	424.698	648.577	344.464	425.54	447.264	49.8684	127.445	417.597	392.146
	354.408	527.963	402.634	421.587	646.423	345.978	427.234	451.435	48.1083	127.039	418.138	394.506
	352.797	529.793	403.013	423.549	644.377	347.618	428.296	452.784	51.7755	123.023	418.822	395.479
	360.412	535.839	401.58	426.477	651.985	348.009	429.6	453.672	47.8071	127.757	418.929	397.686
	354.997	531.027	401.852	424.409	648.833	347.335	430.324	451.687	50.3147	128.243	417.321	392.716
	353.343	532.148	407.013	424.288	650.836	347.159	429.362	453.214	48.1946	132.53	417.534	397.364
	355.16	531.601	405.838	422.725	650.287	351.126	430.215	452.988	53.3472	130.794	421.167	395.924
	358.617	533.037	405.18	424.248	647.871	349.68	426.366	451.783	53.9833	134.429	418.455	397.495
	352.541	531.018	405.083	425.532	649.133	355.603	429.73	456.163	53.8312	133.593	420.619	396.649
	356.636	532.061	408.361	423.022	652.12	356.607	427.496	453.662	53.13	135.555	419.514	399.216
	358.477	533.025	410.959	430.036	654.299	357.472	428.327	453.495	54.1137	136.644	421.354	403.384
	357.814	532.134	403.742	424.577	652.579	363.169	430.01	452.577	53.0705	140.239	420.081	400.016
	355.339	536.239	410.248	426.209	653.34	361.521	433.981	452.134	53.2641	138.342	419.408	401.615
	359.454	535.218	407.981	423.411	662.559	361.604	435.198	459.056	57.4633	137.969	419.731	402.274
	357.142	536.976	405.892	425.658	660.546	364.372	427.966	460.791	63.135	141.465	419.192	400.666
	355.596	535.38	407.601	425.481	671.294	362.143	428.441	454.164	63.2128	142.493	427.932	396.694
	358.151	538.921	405.64	427.404	661.285	363.454	431.949	454.784	62.5704	146.083	426.721	400.536
	357.5	535.907	405.237	425.604	664.806	361.721	433.58	453.938	65.2888	148.11	421.268	403.546
	356.96	540.033	408.755	429.105	662.619	363.529	434.187	458.748	63.8794	149.964	422.359	397.44
	358.642	539.676	417.05	423.638	663.143	362.94	434.998	458.245	64.7153	151.184	423.674	400.085
	358.89	537.8	407.385	427.986	666.903	369.302	432.115	454.499	69.1531	156.206	421.245	401.519
	358.966	538	407.115	429.574	675.296	365.003	436.228	455.235	73.0039	154.3	428.692	404.076
	360.69	538.824	408.665	427.793	669.506	368.683	431.359	461.08	71.139	152.722	421.31	403.113
	360.362	543.744	407.038	426.502	669.393	367.786	438.103	458.582	69.644	155.688	427.341	402.812
	359.627	539.639	417.078	425.286	666.173	365.832	436.075	458.1	68.955	160.942	423.363	402.683
	360.94	541.283	416.047	427.255	670.274	364.9	437.426	461.794	71.167	161.966	425.089	403.552
	358.33	539.363	411.732	428.137	673.834	365.868	434.901	464.459	70.187	160.817	425.532	401.783
	363.705	545.545	413.918	432.207	671.338	365.7	436.869	466.062	72.7684	160.116	428.616	402.782
	360.809	544.021	409.643	428.51	671.999	365.079	435.611	460.688	72.2396	163.419	425.615	404.494
	358.734	542.818	417.427	429.87	671.346	369.3	437.61	460.058	71.5012	163.977	427.066	405.108
	358.859	545.42	410.648	430.708	671.499	369.644	437.746	465.834	73.5657	166.841	424.686	411.569
	358.908	545.069	412.006	429.028	674.311	371.885	437.812	466.41	73.485	166.82	426.929	407.841
	361.552	541.985	410.289	430.381	674.046	370.059	436.089	470.629	72.9194	167.546	429.009	407.79
	363.993	541.121	411.848	426.938	676.157	372.681	437.468	468.244	75.8583	171.183	427.449	407.79
	361.228	543.535	412.45	431.918	677.822	369.361	439.044	465.538	73.0537	173.168	428.791	410.486
	360.57	542.243	410.858	426.834	677.685	372.981	438.245	468.292	72.5095	174.452	430.209	409.789
	363.124	549.591	416.868	431	676.782	371.243	439.959	464.508	75.2844	178.684	430.238	411.767
	362.303	549.605	412.368	432.392	680.966	372.581	437.115	468.703	77.17	173.809	429.388	410.001
	365.737	549.72	413.746	431.294	686.607	371.392	436.781	470.111	77.433	185.159	429.113	411.95
	363.109	546.201	416.111	432.504	683.63	376.167	436.933	471.373	75.2603	183.507	427.076	411.715
	362.308	546.208	414.223	434.246	683.505	373.381	439.488	473.408	77.5783	180.787	428.003	413.278
	363.347	544.287	413.356	434.076	679.926	373.159	438.708	472.488	80.9352	185.983	431.635	412.195
	368.347	546.457	414.596	434.192	687.669	377.08	439.385	474.309	77.1785	184.971	430.374	412.543
	369.568	544.545	415.113	433.726	686.797	376.48	438.056	474.069	81.0062	186.666	429.057	413.784
	366.284	546.636	411.752	432.928	683.992	376.395	439.908	476.695	81.9648	192.82	429.222	412.473
	369.783	550.955	415.091	434.602	689.663	382.311	438.76	475.517	80.6658	190.94	432.047	414.742
	366.758	550.85	416.508	432.553	687.998	377.583	439.72	479.236	80.9318	192.063	432.435	413.951
	367.904	550.582	417.178	433.904	689.575	378.12	440.461	475.755	82.2668	193.937	431.731	415.442
	369.811	551.491	417.072	436.207	688.753	380.27	439.53	481.341	81.386	197.367	432.055	416.172
	366.054	553.123	415.319	434.083	692.21	385.025	441.463	479.627	82.4457	202.804	436.173	415.024
	369.988	550.673	413.767	433.579	694.463	383.591	438.557	480.122	81.7023	205.803	432.938	415.642
	367.99	552.294	418.326	434.102	695.201	380.794	440.827	482.092	84.211	209.327	431.004	415.848
	367.167	557.32	420.042	434.079	691.462	384.826	440.466	483.571	85.1871	212.175	433.85	414.988
	372.175	553.343	421.491	436.776	698.548	386.13	441.602	481.571	85.555	210.105	437.435	416.487
	366.482	554.199	417.828	436.388	698.606	384.87	440.666	485.842	90.3934	210.214	435.414	417.329
	370.008	554.131	420.792	435.934	699.941	385.221	440.212	489.509	87.496	211.985	433.659	418.149
	369.277	557.077	421.157	437.942	700.337	387.844	441.465	486.318	88.5769	214.083	432.975	419.239
	371.656	553.931	419.594	439.044	702.332	386.6	442.151	484.861	86.7773	214.804	438.572	441.438
	369.318	555.888	417.847	439.589	704.153	388.877	441.774	486.267	86.3515	211.988	434.166	443.393
	373.605	555.343	418.028	458.842	708.971	385.805	443.728	488.544	88.6816	220.967	434.947	445.563
	372.531	552.973	420.572	457.509	710.089	392.2	442.398	494.601	87.8472	218.824	436.761	461.945
	371.959	552.55	420.715	459.021	709.419	387.372	442.748	491.71	87.7659	218.226	439.541	457.734
	370.674	554.509	418.705	458.647	710.927	394.168	443.76	488.534	89.2634	223.79	440.346	463.784
	373.375	555.458	418.505	458.827	707.15	389.214	443.449	488.854	92.7002	231.278	441.011	468.395
	369.911	555.156	421.056	458.678	711.093	388.288	443.629	488.279	94.663	237.338	438.243	479.037
	370.29	560.2	418.985	457.706	712.489	388.035	461.951	489.802	94.9726	234.535	438.763	481.141
	375.546	554.086	422.075	458.367	711.962	393.597	460.748	494.125	94.5038	237.822	440.705	489.147
	369.109	556.652	420.186	464.264	712.292	400.198	462.493	488.677	97.9013	249.55	439.931	489.352
	372.021	555.36	420.762	462.806	712.389	391.889	462.975	489.644	96.4051	248.359	440.668	488.707
	376.272	555.722	420.497	463.596	711.41	392.766	466.022	491.68	95.0658	253.028	455.812	500.388
	372.452	559.959	422.947	463.214	719.102	391.706	465.437	492.31	98.0811	252.563	460.92	505.332
	375.909	558.878	423.341	461.328	715.932	390.645	466.352	490.139	95.5859	256.21	463.991	512.946
	372.735	566.88	424.417	462.041	720.301	394.739	470.284	493.728	99.7918	260.135	465.624	514.199
	370.819	563.152	421.696	465.032	720.159	400.968	466.68	493.744	98.0899	261.332	466.728	540.084
	380.148	562.805	424.693	465.267	726.44	394.682	468.386	495.481	101.58	272.588	469.615	543.48
	372.603	560.855	423.711	467.102	722.934	394.888	470.69	494.645	100.117	294.399	469.545	546.42
	372.075	563.968	424.902	464.169	721.667	393.243	477.457	493.395	102.379	295.32	472.896	555.799
	374.178	561.895	425.331	467.202	726.066	392.7	474.439	500.494	100.961	302.664	472.377	571.903
	373.541	567.011	424.843	466.099	729.102	396.809	475.356	495.946	104.27	302.305	475.648	564.028
	372.231	564.065	423.349	467.939	732.776	397.2	473.749	500.551	100.629	305.85	475.183	570.925
	373.1	568.593	428.124	470.656	733.734	397.106	474.832	499.979	99.9424	332.863	475.822	571.175
	374.781	565.527	425.927	465.865	734.799	395.421	478.986	497.955	101.416	355.35	477.554	570.099
	374.427	568.032	423.015	468.866	736.592	395.414	477.01	500.946	101.893	364.591	477.407	575.56
	375.466	566.914	425.581	466.851	735.66	395.945	475.665	500.255	103.457	366.965	479.591	573.602
	380.756	570.088	425.453	466.989	736.051	398.194	478.005	501.67	104.038	370.677	479.957	574.762
	376.349	570.547	425.095	470.077	744.116	397.759	479.535	504.286	104.12	369.495	484.676	574.089
	379.536	570.421	427.293	472.275	746.226	398.192	479.068	503.468	102.005	371.061	483.642	578.492
	376.09	570.373	430.902	470.402	740.7	408.753	478.468	502.093	106.106	372.409	482.715	584.134
	378.643	570.285	427.548	470.604	742.57	402.172	477.857	504.392	107.353	375.95	485.642	591.115
	375.433	571.449	427.673	471.476	741.209	401.511	479.352	504.404	106.638	376.454	486.184	591.111
	377.557	570.865	427.051	472.796	742.04	397.299	486.029	505.837	108.301	373.995	490.678	596.791
	379.171	572.203	426.911	472.725	747.767	398.122	489.037	507.998	106.436	384.085	490.996	601.015
	377.38	573.226	428.896	469.185	742.676	398.942	482.76	505.651	110.346	384.907	493.164	618.51
	381.512	571.647	428.225	472.689	744	400.38	484.419	504.774	109.561	384.052	499.215	612.014
	376.251	572.285	430.542	475.606	746.864	398.574	484.524	507.201	115.622	387.452	501.705	615.886
	380.393	571.42	426.724	474.867	745.576	401.673	483.054	510.339	111.929	387.618	503.981	618.598
	379.647	572.355	429.882	474.502	745.442	399.063	486.398	507.429	110.572	387.786	505.425	625.662
	382.457	573.375	431.856	472.409	753.4	401.726	483.115	506.108	112.891	393.235	506.061	627.023
	378.071	573.106	431.141	472.573	744.683	402.658	484.491	505.08	108.728	389.799	510.385	627.951
	389.54	573.665	429.085	473.813	746.077	402.207	486.087	518.776	111.539	388.519	516.376	631.851
	379.322	574.538	429.89	477.266	745.692	404.756	484.94	507.605	110.245	388.261	520.98	633.71
	379.879	572.989	431.89	476.97	750.245	404.885	486.174	511.545	109.336	395.356	532.594	636.568
	381.08	575.73	431.779	473.152	745.649	402.206	490.552	515.171	110.469	389.4	527.909	644.213
	388.146	573.151	431.992	475.254	745.928	402.547	490.332	513.881	114.167	392.384	534.491	655.893
	380.445	575.281	434.201	473.717	746.235	407.08	489.865	515.203	117.871	394.754	538.825	665.233
	381.504	577.681	435.094	473.877	749.05	409.29	493.13	513.326	112.648	391.575	540.074	671.168
	388.563	583.865	435.586	475.286	755.254	408.38	493.671	516.321	116.842	391.834	548.127	680.287
	384.315	582.086	434.828	476.688	756.538	405.286	495.32	513.501	115.957	393.535	563.588	678.685
	383.944	579.332	436.716	476.723	756.309	407.469	497.969	515.647	117.085	395.239	565.455	682.591
	381.069	581.823	435.1	475.88	761.322	412.23	496.747	515.511	122.348	395.038	564.457	683.532
	385.137	586.282	436.444	476.297	759.226	411.277	498.811	517.511	117.983	395.35	562.833	693.129
	384.9	581.576	437.047	477.546	759.357	407.892	498.024	517.051	118.013	394.426	570.019	700.863
	383.498	582.26	437.324	479.649	761.837	407.022	500.06	522.037	119.657	398.416	568.433
	384.118	583.921	438.464	476.715	760.849	415.626	504.955	518.266	120.068	401.421	570.029	5.59583
	386.991	584.762	454.699	478.455	770.029	414.858	502.502	522.447	119.733	395.307	572.402	8.77335
	386.647	589.044	458.389	476.936	762.266	412.078	504.203	519.467	120.317	397.157	571.547	8.66198
	385	585.881	451.26	478.341	759.68	416.693	505.527	518.707	121.933	398.832	576.217	12.0855
	386.696	584.436	455.313	477.592	772.558	412.024	502.249	527.068	121.428	399.694	580.422	9.28436
	389.354	587.001	456.268	481.067	765.618	413.443	501.864	523.71	123.095	408.618	578.92	9.62329
	386.874	589.819	454.435	479.424	764.686	415.153	507.27	523.939	124.765	396.856	581.529	10.7356
	386.886	598.622	457.839	477.527	766.609	415.91	504.888	521.896	126.832	402.207	581.647	13.1336
	386.539	610.688	457.83	484.424	773.691	414.854	506.683	524.603	126.042	405.161	580.136	13.4198
	386.5	636.032	456.936	489.944	770.499	412.721	507.516	523.02	123.811	398.344	578.894	15.4846
	387.074	649.86	458.699	484.62	774.292	416.715	507.872	528.075	124.139	398.463	593.999	13.5666
	386.477	719.42	456.24	482.869	780.255	419.639	512.003	523.227	127.152	409.215	590.972	15.5377
	391.23		458.972	481.189	778.365	417.349	509.657	529.353	122.792	400.46	590.913	14.835
	392.207	14.835	458.753	481.945	779.096	419.863	513.796	528.607	125.704	401.39	596.91	16.794
	391.468	19.6274	456.309	485.51	778.657	415.201	509.596	528.554	125.734	401.12	595.62	18.2462
	388.202	19.6479	458.12	485.533	778.515	420.344	509.711	527.604	123.993	406.474	595.924	13.11
	388.079	19.3631	459.446	486.572	778.141	419.078	510.804	530.534	128.036	404.27	598.832	16.0944
	388.613	21.2203	460.871	483.966	778.801	416.993	513.536	527.941	129.632	406.08	604.147	14.7996
	388.685	20.9452	457.366	484.239	782.98	418.39	512.913	529.318	129.044	405.856	600.591	16.6639
	394.877	21.9566	461.092	484.58	784.887	419.025	513.188	530.91	128.469	409.04	604.5	13.245
	389.656	26.028	462.84	485.051	787.184	420.806	516.066	531.652	129.101	409.352	605.183	16.5421
	389.339	26.0712	460.526	487.883	785.489	426.032	516.97	533.903	131.086	406.841	611.075	16.0259
	391.657	23.4421	462.814	485.51	786.587	422.745	517.817	532.82	129.422	410.063	613.26	22.4845
	394.09	27.9406	460.824	487.334	788.159	422.246	518.239	532.214	131.544	414.767	613.347	20.0903
	398.152	26.4169	458.794	487.538	791.3	424.857	520.801	534.307	131.396	414.187	628.486	18.3207
	398.988	29.6171	467.562	487.69	789.857	422.144	527.799	533.343	131.59	412.426	629.094	19.0599
	396.801	23.7015	465.685	487.571	790.69	419.865	524.956	535.561	131.398	415.251	631.931	20.2558
	393.461	35.2703	463.796	491.955	787.267	422.658	528.094	535.934	132.191	414.036	638.173	22.4434
	391.599	28.1681	459.029	492.302	791.073	423.32	526.409	535.163	134.621	410.353	633.358	19.3666
	396.162	33.5777	464.465	493.116	791.893	422.521	528.502	538.608	139.367	414.889	635.455	21.8509
	391.92	29.8412	460.884	496.632	792.321	423.206	525.041	539.217	136.477	416.562	637.158	19.6344
	395.994	34.9549	461.061	490.19	792.698	424.735	526.062	540.045	136.032	413.69	642.001	19.7528
	395.461	28.9634	460.997	491.884	798.109	426.51	532.596	536.21	137.589	414.961	644.128	23.0379
	396.089	26.8159	466.982	494.98	801.844	425.57	529.301	534.556	139	414.03	653.814	20.7732
	406.607	28.5167	462.908	492.315	798.983	425.447	532.242	541.645	138.14	416.458	645.069	21.0555
	398.61	31.2459	460.945	491.605	796.947	426.126	530.505	538.422	137.954	416.583	651.331	22.2018
	401.524	33.0652	460.601	495.26	799.615	426.42	533.831	539.116	135.361	418.953	651.75	22.3458
	395.38	29.9651	463.473	495.331	798.716	426.028	532.741	543.647	136.927	414.848	654.366	23.767
	397.637	34.5489	462.12	493.005	800.231	428.195	536.205	538.404	137.577	418.685	658.162	25.0229
	398.146	30.1115	464.822	499.334	800.289	430.756	534.635	542.373	138.29	415.908	659.349	23.2966
	395.592	32.9561	463.741	496.65	800.841	431.946	535.859	546.398	138.156	419.147	660.251	24.3277
	395.7	29.9891	464.942	496.794	803.522	429.989	536.751	545.988	139.849	419.373	662.755	32.623
	398.121	30.1204	469.33	500.473	805.223	429.985	536.745	550.13	138.944	419.066	664.566	28.3519
	397.071	31.546	464.583	499.035	805.044	431.7	538.063	550.554	137.978	417.711	667.004	26.4942
	397.413	29.4349	471.178	498.053	806.718	431.703	537.919	552.406	139.431	418.83	666.904	29.177
	396.675	28.9307	466.186	495.972	809.306	433.252	541.809	550.428	140.632	420.489	669.033	24.9853
	400.077	33.3068	463.853	500.368	808.487	433.87	540.621	561.535	138.935	421.029	672.397	27.0018
	396.422	32.8529	467.376	499.55	811.147	433.298	539.093	556.43	140.475	422.338	676.113	29.9561
	399.381	33.5528	465.964	498.284	816.327	431.871	556.935	553.725	139.574	420.696	672.549	27.3317
	402.779	31.5196	472.326	501.505	810.649	432.301	556.717	559.098	142.946	423.86	680.262	29.0479
	398.238	35.1651	469.478	497.559	813.882	434.496	557.18	557.45	143.347	421.675	683.054	31.934
	404.074	32.43	466.538	502.463	815.122	435.746	555.214	563.122	144.217	422.199	688.984	31.01
	410.382	35.0339	466.426	504.057	816.398	433.728	557.282	559.776	145.587	422.28	693.766	27.922
	398.544	34.6011	472.047	501.804	820.108	434.7	559.766	560.107	145.03	424.073	690.565	32.2343
	404.755	34.1033	473.169	505.622	825.606	436.214	558.706	556.873	144.864	423.162	691.377	34.5814
	404.755	36.8772	469.452	504.038	821.59	441.817	560.879	556.233	143.41	424.419	691.486	29.6111
	400.77	37.513	471.408	505.023	821.682	438.84	558.545	555.795	145.589	424.409	695.272	30.6044
	402.619	36.7896	471.947	505.199	823.211	443.877	557.77	555.967	147.239	427.267	698.863	30.0388
	400.585	36.3843	469.398	510.751	824.5	449.584	560.328	558.893	148	424.395	701.354	32.2657
	403.215	37.0898	468.202	502.554	829.478	456.678	561.639	555.905	148.109	429.657	703.102	31.0857
	402.549	39.3059	470.35	506.794	827.045	453.419	558.64	558.039	149.303	429.18	702.51	34.0639
	402.011	44.8524	474.859	507.831	830.268	458.739	557.159	556.102	150.799	429.284	707.176	38.0244
	401.452	36.1542	471.509	506.269	831.445	457.226	558.823	562.581	151.361	432.436	703.814	32.085
	403.697	40.7295	468.583	506.25	829.913	457.092	562.155	561.527	152.572	430.848	710.014	34.6901
	401.706	49.2606	476.287	506.389	836.068	461.455	558.19	556.918	150.581	436.942	709.454	34.0754
	403.752	40.4696	471.311	506.622	836.925	456.837	563.313	560.05	151.987	448.664	712.435	36.0822
	405.894	42.3169	470.042	507.187	841.936	462.973	557.664	559.218	149.609	447.613	716.997	35.0242
	406.862	36.705	471.422	507.677	839.496	459.983	565.541	566.699	149.465	448.441	717.184	38.5984
	405.117	37.0571	482.345	512.488	838.837	458.717	561.506	561.924	151.327	450.8	722.213	44.4314
	402.733	38.6362	472.295	509.674	839.435	463.85	563.143	563.345	152.882	449.813	724.038	40.4478
	401.187	39.5309	474.903	512.461	837.578	464.614	561.143	568.491	153.976	454.893	725.052	40.9242
	402.922	40.6573	475.981	511.921	838.898	461.913	563.755	566.387	155.119	454.294	726.597	39.3181
	404.611	39.3924	472.272	511.469	841.411	464.097	564.547	567.912	155.613	458.248	728.324	41.4294
	405.289	41.4556	475.755	511.741	838.335	461.202	563.418	572.63	154.299	456.237	730.318	40.2162
	401.592	39.3721	472.739	510.725	847.392	464.629	564.615	566.697	153.421	457.714	737.594	41.479
	404.133	41.3221	474.756	513.695	847.774	466.489	566.042	569.138	153.032	456.679	740.205	40.5882
	404.776	42.4409	476.86	516.153	868.109	468.985	565.986	571.788	156.785	458.078	743.421	47.8712
	409.077	42.7061	473.817	519.794	876.31	466.429	569.216	570.285	155.298	460.22	745.615	40.9002
	404.649	41.8966	474.327	520.2	880.615	473.097	567.338	570.601	156.196	462.452	747.629	43.3171
	409.374	41.4384	476.988	520.408	884.297	467.236	571.7	572.283	154.536	457.628	748.511	43.183
	409.714	40.733	476.286	518.679	926.743	471.796	572.956	582.556	155.087	459.935	752.005	42.2482
	405.741	41.9984	479.511	519.545	924.255	472.373	570.179	579.575	158.423	457.098	753.202	42.435
	404.88	50.5435	473.795	519.815	934.066	468.322	569.482	573.786	158.323	461.459	754.184	52.0602
	406.522	45.7609	478.547	519.213	935.058	468.435	572.785	577.766	158.952	459.548	758.095	45.1183
	409.028	45.7744	479.205	520.014	960.165	470.492	569.735	579.154	159.559	457.693	757.845	44.5994
	407.966	44.3952	478.831	520.7	961.643	471.069	570.455	583.872	159.39	461.527	770.016	45.892
	408.981	48.0659	479.828	527.512	960.501	475.533	572.472	581.659	157.716	459.102	780.478	44.4382
	411.467	48.3286	480.66	521.056	962.993	471.703	573.274	582.188	159.972	461.981	779.779	53.578
	407.418	46.9288	479.802	524.991	962.5	473.401	573.994	586.047	164.823	460.23	790.197	50.8996
	411.362	51.5752	482.649	523.676	963.653	473.674	574.5	590.384	162.804	463.968	787.847	45.6225
	406.736	54.4354	484.792	529.541	962.243	475.513	577.434	586.383	162.575	461.848	786.6	47.8227
	411.192	50.9665	482.449	526.874	962.665	473.685	573.558	586.059	159.482	461.904	793.763	49.4382
	413.29	49.0482	480.922	527.604	966.617	479.203	575.88	589.917	161.642	462.66	795.072	45.655
	412.425	52.4153	480.91	525.78	964.011	481.568	577.664	589.51	162.982	464.086	798.811	49.1204
	407.837	51.6374	485.671	527.24	966.168	475.519	578.048	591.995	161.837	463.945	793.845	50.882
	408.626	50.373	482.341	529.55	963.544	479.494	577.76	588.686	164.62	466.4	801.122	53.3115
	412.451	48.5742	482.98	528.168	964.243	477.973	578.572	592.927	162.213	464.608	803.671	47.8272
	415.3	53.5923	490.516	529.851	962.918	478.239	578.45	591.58	164.079	464.668	807.853	49.4168
	411.654	51.6141	484.533	528.885	964.284	479.408	577.411	593.992	167.105	464.462	818.972	53.7231
	418.192	52.9709	484.625	532.918	965.583	485.092	580.626	596.508	167.789	473.053	828.224	53.8778
	412.883	52.5375	486.047	532.141	964.257	478.599	579.907	596.938	167.03	470.004	824.633	51.605
	411.57	52.3208	487.216	531.234	963.94	479.81	580.164	597.108	170.338	473.887	824.865	54.8732
	411.832	54.1315	487.728	533.025	965.742	480.507	582.68	599.091	167.616	469.033	828.45	53.1793
	411.356	56.5049	487.311	534.634	964.376	481.63	587.289	597.962	167.836	470.506	830.246	51.2621
	412.47	53.4662	487.293	532.028	962.92	482.959	586.342	600.046	168.607	474.412	832.977	49.305
	409.76	55.2473	485.481	532.146	967.596	484.34	588.137	599.484	167.942	474.565	832.358	49.4411
	413.512	57.4917	489.256	535.079	965.567	481.596	588.366	597.208	168.99	474.861	844.416	52.2272
	416.81	56.6525	490.669	533.605	963.697	485.545	588.939	601.894	170.243	474.835	842.065	52.6232
	411.01	57.1265	492.478	536.607	961.338	487.372	589.713	601.596	172.48	477.729	845.741	56.5673
	416.902	54.6381	488.123	539.26	964.524	493.776	592.319	613.782	172.132	476.185	849.172	53.5557
	412.403	53.6682	497.021	535.095	967.214	486.608	590.214	605.847	169.413	477.88	858.061	52.3433
	415.628	56.57	490.979	540.482	970.582	488.535	599.695	611.895	174.785	478.78	868.386	53.5123
	413.78	60.319	488.609	539.216	969.433	491.273	593.184	605.329	172.037	477.144	872.981	51.7069
	414.013	56.7306	489.956	537.149	970.265	493.517	598.081	605.999	170.962	478.129	873.095	53.6169
	416.671	57.8354	493.92	542.674	972.214	490.327	598.482	612.343	171.614	477.457	870.313	53.1606
	420.4	58.3385	491.61	540.421	974.52	489.896	602.901	613.041	173.975	479.145	874.603	54.9496
	416.238	58.8501	489.76	543.418	977.486	493.954	598.893	607.941	174.915	481.269	878.536	54.7996
	413.067	63.5596	488.757	546.762	978.191	490.77	599.481	612.538	173.268	485.434	887.428	55.1336
	417.455	60.612	493.766	540.05	978.938	496.492	600.649	616.8	177.083	482.766	892.86	54.7941
	414.481	59.1794	495.051	541.009	981.595	494.3	602.176	614.514	175.605	483.028	896.112	57.141
	416.07	69.6895	491.362	545.262	981.394	493.695	604.274	613.802	177.32	485.995		55.6938
	415.056	62.3614	492.672	543.109	981.795	494.184	607.847	620.708	174.88	486.248	8.75134	57.0928
	415.476	64.308	490.956	544.249	988.872	495.424	609.343	614.856	184.149	483.309	11.2923	56.9846
	418.928	62.962	500.399	546.712	984.738	496.465	608.212	617.841	177.189	482.763	12.2387	60.5906
	422.033	63.8772	497.801	546.288	982.941	497.083	610.814	617.405	177.808	480.585	13.8514	61.811
	418.033	63.2635	494.283	545.35	988.169	497.096	608.711	618.15	180.869	487.611	14.835	61.8101
	415.112	70.5833	493.922	551.136	993.715	498.165	613.119	616.14	177.702	482.328	18.5464	57.0112
	417.009	69.968	496.427	548.759	988.559	497.498	616.13	619.426	180.188	486.45	21.2619	57.4823
	417.932	65.5459	496.825	555.926	987.644	496.347	613.672	616.755	178.656	485.885	25.4063	58.7906
	414.724	67.3837	496.044	548.975	991.107	499.613	615.686	620.983	178.31	484.583	25.0564	58.8181
	418.14	68.05	498.155	550.647	990.001	501.525	617.895	620.928	177.614	488.162	29.8731	60.2025
	424.223	65.8007	495.284	548.895	993.766	500.966	616.486	625.534	180.973	486.857	32.1782	63.5525
	418.777	66.3154	495.571	548.412	992.735	501.295	617.393	623.366	181.201	494.598	37.9901	58.65
	421.334	69.6823	498.255	550.462	993.366	499.688	619.36	624.132	182.75	488.378	34.8872	63.3204
	419.607	65.1498	496.983	551.685	992.847	502.068	617.462	620.876	181.435	488.486	33.885	62.1347
	419.663	64.7853	497.028	552.165	994.514	502.304	620.541	628.53	182.556	491.801	34.5132	66.934
	420.382	65.343	497.507	556.235	993.898	501.263	621.933	628.548	185.334	495.354	36.2001	62.089
	423.433	68.6197	496.863	552.675	997.181	504.606	621.861	628.341	181.573	493.331	39.7514	61.0088
	422.128	69.3119	500.349	554.18	996.31	502.831	621.416	629.527	186.114	491.159	39.1575	64.3862
	422.886	69.1434	497.32	554.793	997.367	506.227	629.786	625.861	185.947	491.471	39.0712	60.9738
	421.745	71.4125	497.286	555.216	996.382	505.334	622.689	629.42	185.559	491.174	44.1624	65.6967
	422.351	70.0258	499.841	553.949	999.763	506.514	623.618	630.524	183.822	496.732	45.1724	61.7174
	420.55	71.102	498.994	559.528	1000.53	508.066	625.954	631.804	182.16	495.583	43.2135	64.7856
	421.707	68.4139	497.084	563.04	1001.39	506.479	625.389	635.649	184.779	495.69	45.0964	64.2004
	418.794	77.9218	497.398	563.758	1003.4	509.587	629.038	631.477	186.753	492.287	43.9875	65.9185
	418.929	72.201	497.72	563.45	1000.99	507.572	625.29	632.633	185.14	494.514	46.4025	67.9295
	419.401	72.9799	507.597	565.347	1000.97	511.392	632.53	630.69	186.887	501.321	47.265	70.4314
	420.986	74.0269	498.624	567.795	1003.54	511.768	633.324	633.261	186.453	496.814	50.9001	67.8344
	423.515	70.9568	501.085	571.97	1005.65	514.243	633.343	638.04	189.263	496.61	52.8303	64.8759
	420.366	70.0005	507.041	579.322	1010.31	513.427	633.104	639.393	188.357	497.555	53.8392	63.825
	426.289	70.495	504.658	572.041	1014.28	513.821	640.524	641.173	188.264	499.334	55.5066	66.2675
	420.495	75.2523	500.632	577.384	1013.96	512.774	635.051	641.198	188.495	498.596	55.2843	68.6395
	425.425	76.5436	502.929	575.805	1014.58	517.078	636.948	643.276	187.653	499.312	55.589	66.7642
	422.543	73.2716	500.387	581.173	1014.97	515.409	638.148	641.185	189.635	499.262	59.6971	66.7889
	424.026	74.7803	504.195	583.64	1020.77	516.534	638.458	650.344	188.522	500.52	55.3061	68.8941
	424.843	75.6016	505.719	580.728	1021.76	513.044	644.322	637.477	188.963	505.357	58.2379	67.6159
	424.37	75.3971	504.382	579.575	1020.27	518.161	640.461	650.793	189.305	501.786	56.235	66.0921
	422.949	73.37	502.014	582.619	1022.56	516.262	647.585	643.958	190.8	504.622	56.4519	67.7689
	422.861	71.8209	503.01	583.153	1023.54	514.422	647.396	652.43	192.505	503.86	61.4355	68.8432
	425.424	74.2426	503.535	584.875	1024.45	521.567	647.329	649.034	190.032	502.955	58.6679	67.528
	424.709	72.0336	503.245	582.169	1026.88	520.026	653.493	654.705	194.472	504.714	57.8861	68.2691
	423.512	72.1404	505.029	583.712	1036.6	517.602	648.788	648.154	190.785	507.884	59.5914	70.587
	422.924	75.5201	508.622	585.992	1035.37	517.033	649.255	649.729	194.446	504.1	59.685	70.4973
	427.759	73.3207	508.837	585.389	1033.96	517.88	652.987	652.303	192.826	508.548	59.9824	73.7253
	426.264	74.3696	508.506	581.871	1038.16	518.068	648.012	658.213	194.117	507.243	60.2476	69.9637
	424.823	74.7326	510.168	583.735	1038.88	521.46	651.094	652.624	195.693	509.3	62.5694	70.1178
	425.822	73.9868	507.544	582.728	1034.98	520.923	657.669	654.752	194.477	511.699	64.0263	70.4884
	427.134	75.724	517.047	583.955	1045.79	518.772	657.188	657.131	196.374	507.847	63.0759	71.8771
	425.992	76.7062	518.307	583.522	1052.25	527.714	659.146	656.549	192.936	509.04	64.1828	72.4274
	428.774	75.6085	510.481	587.16	1056.7	523.719	665.396	653.721	194.434	510.169	66.3624	74.2912
	429.205	77.6343	512.811	584.593	1053.97	521.509	667.855	657.263	193.975	513.554	64.7082	76.516
	428.455	77.1487	510.844	583.081	1059.08	523.734	671.303	660.535	195.3	512.467	64.7262	69.8259
	430.594	78.0629	509.939	586.974	1062.7	523.031	665.347	662.255	194.772	512.1	68.227	74.3993
	431.623	82.1871	511.103	585.457	1060.76	523.519	668.968	660.393	195.347	513.782	67.5543	76.6121
	432.934	79.9623	515.065	585.318	1076.32	525.121	669.71	663.54	203.736	514.974	69.69	75.9193
	457.931	76.9843	510.485	589.109	1079.53	522.382	672.277	664.288	198.201	518.891	76.804	74.9714
	449.675	81.4689	510.2	585.963		529.301	673.706	668.479	199.696	519.043	71.2802	73.8632
	452.25	81.3561	513.032	583.368	4.83497	528.239	673.861	667.723	199.165	517.276	72.1878	70.5237
	451.493	78.2388	514.948	584.53	5.70313	526.708	673.711	663.402	198.954	518.001	71.385	76.9558
	451.096	82.1795	513.581	589.723	6.78008	527.746	675.181	668.627	197.529	522.35	73.83	72.8587
	450.784	78.6835	512.143	586.452	5.865	529.098	676.017	670.38	199.591	521.36	75.9578	74.0269
	450.394	77.4987	516.417	590.645	5.52628	527.16	677.298	676.518	201.056	519.523	75.5765	76.9502
	451.925	87.3276	515.711	587.196	8.97497	535.077	675.627	672.518	198.49	527.931	76.7175	73.9918
	453.717	81.2728	517.549	586.021	14.0121	534.178	679.751	674.601	201.849	523.569	76.3061	75.4303
	454.69	82.2447	516.498	584.834	10.0413	533.295	677.862	671.689	202.401	526.873	80.4921	81.2696
	451.26	80.5627	519.467	588.652	7.935	530.258	680.315	679.28	200.566	525.283	81.4003	74.77
	459.027	80.2766	517.217	587.504	13.0585	530.591	676.383	674.103	200.972	524.918	77.745	72.829
	453.345	79.7107	516.533	587.041	10.5056	531.671	679.723	674.566	199.724	530.187	83.007	77.347
	453.628	81.6968	521.875	586.383	11.3146	532.166	681.587	679.87	201.4	530.975	81.6552	73.8573
	455.127	82.6454	515.396	587.211	11.3339	532.659	681.126	679.103	203.994	530.78	84.333	73.2879
	454.183	86.9831	518.739	584.615	13.231	536.106	681.176	676.221	204.514	533.591	83.1588	76.5425
	453.347	87.538	526.602	587.512	14.74	536.651	682.059	677.392	206.211	529.515	84.18	74.8162
	451.965	81.8225	516.998	591.4	12.4967	537.966	684.733	679.468	206.093	533.87	83.6569	78.596
	455.296	81.4328	523.179	585.603	12.5397	540.766	685.839	677.948	204.577	536.046	84.6348	75.076
	455.43	86.8896	517.644	585.132	16.0299	538.17	686.365	682.014	206.023	533.83	83.5166	75.3284
	455.984	84.507	523.426	586.813	17.9818	542.702	687.525	685.269	212.335	541.391	84.5453	74.7069
	454.544	85.261	522.463	591.254	15.0491	537.115	690.971	683.389	204.619	538.855	87.308	75.8789
	453.408	89.1905	521.398	590.748	14.4407	539.734	692.135	682.492	206.764	539.125	91.4836	75.555
	457.76	86.341	522.71	586.696	18.2617	544.533	689.317	687.189	205.328	543.145	89.355	78.7427
	457.837	89.4655	524.1	589.319	20.7638	540.474	691.764	684.268	207.667	552.503	88.983	76.9487
	456.965	86.4431	520.254	589.486	21.1918	544.182	695.894	685.654	208.235	553.584	89.246	79.7327
	457.656	90.1186	521.669	593.303	21.5817	541.699	694.646	683.986	205.726	551.951	89.9452	76.6667
	456.396	88.0325	520.688	597.348	30.045	541.767	695.368	685.922	211.444	555.868	91.0307	76.2282
	455.672	88.8281	521.722	599.692	22.5661	541.503	700.225	693.955	211.153	553.021	92.6453	78.517
	457.687	96.5147	522.951	598.738	21.9785	545.19	699.523	692.278	210.467	554.101	92.0732	82.7371
	454.637	89.2346	525.332	599.121	27.7706	544.804	700.461	689.916	212.531	553.644	92.46	78.4116
	457.086	87.9884	522.516	598.124	24.0841	544.082	700.671	691.084	215.791	556.661	97.6958	84.3323
	458.905	92.1941	523.618	599.372	23.7283	543.703	702.356	688.54	215.087	555.186	95.427	84.5289
	460.978	85.905	522.224	606.296	26.0315	548.071	706.684	698.06	213.537	555.208	94.1677	81.0048
	461.135	88.5635	524.235	597.407	26.9244	544.384	702.657	700.819	212.274	556.242	97.2661	79.4387
	457.151	90.5784	525.053	599.664	28.9115	543.523	708.466	688.984	215.353	557.316	97.5902	85.9706
	464.025	89.4029	525.09	597.671	25.5811	548.234	713.303	696.737	214.654	554.304	99.36	82.4095
	458.383	88.5692	524.546	598.822	26.7739	544.567	714.101	699.384	213.466	561.43	99.975	81.7961
	459.046	90.1502	527.639	603.669	28.4174	549.747	710.181	696.059	214.245	563.347	98.9366	79.6207
	458.491	89.5551	527.577	602.863	30.1672	549.5	707.443	696.436	217.089	561.579	99.36	80.9449
	459.724	90.5934	527.341	611.447	27.255	556.285	711.61	697.728	216.254	560.313	102.545	85.9651
	462.506	90.5407	527.096	614.518	30.7641	559.395	711.679	698.364	215.6	564.755	105.379	80.2828
	463.249	93.0514	528.665	600.576	28.635	558.891	711.618	702.233	215.339	560.314	101.85	81.5287
	461.293	92.8668	532.195	602.157	30.0615	562.633	711.307	703.134	219.401	562.168	102.38	81.7954
	466.377	91.08	527.551	604.768	30.015	565.554	713.267	702.711	218.2	569.423	103.507	83.7441
	468.631	92.0681	526.331	607.831	32.5695	567.174	719.163	710.138	219.113	563.3	105.931	84.2496
	466.099	92.9056	527.073	607.757	32.7264	567.088	718.954	706.798	220.086	572.959	105.514	81.7512
	464.881	94.282	530.088	604.878	33.9835	563.766	715.567	708.028	220.883	567.153	105.163	82.9321
	462.141	97.1468	529.271	604.864	32.7233	568.218	722.934	715.065	220.11	580.246	107.461	85.4493
	463.966	94.368	529.177	606.542	32.575	565.8	720.264	718.321	220.824	562.192	108.596	83.1206
	464.534	94.3718	527.214	608.461	35.6476	568.028	715.53	710.37	219.104	565.931	109.248	83.5169
	463.799	106.774	532.519	611.992	32.8064	569.793	720.741	710.497	219.474	562.892	107.328	83.3552
	462.981	93.3609	530.904	606.31	32.43	568.853	720.298	709.665	223.005	566.23	109.802	82.133
	463.599	96.7568	532.531	609.75	37.9448	567.965	721.599	711.967	223.682	566.497	109.954	85.1735
	464.044	94.2334	531.268	611.7	35.8746	570.019	724.147	712.197	220.504	566.979	114.305	83.5739
	468.607	94.0155	532.437	613.932	35.6967	569.404	725.848	715.19	223.762	568.479	109.906	89.9982
	466.822	94.962	533.043	609.273	36.4913	570.531	732.178	716.295	221.841	569.221	112.183	85.3214
	464.013	97.7926	532.148	609.191	37.9385	571.232	726.975	711.827	225.914	571.264	112.798	90.9833
	469.11	96.0894	534.62	612.79	39.2106	569.339	731.346	713.573	221.017	569.789	112.789	86.1485
	463.37	99.9244	532.266	609.938	39.9482	569.463	728.391	715.548	221.744	567.304	114.606	90.331
	471.447	97.06	533.784	610.599	39.951	569.99	730.528	719.131	224.538	575.687	111.465	85.0299
	467.99	100.218	535.543	612.495	45.0595	572.761	734.77	716.528	223.635	570.864	111.78	88.5525
	467.344	99.4821	532.779	619.754	43.6273	574.515	733.867	717.72	224.143	570.334	115.63	91.4276
	465.949	100.016	536.202	615.18	40.7867	572.625	738.327	720.498	223.146	578.229	114.596	87.6862
	466.403	99.1982	536.015	614.393	42.6847	573.138	741.764	722.459	229.889	588.512	117.141	91.7447
	469.047	101.207	535.899	616.836	44.7704	569.563	745.875	723.215	227.417	576.397	116.651	91.0122
	469.704	100.8	538.765	615.356	47.0078	570.662	743.687	731.349	227.004	576.566	118.256	89.9214
	469.909	101.695	538.2	616.84	45.8405	571.633	746.384	727.228	226.005	576.271	119.19	87.7266
	469.013	103.707	539.881	620.472	46.2925	568.484	746.789	730.952	230.731	574.909	120.455	89.7815
	470.503	104.871	540.775	620.333	50.3573	569.886	748.661	730.083	227.847	579.358	122.378	87.9959
	474.418	99.765	541.463	616.966	46.6325	576.49	751.15	726.583	229.986	578.604	122.206	89.079
	470.418	107.768	550.346	628.264	48.6506	573.106	748.244	735.574	230.795	582.722	122.483	89.7958
	470.141	103.475	552.175	618.375	46.8008	573.713	755.656	736.717	229.3	582.62	122.848	92.605
	471.353	105.225	554.759	620.272	48.1245	570.156	756.223	731.058	229.405	587.194	124.2	88.2175
	474.148	104.885	556.806	626.617	48.0491	570.06	758.982	731.623	227.063	585.307	125.33	95.4004
	472.101	106.338	554.974	630.372	49.611	574.945	754.264	735.951	228.079	586.727	124.352	90.2525
	474.404	104.183	554.615	619.943	52.7462	575.157	755.131	733.424	229.801	594.498	127.361	90.2621
	472.67	103.08	553.97	627.984	50.3316	573.687	759.517	731.097	234.193	588.933	125.988	92.346
	473.828	103.667	556.938	622.825	50.6796	574.643	759.239	733.806	237.599	588.051	127.168	90.8063
	472.242	104.733	554.644	625.898	53.744	577.114	760.33	734.591	230.705	594.496	128.946	90.9299
	476.566	106.249	556.226	625.979	52.4893	572.749	756.51	736.718	232.773	589.427	127.906	94.5312
	476.346	106.972	563.934	635.615	55.2099	574.548	762.655	740.454	233.161	590.631	130.631	90.4922
	474.075	105.165	555.02	626.663	56.48	577.046	762.915	738.339	233.493	590.345	129.499	93.1436
	476.031	108.037	555.702	625.753	56.8597	574.629	765.044	746.958	233.904	592.012	132.953	93.5468
	478.405	108.388	558.078	630.946	56.587	575.475	765.402	749.932	232.136	589.651	132.092	92.8376
	477.699	108.824	557.032	628.655	61.2294	582.175	763.333	741.017	234.596	590.969	129.875	92.1849
	476.264	112.62	556.717	632.132	61.1443	585.055	772.359	743.348	233.22	598.259	132.734	94.4283
	474.375	105.555	558.087	632.715	60.1011	586.382	766.832	741.827	235.022	598.528	131.001	95.2665
	479.498	112.1	559.192	631.982	56.1723	584.737	766.69	742.159	234.505	604.544	132.632	92.5425
	477.495	115.157	558.233	631.949	59.5367	591.176	772.832	745.317	237.499	602.91	132.805	90.7141
	479.703	111.474	555.528	644.079	57.1724	586.927	772.483	747.036	238.877	600.957	132.135	93.3999
	477.051	110.971	556.47	643.655	60.8974	584.854	774.944	743.838	236.938	601.201	135.338	91.77
	478.772	110.623	558.255	634.027	61.0811	585.26	778.847	745.969	236.643	602.426	135.205	100.461
	480.125	109.559	557.485	643.568	60.431	583.761	776.351	745.472	241.302	604.926	136.791	93
	479.665	113.1	557.382	639.416	63.593	587.227	775.744	744.081	237.056	604.014	135.296	93.9053
	481.454	113.884	559.859	639.179	64.2539	587.959	782.722	744.311	237.107	611.447	140.666	94.7195
	480.005	110.686	558.276	640.267	70.9917	593.801	783.209	748.611	238.351	601.384	136.583	95.7306
	482.52	118.194	566.26	644.468	64.6211	589.482	782.337	752.458	240.975	604.911	138.126	99.1527
	481.438	111.544	557.37	647.278	66.6503	595.302	786.626	750.355	237.771	606.574	139.079	97.6959
	480.856	111.105	558.722	646.379	66.2884	590.94	782.963	754.658	244.232	608.218	141.643	94.4986
	482.356	111.78	559.708	642.314	68.4529	589.517	792.538	752.065	239.743	609.388	141.029	93.9305
	481.037	112.284	558.868	654.607	67.4176	589.209	791.033	757.094	243.212	611.972	140.543	93.0742
	484.725	112.786	559.202	651.508	65.9047	593.186	790.3	754.723	241.472	611.519	140.293	95.3243
	480.435	120.975	558.656	647.211	65.7723	593.087	788.057	753.266	241.72	613.191	141.27	101.205
	482.458	114.755	555.879	646.974	71.0675	592.437	797.356	756.084	242.708	612.125	142.191	96.7865
	481.213	113.346	563.536	645.991	72.615	594.03	801.198	756.518	239.775	613.569	140.889	96.615
	482.992	111.01	563.853	656.875	74.5681	594.307	802.522	758.469	241.094	617.692	141.479	96.2458
	483.221	112.364	560.686	647.223	67.16	596.263	806.34	761.659	241.735	618.577	142.123	101.661
	484.364	123.992	561.026	653.042	70.035	593.87	801.982	761.756	240.151	617.252	147.885	97.9911
	487.264	115.963	561.721	647.565	71.6746	595.166	803.347	761.169	240.575	615.095	142.937	99.3957
	486.627	116.691	562.808	649.36	72.7633	595.193	803.692	762.733	245.144	618.299	145.347	99.3338
	485.774	117.417	559.483	656.856	73.4179	601.427	803.804	762.183	241.017	626.19	147.317	99.4541
	485.229	118.644	559.996	653.495	77.0865	604.871	806.098	762.265	245.918	621.942	147.297	105.196
	485.482	119.63	557.317	657.541	75.9135	599.311	811.319	760.333	245.746	619.695	144.401	100.981
	485.849	118.823	559.601	657.845	73.4689	603.729	817.098	765.14	245.136	623.177	144.438	96.945
	484.199	116.751	563.29	660.647	77.0121	603.386	815.054	769.212	245.956	617.583	147.407	98.1673
	485.07	121.678	564.185	663.261	75.3872	601.32	814.69	763.003	246.517	620.743	145.498	100.9
	486.918	116.132	559.923	661.431	78.0339	605.828	819.205	771.684	248.431	620.337	147.378	101.674
	487.735	117.973	565.298	662.288	76.6886	601.835	818.009	767.847	247.502	623.721	149.226	103.103
	487.452	118.145	563.475	660.374	79.9979	608.838	822.615	768.393	251.16	619.793	153.988	99.0777
	491.516	124.486	560.465	662.931	79.81	608.506	825.937	769.258	246.931	632.135	150.101	104.179
	494.269	116.889	558.095	661.477	82.5198	614.866	826.277	768.79	245.904	625.819	150.232	101.623
	486.381	124.137	559.886	664.048	80.3798	605.663	827.209	774.495	248.13	625.674	149.019	102.23
	487.046	118.217	565.806	663.989	81.0011	609.537	828.141	772.827	250.031	629.075	149.091	103.746
	490.75	120.274	570.206	665.971	81.6679	608.86	825.085	772.23	246.302	629.373	153.471	102.709
	487.485	127.421	565.364	666.488	82.4065	608.658	827.094	773.453	251.57	625.998	154.044	102.727
	487.915	121.667	564.299	669.739	87.2811	608.178	833.104	775.684	251.033	631.96	152.311	102.874
	488.562	119.929	562.824	668.215	84.1776	609.199	834.871	777.38	251.85	632.139	153.215	112.372
	491.625	123.736	563.596	672.838	84.1182	609.119	835.538	777.372	253.453	635.391	157.598	107.407
	489.555	124.184	562.128	673.456	86.2095	612.808	834.93	783.647	250.55	630.596	157.203	111.522
	491.341	121.785	565.408	675.447	85.346	613.381	837.895	782.648	251.741	632.738	158.672	105.962
	490.979	125.315	562.455	677.418	85.3912	618.38	841.831	781.279	254.807	629.461	159.598	110.041
	495.496	125.135	562.631	675.218	85.4809	619.281	845.15	784.08	251.289	631.338	160.372	105.791
	493.865	125.857	564.346	675.567	87.5438	620.375	843.449	785.399	252.251	637.521	158.365	104.075
	494.146	127.382	564.68	682.685	86.0244	616.656	845.787	784.783	255.899	635.096	162.664	108.123
	494.153	124.163	568.394	679.15	87.515	618.818	846.556	788.361	251.565	637.374	161.598	105.264
	495.521	121.686	574.59	683.198	93.271	615.03	871.831	788.37	254.34	643.159	160.794	105.691
	492.417	123.605	567.26	684.441	88.067	615.687	871.421	788.724	252.672	637.07	165.896	106.083
	494.752	122.996	567.75	684.656	90.775	616.974	877.786	789.906	253.058	641.258	164.369	103.226
	493.624	124.244	569.848	681.835	90.6532	623.512	884.062	794.05	255.312	641.818	164.658	110.13
	493.522	127.267	567.288	691.078	91.0641	618.436	884.306	798.902	253.961	637.742	165.09	106.044
	500.214	125.439	575.454	696.885	91.8093	624.645	896.224	792.619	258.036	639.507	167.409	106.688
	498.62	124.727	570.484	693.305	90.6072	633.011	914.378	792.939	256.521	639.99	163.53	104.75
	495.604	130.549	572.342	689.251	93.0624	623.64	918.917	794.379	258.392	640.693	167.581	105.338
	501.152	129.81	573.067	689.666	93.1281	627.715	924.684	793.002	256.734	638.043	165.378	107.194
	499.222	131.059	574.841	690.912	94.0533	628.444	928.884	795.79	258.397	641.924	165.477	112.908
	495.746	129.325	573.318	696.93	93.8754	626.216	936.943	802.355	260.139	646.997	166.057	109.81
	498.888	129.276	574.836	699.713	98.7683	631.213	938.996	800.028	260.87	647.133	168.35	109.184
	498.312	128.295	585.246	699.042	97.824	629.3	965.708	798.819	259.25	649.666	168.194	110.08
	496.398	128.224	578.665	702.067	97.819	642.147	964.051	799.243	257.994	647.286	169.119	110.517
	498.381	131.576	579.471	705.466	101.887	629.195	966.221	798.717	262.989	655.13	171.955	109.289
	498.463	127.256	581.772	708.055	102.129	628.338	965.125	798.583	260.882	653.675	171.296	109.434
	498.722	132.6	577.747	709.968	99.749	632.627	966.356	803.336	260.566	660.311	170.841	112.145
	500.896	127.695	576.185	710.999	100.983	630.077	970.444	802.214	262.254	650.858	170.332	109.087
	497.506	131.636	581.701	709.754	100.71	637.212	966.337	806.336	263.62	654.357	173.88	110.464
	499.346	129.273	579.668	721.635	100.001	639.016	968.456	806.255	263.16	655.894	175.016	113.375
	507.145	131.881	580.166	714.337	103.72	635.154	968.134	809.211	267.885	658.626	170.285	111.158
	502.064	133.429	576.523	718.552	107.69	634.81	966.543	805.864	266.765	659.152	174.213	115.66
	502.026	128.495	592.261	713.399	112.286	638.466	968.104	804.862	268.679	657.188	174.039	111.491
	502.037	129.78	593.126	718.087	107.249	643.201	967.802	810.419	267.244	660.041	173.978	110.262
	505.76	131.904	583.515	713.888	106.389	637.663	966.491	810.931	267.852	661.804	174.432	112.416
	502.506	129.935	584.242	715.191	107.784	648.744	968.33	810.663	268.746	666.057	177.853	111.839
	506.167	134.003	584.982	716.116	107.164	646.949	965.014	809.278	268.641	658.97	176.951	112.588
	503.027	131.587	587.831	721.549	107.288	650.375	969.772	812.731	270.598	660.774	174.915	113.872
	504.858	132.957	589.824	734.591	114.277	645.021	969.814	812.554	268.125	662.4	177.81	112.585
	504.183	131.921	584.047	728.595	109.571	653.091	971.596	814.478	266.599	665.713	176.394	113.127
	508.921	129.835	587.557	736.932	116.888	646.517	972.208	815.81	271.63	667.976	176.581	113.149
	505.095	137.788	583.894	736.126	112.862	654.227	969.973	815.483	270.068	668.673	177.853	111.823
	507.413	134.756	586.315	738.152	110.356	652.432	972.377	814.625	270.348	668.657	180.031	112.188
	504.544	132.008	586.049	741.461	113.322	649.547	966.764	815.877	268.985	669.502	182.459	116.4
	508.561	135.172	586.137	740.386	116.547	648.004	970.625	822.892	268.885	672.917	181.039	113.462
	508.037	132.636	587.977	742.31	114.943	652.129	973.424	820.34	272.289	671.46	182.263	116.958
	507.847	136.325	598.385	747.197	114.612	652.775	976.094	823.374	273.205	674.398	181.772	114.248
	507.177	133.822	589.937	757.524	115.515	654.565	972.845	827.594	274.466	674.831	179.506	114.868
	510.878	134.835	598.953	748.857	121.024	653.138	974.214	825.026	270.741	674.97	186.238	112.862
	510.397	139.639	589.094	755.615	121.578	660.395	980.682	826.708	271.878	676.633	183.074	113.234
	510.041	134.115	596.425	752.718	120.135	656.374	977.726	828.731	272.061	678.781	184.617	114.506
	510.88	137.346	590.849	770.986	119.025	657.268	976.347	831.324	275.842	677.638	183.653	116.064
	511.911	135.665	595.406		123.234	663.855	978.898	830.001	272.76	676.381	181.545	114.379
	509.186	139.093	591.583	14.73	120.621	655.209	978.705	833.568	274.409	678.788	193.044	114.626
	511.13	140.557	589.176	17.3447	121.152	657.354	982.606	834.946	273.097	676.345	184.475	118.541
	511.041	137.548	598.471	18.7376	126.38	654.526	983.565	838.826	274.943	682.089	187.391	123.364
	512.696	137.543	607.454	18.3987	124.108	664.1	981.005	839.704	272.665	679.514	189.4	116.492
	511.587	138.722	594.152	17.2588	124.169	664.107	984.448	835.116	274.691	684.511	190.822	118.745
	514.669	145.967	602.31	17.7552	125.533	661.307	984.196	835.01	274.988	679.665	189.614	119.449
	513.436	141.061	594.462	18.489	126.868	657.518	987.435	837.099	275.731	688.543	191.245	118.432
	511.801	138.977	594.761	23.4312	127.829	662.64	991.403	835.488	275.338	685.485	189.683	115.827
	514.284	139.309	603.707	20.02	124.21	661.711	992.117	838.58	278.345	695.205	191.622	117.957
	513.312	139.006	603.647	22.2257	126.05	663.847	989.603	836.692	278.109	685.422	191.069	117.756
	514.207	138.126	597.019	20.9938	131.967	665.191	994.385	835.226	279.501	684.631	193.162	117.666
	513.313	146.107	601.461	19.3735	129.127	665.883	993.046	835.067	277.165	688.186	190.288	120.869
	513.72	144.218	600.739	21.2813	128.498	666.628	1001.26	835.216	277.736	690.399	191.475	120.218
	513.705	141.822	599.753	18.4133	128.224	674.963	999.996	836.003	276.915	693.57	193.448	118.651
	515.489	140.369	605.796	22.044	125.235	665.419	999.932	835.273	279.567	696.824	191.606	119.998
	515.173	141.621	601.403	20.253	126.68	673.961	1000.63	835.74	279.331	697.325	189.999	120.28
	518.61	143.125	608.146	22.9733	128.48	669.904	1002.79	835.984	281.861	693.362	196.567	124.661
	515.28	147.656	602.037	20.0652	129.245	669.047	1002.57	836.127	281.285	699.239	192.769	121.716
	516.312	144.49	600.148	21.1887	130.559	669.953	1002.5	836.878	284.13	696.798	193.459	123.534
	516.262	140.91	606.75	23.1999	129.904	665.842	1006.66	845.854	285.205	699.693	194.226	121.944
	517.226	142.859	605.325	21.1232	137.116	673.543	1007.58	848.93	285.024	697.384	193.292	125.452
	519.56	141.653	609.385	26.6185	135.49	668.073	1009.17	853.656	284.867	698.372	195.915	125.706
	519.369	143.195	608.263	21.3095	139.368	666.773	1011.36	854.737	285.182	705.326	198.55	124.389
	518.158	141.617	607.496	29.6929	135.211	667.316	1009.55	860.777	284.327	704.388	196.066	125.631
	519.281	142.199	619.565	25.9519	135.153	670.991	1009.47	860.176	287.052	701.101	199.94	125.578
	517.198	143.302	610.675	23.6247	136.663	670.222	1009.25	865.063	286.255	708.865	199.254	126.246
	519.003	144.897	610.197	25.3334	135.999	671.35	1014.61	860.085	284.085	713.678	199.837	126.246
	522.186	146.278	612.891	24.4774	137.827	674.92	1016.78	862.053	286.211	708.422	201.513	127.657
	523.645	143.197	612.457	23.8488	138.345	681.871	1015.18	863.917	287.264	710.512	202.093	128.082
	519.494	145.824	610.673	25.4897	139.678	676.439	1019.14	867.005	288.648	712.733	201.26	128.643
	520.504	142.503	612.343	24.9706	139.872	676.591	1020.84	864.821	288.395	711.562	203.967	126.118
	523.191	144.991	620.002	27.2477	139.271	680.409	1016.31	867.664	289.142	708.529	205.414	127.373
	519.115	144.111	613.83	29.1469	142.511	681.087	1025.07	869.236	287.799	712.755	204.434	126.615
	521.354	149.19	613.969	25.9815	139.771	684.453	1029.01	874.646	288.246	713.399	207.668	126.96
	522.549	143.894	612.932	26.812	140.638	682.251	1030.86	873.11	290.448	716.648	206.31	130.332
	524.419	143.882	617.712	27.5686	143.086	681.549	1030.58	874.464	294.131	715.151	204.423	129.196
	522.872	147.068	613.41	31.4637	147.037	682.297	1033.34	877.614	290.896	715.918	206.655	129.924
	526.039	147.172	615.426	28.2392	142.872	684.104	1031.75	872.842	292.945	716.266	206.525	128.355
	546.46	145.28	623.893	25.8219	143.445	685.567	1035.85	877.464	293.173	720.628	207.606	137.847
	548.053	146.119	614.58	29.6502	145.731	685.084	1037.77	880.65	292.288	719.043	208.163	132.082
	547.261	147.158	621.856	25.8175	144.03	688.85	1033.32	878.724	296.292	720.629	207.669	132.877
	547.898	150.748	620.992	28.005	143.414	689.647	1037.38	881.452	300.728	726.178	208.647	130.525
	547.757	146.853	619.541	25.4673	145.898	689.793	1038.72	883.265	295.649	725.181	216.432	140.404
	548.562	150.559	619.13	30.3275	144.257	691.646	1040.08	890.03	296.63	728.506	213.684	131.332
	546.25	146.97	626.664	32.2153	146.756	690.165	1040.45	890.42	296.731	723.496	216.092	131.947
	552.059	156.706	620.597	30.9292	146.079	694.774	1042.13	888.689	294.617	723.717	212.456	131.445
	546.746	150.839	620.655	28.3284	145.417	697.153	1041.11	893.322	296.255	728.56	213.25	133.299
	550.172	154.508	621.737	30.9054	149.097	690.75	1054.79	896.122	294.695	732.344	214.741	131.998
	549.54	148.143	620.962	32.5043	146.522	695.27	1057.66	895.655	298.131	729.199	216.696	132.171
	552.301	150.288	627.372	31.2843	148.629	700.023	1060.71	896.165	298.723	732.385	215.415	134.202
	551.442	151.724	624.572	29.4236	152.343	698.316	1055.64	894.224	295.605	735.046	216.895	130.473
	549.135	151.387	633.993	31.7745	149.156	696.824	1060.29	895.465	298.992	736.933	218.385	132.534
	550.179	148.652	626.783	31.4658	146.871	698.557	1059.01	898.524	299.745	733.866	216.477	131.35
	552.227	156.285	625.521	33.2699	150.286	698.307	1062.93	896.506	297.826	737.661	219.864	132.774
	549.861	153.873	628.348	35.0703	150.05	698.11	1059.63	903.558	297.728	737.406	218.455	133.974
	550.705	151.1	630.47	31.8579	147.856	703.297	1062.4	900.924	300.142	734.505	220.015	139.175
	547.803	151.01	626.766	36.6304	152.326	701.104	1065.64	905.736	301.394	735.195	219.404	134.914
	548.174	151.366	632.646	35.8556	151.179	702.246	1064.62	905.709	303.181	748.963	219.012	137.554
	551.1	149.937	638.068	33.2509	152.696	700.532	1061.48	906.956	298.922	741.626	225.504	133.776
	551.858	154.743	634.506	32.1477	151.024	701.789	1063.51	914.933	302.333	741.87	222.037	135.849
	557.21	156.282	633.352	34.5911	154.089	705.332	1065.06	918.227	302.487	741.14	222.046	133.467
	551.218	155.453	638.098	36.5786	152.638	705.725	1065.12	920.852	302.796	746.712	223.655	138.042
	551.947	151.697	635.274	37.5533	161.637	706.431	1069.68	925.808	299.184	747.245	222.928	136.667
	572.463	154.268	636.255	36.0494	156.324	709.685	1076.6	918.832	303.195	745.131	225.256	140.17
	574.043	153.413	640.375	34.2669	156.984	707.893	1079.87	929.558	305.338	755.851	225.458	142.361
	589.676	156.275	639.8	35.7668	157.443	709.87	1090.22	946.033	304.714	752.497	226.735	135.311
	599.958	151.865	640.525	40.4746	157.783	707.774	1088.61	945.979	303.964	754.727	225.055	137.093
	605.675	151.883	638.127	35.6411	164.158	712.519	1098.3	947.154	305.708	747.96	226.717	135.71
	609.924	151.637	641.997	37.0117	160.404	712.342	1098.58	950.202	311.835	753.685	227.717	135.217
		154.294	642.758	38.8976	162.207	713.734	1097.93	961.093	304.616	766.488	228.369	137.894
	9.91875	159.313	638.656	40.1925	162.379	717.9	1098.43	961.399	307.033	755.115	227.644	135.832
	31.2915	154.425	643.886	38.3813	164.619	712.963	1101.93	960.784	308.584	752.695	226.961	139.435
	40.468	153.913	644.663	41.8368	164.684	714.312	1108.81	961.34	317.407	755.179	226.289	136.532
	41.2589	153.302	644.856	39.9841	164.412	710.107	1113.13	961.198	311.653	760.398	227.983	143.441
	47.5729	156.515	644.604	40.7467	163.252	715.803	1120.58	966.118	306.735	758.51	228.591	144.237
	49.3816	153.133	646.467	44.3934	167.986	722.923	1120.62	961.025	308.509	758.534	229.125	136.551
	49.7443	155.689	647.377	43.0398	168.071	719.953	1131.64	961.17	309.439	760.163	226.938	140.782
	55.89	161.117	649.219	44.4762	164.039	716.503	1122.39	961.481	311.504	757.34	228.828	139.027
	67.0901	157.091	647.505	46.308	169.595	723.07	1125.91	961.845	311.161	768.636	227.396	138.506
	70.3147	155.074	648.627	45.7642	168.537	720.231	1131.05	961.86	317.165	755.338	227.074	139.01
	72.1218	157.108	652.488	46.9675	165.909	729.065	1131.39	961.618	308.876	763.695	226.534	142.343
	76.2772	157.876	654.307	42.4997	167.832	723.536	1137.8	962.25	313.52	764.703	230.287	145.995
	81.3582	161.568	661.921	47.2206	170.691	718.066	1138.8	969.442	310.268	768.645	227.994	143.18
	100.553	160.378	653.134	50.9317	170.369	723.15	1139.91	969.093	317.523	765.555	231.922	146.022
	103.272	158.559	660.836	45.8574	169.964	723.68	1142.69	967.455	317.559	767.465	229.474	141.483
	109.575	165.672	656.048	49.4915	169.421	726.363	1144.47	967.449	315.616	766.573	228.907	142.963
	111.734	160.074	656.99	47.4695	172.025	725.478	1142.97	968.746	316.738	765.281	232.158	141.988
	114.819	159.715	659.182	57.314	174.155	727.644	1142.99	973.363	317.509	769.928	230.99	142.51
	118.225	156.707	658.067	46.6857	170.66	725.452	1146.32	975.925	318.619	770.713	230.934	142.485
	128.707	161.247	669.197	49.1857	171.758	726.573	1147.46	977.679	317.646	771.062	232.947	143.931
	125.511	160.705	665.944	49.8791	173.83	726.501	1157.16	991.068	316.932	772.817	233.165	146.604
	128.517	159.661	665.957	51.0038	175.734	726.928	1155.48	983.18	318.066	775.057	237.13	146.425
	136.62	159.393	665.946	54.3255	174.711	729.568	1156.54	987.619	319.327	773.932	234.308	144.322
	138.836	158.085	665.989	46.635	174.115	731.899	1160.27	983.223	317.73	777.904	234.73	147.539
	142.339	164.312	672.591	50.8863	181.136	729.767	1162.61	989.198	318.075	776.228	234.07	149.107
	148.781	159.907	674.342	54.0912	176.527	731.607	1164.78	995.893	317.833	773.587	233.958	147.129
	152.434	163.27	673.069	49.8422	177.681	734.798	1164.79	999.567	319.789	783.499	237.173	146.812
	158.493	160.43	680.254	53.283	179.894	732.678	1166.37	1007.06	318.946	776.405	232.431	153.019
	161.355	163.282	676.276	51.0334	181.196	731.62	1176.69	1006.94	317.055	780.541	233.974	145.534
	163.037	158.693	678.808	54.962	180.58	730.927	1179.87	1010.86	316.508	786.253	233.234	150.831
	165.862	162.253	679.99	53.2434	178.768	736.133	1176.97	1012.01	320.318	781.301	233.868	150.872
	167.71	161.329	680.04	55.3358	179.538	737.2	1179.34	1012.18	318.71	780.821	234.686	148.982
	172.687	161.796	692.005	53.36	187.97	735.701	1205.5	1020.16	321.136	790.251	234.354	147.741
	174.872	162.738	684.303	52.9171	180.838	736.605	1219.24	1016.51	321.004	789.64	237.905	150.968
	174.949	162.729	686.662	53.0665	183.477	740.519		1019.71	318.959	788.089	240.823	150.063
	178.674	160.956	686.309	53.7476	183.956	738.914	4.32899	1020.75	321.277	792.281	239.205	149.462
	179.185	162.737	688.187	54.7337	184.135	743.172	4.83973	1024.23	322.115	787.29	239.608	151.189
	177.33	162.732	689.655	59.7647	182.505	742.898	4.92915	1028.3	322.419	791.724	237.875	152.218
	179.843	162.805	690.925	53.7669	187.924	745.766	8.26399	1035.17	320.941	794.045	240.28	150.692
	179.055	161.855	696.65	57.7992	184.263	740.808	9.07688	1076.22	324.1	789.599	239.794	151.056
	182.863	168.483	698.472	59.0761	184.739	742.718	6.67002	1087.23	325.957	798.825	239.034	152.173
	184.683	165.623	704.962	57.5372	185.311	755.163	6.08925	1112.38	326.36	796.504	243.698	152.706
	188.455	165.904	702.261	57.064	186.142	744.264	5.175	1116.88	325.224	795.984	241.389	152.345
	196.911	167.107	704.102	56.982	187.743	746.361	5.9271	1125.48	323.462	794.692	242.58	150.89
	200.128	164.667	707.913	57.4722	186.538	748.084	7.01751	1125.01	325.649	793.363	245.212	154.821
	198.541	167.894	726.507	59.8068	186.823	749.847	7.66583	1149.77	329.877	799.983	242.594	155.65
	199.032	171.877	726.977	59.133	189.562	745.031	10.6682		329.501	799.64	246.911	151.988
	199.454	164.69	742.881	57.4605	190.658	749.193	12.4714	292.548	333.344	800.08	244.084	154.152
	206.827	167.532	738.752	57.076	188.435	748.49	10.1411	294.598	327.336	801.192	245.948	157.242
	208.261	167.162	744.959	61.6194	187.68	747.376	14.605	291.55	329.046	805.439	247.326	154.448
	213.36	168.632	783.366	62.2041	189.201	749.21	10.5672	297.207	335.041	811.058	247.365	154.842
	213.9	168.472	806.682	57.5822	190.25	760.92	15.9458	296.487	328.888	813.669	249.295	155.585
	216.287	167.299		58.2557	192.846	748.802	14.145	297.898	339.736	808.836	248.768	152.835
	221.503	169.425	6.91056	62.2542	195.592	763.371	17.1531	297.007	333.381	809.621	247.431	154.016
	225.766	167.471	7.50527	61.194	193.518	758.814	17.9893	297.602	333.564	805.92	247.279	157.592
	227.432	171.602	9.0145	61.3304	192.116	753.254	19.7955	297.849	330.588	809.342	250.594	156.311
	241.533	165.945	11.2186	65.0989	201.12	753.711	20.6449	297.315	338.572	813.7	250.016	157.697
	238.888	168.582	10.5427	64.2974	196.909	756.877	20.7867	304.342	332.571	811.527	251.644	155.568
	242.19	168.636	10.2633	66.6205	201.565	750.996	19.9681	303.817	332.062	812.017	252.897	153.778
	243.57	167.593	13.8253	67.016	194.859	751.206	17.3794	306.344	332.311	815.791	251.423	161.981
	247.794	171.032	11.937	67.5663	196.75	755.667	18.487	307.948	333.309	816.39	252.57	160.969
	251.829	173.597	10.1678	65.2158	199.744	755.754	19.7367	306.814	335.538	819.784	253.935	157.929
	250.066	171.77	11.5286	68.594	198.065	754.859	23.9324	306.769	333.788	819.118	254.818	156.69
	249.808	171.028	11.0575	66.999	199.546	755.179	25.4308	309.379	334.962	819.56	253.193	157.527
	253.197	180.619	10.2302	66.1858	196.163	755.019	26.3913	310.103	333.919	819.243	256.787	156.826
	255.674	170.408	13.0287	66.9176	198.931	758.451	22.4185	309.719	336.346	820.847	256.745	165.884
	254.083	180.374	12.8312	68.8264	198.265	762.498	26.3532	310.575	335.988	822.155	254.495	161.855
	258.927	175.863	10.5515	72.8839	200.915	759.233	24.8515	311.676	334.589	823.339	257.313	168.849
	261.256	173.615	13.0184	79.3114	202.62	762.971	24.8505	312.171	337.04	826.143	260.051	164.245
	261.808	173.057	11.4856	70.526	203.705	765.922	24.9417	313.9	338.83	827.657	259.11	164.439
	263.692	174.007	13.9989	67.6496	203.686	762.963	24.84	316.3	339.671	824.895	256.434	161.856
	261.468	175.251	14.4661	72.9571	205.206	762.847	25.6078	322.837	338.15	826.802	257.748	160.465
	263.223	172.435	16.0907	73.1009	206.338	765.79	25.9138	319.524	335.926	832.31	256.921	161.816
	263.511	173.393	13.3004	75.2292	209.021	767.705	33.9759	319.57	336.846	829.325	261.481	164.29
	265.009	178.139	10.4888	74.5742	209.088	768.241	27.5912	317.363	340.836	831.315	259.991	162.553
	264.57	176.818	13.4166	74.0234	206.748	769.585	27.1757	321.288	338.957	836.017	261.366	163.047
	266.368	180.981	11.9972	70.0638	206.907	771.712	30.836	320.058	347.714	836.112	261.376	164.982
	268.923	176.06	15.019	75.8425	207.57	769.695	27.8389	323.631	339.381	835.627	258.238	163.476
	268.276	174.882	13.5731	72.0629	210.566	773.164	30.3567	322.335	339.862	837.729	262.224	164.505
	269.864	177.425	12.3259	73.8965	209.396	775.653	30.4586	320.782	346.117	837.551	261.296	165.493
	275.051	176.534	14.6515	75.0157	213.233	773.479	32.4771	322.442	343.059	835.262	260.834	167.234
	275.033	176.324	14.4231	78.9889	212.036	774.855	32.6764	322.074	343.666	838.374	262.115	163.31
	276.305	179.764	14.5199	73.9767	209.76	777	35.5991	324.83	344.572	839.391	261.027	163.834
	277.073	176.777	18.0247	78.0421	212.905	776.013	37.26	325.958	345.715	840.151	259.95	168.856
	279.908	176.63	16.3146	72.9133	215.733	773.938	32.9803	326.45	343.965	839.167	262.98	165.126
	278.208	177.871	18.978	77.2815	215.268	778.758	35.1362	329.562	345.51	839.019	263.782	165.562
	278.945	181.1	15.5305	79.8429	212.024	779.948	36.238	327.369	349.987	839.769	265.277	164.996
	281.107	182.304	16.6012	76.6545	215.341	780.151	37.0763	329.401	347.391	842.006	263.749	168.633
	279.75	175.772	20.2912	76.7309	215.998	783.136	38.5411	328.214	347.061	841.913	266.286	170.091
	279.583	175.544	17.3547	78.7907	218.615	781.925	45.4827	328.845	347.474	856.112	264.201	163.845
	287.405	175.587	19.4532	79.9177	221.303	784.126	40.142	332.741	346.738	859.439	265.718	167.977
	278.362	183.737	18.128	78.7536	220.336	783.438	42.2089	327.74	347.22	865.996	265.868	167.524
	284.591	180.161	18.1437	80.5452	218.076	785.775	41.4044	328.493	350.869	868.375	264.953	173.722
	281.947	181.05	19.9973	82.1805	216.951	785.358	40.9205	327.543	350.646	873.358	268.981	168.199
	285.382	180.245	19.7092	78.6808	216.734	784.508	41.4547	332.854	348.56	874.495	268.302	177.759
	284.899	180.287	20.4466	85.1032	219.66	785.685	44.3376	330.144	349.996	875.157	269.544	170.046
	285.601	181.359	20.8164	79.0556	219.79	782.126	42.8134	330.765	350.19	883.422	269.074	168.327
	283.362	184.034	21.8984	78.0791	220.764	786.655	43.815	329.337	351.415	877.745	268.553	171.649
	283.709	179.898	20.1286	78.6583	221.414	787.329	46.3185	332.532	352.587	880.207	268.013	171.104
	284.037	182.918	25.1211	83.4886	218.265	791.341	45.5505	331.2	351.855	886.876	269.131	172.661
	285.625	178.428	23.6767	79.4522	226.28	796.446	44.085	335.476	353.407	887.69	273.886	171.128
	287.94	180.095	21.7456	82.3264	222.696	793.266	46.389	333.658	351.982	887.97	271.769	175.375
	286.409	179.501	24.3607	86.2212	222.141	787.559	45.9459	336.682	354.791	891.019	272.726	173.611
	288.012	180.375	23.151	81.3789	222.324	789.73	49.5381	341.296	357.262	893.161	276.361	171.136
	289.035	179.411	26.0595	86.5156	223.096	791.877	46.2889	336.162	356.476	896.44	272.447	176.705
	287.195	181.058	25.9181	82.7557	222.819	788.002	49.2416	336.695	354.726	900.605	273.463	173.841
	292.938	183.721	26.5557	85.4874	223.75	794.777	49.1067	336.927	361.175	901.826	274.546	178.52
	288.118	185.394	21.8212	85.1194	227.18	792.121	49.7506	338.562	358.4	902.816	274.206	174.343
	291.037	180.27	25.4296	91.797	226.998	795.116	52.1471	337.454	358.527	904.623	274.361	176.744
	289.041	179.303	22.6626	84.084	223.092	793.345	51.1356	337.669	359.33	910.79	277.028	174.383
	289.546	181.853	25.3954	83.915	226.781	795.825	54.8706	340.635	357.186	912.719	280.864	178.178
	292.178	180.839	24.1698	84.8167	229.337	797.368	51.474	341.572	358.532	913.039	279.168	175.382
	292.189	183.188	26.4153	88.6914	227.998	796.439	58.075	340.75	361.129	917.061	279.662	176.185
	291.913	181.875	26.151	86.0066	229.994	794.125	53.8584	342.449	357.427	921.125	280.426	177.612
	292.75	187.843	24.4018	83.1571	227.341	796.638	55.8117	342.082	360.307	919.334	281.416	174.855
	296.688	184.748	23.4738	88.1156	231.03	797.899	55.9963	340.872	362.132	923.118	282.585	179.113
	295.371	186.366	24.9331	89.6251	229.506	796.441	56.3308	341.406	358.986	931.005	283.643	180.286
	294.777	186.417	28.635	88.4067	228.428	803.12	56.4321	343.53	358.77	923.585	281.102	179.444
	296.439	191.344	31.4075	86.2116	229.782	800.304	57.9856	345.637	359.472	930.969	281.045	179.654
	294.988	189.014	30.7573	85.675	229.791	800.419	56.9397	343.825	360.852	932.154	285.414	178.194
	293.655	184.851	27.5554	88.494	232.117	801.168	57.339	343.708	363.518	940.47	285.899	178.471
	294.31	191.774	31.8851	89.2555	237.131	807.129	60.0999	343.162	366.22	943.23	286.526	178.008
	294.596	187.305	29.0271	90.0948	230.115	799.71	55.7959	345.316	360.448	956.995	285.224	180.532
	295.938	187.418	37.2643	92.0608	231.916	802.906	59.3362	343.758	365.195	958.533	286.553	179.243
	294.348	187.179	35.7306	87.2976	234.547	802.622	58.0198	344.685	363.108	958.669	288.908	178.276
	295.024	185.379	33.1601	95.594	235.541	802.929	61.9657	343.05	366.165	962.259	289.313	181.428
	294.078	185.218	31.4998	88.8979	231.78	803.77	64.0474	349.41	363.541	965.187	287.296	181.643
	295.4	187.955	31.8179	88.6742	232.484	807.006	64.9715	348.168	365.522	959.007	288.719	183.496
	298.627	187.083	32.2247	90.3168	234.282	804.85	64.5289	345.334	364.619	966.856	288.099	181.231
	295.79	191.867	34.0076	89.204	234.411	805.771	63.2185	346.85	363.617	960.202	288.842	180.316
	299.325	187.482	33.99	93.0546	237.253	807.317	65.3153	349.43	366.464	960.37	289.266	180.859
	303.748	186.443	34.2998	100.328	236.574	814.906	63.8846	350.408	365.128	961.971	288.42	181.941
	298.368	194.056	34.6271	94.2717	235.373	808.355	65.2099	349.663	368.239	961.77	289.199	183.611
	298.882	188.692	33.0093	97.8816	237.605	807.375	66.7184	348.204	369.67	959.765	290.587	187.875
	301.627	188.73	38.8394	100.867	233.846	808.793	66.5978	357.285	370.867	962.33	291.565	187.926
	301.349	191.451	32.568	95.7306	236.292	811.716	65.0473	350.818	373.332	960.653	292.537	185.633
	301.068	189.46	33.7563	95.6183	236.844	821.019	72.335	353.155	370.214	964.722	291.366	187.465
	300.431	191.604	36.5975	93.6073	237.692	817.244	71.7893	348.346	367.448	960.908	290.7	193.895
	301.935	191.001	36.0551	93.7158	239.089	819.574	70.5626	357.134	370.87	961.007	290.779	188.196
	306.191	191.232	39.1387	97.3602	235.049	810.015	73.5069	354.482	371.603	965.836	291.787	186.167
	303.671	190.929	37.147	102.944	236.922	813.836	69.6685	350.905	370.11	966.412	294.773	186.968
	302.22	190.676	38.3621	99.3033	245.57	814.132	74.0639	353.455	372.728	965.004	297.939	190.947
	301.486	190.005	39.2941	98.0074	240.462	813.18	73.9218	352.511	373.08	966.238	294.746	189.167
	302.326	196.904	38.4896	97.6916	237.377	815.349	74.056	351.967	371.481	967.766	294.001	188.313
	304.038	191.202	37.1614	106.899	241.483	814.184	76.5641	352.498	381.459	966.262	291.263	190.316
	304.005	191.887	37.7545	100.309	242.515	816.618	78.6512	353.747	372.575	964.936	292.215	191.917
	311.05	193.381	39.7316	95.6492	238.331	815.955	79.1672	354.089	372.842	964.834	294.235	190.227
	305.777	191.793	39.8671	101.992	244.196	815.848	80.3402	356.884	372.463	965.797	295.182	192.655
	308.478	190.734	46.1155	98.4702	243.155	818.804	79.1565	356.659	370.875	970.817	293.595	191.023
	305.187	193.117	42.5204	100.979	239.902	817.715	77.5396	356.512	373.292	972.446	295.742	189.06
	306.139	197.724	41.5744	101.367	241.317	819.995	79.4835	352.884	375.39	975.03	297.269	189.939
	308.195	191.954	39.4062	109.269	242.962	818.892	75.9609	357.265	380.286	984.57	295.62	191.512
	309.628	193.981	38.5825	102.18	245.171	820	78.3968	354.281	375.296	980.813	293.94	193.293
	309.099	192.344	40.4824	99.36	245.336	822.135	77.8141	355.695	375.471	983.937	297.019	192.983
	309.895	194.157	43.2794	101.194	242.834	818.761	80.4562	354.488	378.147	986.068	294.95	193.19
	312.662	194.954	40.8543	106.619	243.285	824.94	76.1136	356.834	376.358	986.875	298.374	193.2
	311.057	198.797	43.2839	106.954	246.017	826.819	77.1018	356.249	377.587	992.015	298.755	190.785
	309.652	197.541	41.0424	104.647	245.997	825.609	76.9616	357.472	377.981	991.339	296.498	194.39
	309.791	194.854	44.3856	104.063	244.596	826.07	80.2497	356.126	378.134	991.321	301.255	194.732
	310.251	197.052	44.0844	107.675	246.028	828.454	84.857	357.535	378.358	1001.24	299.538	195.558
	311.091	198.172	43.3167	101.7	246.303	828.247	81.5338	359.527	378.61	1001.59	298.263	197.614
	311.006	196.658	47.6157	109.233	248.578	827.837	84.1625	358.165	376.672	1001.03	300.557	200.31
	318.512	198.838	42.868	104.917	246.092	827.353	79.7858	359.111	383.96	1005.52	301.246	198.306
	311.075	197.901	46.9005	107.359	248.931	827.669	82.6648	358.228	376.815	1007.99	297.901	200.407
	315.995	198.175	45.4342	104.567	248.861	827.519	83.1952	363.204	377.817	1009.95	302.173	197.854
	311.577	197.547	45.9441	108.466	246.738	831.196	86.0342	360.287	377.046	1013.35	300.221	198.482
	316.332	196.391	48.7467	106.398	251.462	834.536	86.0898	360.58	379.556	1016.32	302.745	200.307
	313.014	204.484	47.2312	107.596	250.414	836.701	86.9666	360.982	378.206	1015.1	305.135	201.414
	317.161	197.795	51.6429	111.983	254.487	840.252	86.6448	362.035	383.273	1020.34	303.553	202.513
	315.573	198.375	47.7066	107.681	254.987	842.001	87.7174	361.411	379.628	1022.46	305.995	199.475
	313.01	202.288	47.309	108.751	253.204	842.181	85.7014	360.151	378.012	1021.71	304.627	203.405
	314.414	201.639	46.115	114.79	250.47	875.254	86.9639	364.676	379.5	1027.8	304.999	201.972
	317.35	199.772	47.5105	108.341	253.827	861.84	86.401	363.37	384.991	1031.75	305.67	201.864
	314.607	200.191	48.3839	109.308	252.258	860.674	86.7675	365.9	382.096	1035.05	303.945	201.705
	320.961	204.113	49.7344	109.712	254.452	863.729	86.5038	365.242	381.161	1033.81	308.451	205.162
	319.065	200.722	50.8091	106.211	256.373	874.056	86.4993	366.601	383.419	1046	312.781	203.268
	315.675	202.491	52.1668	113.896	253.682	879.445	87.6919	368.603	385.911	1043.65	309.318	200.99
	316.408	203.758	49.8967	109.467	256.281	879.193	88.2657	368.013	383.111	1051.52	313.332	202.26
	322.78	204.323	55.8759	111.589	255.056	887.493	88.2371	368.045	384.485	1054.98	307.74	202.17
	317.906	200.889	51.037	109.812	257.289	881.219	91.1184	370.286	384.264	1071.87	313.387	201.895
	317.499	202.428	51.7931	108.921	255.014	893.862	92.3254	368.881	386.193	1083.14	312.895	203.773
	318.552	204.428	53.8687	111.126	256.712	881.086	92.6593	374.831	381.393	1094.85	311.149	205.895
	317.498	207.867	49.575	109.563	258.866	883.793	91.2012	372.378	384.594	1105.36	309.978	204.859
	321.556	203.386	54.6424	111.92	260.761	889.82	95.9413	369.768	385.035	1140.38	309.032	204.082
	319.822	201.561	55.4558	112.844	255.973	887.857	94.7723	372.203	384.718	1141.82	309.037	207.124
	318.646	201.787	52.417	118.44	259.016	887.132	100.414	372.118	390.637	1145.3	309.262	205.792
	319.286	203.209	52.7003	109.064	265.797	889.411	95.2064	378.072	385.576	1148.83	312.242	206.144
	323.217	203.545	54.8215	114.055	256.972	893.937	100.295	373.343	385.415	1155.42	309.695	209.024
	319.115	203.123	55.684	110.408	260.238	892.053	94.0181	372.92	396.378	1155.8	316.19	207.373
	326.682	216.351	55.1857	114.566	262.585	893.402	94.0125	372.122	387.909	1165.27	311.945	206.246
	322.458	206.315	55.5504	112.689	260.093	895.253	96.0931	371.016	393.011	1165.42	309.887	207.438
	321.765	204.733	53.0406	112.946	262.199	898.105	95.0968	375.6	388.242	1186.39	312.124	210.991
	323.573	206.078	57.8254	113.607	260.475	898.999	99.9898	374.447	387.63	1213.78	313.605	208.375
	323.761	203.625	58.3581	118.384	266.627	898.805	97.7955	374.694	389.084	1223.87	313.427	206.942
	324.005	208.249	60.1422	117.428	258.602	903.264	100.96	378.188	393.011	1231.07	313.85	212.116
	323.659	203.964	60.1879	113.332	263.427	904.312	102.133	371.83	388.978	1297.8	312.267	210.816
	327.096	208.716	60.1571	115.585	259.785	908.104	107.957	373.483	390.217		314.941	207.694
	325.07	205.442	58.8478	115.049	267.64	914.798	103.755	374.143	391.647	13.455	317.111	210.095
	326.663	204.899	58.926	119.319	261.613	906.754	104.08	375.527	389.706	13.2052	315.887	208.389
	324.179	205.725	58.336	115.558	260.658	913.294	102.905	375.848	393.745	14.7468	316.198	213.687
	328.132	204.93	60.4388	120	262.562	910.529	106.842	379.115	399.334	15.6727	320.963	209.725
	326.046	204.792	57.345	123.242	266.185	913.56	104.433	375.895	392.829	18.9883	318.709	210.347
	328.245	211.159	58.4806	117.55	264.609	913.399	105.471	380.123	395.31	13.4244	319.264	209.583
	325.464	209.614	60.536	116.806	261.495	914.183	108.082	378.096	391.862	18.374	319.051	214.228
	326.157	209.485	59.1291	118.113	266.268	923.177	107.994	379.587	399.568	17.25	323.282	211.934
	328.796	209.788	62.6843	120.284	266.321	915.896	111.802	377.459	393.431	18.5593	323.579	214.439
	329.772	206.254	64.7217	118.887	265.265	924.116	108.393	376.023	396.59	18.218	321.911	213.088
	331.707	211.055	66.3486	123.203	272.48	918.719	108.104	382.227	392.816	18.3443	320.573	218.202
	326.574	206.927	62.6078	121.242	266.445	923.815	108.975	377.65	392.762	18.975	324.755	214.162
	331.689	208.035	64.0807	118.323	264.711	922.236	116.376	375.435	395.129	17.9763	322.23	215.886
	328.258	209.388	67.6091	123.207	269.89	923.565	112.712	381.31	393.748	21.068	321.756	217.137
	326.983	209.342	61.9982	121.454	266.105	924.959	110.534	383.954	394.712	19.2977	322.717	216.853
	328.186	212.475	64.1166	122.84	266.198	932.068	111.079	380.422	395.388	24.5823	326.463	217.71
	328.247	209.354	63.8095	123.343	270.515	937.333	113.646	380.353	397.873	19.4418	325.994	218.686
	328.095	208.821	63.8992	118.749	269.888	936.977	109.754	378.2	395.38	20.8061	324.553	217.359
	329.061	209.415	64.1494	119.124	269.272	944.414	112.317	379.603	396.436	22.2053	323.833	215.445
	328.991	210.051	66.7803	123.499	270.474	941.976	111.692	383.443	398.266	22.9562	328.25	218.732
	329.378	210.814	65.6535	118.598	267.735	947.142	115.368	379.52	400.736	21.8007	328.614	217.815
	328.898	214.982	67.5968	121.608	271.752	946.847	115.788	383.299	398.701	20.079	328.899	219.464
	329.313	213.039	67.4904	120.569	272.471	951.814	119.753	380.63	399.522	22.6995	328.196	218.123
	337.73	215.669	67.3016	128.395	270.241	949.358	115.345	381.1	399.666	21.2239	326.87	218.69
	336.144	216.343	67.27	127.585	270.443	949.034	115.579	383.443	400.758	22.655	326.115	219.108
	333.553	212.412	64.5487	125.491	274.133	953.348	113.84	382.153	400.944	22.3819	330.233	218.064
	331.524	211.833	68.0926	125.735	276.583	947.462	116.771	383.792	397.139	24.6837	330.855	220.379
	332.555	214.903	67.0857	123.324	273.24	953.378	116.642	384.126	398.108	22.2743	331.761	219.273
	332.031	212.513	72.1515	134.514	272.895	954.519	122.841	390.985	402.403	22.2164	333.492	219.406
	330.411	215.893	65.835	126.492	272.167	955.277	118.706	386.574	400.619	21.6741	331.301	219.427
	330.141	213.371	67.7287	125.96	273.023	958.548	122.732	392.505	400.367	25.0363	335.497	221.122
	333.41	212.983	68.0751	126.298	275.716	966.523	125.434	392.256	400.113	23.2275	331.93	220.286
	332.78	212.987	68.643	127.166	276.369	969.086	125.317	384.123	403.059	25.9849	331.571	221.436
	331.677	215.196	71.467	126.166	276.666	969.841	121.066	389.512	401.068	24.2214	330.943	222.679
	331.971	213.555	69.1869	125.626	275.675	969.523	124.335	387.268	402.508	23.8817	339.14	222.877
	332.898	215.861	69.8256	125.424	273.889	969.971	125.001	386.724	401.219	23.805	332.746	223.522
	333.658	216.978	69.345	131.623	276.893	969.861	122.015	387.97	403.262	27.1305	334.53	224.355
	334.038	218.003	72.9424	126.635	282.098	970.431	122.909	387.143	405.482	30.3892	336.378	224.398
	332.791	214.758	73.1606	132.613	275.655	969.532	123.335	389.38	405.102	27.5002	335.517	226.006
	333.982	216.354	73.1361	126.806	279.201	969.163	122.68	385.028	404.53	27.8029	338.088	223.187
	333.65	216.887	74.9733	127.177	278.024	971.456	124.121	391.913	408.112	28.815	335.612	226.613
	337.761	217.17	74.1574	130.13	278.166	970.151	124.99	387.43	406.653	26.954	335.858	224.056
	336.03	218.019	72.2292	128.752	277.427	970.604	124.422	386.628	407.548	32.2615	338.276	223.424
	337.934	221.051	74.5355	130.957	277.546	969.747	126.604	394.558	411.881	27.6925	338.977	228.932
	338.422	220.654	74.705	128.611	277.005	974.564	127.692	393.61	408.891	26.7375	339.478	226.665
	336.447	217.088	76.0673	132.855	279.105	970.729	125.447	387.945	405.72	26.565	337.741	230.643
	341.394	218.991	76.6061	132.809	279.302	970.112	126.275	391.743	406.123	33.9485	341.557	230.412
	339.036	222.066	81.0669	134.598	282.227	970.74	129.364	392.026	407.194	30.4239	338.854	228.673
	341.362	217.863	77.6502	128.997	287.761	970.653	129.409	394.168	411.983	27.5594	338.278	229.211
	338.999	220.469	78.1154	130.265	285.882	971.254	127.41	395.73	411.446	32.2144	340.165	227.794
	343.472	220.175	75.0695	133.356	283.825	970.805	131.861	394.087	410.506	29.8744	339.325	230.761
	340.458	219.887	77.9292	129.329	283.067	970.5	127.04	391.894	411.054	35.8525	340.599	230.338
	338.464	224.544	80.569	137.092	286.23	970.755	130.065	397.888	414.713	31.2018	338.701	232.456
	349.58	221.367	81.06	134.964	286.41	971.319	128.093	391.555	413.132	30.015	341.497	230.149
	343.112	221.736	83.8951	132.517	285.5	971.015	130.16	394.596	413.867	32.0275	342.384	234.291
	342.567	220.022	82.0829	135.921	284.41	970.334	127.943	391.805	412.176	35.2544	341.603	231.712
	338.272	225.192	80.2211	141.349	292.123	974.124	129.473	395.05	412.935	35.275	340.813	238.657
	341.895	221.457	82.7469	140.079	289.168	974.335	136.908	396.207	411.853	33.6375	345.188	235.524
	343.209	226.102	84.3695	136.607	288.383	974.718	132.395	394.917	411.63	34.834	346.856	236.314
	340.929	222.601	81.3146	139.013	287.03	974.972	130.893	395.847	413.466	36.6739	342.794	235.626
	345.208	228.29	83.1347	139.376	291.611	979.218	131.804	399.632	414.547	37.8109	343.187	233.546
	344.238	224.32	83.5188	140.961	287.523	978.098	133.191	395.917	412.62	38.4532	345.385	233.921
	346.19	226.491	83.7273	137.888	291.865	978.339	135.29	394.795	414.963	35.8416	342.94	232.614
	340.487	225.721	83.7583	136.543	291.906	978.524	135.016	395.331	417.302	36.5181	344.436	235.79
	343.803	225.139	87.9891	143.014	289.632	976.005	135.715	395.945	418.521	37.8599	346.551	240.621
	343.123	226.029	84.3584	144.844	293.531	977.962	142.386	394.046	420.952	37.749	347.72	232.185
	345.65	227.584	86.2384	146.667	296.087	980.636	135.837	395.721	417.44	38.2124	347.093	234.861
	345.215	230.022	86.8758	146.462	293.151	981.684	136.927	400.054	416.925	39.1309	346.889	232.99
	351.588	229.327	85.9193	141.466	297.943	979.434	136.785	397.228	414.696	40.4886	347.313	237.852
	346.509	226.781	87.3692	140.912	292.135	983.48	138.844	400.322	416.096	40.7161	347.344	236.608
	345.754	233.519	89.0898	137.186	292.15	982.802	139.291	399.512	415.61	39.2467	349.018	240.654
	344.279	226.626	89.3992	144.863	291.553	984.55	141.542	399.206	415.544	41.214	350.717	240.432
	345.307	226.174	95.7524	141.965	295.04	984.616	143.111	398.334	423.759	41.2251	350.6	241.998
	347.021	225.409	90.0529	148.561	296.155	985.016	139.776	396.987	417.037	40.2883	352.195	240.154
	344.401	227.679	90.3972	140.077	295.033	983.905	142.411	401.488	416.054	45.2242	349.945	240.491
	347.902	230.03	90.9056	140.319	294.196	985.044	142.244	398.508	420.575	44.4566	350.961	237.853
	347.367	226.462	90.0057	142.738	293.608	987.836	140.315	400.863	417.915	44.7624	352.055	237.36
	348.204	229.313	89.0564	146.796	293.595	990.724	149.392	401.445	418.825	44.5728	353.765	237.575
	348.887	235.637	91.9201	145.417	295.693	993.647	141.036	399.096	421.343	46.5784	358.191	241.928
	349.697	227.381	93.8632	141.567	296.263	991.996	143.473	399.24	421.052	43.8039	353.173	238.837
	349.093	227.196	90.5264	140.977	295.216	995.771	142.013	404.162	421.731	44.4804	359.218	239.414
	354.562	231.358	91.7057	142.585	296.308	996.057	142.811	403.059	429.054	50.524	354.765	241.832
	349.854	233.336	92.5845	145.503	297.76	995.812	141.72	400.504	420.971	47.6119	358.762	240.027
	350.53	229.745	91.9353	144.826	296.862	998.328	145.477	405.884	423.015	46.19	355.653	240.12
	348.963	230.107	92.9182	145.862	299.394	1003.95	145.767	409.267	422.385	46.0055	359.982	240.913
	351.058	234.898	93.088	147.815	296.167	1005.25	144.617	404.387	424.294	49.1455	357.192	240.005
	348.002	233.27	96.7027	147.155	297.282	1009.08	151.516	403.561	423.376	47.3436	357.908	245.162
	350.037	233.373	93.8145	142.906	298.707	1016.48	147.037	403.535	427.674	51.5701	359.014	244.204
	355.844	232.256	98.7445	147.783	298.377	1015.95	145.643	407.142	426.434	50.0551	356.605	242.645
	349.653	233.122	92.7331	147.311	298.361	1016.33	147.935	408.205	424.933	48.1998	358.099	242.981
	352.278	236.416	93.9859	144.682	301.015	1017.15	148.339	403.847	423.508	54.7417	357.346	245.609
	351.814	232.727	93.848	150.243	300.736	1024.42	148.462	410.151	422.625	52.468	357.765	244.95
	353.184	235.136	94.3	146.132	304.124	1025.48	145.565	407.439	426.005	53.1472	360.376	242.989
	352.795	237.788	96.6484	145.179	305.634	1040.62	145.792	408.274	429.015	50.5276	360.001	244.323
	354.02	237.848	99.3621	147.781	301.936	1048.77	145.872	410.771	424.695	54.0221	362.993	246.207
	354.288	238.957	95.0997	145.59	303.807		151.991	409.125	429.856	51.9004	363.132	245.758
	354.382	237.055	98.7193	146.338	303.483	16.215	150.179	410.329	426.436	52.2194	363.415	245.834
	354.486	235.347	96.511	151.273	308.565	15.0124	153.662	411.536	427.897	51.974	361.533	248.909
	354.036	241.798	100.573	147.871	304.435	18.7069	151.298	408.414	427.03	51.4423	363.01	246.093
	355.832	237.57	99.2329	151.757	306.334	18.8682	151.103	408.628	428.62	51.5716	363.109	248.157
	356.761	235.505	101.282	149.612	304.274	20.3429	151.217	409.337	426.852	54.3612	362.429	247.719
	356.537	238.903	100.644	157.415	304.902	18.63	156.439	407.978	428.125	54.01	363.768	250.236
	355.986	235.349	98.5142	160.716	308.096	23.181	154.229	409.812	430.452	53.9129	367.085	248.833
	357.988	237.213	99.5372	150.081	307.277	22.77	153.739	410.144	429.505	56.1414	363.42	248.133
	359.264	236.207	103.938	155.54	306.795	23.3585	154.051	410.571	428.139	55.3882	366.28	251.177
	358.211	238.903	99.294	154.069	305.735	21.8636	156.803	412.313	431.985	55.3479	367.805	250.312
	361.374	238.66	100.089	156.29	308.024	25.3821	157.892	413.598	432.977	56.9841	364.985	250.247
	362.36	236.753	103.588	156.349	313.914	32.2249	155.491	412.845	431.192	58.1989	365.219	250.961
	359.817	245.738	101.968	157.017	309.256	25.766	158.976	411.465	431.507	56.8013	369.636	253.932
	359.356	241.621	102.725	151.175	310.671	30.9386	162.435	411.473	431.434	57.7052	373.578	252.067
	356.478	239.729	101.891	152.538	307.917	28.1098	158.523	412.017	429.485	59.8463	369.022	253.332
	358.821	240.853	104.754	158.944	306.015	26.8902	158	413.019	429.146	58.1469	367.865	251.027
	360.065	240.665	106.315	157.062	306.764	29.3153	159.302	413.416	432.565	58.572	368.516	251.323
	360.76	238.984	103.515	156.312	312.297	34.0754	160.548	412.529	431.519	59.03	370.223	251.329
	359.371	238.553	106.9	153.837	307.239	33.2551	163.212	414.818	431.564	62.5793	372.738	251.045
	359.157	240.184	106.452	158.41	309.486	33.151	160.615	415.486	433.202	60.5028	370.36	254.085
	362.471	242.754	106.176	154.394	307.418	30.6693	159.272	432.733	434.621	60.5972	371.662	253.612
	362.419	246.475	108.45	159.484	309.971	34.4686	163.552	432.33	440.908	60.5812	377.655	258.85
	360.807	242.767	107.701	163.481	311.411	31.8979	163.177	433.192	434.171	61.577	371.335	256.666
	366.499	241.845	108.917	158.074	312.124	33.879	169.647	433.82	439.828	60.8	373.658	256.85
	365.688	244.965	108.496	155.561	311.667	34.492	162.539	436.866	436.356	61.8622	371.669	255.797
	361.576	243.81	109.926	158.773	308.775	35.8896	164.249	439.312	439.934	66.3728	371.625	256.485
	365.89	246.978	110.655	157.444	312.604	36.1748	166.554	437.188	436.351	66.697	375.52	257.909
	361.281	241.976	111.238	160.264	313.459	37.1015	166.448	438.096	441.179	63.6607	374.415	256.897
	365.316	247.198	110.985	161.318	316.475	37.6423	163.316	439.142	442.177	60.7314	376.13	258.075
	364.312	243.85	111.986	163.508	313.247	41.4	164.096	437.157	440.992	64.3135	376.014	259.726
	366.275	244.452	112.782	158.729	312.004	43.2206	167.713	437.16	444.778	66.8587	373.012	262.574
	361.485	253.206	110.221	156.865	313.461	44.9239	165.307	439.066	444.594	67.4157	373.916	256.924
	363.191	245.977	112.504	158.461	311.834	43.244	173.114	440.593	443.764	62.0204	375.084	261.697
	362.863	247.464	115.639	158.991	316.138	48.362	168.178	439.185	443.325	63.3491	375.367	258.079
	363.457	245.953	112.219	161.914	315.29	45.9986	171.772	441.249	444.82	71.9674	373.812	260.348
	366.494	247.37	115.378	165.815	312.915	48.0067	175.735	441.669	446.355	63.48	375.058	258.075
	365.439	252.305	113.863	159.399	315.695	48.3862	169.184	442.536	446.714	71.4423	375.067	256.995
	364.595	249.905	115.597	160.41	314.376	52.7766	170.225	443.696	445.82	67.0009	378.707	259.071
	366.264	249.572	114.752	160.668	317.595	51.0129	171.425	442.266	445.849	67.9291	378.418	259.209
	365.13	247.182	115.062	165.3	314.35	55.7253	171.868	443.293	445.588	71.8757	373.769	258.445
[truncated: 8,344 more rows]

## Sheet: B3.1
Fig 2B
Nuclei positions of cells along the Y axis of the organoplate per biological replicate (n)
dTAGV-1 concentrations	DMSO		1.5 nM		5 nM		15 nM		50 nM		150 nM
Biological replicates (n)	n = 1	n = 2	n = 1	n = 2	n = 1	n = 2	n = 1	n = 2	n = 1	n = 2	n = 1	n = 2
	550.034	6.18185	553.449	4.54731	550.19	245.629	552.104	275.083	550.051	8.61306	554.514	10.1009
	550.048	6.38595	552.546	5.14319	551.474	263.202	551.676	272.796	552.054	8.53088	551.719	9.7241
	550.115	10.8735	552.33	7.24824	551.863	267.03	553.13	279.183	554.076	9.25028	551.122	10.7278
	550.197	5.67132	554.472	5.50723	555.713	265.514	557.776	286.579	559.714	12.609	551.485	10.7998
	550.207	8.88237	564.248	8.48617	560.258	269.574	556.167	287.113	559.746	14.5758	555.063	12.2334
	550.212	5.43375	556.327	6.07966	554.732	281.02	558.23	288.008	569.045	15.6173	553.574	12.0527
	550.308	5.41547	557.021	7.33021	553.785	281.021	557.516	289.392	572.889	11.4268	556.544	13.8808
	550.38	9.62164	559.433	14.4492	561.713	282.21	574.673	290.539	572.045	14.7592	556.494	17.2627
	550.669	7.7013	561.58	7.33594	562.339	287.092	561.913	292.333	573.307	15.3546	559.457	14.1273
	550.671	10.0973	565.476	14.1803	561.697	289.221	568.923	296.995	581.4	16.9245	558.483	12.4843
	550.714	6.4998	567.056	13.9895	566.612	290.235	564.459	296.236	581.234	15.4131	561.902	13.7153
	550.725	11.8411	568.011	10.695	570.32	291.146	570.243	297.931	584.689	18.2434	565.299	13.212
	550.873	14.4104	567.308	10.1318	568.694	290.085	572.069	302.176	584.995	18.293	563.65	19.2438
	551.103	9.57892	568.584	13.8018	569.312	291.438	572.784	296.923	587.951	18.3497	568.893	19.171
	551.439	10.2482	569.706	12.1311	573.557	289.8	573.874	296.952	589.446	22.9355	569.271	18.3142
	551.491	10.5033	569.308	11.8501	574.25	290.497	573.31	296.125	590.061	20.8355	568.821	18.2171
	551.534	9.95987	578.436	18.1879	579.802	291.878	577.111	298.887	597.234	23.1977	571.651	24.0453
	551.554	8.78598	578.942	13.9307	578.51	294.144	578.104	298.969	593.862	22.5133	570.741	21.965
	551.705	12.6834	577.971	15.1604	583.236	294.095	582.31	298.991	594.511	23.3522	574.704	22.7412
	551.79	10.977	551.636	12.6238	584.867	297.88	585.812	304.111	602.249	25.6014	575.26	24.035
	551.848	11.9298	553.703	14.9299	585.12	299.304	596.739	300.731	600.645	28.9435	573.887	25.9886
	551.922	11.6828	552.892	13.5787	591.087	299.624	595.078	300.291	606.374	23.6181	577.549	29.7507
	552.067	14.3724	559.867	11.0104	592.487	304.375	594.366	302.147	609.192	31.6141	582.56	32.0586
	552.07	13.6284	558.375	17.1933	598.886	303.642	595.284	302.664	610.051	25.185	585.823	40.4871
	552.297	11.6449	554.371	18.416	591.024	300.436	595.3	304.746	611.866	30.3863	588.322	37.384
	552.355	13.8675	563.563	15.059	599.167	307.83	597.752	303.537	617.658	32.2554	591.253	46.7236
	552.385	15.2171	561.688	13.7757	604.318	302.811	603.036	304.832	615.638	36.1932	592.67	39.5678
	552.408	13.5235	555.591	15.2363	596.329	302.517	600.9	305.738	625.603	34.2878	593.237	38.713
	552.424	12.8212	557.098	16.1976	601.996	304.162	601.781	308.842	627.407	43.3132	594.773	39.9427
	552.506	11.7842	559.751	15.0512	605.303	305.282	604.115	309.41	629.842	38.2557	595.402	44.0646
	552.587	18.6364	562.024	18.0532	604.371	304.071	611.627	307.546	636.381	34.8116	596.46	41.3665
	552.639	12.323	562.256	14.145	606.455	306.62	609.931	311.09	635.613	34.4014	598.939	39.5838
	553.016	16.0401	564.935	16.3901	605.102	306.171	616.8	311.25	638.619	38.471	600.711	42.9836
	553.017	13.3286	568.141	15.7132	604.691	308.216	614.208	311.701	641.67	40.4963	602.475	45.0468
	553.019	14.7315	569.931	20.2297	609.396	311.467	615.777	310.207	647.583	36.7455	604.412	41.8193
	553.072	13.2652	568.992	18.118	607.101	310.97	625.707	310.694	649.278	39.5025	606.628	46.2014
	553.588	14.2477	572.347	18.8266	610.014	307.861	623.009	312.389	666.092	46.8185	613.512	45.763
	553.64	19.195	570.534	16.5124	610.307	310.637	625.528	312.216	678.336	41.9321	612.292	44.5555
	553.72	19.746	570.589	18.6933	612.782	311.168	626.756	310.507	686.328	40.9489	620.714	47.992
	553.843	21.415	576.004	18.3112	612.46	314.841	629.283	317.104	693.644	41.1428	623.151	47.495
	553.854	15.9339	581.994	17.526	622.908	310.019	631.254	310.216	703.237	42.435	625.318	46.9974
	554.025	14.145	574.171	22.6649	623.126	317.713	629.907	313.702	709.62	44.9973	623.929	49.21
	554.12	17.25	573.522	22.5244	627.764	309.644	634.732	315.15	711.73	50.1438	623.598	48.2351
	554.158	21.8905	577.261	21.4296	633.626	310.934	639.555	317.324	716.253	46.59	629.776	49.9887
	554.175	19.34	582.091	23.7599	639.033	310.416	637.477	314.978	720.012	46.4665	634.259	53.4215
	554.32	21.2239	579.449	22.0614	636.318	313.634	646.929	313.898	724.599	47.8275	641.792	54.2542
	554.959	17.7273	579.758	20.6953	635.644	315.138	645.028	313.984	746.075	47.201	657.909	55.7492
	554.982	22.4704	584.705	22.7521	639.388	315.369	646.933	315.675	751.749	46.8204	667.695	53.5566
	555.52	21.153	581.472	23.3746	640.994	313.477	646.977	314.74	759.825	45.6847	670.087	53.6912
	555.826	23.8388	581.752	21.4792	646.45	312.773	655.507	316.641	777.14	47.8556	687.768	53.5399
	556.074	22.2266	585.354	20.9823	646.309	312.922	657.638	315.788	781.362	50.3306	690.1	56.0644
	556.271	25.5481	581.799	25.6579	647.037	313.133	659.795	317.692	785.557	45.9268	693.976	54.2685
	556.429	22.6914	592.701	24.8641	650.9	314.82	659.985	317.722	788.321	50.1718	701.472	61.3827
	556.504	23.0988	590.4	28.2998	651.642	319.2	673.139	316.009	550.998	51.203	705.389	55.9306
	556.594	27.7301	592.132	24.4242	652.49	313.605	672.942	321.225	550.75	54.2546	712.791	57.8262
	556.613	25.2708	595.03	25.5931	657.869	317.986	678.375	317.257	553.732	53.4021	722.188	61.0284
	556.934	24.2937	594.467	26.1565	657.011	316.02	679.408	317.351	556.661	54.6005	737.272	59.2425
	557.357	24.8557	610.802	25.7224	660.734	322.789	681.691	318.234	564.634	55.7902	756.766	61.3218
	557.52	26.4001	602.482	24.3976	658.208	317.69	683.676	317.848	566.958	56.6662	789.685	59.9665
	557.865	22.5961	606	26.4227	660.86	318.687	684.988	320.049	568.307	62.1569	790.947	59.0991
	558.16	24.569	604.467	27.2396	662.341	322.18	691.993	319.8	571.269	56.8654	553.099	61.7782
	558.165	23.5792	605.238	27.0995	666.264	322.01	696.634	317.988	571.16	55.5808	552.554	62.8013
	558.274	21.4314	605.258	27.0316	673.077	319.636	704.806	320.784	581.225	57.7211	552.949	60.2157
	558.472	21.584	606.665	30.3342	673.248	322.779	706.223	319.898	577.669	58.848	556.726	66.2884
	559.024	24.495	618.648	24.8531	674.619	323.474	707.681	319.773	580.505	59.4699	559.153	62.5066
	559.086	23.1849	617.076	24.84	673.139	320.598	716.991	325.306	581.399	60.3388	557.232	65.7549
	559.265	30.7209	620.228	28.6594	675.09	324.425	715.334	320.204	586.388	57.615	560.378	62.2838
	559.322	24.9329	620.36	27.4251	676.241	322.742	719.01	323.048	591.389	60.8843	565.836	65.5672
	559.605	24.5381	625.683	28.3068	678.776	324.213	722.201	320.728	594.942	60.295	562.548	63.3374
	559.832	23.8174	624.784	30.4693	684.052	325.996	725.38	320.015	599.118	62.8798	567.345	62.1523
	559.869	30.6744	626.166	28.635	686.67	324.748	727.003	325.304	604.935	66.1295	568.573	63.8605
	560.099	25.4916	626	32.0711	685.412	325.236	731.707	323.127	607.536	60.26	571.409	68.2583
	560.264	27.3792	644.932	33.878	688.617	323.785	735.479	325.642	606.683	63.9798	580.528	64.8861
	560.462	26.3858	635.817	34.175	695.957	326.321	741.407	324.085	614.578	61.695	573.88	68.0641
	560.939	25.2213	638.723	30.608	693.722	324.312	744.279	321.085	615.144	64.837	572.261	67.0269
	561.108	28.3884	644.496	30.705	701.678	326.89	756.802	326.112	618.008	62.6678	579.725	73.3833
	561.357	27.8196	649.712	33.284	702.965	327.696	761.806	324.182	622.336	63.9142	579.743	69.8065
	561.737	29.6816	650.057	32.8125	702.361	326.885	763.578	323.246	629.454	64.5754	582.308	72.3615
	561.916	33.3748	650.66	33.9065	705.072	327.49	766.459	325.639	632.214	68.3112	589.408	68.3073
	562.213	28.7155	649.922	36.0355	710.331	332.153	785.844	326.709	643.971	63.8963	583.307	73.4508
	562.334	34.6032	659.453	34.8642	709.153	328.108	789.287	325.966	646.708	63.6951	589.48	75.7564
	562.745	31.6714	662.349	39.0269	712.24	326.771	792.139	327.55	663.341	67.6371	603.677	78.0344
	562.979	32.8966	667.327	36.2781	716.695	327.854	799.736	329.619	674.246	68.7476	599.614	74.6149
	563.08	33.4526	667.324	36.4714	712.944	329.601	805.666	331.517	685.875	68.9011	602.029	73.8089
	563.095	32.5359	678.62	40.6071	718.116	330.389	816.732	328.44	689.831	69.9937	617.818	73.9253
	563.333	37.405	555.589	39.8296	721.479	327.181	818.693	329.387	693.039	69.2629	617.358	76.3717
	563.367	34.0479	553.051	41.9991	728.851	332.212	814.722	332.145	702.838	69.0539	619.501	74.5764
	563.9	35.4664	551.418	40.3562	729.02	332.749	827.64	330.964	710.108	72.105	618.269	74.4613
	564.249	35.7168	550.865	40.622	732.934	329.645	552.218	333.724	719.24	70.9141	620.285	77.3473
	564.462	34.2572	556.061	41.1221	735.592	333.111	551.936	338.269	726.37	70.173	632.604	77.0424
	564.536	42.2063	554.974	42.2497	733.798	329.917	553.693	336.904	786.63	71.8995	631.502	79.343
	564.632	35.8743	559.648	43.6949	737.699	332.764	559.554	338.629	840.207	72.2939	633.841	77.4594
	564.97	37.3211	553.819	45.6163	738.654	329.993	558.811	333.948	842.462	75.1983	638.392	79.9369
	565.183	35.2227	556.113	47.3439	742.948	332.431	557.126	336.103	555.829	76.0814	639.785	81.8968
	565.377	37.145	564.339	41.958	750.254	329.975	562.353	334.203	560.144	72.795	653.918	80.4939
	565.434	34.493	559.377	41.7511	755.214	333.776	562.797	334.841	560.827	73.9407	653	82.6859
	565.731	39.8231	568.28	46.2986	761.318	332.976	570.752	332.954	560.09	78.0126	657.588	80.5533
	565.917	35.88	561.561	44.1142	761.064	334.526	576.003	333.497	565.754	78.127	662.494	79.1686
	566.569	42.7209	568.132	41.6803	765.318	333.538	578.328	335.251	572.562	76.5707	673.646	81.6787
	566.875	37.277	561.051	44.8225	769.007	336.413	587.06	335.776	584.031	79.8222	677.055	86.3053
	567.053	48.8825	563.413	50.8113	766.842	332.892	586.033	335.494	583.274	78.7137	684.543	80.385
	567.157	44.5588	564.517	44.6189	772.397	334.388	594.563	335.618	592.372	77.4237	687.605	80.4016
	567.536	38.9769	570.382	43.5954	774.71	338.68	598.519	340.436	598.689	85.6559	696.624	83.2582
	568.524	41.4274	571.744	46.7835	791.712	336.18	609.51	344.512	596.648	85.3865	698.376	87.9095
	568.804	43.125	581.022	46.2361	801.893	336.072	608.971	340.804	601.867	79.9814	699.065	81.765
	569.06	46.0009	585.187	48.3131	805.115	337.297	614.044	342.707	602.655	84.7777	700.98	88.1565
	569.405	43.7931	579.029	47.776	816.875	336.449	618.006	338.106	607.058	82.9555	710.896	90.0669
	569.791	40.7383	585.867	47.0172	837.357	337.938	621.596	340.446	607.855	83.9691	715.46	87.9326
	570.436	46.7097	585.306	44.7905	839.38	334.868	622.767	341.082	613.981	81.075	728.167	89.3754
	570.493	40.7315	586.564	49.0346	847.699	337.419	623.043	344.431	618.159	82.0479	726.789	89.4358
	570.981	42.8014	588.411	51.0611	997.112	338.677	623.023	339.335	621.514	80.73	736.99	87.0632
	571.032	41.4	596.41	48.0506	550.033	336.851	625.276	340.686	620.283	85.0011	738.491	87.6684
	571.24	43.3468	598.504	49.9551	552.913	339.485	627.762	338.626	622.204	84.4948	742.136	91.9695
	571.388	43.373	597.225	51.8498	556.9	337.065	626.648	339.417	625.158	82.4253	745.558	95.0156
	571.516	47.8276	599.704	58.5958	554.582	337.145	625.499	344.895	627.96	83.3976	761.268	90.873
	571.662	47.8138	599.075	49.9172	558.862	339.681	630.019	339.642	632.394	87.3679	766.545	95.4034
	571.933	51.3782	600.778	57.312	558.918	338.888	638.903	339.182	638.71	83.1561	767.436	93.0931
	572.192	46.5274	600.316	50.4034	559.774	342.358	641.046	340.17	638.011	84.9698	768.253	95.4005
	572.414	45.195	607.597	52.632	561.176	340.452	640.156	341.216	639.193	82.9725	770.769	95.5687
	572.435	50.6512	609.51	53.0598	563.56	339.943	641.355	341.817	650.425	85.905	789.486	96.9518
	573.618	47.4142	619.616	53.3619	563.088	342.955	646.104	345.087	651.505	86.5807	791.952	100.319
	573.811	47.955	617.764	58.3276	560.521	341.637	648.898	344.455	652.326	87.7528	800.712	97.1002
	574.024	48.5013	617.382	53.1947	561.423	342.517	645.939	345.741	659.051	86.7011	828.029	96.0651
	574.033	52.7548	615.501	54.1204	562.504	345.522	645.441	342.24	669.543	89.1932	828.982	100.127
	574.425	50.1195	621.81	52.5602	563.282	343.299	649.563	344.508	670.453	89.6976	838.844	96.0184
	574.785	50.1896	623.544	54.3197	563.207	345.153	656.614	343.211	674.038	87.6557	920.96	101.536
	575.163	51.2416	625.077	54.9478	564.652	348.08	667.316	344.573	677.617	87.8792	553.099	103.938
	575.227	53.8351	628.139	52.5642	567.641	348.085	667.91	344.124	677.257	87.9582	560.13	99.1849
	575.467	50.6628	637.466	58.2053	575.383	347.25	673.906	343.62	681.921	93.9989	558.061	98.2539
	575.643	50.1055	636.446	56.5154	573.735	348.369	679.844	345.824	685.957	90.3313	557.274	100.172
	576.111	55.1387	645.537	60.0639	575.182	344.951	679.674	348.806	696.249	89.9823	566.791	98.5373
	576.318	50.114	646.832	62.5934	575.574	345.9	698.518	349.477	709.591	88.6157	561.469	101.87
	576.78	54.0664	653.039	58.0709	577.425	347.575	698.785	351.146	725.168	95.0909	570.579	97.8394
	577.42	52.3775	664.501	59.7001	582.063	351.346	705.499	353.447	755.182	89.1441	576.307	100.695
	577.644	54.335	668.557	59.5017	580.995	350.17	707.324	351.175	785.117	89.8479	584.002	99.075
	579.167	53.9069	681.7	61.9695	582.399	345.86	708.131	348.669	929.907	95.0071	580.903	101.202
	579.429	55.198	551.078	63.1741	580.967	348.339	710.577	353.084	951.713	94.5473	582.622	102.511
	580.252	58.302	550.811	60.3142	583.111	352.966	712.785	348.777	948.06	94.6742	588.774	100.116
	580.266	54.1133	551.471	61.0695	587.043	345.922	715.37	349.972	954.68	93.5216	590.019	103.967
	580.563	58.9578	552.263	60.6337	586.678	349.165	719.636	351.293	954.526	94.8438	598.252	100.634
	580.618	60.305	552.145	61.9196	585.485	351.548	734.282	351.716	949.44	92.805	617.599	101.689
	581.095	56.7916	553.822	60.4794	589.299	352.722	733.943	349.303	956.113	93.246	617.576	100.804
	581.139	58.125	551.726	60.0369	586.5	357.161	743.249	352.044	956.976	97.5298	620.172	105.389
	583.317	56.4722	553.296	63.1285	590.785	350.753	742.642	352.455	957.991	95.2428	630.023	104.793
	584.198	63.7617	552.826	61.1127	593.874	350.888	749.198	355.466	989.015	96.5857	623.461	104.986
	584.588	60.8584	552.967	63.6648	592.313	352.966	762.885	353.106	992.475	95.1613	680.339	104.606
	585.862	59.3336	552.972	64.504	597.547	350.85	766.441	354.198	1001.54	100.261	720.474	106.464
	586.149	57.7459	553.943	63.6702	596.701	350.896	775.403	352.69	1006.01	98.7103	560.903	107.84
	587.141	63.6676	554.325	64.6888	601.836	355.856	781.892	353.484	1007.67	99.7547	559.633	105.29
	587.924	59.1709	551.289	66.3315	600.372	356.917	791.112	355.503	1026.21	100.93	562.422	108.878
	588.028	62.6693	553.395	63.765	601.974	354.948	801.341	351.597	1122.22	99.4066	560.919	106.699
	588.13	65.476	553.734	65.4367	599.538	354.376	806.176	357.19	551.561	102.632	560.841	108.727
	588.951	63.6934	550.679	71.7478	604.194	353.958	840.694	354.131	552.179	100.947	561.593	110.16
	589.016	61.4432	552.146	65.7375	606.16	359.396	844.967	354.563	558.206	102.534	562.457	112.133
	589.31	59.7242	552.766	64.0602	606.259	360.8	847.414	352.308	567.177	102.144	562.878	111.217
	589.714	58.6638	554.851	67.7021	610.725	352.967	944.1	357.174	566.188	102.964	561.99	108.644
	589.906	59.2936	554.786	67.2344	619.785	354.68	943.747	357.211	570.738	106.08	567.222	106.563
	590.108	60.0428	555.494	68.3773	614.499	355.678	945.961	355.48	571.515	102.772	566.114	108.947
	590.275	60.6116	554.554	73.5011	617.022	362.478	550.768	354.464	578.717	108.026	563.144	110.62
	590.51	59.823	555.831	68.1154	619.398	354.913	556.838	356.265	579.889	103.349	567.446	114.091
	591.336	61.0313	561.049	66.5319	619.983	358	557.469	354.66	589.127	102.135	572.135	116.714
	591.379	68.2903	554.561	71.5124	622.836	357.702	560.451	357.571	587.937	105.128	569.255	110.548
	591.513	63.7548	554.096	70.3901	621.688	357.612	559.991	359.727	590.407	101.877	571.056	109.927
	592.756	68.1617	555.554	67.8664	622.672	358.679	560.458	360.347	595.326	106.669	573.004	112.331
	595	62.2906	565.802	69.194	624.084	356.501	574.525	359.74	595.001	106.861	572.516	114.798
	595.711	65.2875	554.255	74.138	624.146	357.987	573.481	360.312	611.964	104.48	578.363	112.722
	596.611	66.1783	556.976	74.175	630.865	357.613	585.113	356.087	612.74	107.039	577.076	119.017
	596.784	69.6665	554.249	70.2043	641.175	359.306	587.016	358.676	614.843	103.845	582.057	113.978
	597.283	66.9469	559.75	70.9373	641.49	362.809	586.675	360.093	627.108	108.257	582.88	116.834
	597.55	67.4207	555.782	71.5847	642.918	359.972	594.17	362.01	638.807	106.544	582.347	114.189
	597.702	72.4364	555.237	71.5944	644.533	361.489	596.923	362.152	673.694	108.802	583.636	116.719
	598.725	67.7706	558.99	72.7882	648.036	362.856	604.604	360.858	691.335	109.352	590.633	114.814
	598.985	69.5599	555.728	70.4839	648.288	358.301	609.282	360.412	699.632	111.88	592.463	118.616
	599.473	71.5547	558.241	75.6917	655.52	358.545	613.124	358.529	725.913	110.84	594.195	114.592
	602.084	72.3306	554.512	74.1052	661.845	359.306	615.018	360.353	764.767	110.609	594.768	114.663
	602.731	69.7959	554.545	75.9169	657.117	358.382	616.387	364.212	554.934	111.749	600.175	124.104
	603.203	71.629	558.067	73.6938	658.505	361.042	617.117	361.276	556.891	115.436	596.005	118.153
	603.612	74.0168	552.524	72.8481	661.555	361.647	623.154	360.471	556.156	111.831	597.385	117.706
	606.188	75.7791	553.408	77.4203	664.912	358.238	619.954	364.001	557.32	112.617	604.606	115.216
	607.382	72.8357	558.654	76.4395	673.634	362.737	628.859	363.711	556.717	110.479	606.414	117.483
	608.303	71.0775	559.842	77.2992	668.799	362.137	633.208	364.433	557.399	114.364	609.621	117.286
	609.226	70.6212	566.339	73.899	670.029	359.231	635.439	366.452	558.025	112.619	608.779	118.506
	609.257	72.143	560.902	77.3707	676.104	363.394	636.518	367.755	556.773	115.647	616.766	118.471
	610.359	70.6403	554.433	78.8357	680.064	360.928	645.93	364.195	556.803	115.066	615.028	122.427
	610.549	76.9713	556.613	80.8891	680.369	362.689	647.229	365.485	559.282	112.141	617.29	124.162
	612.338	72.6275	559.338	79.9753	688.794	362.446	648.688	365.5	557.496	115.04	619.319	122.05
	612.45	78.4724	561.083	81.3204	687.228	363.277	657.266	364.453	557.782	112.47	622.477	122.979
	613.104	77.9436	566.515	80.863	693.155	362.257	661.62	366.166	558.669	118.047	624.707	122.916
	613.212	73.3805	570.758	78.5497	691.203	367.184	662.407	366.332	557.967	118.137	628.376	121.476
	617.174	75.4146	570.647	78.8555	691.997	363.448	665.337	365.367	558.385	118.143	628.242	124.335
	618.284	75.937	569.472	80.2371	697.475	366.878	697.878	366.687	557.93	117.988	627.871	121.938
	622.133	83.0047	566.558	82.7892	694.179	366.11	708.928	367.269	558.381	116.78	630.067	122.32
	624.23	78.1702	569.092	81.0811	708.158	366.792	713.412	365.507	558.583	114.995	630.135	122.931
	626.568	83.1994	563.562	85.8881	720.803	366.228	723.841	374.111	558.272	116.813	635.071	126.406
	628.207	80.1874	566.161	79.4667	725.263	368.44	754.785	367.903	558.366	117.271	636.111	128.171
	629.97	79.9541	567.026	85.5675	730.452	368.658	769.759	368.955	558.141	119.438	633.663	125.617
	632.182	76.6115	567.369	81.6253	729.326	373.981	787.773	366.96	557.666	119.907	642.597	125.745
	633.122	83.2432	573.732	84.8474	726.985	370.943	799.28	367.382	564.176	120.8	644.956	126.425
	634.381	79.7819	578.349	84.9516	729.404	369.947	814.249	369.461	558.348	120.389	642.825	128.86
	639.271	77.6984	568.749	80.0295	742.163	368.997	838.955	374.654	560.888	118.105	647.574	124.302
	639.382	77.8338	564.19	82.9089	753.135	370.779	840.662	370.637	559.374	119.644	648.133	129.817
	640.027	78.2499	567.913	81.7326	757.288	370.859	947.792	367.179	558.481	122.112	647.938	130.486
	642.944	80.9264	571.629	85.932	757.84	368.532	554.226	368.238	558.225	122.214	649.256	132.402
	645.372	78.6048	572.167	86.1184	762.35	370.227	555.434	373.92	567.016	117.353	652.137	131.193
	651.687	85.0726	570.042	85.0241	777.436	373.741	553.895	367.955	576.89	120.15	652.139	128.888
	652.882	82.6246	568.711	86.7951	779.902	372.322	561.59	368.695	567.475	120.025	655.402	129.562
	654.777	81.8471	571.066	84.8838	811.905	376.51	572.776	373.964	568.549	121.199	657.614	132.164
	656.663	79.695	570.513	83.0337	835.875	371.374	571.162	368.952	573.348	121.972	662.233	129.733
	656.996	85.4137	572.633	91.8965	836.419	372.405	583.762	372.105	574.027	123.811	665.39	128.196
	658.291	84.8585	574.937	90.692	551.629	375.27	583.557	373.668	582.836	122.928	668.539	132.366
	658.318	86.4906	572.076	94.2715	550.362	377.742	584.656	372.021	580.355	122.787	668.813	134.004
	658.391	88.1404	575.44	90.0144	551.215	372.869	584.871	370.923	575.368	125.395	668.848	130.381
	665.905	86.3861	572.465	86.4257	552.805	375.202	587.311	380.078	584.8	128.097	671.287	129.818
	666.175	90.0379	579.268	90.2214	562.255	374.835	586.243	370.889	576.437	124.095	674.778	132.164
	674.13	90.2447	579.727	93.4221	554.707	379.248	590.204	372.903	582.896	125.084	677.803	135.619
	689.655	83.7613	585.167	90.3796	564.846	374.861	592.41	373.418	583.888	126.257	677.713	132.03
	754.878	93.4453	583.791	89.3347	557.503	378.079	591.149	374.8	580.065	125.25	674.543	133.78
	759.591	85.9292	580.579	94.659	555.596	379.389	592.45	374.926	584.462	125.073	680.465	132.888
	1363.74	87.5742	583.737	96.3451	563.827	377.381	593.265	376.091	585.317	129.83	677.914	137.508
	1372.22	88.9222	587.21	90.3118	559.412	375.214	595.501	375.494	586.833	134.521	680.096	133.942
		90.2968	582.424	95.0966	563.529	377.108	603.134	374.038	583.989	131.917	681.803	134.957
		94.0067	588.036	93.4564	569.579	380.537	601.827	373.341	586.504	129.995	681.666	133.578
		89.032	583.097	91.452	567.442	377.444	604.427	377.577	587.963	130.141	682.982	138.483
		90.797	580.365	96.1047	571.973	377.517	603.973	376.594	594.901	126.615	683.291	136.185
		91.1813	587.033	91.6214	570.53	375.448	609.975	375.664	595.514	129.141	687.53	136.496
		89.0769	594.149	92.9718	569.694	383.741	610.26	377.029	590.469	130.223	691.741	136.812
		87.3349	587.338	94.9227	571.798	380.45	617.009	379.142	592.524	129.043	693.56	137.201
		91.8823	586.214	94.1032	570.255	378.529	617.696	382.672	599.304	131.876	699.496	136.262
		91.6788	590.895	99.0345	574.744	377.234	615.876	380.614	594.411	132.529	696.178	137.203
		93.6786	593.876	97.8356	572.543	379.135	624.618	376.565	594.457	132.726	698.598	140.21
		91.1636	587.402	97.6742	574.574	385.104	628.744	381.365	603.883	131.002	702.696	141.127
		94.6992	587.314	95.7627	575.252	380.356	624.218	381.105	598.464	131.075	702.205	138.016
		91.381	592.691	94.7825	577.624	383.26	623.102	379.258	599.424	130.887	703.345	139.331
		94.797	589.805	96.1176	578.203	386.631	630.484	381.732	600.8	133.477	705.205	140.816
		92.5463	591.017	96.8538	577.085	382.362	629.876	381.388	599.244	135.217	703.601	145.172
		99.7968	595.262	99.9266	580.325	381.91	629.441	381.989	596.045	134.628	708.853	143.844
		96.4303	590.528	98.9882	580.818	380.859	628.626	382.744	599.13	134.407	710.383	141.676
		95.6225	593.69	101.665	585.44	378.071	636.165	380.353	604.282	136.317	712.498	142.919
		98.555	591.935	104.086	584.302	378.102	635.805	382.527	606.369	135.877	713.51	143.531
		96.9342	600.754	100.924	582.249	380.558	639.144	383.053	606.201	138.135	717.67	147.533
		96.808	596.165	97.5623	582.97	381.949	637.923	381.679	606.17	138.239	715.285	143.797
		95.9065	603.109	101.596	584.362	380.279	639.342	379.022	621.123	140.063	716.657	143.727
		96.4401	604.929	105.635	586.222	382.577	644.814	387.085	614.981	135.768	715.419	148.685
		96.167	597.698	102.21	591.301	385.568	651.955	381.016	612.408	137.86	719.423	145.807
		101.311	603.016	97.5857	593.532	383.252	649.959	382.993	609.189	144.323	718.971	146.404
		96.945	602.926	101.26	599.179	386.176	650.988	381.013	613.641	139.391	723.009	145.352
		101.026	604.815	104.006	591.67	383.924	654.159	382.233	613.015	140.424	723.888	153.4
		100.357	610.906	103.732	593.559	383.695	659.108	387.66	621.69	137.88	726.482	145.745
		100.639	605.627	103.323	593.038	386.773	661.521	386.904	614.222	142.916	729.344	147.888
		105.888	604.133	102.308	593.983	386.58	664.835	385.925	617.609	139.862	733.522	146.301
		102.686	612.314	102.407	591.158	385.608	668.156	384.387	620.859	138.968	732.666	148.741
		103.09	612.664	103.718	594.648	388.812	671.981	385.11	619.431	139.11	734.05	151.711
		104.225	609.424	105.945	595.558	389.426	671.41	384.201	628.135	139.004	733.491	148.409
		104.754	606.543	105.304	602.389	388.01	677.892	387.01	622.87	144.86	736.935	148.155
		105.118	611.823	105.593	607.013	389.205	678.418	387.691	627.23	138.828	737.143	148.38
		100.459	612.859	110.243	602.857	384.675	679.82	388.391	625.149	142.283	737.895	151.975
		103.484	612.944	105.628	602.025	385.577	685.829	388.815	621.949	145.93	736.408	153.001
		104.948	616.06	110.161	598.755	390.38	685.489	386.866	625.658	139.865	737.642	151.631
		102.622	613.001	105.807	601.005	387.243	687.19	389.017	627.19	142.111	740.659	149.964
		103.135	616.168	106.935	603.185	391.704	701.388	387.429	629.923	145.089	738.272	152.181
		110.893	614.997	104.514	607.664	388.875	705.802	386.738	626.48	146.478	741.372	151.908
		105.463	618.255	111.269	605.105	389.511	707.306	388.501	633.815	144.822	743.557	153.077
		104.325	621.009	107.7	608.073	390.693	712.376	385.99	630.669	145.052	745.357	151.98
		104.108	625.583	107.992	609.061	390.546	720.257	389.652	630.756	142.094	745.236	150.577
		103.155	623.793	106.868	610.872	391.855	723.244	388.805	631.813	144.733	747.539	152.81
		106.205	621.278	115.204	609.804	389.185	734.665	387.346	636.989	141.105	746.198	153.047
		103.034	619.072	109.612	613.203	393.404	735.555	388.298	636.942	147.933	749.158	154.823
		106.29	620.322	113.565	615.068	394.54	744.486	386.296	634.191	144.729	753.005	155.489
		104.616	623.227	107.504	614.033	391.279	743.005	391.427	636.166	143.527	750.119	153.292
		107.125	623.866	113.707	621.566	390.982	749.864	389.505	639.544	147.009	757.106	160.083
		104.462	630.483	109.371	619.482	392.876	753.013	394.927	643.9	145.05	751.399	154.215
		107.117	623.788	110.489	620.978	398.107	754.12	390.369	644.958	152.148	756.375	156.156
		105.784	625.144	111.807	629.734	391.255	758.122	390.597	645.504	143.227	761.891	155.126
		104.918	632.115	113.032	623.277	392.3	764.08	394.208	643.084	142.485	764.79	154.905
		108.271	626.86	113.081	625.63	394.77	763.623	393.006	645.198	143.432	765.757	157.43
		105.184	631.475	108.859	628.864	397.419	772.244	391.221	644.701	146.103	766.049	163.116
		109.919	643.97	111.818	628.312	395.215	773.468	390.336	647.283	147.028	766.618	158.651
		108.606	631.335	112.972	629.74	398.041	775.013	393.967	652.19	149.516	769.451	159.022
		109.577	630.27	110.207	630.408	397.683	779.822	396.159	652.93	149.779	765.995	158.266
		111.376	633.847	113.899	631.156	397.432	777.485	394.749	649.217	147.06	772.461	157.372
		110.696	634.363	111.041	630.375	396.169	792.056	398.397	654.095	147.858	773.514	159.228
		112.412	633.287	112.945	636.088	394.83	789.587	401.016	647.277	151.315	773.303	160.954
		109.703	636.642	116.75	632.516	396.474	792.482	395.893	652.764	146.648	776.391	158.972
		110.941	636.317	117.688	635.23	400.966	808.036	396.543	657.356	151.731	777.17	158.678
		114.665	637.79	116.596	644.506	396.792	812.514	394.061	665.793	147.315	779.47	159.597
		112.107	643.406	116.786	644.701	398.982	812.66	397.839	656.254	148.695	782.106	161.334
		115.744	641.859	116.761	642.265	395.456	825.896	395.931	657.024	149.087	781.265	161.93
		112.138	641.402	121.264	643.582	396.243	829.71	397.074	656.36	151.196	784.978	161.486
		113.978	644.149	118.174	641.93	395.058	834.284	396.473	658.456	149.494	788.021	159.024
		123.26	648.148	117.527	641.881	397.677	841.765	396.077	656.816	151.901	786.554	162.646
		118.346	652.221	117.95	646.857	399.346	559.426	397.322	673.803	153.675	789.165	164.502
		113.197	652.14	121.024	658.689	398.616	559.932	394.909	662.127	155.821	788.532	164.307
		117.724	651.833	121.912	646.305	397.86	559.57	397.731	662.467	154.617	788.279	163.173
		124.092	651.606	117.562	647.792	397.984	557.465	401.18	668.15	153.084	792.364	162.622
		118.174	651.196	124.008	645.1	399.447	554.393	396.703	663.167	152.576	794.762	164.966
		117.87	657.645	121.957	646.713	400.486	556.219	401.558	662.679	153.077	797.353	161.184
		115.178	662.551	123.247	649.295	406.3	555.959	396.024	667.391	152.05	800.225	165.341
		116.719	666.189	122.058	647.932	402.809	557.627	400.917	666.899	161.022	800.217	164.913
		119.415	656.596	124.935	647.102	407.673	556.092	399.44	666.974	154.215	800.917	164.197
		117.504	659.674	122.019	653.109	402.828	556.887	399.178	667.935	152.022	804.573	167.227
		119.576	657.59	121.906	655.519	402.143	556.621	400.771	678.485	155.609	801.765	166.508
		118.616	657.769	137.213	659.755	406.314	555.817	399.165	674.798	155.368	803.927	165.538
		116.996	663.855	125.149	659.279	404.72	559.351	401.764	670.582	153.697	805.201	166.423
		121.607	661.243	125.161	662.31	402.766	566.449	400.41	675.946	156.542	802.826	170.829
		120.666	661.727	123.418	661.166	404.614	557.608	402.247	680.299	157.181	804.059	167.066
		116.986	668.663	127.429	668.573	402.43	556.417	400.404	678.122	157.427	806.614	170.02
		121.939	671.087	125.097	668.69	403.726	567.648	402.019	679.598	158.406	805.36	176.476
		118.608	671.329	127.908	666.351	404.417	567.702	401.537	682.707	157.324	807.815	168.577
		120.362	674.306	131.275	668.893	402.552	576.177	404.805	683.117	156.137	808.023	169.17
		124.734	673.108	129.032	668.384	406.575	569.324	400.919	683.821	161.106	811.482	172.53
		122.391	670.443	128.556	669.847	403.507	572.637	403.326	694.744	161.154	816.533	169.075
		122.083	674.086	131.012	675.526	404.49	571.808	405.47	684.138	163.254	814.045	171.018
		124.8	674.885	129.03	671.995	406.014	576.467	404.728	688.477	163.156	816.677	174.306
		125.959	675.282	126.573	674.827	413.817	574.686	403.873	683.346	161.499	822.9	171.794
		122.663	680.703	129.746	677.17	411.088	583.556	401.945	684.354	162.668	827.334	173.634
		122.728	680.707	133.474	678.615	407.912	580.085	407.839	687.769	162.073	819.336	172.626
		124.096	689.237	127.82	679.902	406.329	576.917	405.684	690.223	160.195	820.846	173.793
		124.452	685.644	128.054	682.411	410.148	576.275	407.254	689.976	161.894	821.844	175.448
		128.43	688.054	130.379	680.679	407.635	577.437	408.316	691.051	163.01	826.142	176.745
		128.168	688.982	131.333	684.104	407.752	578.647	407.251	691.201	161.854	825.046	177.544
		126.146	689.204	133.106	681.226	409.313	576.831	408.464	689.589	169.466	827.209	175.991
		126.057	691.903	134.045	683.047	408.552	580.626	407.654	690.512	168.158	824.096	175.458
		124.398	699.1	128.878	685.227	409.727	582.145	411.677	694.129	162.467	828.192	176.172
		125.151	690.042	128.03	689.573	409.175	582.894	408.177	702.699	170.902	829.287	174.924
		126.009	689.597	133.744	695.826	407.609	581.884	410.024	700.444	164.565	829.898	180.688
		128.994	689.504	131.832	690.471	410.61	577.893	409.504	704.842	166.546	831.786	174.1
		127.915	693.312	135.227	686.293	409.988	580.446	409.823	705.637	163.928	836.24	178.24
		126.76	700.639	131.104	689.362	413.155	583.82	408.482	703.187	166.819	830.884	178.819
		128.83	695.489	137.121	691.218	410.533	581.665	409.606	708.028	176.543	836.755	177.555
		128.072	700.078	138.312	689.514	409.94	584.004	412.648	703.032	169.748	838.763	176.567
		130.857	705.701	136.458	698.081	411.194	583.375	409.483	706.249	168.79	839.858	178.878
		130.123	706.785	134.477	697.327	415.014	588.941	407.215	705.635	173.687	844.288	178.355
		132.107	715.596	133.981	698.339	411.78	587.804	413.786	708.951	169.028	853.023	179.278
		130.349	712.611	139.122	699.543	410.421	586.909	408.999	705.482	170.238	854.461	180.414
		132.823	715.115	134.676	699.976	410.346	593.576	408.036	707.641	172.548	856.044	179.256
		131.179	713.843	134.977	703.442	411.209	592.909	411.348	710.136	170.605	854.147	181.278
		133.049	718.235	143.537	706.841	413.368	594.486	411.866	707.443	178.294	860.491	183.365
		133.249	718.849	138.573	709.778	416.186	593.76	413.749	714.04	172.458	866.14	182.642
		129.615	730.445	134.706	714.338	413.919	596.852	410.681	709.677	171.68	885.193	182.592
		130.077	730.381	139.105	726.17	415.223	597.691	413.551	711.78	173.56	889.008	180.518
		134.892	732.602	136.756	720.12	417.489	595.24	411.535	714.065	175.208	915.598	186.341
		133.511	735.244	138.334	725.657	415.883	596.089	410.45	713.322	172.47	944.069	183.397
		136.109	739.281	143.832	720.13	416.743	596.353	414.47	719.909	170.069	971.005	185.51
		133.975	763.507	146.237	724.184	417.777	597.881	416.347	718.663	173.557	970.72	182.367
		135.507	755.498	139.479	728.688	413.624	602.435	418.334	718.175	173.241	970.76	185.169
		133.066	758.434	139.046	726.167	416.072	603.705	413.135	721.584	171.336	978.146	181.787
		135.609	773.544	142.638	738.921	415.139	603.48	416.312	725.059	176.083	969.663	189.651
		136.123	771.193	142.215	741.366	416.906	604.924	413.597	726.634	174.215	976.658	185.166
		135.143	776.562	140.83	747.01	415.46	606.31	415.023	731.11	172.875	977.897	188.974
		139.774	785.05	140.352	753.167	418.572	606.325	415.631	731.032	173.787	978.222	187.454
		136.09	794.708	141.202	759.242	417.93	608.074	417.699	730.861	174.805	977.681	186.143
		137.012	812.216	142.316	760.288	415.947	607.871	417.218	733.507	172.226	980.943	186.307
		140.621	827.986	140.851	762.094	422.184	608.925	416.707	728.03	174.435	983.213	188.769
		140.882	830.497	141.559	763.197	423.062	612.709	419.44	731.493	176.221	984.505	189.335
		139.62	568.656	147.877	763.193	419.524	614.072	417.867	734.22	177.015	986.21	189.422
		143.053	569.335	142.105	778.63	420.922	615.687	417.751	732.972	176.257	988.539	192.017
		142.29	573.861	144.503	777.464	421.071	617.112	419.696	730.181	177.328	989.784	189.397
		143.555	571.459	143.661	781.071	419.253	613.803	418.375	735.82	181.018	992.135	187.781
		141.493	570.385	141.615	787.106	421.275	613.772	418.894	730.943	175.901	991.548	194.102
		138.767	569.952	144.48	785.888	421.685	614.644	421.024	735.937	176.128	995.467	192.81
		144.72	569.586	146.208	791.452	421.638	617.658	427.266	736.417	180.216	996.523	190.78
		144.45	569.022	144.555	801.234	422.205	619.585	427.618	737.732	178.406	1001.14	193.139
		140.406	570.921	145.047	826.382	424.336	616.428	427.019	735	175.858	1003.59	192.181
		145.177	576.942	146.908	830.333	421.631	617.027	427.151	733.671	176.64	1005.42	191.505
		140.313	573.097	146.859	838.695	424.849	622.556	427.829	742.046	184.119	1006.25	189.788
		145.528	572.075	149.455	838.005	423.794	622.575	428.245	735.881	179.481	1009.13	194.445
		142.408	573.93	145.386	551	425.834	624.646	427.8	739.062	181.656	1013.93	193.334
		142.98	573.48	146.52	551.637	426.549	625.041	440.952	737.744	178.365	1019.57	194.685
		148.784	570.945	148.462	552.428	423.224	623.288	441.886	740.089	178.537	1013.9	195.48
		142.455	574.178	147.264	555.179	425.815	626.044	443.915	743.916	179.659	1015.81	195.821
		146.101	575.847	150.608	555.008	426.409	630.66	445.47	742.257	184.544	1018.75	201.066
		143.766	571.538	150.491	555.039	425.257	626.957	442.98	738.662	182.596	1025.88	197.623
		143.448	572.528	149.082	559.514	446.304	628.734	446.883	739.958	183.013	1020.74	198.668
		145.583	574.002	149.604	564.016	448.204	637.256	446.532	740.609	190.954	1025.69	199.189
		144.128	572.359	149.597	563.723	449.281	630.572	457.047	741.813	184.196	1027.72	199.709
		146.636	574.459	152.394	564.935	449.67	633.939	448.419	742.864	181.746	1032.09	195.435
		145.28	576.188	153.38	566.664	449.28	627.152	450.543	745.936	181.092	1040.25	195.375
		146.829	572.781	151.015	564.165	452.6	635.102	452.287	754.166	183.898	1037.45	200.345
		158.202	577.209	152.364	570.416	451.698	631.687	454.084	751.803	184.303	1041.35	198.255
		150.039	580.068	151.135	572.977	450.478	631.078	455.055	749.591	187.376	1041.51	200.18
		149.475	578.133	152.595	574.551	452.576	637.713	455.204	754.112	183.337	1044.74	198.423
		147.701	579.321	151.225	575.541	452.157	636.829	458.505	760.012	183.402	1046.24	197.632
		151.427	577.862	151.267	577.307	460.771	640.12	457.067	760.082	184.125	1041.99	201.423
		154.131	576.099	154.36	578.898	456.391	644.567	461.194	761.462	185.615	1051.37	202.185
		151.523	580.753	150.051	579.184	460.001	639.484	465.242	762.314	185.585	1057.33	205.066
		152.489	579.143	155.434	581.408	462.525	642.368	468.113	764.222	182.85	1055.41	200.351
		148.523	581.039	155.209	584.107	462.974	642.908	466.779	765.818	188.227	1055.19	200.624
		150.55	577.013	155.818	583.183	464.234	645.753	468.648	761.929	183.831	1069.82	198.222
		154.442	578.884	162.352	587.043	470.368	643.971	468.277	766.513	192.956	1072.69	198.513
		152.054	581.972	152.456	584.801	466.487	644.321	468.999	769.965	185.251	1072.81	200.867
		151.973	578.868	162.781	587.208	466.539	650.636	468.37	772.824	187.351	1077.81	205.25
		154.4	583.626	153.708	588.578	469.493	648.551	471.788	773.865	192.966	1076.26	202.684
		152.1	583.195	154.331	589.868	471.211	646.351	472.753	782.05	188.516	1082.57	204.771
		153.287	589.863	160.728	596.239	476.954	644.315	477.897	778.368	188.732	1085.64	202.153
		152.668	586.299	157.725	594.203	472.272	650.09	475.781	777.707	195.57	1093.09	203.548
		153.899	603.594	155.979	597.453	475.538	649.122	475.253	783.421	187.048	1097.68	202.488
		153.832	618.166	154.4	597.264	477.469	651.221	475.418	782.888	188.564	1098.29	205.574
		155.418	608.964	157.754	605.334	482.446	650.256	477.376	789.999	189.423	1098.69	203.098
		160.974	618.678	156.14	604.262	479.871	651.015	477.118	785.99	187.389	1098.88	202.493
		161.597	650.625	157.997	608.268	481.161	653.03	480.726	788.587	189.604	1112.04	205.8
		154.201		166.343	606.286	481.753	654.897	479.742	785.846	189.863	1127	204.749
		155.967		161.369	608.097	483.01	658.489	482.212	786.509	187.401	1139.67	204.278
		158.002		159.881	608.389	479.926	658.166	483.185	789.149	189.742	1151.2	207.015
		153.999		161.521	607.305	485.313	665.538	482.935	790.218	190.775	1151.03	203.435
		153.919		164.283	609.813	483.69	663.872	483.698	797.185	187.616	1159.12	207.017
		157.539		163.208	612.207	488.882	666.511	485.929	796.846	190.495	1198.01	210.184
		156.462		164.201	613.158	487.578	662.128	488.461	798.807	189.262	1202.05	205.315
		157.094		163.763	611.39	485.397	670.761	492.265	799.298	192.888	1205.49	208.185
		155.601		161.765	613.279	487.481	666.256	493.507	798.694	191.609	1204.69	206.619
		156.62		162.085	618.506	486.012	667.845	491.556	805.572	192.465	1204.47	209.046
		157.777		159.676	616.965	486.958	672.368	495.566	800.855	191.761	1216.57	205.433
		160.392		161.361	620.702	489.393	672.713	496.036	797.234	195.263	1219.96	206.67
		160.887		164.021	628.988	491.135	671.642	497.445	803.844	194.022	1220.38	210.319
		160.303		161.147	626.556	488.576	674.056	497.6	809.175	193.067	1244.32	209.193
		161.876		163.233	633.452	489.21	675.364	498.558	816.355	193.613	1251.8	210.497
		159.477		165.376	631.296	490.868	678.354	500.57	818.291	194.551	1255.15	209.469
		163.896		164.9	632.919	490.965	683.65	503.261	823.754	193.069	1288.14	215.475
		158.684		164.917	634.738	493.847	677.806	502.739	829.234	193.91	1298.83	209.415
		163.432		166.134	635.47	489.649	679.957	503.723	829.723	195.717	1329.72	209.789
		160.971		162.364	635.801	495.404	681.235	507.154	830.853	196.653	550.393	208.491
		162.888		166.797	645.649	494.719	686.426	506.318	832.101	195.437	552.237	209.236
		161.439		165.365	646.413	493.515	682.447	503.982	833.278	199.908	554.543	211.432
		163.673		165.524	647.795	493.651	688.492	515.306	836.865	196.032	567.254	211.48
		161.865		166.715	646.807	495.451	693.439	510.795	840.622	194.965	567.422	213.18
		160.681		166.748	649.284	495.178	693.002	510.589	840.902	196.562	571.125	212.199
		165.403		165.179	646.947	497.769	691.731	512.2	844.868	196.402	569.613	214.137
		161.527		165.58	660.424	500.31	691.347	512.463	844.156	198.585	570.099	212.928
		166.967		166.646	654.465	498.725	697.477	517.411	856.173	197.299	567.09	211.753
		161.356		168.893	654.329	500.539	697.901	518.674	851.176	198.506	570.271	217.198
		166.424		165.016	657.025	500.349	703.825	515.695	855.424	196.132	569.216	215.654
		162.216		181.713	661.203	502.1	704.305	520.942	853.837	197.55	568.095	214.627
		163.295		166.29	662.17	503.355	704.29	519.752	862.612	199.15	570.603	219.488
		163.348		166.231	660.607	507.712	705.624	519.252	862.781	198.416	569.871	226.523
		168.391		169.779	666.498	507.989	714.607	520.356	862.874	208.755	574.139	218.129
		168.205		168.619	668.614	506.926	704.514	520.104	864.471	204.355	569.017	220.075
		168.602		168.501	673.715	507.971	710.808	520.552	863.911	199.515	571.359	219.441
		165.733		174.063	667.308	508.854	709.476	523.356	863.815	200.859	567.117	221.021
		165.767		173.693	676.507	514.632	713.752	524.518	863.91	201.495	571.524	222.299
		169.02		170.344	672.171	513.912	715.385	525.231	863.896	201.607	572.183	222.313
		166.31		169.552	678.936	510.707	714.988	525.958	864.575	206.516	570.098	221.476
		166.719		172.794	681.86	512.707	714.618	525.15	864.583	207.638	571.32	220.478
		169.901		171.872	689.972	513.612	717.375	526.048	864.262	203.511	573.508	222.958
		170.603		170.44	684.265	517.817	722.906	532.968	864.492	203.072	572.416	224.7
		170.417		169.531	694.425	519.021	718.944	527.436	863.946	201.905	570.214	224.681
		167.609		170.66	696.725	517.302	725.78	529.854	864.696	207.45	570.612	224.507
		167.298		172.297	702.361	521.368	731.597	531.681	899.079	208.115	570.2	226.42
		166.66		176.48	699.854	521.052	729.044	541.673	965.723	205.444	571.854	223.353
		171.44		170.857	700.625	521.642	737.373	543.244	555.557	209.481	569.633	224.632
		170.503		174.561	704.422	524.785	736.374	544.478	555.257	211.634	575.758	225.743
		168.551		174.263	708.648	523.63	731.502	544.517	555.367	204.483	574.436	225.541
		170.399		175.512	711.024	522.522	732.742	545.261	555.083	208.65	576.399	224.176
		167.427		176.161	711.075	520.881	736.058	545.841	555.558	204.954	582.011	224.743
		169.123		176.53	713.949	523.024	738.036	547.171	555.02	211.524	574.235	229.251
		173.044		179.758	719.651	525.482	745.039	546.878	554.8	205.551	575.246	224.173
		173.752		177.261	716.817	522.513	744.831	546.855	554.519	206.935	574.859	226.505
		173.069		178.661	724.157	526.532	748.12	546.539	555.284	206.705	577.644	226.77
		173.041		175.613	728.149	527.988	747.513	545.378	554.461	208.166	578.877	228.04
		176.118		178.482	729.133	524.814	747.335	547.044	554.525	210.005	579.321	225.398
		175.9		177.755	729.314	529.144	751.997	546.35	555.24	208.435	581.237	226.893
		173.933		186.972	733.788	530.625	751.658	550.161	555.869	208.353	584.495	227.34
		174.973		180.639	732.863	533.816	752.939	545.882	555.944	209.794	590.385	228.045
		175.594		178.852	740.018	529.856	754.125	546.755	556.129	214.655	585.634	226.968
		174.983		184.708	739.974	531.453	755.588	548.705	555.45	212.131	586.355	232.693
		175.1		187.684	749.255	529.961	755.686	547.645	555.609	211.86	589.003	228.998
		188.584		179.853	742.72	533.194	754.78	546.734	555.385	209.16	587.181	229.73
		180.738		180.273	755.189	532.032	758.212	548.964	555.653	211.046	584.844	228.887
		176.295		183.56	754.886	533.802	761.777	546.818	555.287	213.729	587.567	229.708
		176.888		182.548	758.917	534.091	761.044	546.991	555.327	217.459	590.673	233.578
		178.06		184.031	757.554	533.093	761.909	548.344	555.856	210.623	588.714	232.25
		178.113		187.629	758.119	534.322	765.745	549.523	555.824	210.924	593.426	237.657
		187.782		181.549	759.456	534.568	765.065	549.513	558.825	213.538	593.962	229.575
		179.231		186.05	761.555	534.555	765.29	549.164	565.139	216.564	594.215	231.422
		182.369		184.523	771.17	535.464	766.254	548.941	570.394	212.181	595.547	234.68
		180.719		191.781	776.11	539.319	768.143	548.533	570.586	213.593	595.045	233.983
		181.468		183.655	782.173	538.721	777.031	547.515	576.398	212.354	596.516	233.112
		181.024		184.026	787.523	544.979	771.687	550.27	573.317	213.885	593.583	232.665
		183.591		187.081	798.831	543.976	771.754	547.86	579.471	214.796	598.278	236.185
		181.455		184.345	790.004	547.599	773.458	549.379	578.845	212.926	597.395	239.197
		180.965		187.105	794.801	548.292	773.352	549.951	586.58	212.457	598.001	236.096
		182.833		186.523	799.625	551.014	775.321	548.838	587.359	213.798	601.414	234.825
		180.711		187.982	802.765	553.738	777.695	547.487	592.894	215.155	602.149	235.107
		182.148		187.292	809.678	556.489	778.929	549.15	592.786	215.778	604.458	234.945
		183.665		189.028	814.439	552.754	781.927	551.768	608.425	213.124	607.073	236.109
		183.125		194.625	829.062	556.842	786.172	548.486	607.269	218.053	602.279	236.703
		182.179		187.817	831.918	556.441	783.558	547.401	626.466	216.184	602.562	237.546
		184.225		192.942	842.313	553.61	786.434	548.862	630.947	221.509	604.022	238.851
		185.141		187.439	842.246	553.431	788.352	553.834	633.345	217.439	607.519	238.389
		182.793		189.31	843.567	555.683	786.747	547.342	641.977	215.807	606.988	237.306
		181.911		191.719	842.528	555.063	792.095	551.053	659.854	217.447	608.232	236.588
		182.38		189.155	842.221	557.849	791.533	547.154	659.328	225.557	605.218	241.011
		188.903		187.236	552.89	555.938	795.271	548.375	673.072	219.456	608.669	239.933
		186.819		191.992	557.399	555.429	789.42	555.182	692.615	219.196	608.776	237.274
		185.012		192.307	558.885	557.316	792.62	551.351	727.174	221.943	609.156	240.156
		190.536		190.357	555.713	553.883	794.378	557.105	736.555	217.125	611.921	243.234
		187.69		190.339	557.499	562.546	795.066	554.999	863.633	220.469	613.04	241.989
		192.589		192.153	555.037	557.122	793.987	560.312	863.417	218.514	612.324	240.21
		190.754		193.355	556.585	559.824	796.554	554.415	863.239	218.452	611.862	243.459
		187.277		192.891	555.499	556.26	796.377	559.258	863.166	218.534	615.102	246.74
		187.226		194.988	554.371	563.009	797.764	555.682	863.57	216.375	614.43	245.565
		185.142		197.044	555.311	559.022	800.051	558.363	864.285	217.243	617.457	242.336
		187.829		196.847	557.052	559.912	802.049	560.327	863.836	216.934	616.877	245.868
		190.965		196.107	556.391	556.172	805.236	565.871	863.479	221.593	621.653	245.438
		192.584		193.688	558.798	560.864	803.303	562.843	963.701	219.011	617.291	247.425
		189.323		199.004	557.054	559.728	810.439	566.221	964.186	219.737	621.054	244.937
		185.155		196.887	555.626	557.924	807.942	569.475	964.253	227.388	626.16	246.731
		194.2		199.325	557.163	559.831	806.465	574.222	964.255	223.405	615.595	249.218
		190.809		196.374	556.715	559.998	810.303	571.021	1054.96	220.339	618.218	246.056
		193.927		197.814	556.591	557.912	812.942	572.29	1056.83	223.187	627.064	246.946
		197.301		198.301	558.023	559.341	811.179	574.674	1064.56	224.218	618.683	245.161
		191.771		203.8	561.178	556.741	814.353	570.127	1064.27	221.515	621.122	247.115
		189.819		197.652	561.768	562.94	814.531	575.993	555.688	222.794	622.725	247.897
		190.889		201.354	558.839	562.167	820.566	579.441	557.938	220.392	622.358	245.648
		189.379		201.786	562.651	557.684	820.945	586.092	555.927	225.036	626.783	246.029
		193.737		198.049	557.558	558.128	819.639	589.677	555.63	225.317	626.53	248.706
		190.942		200.351	558.287	563.754	821.325	588.125	557.659	225.956	630.519	248.574
		190.77		203.709	561.404	566.687	823.744	594.294	554.49	227.866	629.771	246.862
		198.202		207.046	561.049	563.23	822.755	591.305	554.61	225.211	628.844	247.307
		194.372		204.285	563.096	567.54	832.91	590.892	555.869	224.909	628.347	249.638
		193.854		201.871	560.103	564.574	831.435	596.766	558.89	223.316	631.883	248.195
		194.376		203.075	559.767	567.554	847.256	600.536	556.764	223.338	632.696	253.931
		194.038		209.368	559.903	571.864	877.153	602.234	554.31	233.178	634.548	252.346
		197.281		201.766	561.098	569.776	941.199	607.379	555.788	224.907	635.442	250.957
		198.25		204.061	562.626	570.996	943.26	605.569	560.226	227.373	633.078	251.693
		193.75		211.636	560.369	573.145	962.255	606.098	554.893	225.561	634.208	248.954
		195.217		206.521	566.116	573.355	961.983	611.28	554.787	228.88	635.989	252.777
		195.799		206.716	561.93	574.12	962.034	607.545	555.284	227.346	637.155	257.492
		195.069		209.924	565.081	577.512	960.912	618.849	558.294	228.341	634.989	250.608
		198.769		205.215	564.383	575.92	962.492	614.955	559.814	229.364	638.266	252.444
		198.377		203.747	565.366	579.673	963.304	623.604	555.351	236.315	637.948	259.592
		199.391		209.443	565.999	582.074	967.152	620.992	555.105	230.43	639.223	254.879
		195.239		214.372	567.174	584.425	963.021	619.62	555.556	230.16	639.67	255.542
		202.518		210.334	569.677	584.115	965.048	624.928	556.528	230.192	638.84	255.028
		198.732		207.564	569.181	584.325	965.89	627.912	555.67	232.031	639.609	257.248
		201.071		208.764	567.759	587.896	964.918	623.255	561.734	232.387	642.426	254.28
		199.54		210.379	568.751	587.367	960.933	630.171	562.774	233.34	641.59	253.617
		199.73		210.157	570.408	587.941	963.668	632	563.109	232.709	642.309	258.103
		197.556		209.641	576.095	586.552	966.831	632.949	560.051	231.265	646.625	254.932
		199.978		209.357	569.532	588.783	962.357	634.065	562.128	232.222	648.922	258.101
		201.207		209.969	567.928	588.927	962.422	639.654	564.496	235.168	651.39	255.554
		207.14		216.19	571.753	589.872	966.277	644.638	562.35	231.863	651.796	254.62
		199.243		207.28	570.927	594.035	969.094	643.001	573.041	231.904	650.994	260.848
		201.178		209.807	575.789	591.968	965.88	644.471	569.161	234.627	651.361	255.597
		199.318		212.197	571.829	594.722	966.25	649.101	571.822	238.758	651.129	257.374
		201.468		215.019	574.84	597.756	967.907	649.097	567.561	231.085	654.487	256.202
		203.41		212.158	572.414	596.565	967.756	653.941	566.448	231.005	660.738	257.929
		205.123		210.681	574.317	596.253	970.192	652.241	566.721	234.134	654.749	262.21
		201.014		215.834	572.109	595.049	969.812	654.35	570.26	233.712	656.769	258.312
		204.18		213.702	580.879	600.585	967.192	655.028	567.008	234.4	659.793	259.044
		210.24		211.722	580.118	606.249	975.244	657.367	572.234	236.297	657.701	261.206
		202.316		217.406	578.168	603.568	975.401	662.281	570.947	238.593	659.006	258.928
		207.543		211.191	583.506	604.198	977.421	664.512	568.719	234.448	660.858	262.04
		204.624		215.1	579.571	603.229	978.307	667.531	571.52	237.655	659.995	260.79
		205.033		215.692	581.19	609.176	977.117	672.571	572.578	233.869	663.292	262.503
		204.542		213.699	579.849	609.419	978.484	676.431	570.774	235.593	664.383	259.61
		206.41		216.062	579.535	610.272	977.163	674.316	571.492	232.948	660.599	262.166
		208.279		220.093	579.871	609.437	980.31	679.894	574.113	239.441	664.957	259.839
		204.24		214.15	581.645	609.162	983.948	681.929	582.879	236.058	664.303	260.87
		213.447		218.106	584.938	612.296	982.808	682.762	575.841	238.856	659.418	260.891
		210.35		218.206	582.085	609.367	985.652	686.272	581.168	238.272	664.994	261.827
		210.16		214.82	581.408	610.725	984.754	687.082	573.512	237.43	667.203	262.1
		209.85		220.397	580.899	617.854	984.366	695.309	579.229	236.805	670.589	261.952
		208.91		218.605	581.21	616.243	985.132	698.962	577.396	238.111	668.2	262.786
		210.814		218.695	586.934	620.519	992.471	698.655	575.938	236.956	669.063	261.607
		208.737		223.057	584.899	615.467	993.063	705.667	583.13	238.809	669.216	262.241
		217.162		217.089	584.443	621.194	993.656	709.542	576.524	239.04	668.575	265.603
		214.823		220.822	592.716	615.781	990.388	703.265	584.751	243.586	674.44	268.753
		209.059		224.641	592.259	621.923	997.648	707.626	586.708	241.173	673.406	262.89
		213.753		222.251	584.921	621.616	997.633	710.743	588.529	239.958	675.312	263.187
		214.526		220.137	591.608	624.278	1009.25	714.011	585.383	244.654	673.808	265.699
		211.989		221.188	589.712	620.047	997.613	708.315	585.99	241.193	673.893	264.221
		211.186		219.386	587.474	625.97	998.926	717.176	586.473	242.209	675.411	268.555
		212.272		227.758	588.294	622.7	1002.27	721.226	589.322	243.457	675.987	266.54
		216.341		219.161	591.906	622.895	999.343	728.153	587.265	240.365	676.7	264.442
		214.855		219.447	590.816	624.257	998.864	725.106	593.151	242.66	675.691	272.8
		216.71		224.112	597.793	625.647	1004.17	731.888	589.364	241.626	675.707	270.066
		215.565		221.709	596.09	626.244	1005.58	733.295	598.957	243.178	680.607	270.228
		217.521		222.481	593.923	629.712	1004.39	733.102	606.27	242.216	680.463	266.657
		213.569		227.074	597.055	629.071	1001.57	733.237	593.12	244.355	681.521	271.279
		217.285		221.681	597.176	627.841	1002.61	730.775	601.654	245.861	680.97	268.371
		218.256		220.443	597.014	640.037	1005.1	734.311	598.317	241.036	688.607	270.635
		213.462		226.145	599.399	635.744	1006.33	739.394	600.366	244.187	688.653	275.276
		214.287		224.893	596.034	638.571	1007.22	738.236	597.591	246.732	687.78	272.279
		217.132		223.969	596.131	642.792	1008.48	736.781	606.255	247.957	695.495	273.106
		218.047		224.467	601.306	641.104	1011.61	740.165	599.036	247.092	692.794	270.286
		215.524		222.889	596.698	640.609	1015.61	746.563	601.379	247.528	692.413	271.325
		213.803		222.976	601.983	645.348	1011.53	748.345	600.135	248.205	693.808	272.231
		221.484		227.147	598.777	645.054	1011.26	744.418	602.736	246.87	696.77	271.624
		216.554		224.795	601.061	646.159	1014.61	751.674	603.331	245.099	696.749	273.296
		215.293		224.979	606.584	650.559	1009.63	752.809	607.274	247.558	697.086	276.376
		217.363		225.185	609.334	648.296	1011.01	754.313	609.157	249.25	696.008	273.748
		216.222		226.59	603.989	650.075	1015.32	756.665	608.296	249.625	700.108	272.967
		214.21		224.416	611.639	650.365	1014.75	764.257	606.238	246.33	703.41	279.685
		217.702		230.635	608.109	650.861	1018.15	767.767	607.616	249.588	701.662	272.794
		218.305		226.214	604.913	651.577	1022.48	764.95	608.902	253.759	700.688	272.907
		217.248		225.613	608.82	653.633	1016.82	770.661	608.386	250.007	709.945	280.941
		217.28		226.207	609.087	660.378	1019.44	771.143	607.041	249.093	700.872	272.127
		220.011		230.985	609.159	659.079	1020.55	767.913	609.917	250.198	700.182	276.527
		221.008		231.716	610.547	660.445	1020.92	770.074	609.591	249.068	701.405	274.704
		219.872		227.946	614.915	663.462	1023.79	772.045	621.506	249.137	701.772	275.129
		217.35		226.701	609.553	658.1	1025.09	773.197	615.662	249.156	702.323	276.97
		224.555		226.577	610.571	661.772	1025.63	773.363	622.064	251.956	703.066	275.577
		221.414		230.385	613.136	666.027	1027.97	777.865	620.882	254.369	704.941	276.99
		224.401		229.852	613.373	668.773	1032.78	776.831	617.304	250.345	706.319	277.218
		224.382		229.819	614.067	666.808	1026.42	781.981	623.657	252.184	704.271	277.781
		232.048		230.87	615.691	669.691	1025.55	779.942	622.418	249.711	713.804	277.659
		226.27		231.193	619.709	673.809	1031.24	787.983	623.938	250.401	708.578	278.07
		221.709		228.876	619.766	675.895	1032.17	798.377	620.895	250.991	714.34	279.489
		224.267		231.298	618.945	672.971	1030.63	799.801	621.961	253.639	713.995	279.743
		223.648		234.46	623.035	674.482	1031.15	808.694	624.319	257.782	712.719	283.768
		227.131		238.14	627.165	674.487	1029.06	807.047	622.07	250.125	713.629	278.456
		223.931		231.226	624.192	680.644	1033.21	813.366	623.243	255.237	719.777	279.928
		223.508		234.346	625.602	680.5	1034.34	817.716	621.308	254.44	718.361	279.98
		222.999		234.448	627.335	678.486	1031.18	823.836	625.151	250.705	721.175	283.843
		227.227		232.06	632.215	692.413	1033.39	827.492	627.013	251.275	720.159	281.604
		227.792		232.82	627.703	682.569	1033.68	829.165	626.99	252.89	720.021	282.706
		228.81		234.398	628.716	685.473	1039.11	830.503	637.126	252.671	723.321	283.716
		224.15		234.104	630.871	690.314	1037.68	830.531	625.356	253.461	720.272	282.98
		223.965		233.545	630.378	687.845	1044.12	830.789	625.999	252.909	722.712	286.116
		225.706		234.788	630.216	691.996	1047.55	831.642	628.978	256.259	725.253	282.876
		238.645		234.098	631.176	693.727	1041.43	832.204	632.261	254.217	724.964	287.495
		231.517		238.528	631.964	693.52	1049.69	832.378	633.338	254.877	725.687	285.552
		225.129		237.426	636.55	693.362	1046.13	832.046	634.628	256.777	725.344	287.598
		227.494		236.451	634.019	697.37	1042.63	832.22	637.799	253.952	726.117	285.403
		229.139		242.75	634.658	697.154	1045.21	832.324	638.476	256.697	729.95	288.276
		229.886		238.164	635.943	698.925	1049.51	831.891	636.05	252.984	732.544	283.137
		231.804		239.121	633.123	701.501	1047.17	831.881	636.202	257.914	730.268	282.964
		231.402		238.213	634.511	699.216	1045.49	832.431	639.2	254.671	732.94	285.243
		240.537		240.526	634.881	705.313	1052.23	844.841	637.005	258.549	734.257	288.405
		231.03		237.35	632.04	701.779	1050.39	852.982	642.404	255.487	733.348	285.793
		233.178		243.49	638.85	704.453	1053.09	857.787	641.934	259.451	735.729	285.497
		231.728		241.721	637.755	704.814	1051.49	873.891	642.445	262.874	735.663	284.955
		235.112		241.131	638.192	710.134	1055.98	895.091	642.975	256.484	734.16	289.294
		235.273		242.285	636.308	710.92	1054.97	906.659	645.853	259.368	739.801	289.497
		230.739		239.108	641.874	709.718	1059.49	921.294	645.702	257.715	742.838	285.663
		233.633		244.021	643.46	709.572	1058.9	926.125	651.411	257.408	734.764	285.341
		236.997		240.286	642.963	710.316	1060.73		649.563	261.261	738.611	287.969
		237.047		242.967	644.261	719.973	1060.26	221.697	651.269	260.187	742.031	291.832
		237.348		242.242	641.547	713.036	1063.54	238.866	645.725	257.734	742.726	286.632
		234.352		244.15	649.539	714.048	1067.85	241.845	650.012	261.085	744.722	286.174
		238.736		243.229	648.575	716.647	1071.06	243.409	648.682	261.021	742.124	287.024
		235.883		241.527	648.047	714.313	1077.12	245.16	648.934	260.485	744.609	287.117
		233.972		246.583	645.203	712.555	1078.73	245.27	653.494	258.35	746.526	286.399
		239.679		249.656	650.502	718.182	1082.65	251.168	649.131	260.041	743.382	286.634
		239.558		242.706	650.685	721.893	1079.48	253.189	652.787	267.331	747.378	289.563
		236.586		246.015	650.508	717.865	1082.18	258.147	656.117	259.785	746.013	290.331
		235.241		244.143	652.985	718.528	1089.58	257.897	656.22	262.25	746.557	289.37
		239.981		251.334	657.994	727.878	1083.37	260.432	656.124	264.371	746.577	289.844
		242.265		244.298	652.838	717.636	1088.93	264.791	659.272	261.585	749.644	290.282
		238.198		244.279	654.101	726.147	1084	261.424	656.266	261.688	750.344	294.078
		235.666		249.536	657.16	720.684	1086.42	268.714	663.255	263.864	747.308	298.291
		242.564		242.944	655.639	722.751	1084.71	267.259	654.738	263.342	751.292	293.539
		238.516		246.904	656.649	729.263	1092.25	266.53	660.643	262.11	751.925	293.2
		239.676		247.886	655.696	732.24	1101.51	268.816	663.63	263.648	750.024	298.903
		236.525		244.743	658.596	727.341	1093.1	266.34	659.421	266.586	755.018	292.174
		240.272		247.58	664.712	730.167	1098.26	270.814	660.383	265.345	755.411	293.012
		238.395		246.811	658.452	733.573	1102.45	269.685	663.277	266.043	754.852	292.075
		242.305		248.981	661.155	729.748	1100.35	271.036	667.258	264.655	757.314	294.127
		239.486		246.601	665.135	737.282	1107.7	272.1	664.645	263.541	760.207	292.466
		238.412		247.416	662.657	734.938	1119.95	269.251	668.341	264.492	755.347	295.775
		239.727		250.935	662.254	737.166	1117.58	273.862	664.939	264.359	756.765	292.215
		238.554		246.463	665.16	741.758	1124	276.987	664.717	266.438	759.182	297.613
		242.197		249.365	667.672	745.72	1139.07	276.251	663.038	265.231	763.019	295.163
		241.834		252.972	662.77	747.519	1145.85	274.965	669.535	264.27	762.393	296.378
		242.561		247.602	667.822	744.518	1150.48	278.146	664.793	266.971	761.295	295.326
		240.197		248.068	667.964	744.199	1149.74	277.56	667.97	268.197	763.281	296.856
		240.886		252.875	669.338	751.688	1152.21	277.519	667.819	264.743	760.521	295.417
		242.621		250.771	666.981	752.574	1153.44	278.752	668.426	266.529	764.109	297.959
		241.063		251.275	668.794	754.971	1157.24	277.096	667.399	265.928	763.802	303.374
		240.334		250.575	674.323	754.523	1161.36	281.018	667.946	266.81	763.098	297.319
		246.864		249.503	669.582	756.283	1162.15	287.253	673.09	273.996	766.854	300.052
		243.743		248.745	670.682	756.977	1163.18	282.967	671.816	269.434	763.692	299.909
		244.921		255.393	673.655	760.094	1161.85	280.959	673.674	268.287	766.84	301.107
		245.038		249.309	673.351	760.265	1164.03	282	679.446	270.827	768.161	298.839
		248.779		250.659	673.71	763.553	1163.57	282.583	679.891	268.236	767.425	303.966
		248.961		252.412	675.136	766.133	1166.11	285.519	677.647	268.599	767.977	302.635
		245.566		252.641	675.473	766.192	1166.44	284.836	678.245	269.722	773.083	303.746
		246.689		252.512	673.517	763.938	1167.6	285.445	680.661	271.749	766.972	302.576
		249.648		250.15	680.25	763.985	1169.08	284.28	681.921	270.633	767.202	302.81
		247.445		257.079	678.095	766.204	1189.86	285.66	690.232	269.46	768.957	304.697
		247.754		252.827	681.798	769.073	1200.13	285.953	682.293	268.525	773.487	301.683
		248.274		259.049	679.581	767.798	1219.8	287.455	682.963	275.473	771.856	303.381
		250.581		257.583	685.289	765.612	561.014	288.519	685.585	271.494	773.9	303.007
		249.862		257.034	687.68	766.893	564.386	294.32	690.687	271.208	773.391	303.282
		251.369		257.001	686.909	775.059	564.696	290.896	688.681	269.429	775.828	302.009
		249.85		258.388	685.043	769.838	564.944	292.416	692.021	270.241	775.504	302.065
		252.463		257.927	685.032	770.73	565.751	294.318	688.671	270.944	776.069	302.73
		250.759		255.694	686.931	773.104	567.76	292.889	693.904	274.259	776.627	304.803
		246.391		262.689	686.934	777.029	568.298	292.951	694.927	270.012	775.148	303.852
		248.559		257.902	695.262	773.928	567.18	293.036	694.183	273.249	776.732	305.702
		256.646		261.757	690.634	776.727	567.16	294.095	694.408	270.646	780.88	304.473
		251.766		259.904	687.479	777.805	571.907	296.345	690.872	271.17	783.687	304.033
		248.086		257.234	691.32	781.785	573.434	295.075	693.961	275.658	781.181	302.36
		252.268		256.27	697.097	783.332	576.073	294.17	697.987	275.971	781.455	303.984
		250.624		259.569	692.388	783.366	577.111	297.171	699.231	275.889	783.257	307.55
		252.422		259.822	694.593	786.345	573.983	300.775	698.437	274.939	785.648	304.621
		252.559		257.046	695.1	782.847	581.898	299.152	695.153	272.621	785.91	305.626
		252.58		261.863	695.764	783.22	578.07	297.409	696.394	274.7	783.52	310.855
		255.462		264.311	695.735	788.781	577.811	296.917	702.29	275.303	787.222	306.493
		251.969		265.257	703.953	789.895	579.107	296.892	706.67	273.855	789.593	308.621
		253.119		259.585	700.113	794.126	578.989	296.881	702.735	275.331	788.88	308.418
		252.834		262.292	699.692	790.395	579.716	298.666	700.253	277.303	788.829	308.219
		256.812		261.178	709.86	792.437	585.505	300.289	708.884	273.734	793.072	310.05
		254.098		264.344	703.463	796.726	582.378	301.768	711.197	280.212	795.033	309.841
		255.348		264.046	704.217	799.319	584.786	303.358	703.463	281.689	792.81	313.859
		257.595		265.298	707.268	796.772	585.448	303.189	709.92	280.057	796.273	308.452
		261.01		264.013	706.924	795.706	583.125	304.29	705.535	277.251	792.891	310.678
		255.74		269.337	709.359	799.868	591.359	301.06	710.841	280.36	791.59	312.736
		254.64		266.751	710.34	802.068	592.132	302.754	709.933	274.965	795.948	322.297
		259.058		264.842	712.145	800.337	598.496	302.095	709.478	276.835	794.427	312.379
		255.758		271.676	714.211	801.337	599.309	302.805	716.048	276.659	795.943	311.987
		258.273		263.837	713.702	807.389	601.504	302.344	713.821	278.066	799.535	314.228
		256.367		266.31	710.711	814.69	603.02	305.002	719.466	282.336	797.902	311.696
		259.301		266.651	717.086	818.304	603.976	303.541	723.451	278.634	799.599	311.847
		262.629		270.983	718.469	825.871	604.212	306.701	721.442	280.154	798.816	313.352
		257.209		267.759	717.158	827.348	606.013	306.191	721.645	280.296	800.759	313.424
		264.326		270.515	717.834	827.681	609.485	308.799	725.966	278.52	800.514	315.768
		257.152		272.763	721.484	829.599	610.49	306.607	727.552	279.152	800.127	313.781
		258.267		269.843	721.165	859.771	609.27	305.21	725.51	279.273	800.692	316.756
		256.795		270.62	725.514	859.755	613.536	305.959	731.447	277.553	799.684	319.812
		259.46		269.706	721.183	865.29	610.315	308.997	727.394	281.508	805.093	314.4
		261.261		272.598	726.15	869.25	609.893	306.914	737.953	281.118	805.378	314.944
		262.604		271.18	725.596	967.105	612.467	308.14	730.025	283.908	805.638	313.442
		260.079		271.241	725.864		614.426	308.89	730.473	280.025	804.417	317.498
		264.137		271.829	731.367	243.727	616.124	308.481	733.837	280.886	805.834	318.185
		259.282		271.546	728.792	251.201	617.602	309.837	742.847	283.508	805.911	318.359
		261.575		272.372	728.322	261.723	621.686	309.56	739.503	283.572	807.583	316.851
		264.834		270.606	733.342	266.413	622.081	311.88	733.51	283.868	808.495	315.556
		271.133		275.705	740.45	276.419	620.44	310.474	738.625	282.99	807.299	317.964
		260.789		269.678	731.114	282.627	620.351	309.972	742.057	282.9	809.004	316.409
		265.001		273.115	733.795	281.832	624.313	310.074	741.685	282.986	812.056	319.704
		261.947		277.024	733.125	285.849	625.382	314.808	738.247	285.919	811.613	319.823
		268.272		276.882	735.68	284.079	626.883	311.222	742.405	284.836	809.241	325.122
		269.23		271.945	735.16	287.612	625.347	314.885	754.31	288.157	811.908	319.764
		261.165		272.918	737.5	286.909	625.451	310.513	745.716	286.336	811.643	317.523
		265.075		272.495	739.191	293.921	630.026	311.785	749.473	287.7	813.326	323.09
		272.072		278.861	740.549	288.885	632.653	315.016	745.849	283.561	809.798	321.068
		262.723		275.221	742.789	290.266	631.951	311.84	754.306	287.316	819.128	324.044
		270.738		278.415	747.583	291.802	635.76	314.191	749.872	284.108	817.36	319.74
		263.709		277.236	744.692	293.366	636.628	311.45	758.778	284.121	818.025	318.737
		265.463		278.318	749.77	292.026	635.996	315.271	765.924	285.169	821.577	322.918
		265.702		276.936	749.253	293.631	636.628	313.462	758.034	285.061	820.389	321.346
		265.16		276.38	755.405	292.659	642.03	313.859	759.017	285.25	821.101	322.88
		266.289		275.22	749.163	292.889	643.851	318.589	758.344	284.674	819.263	323.25
		266.17		283.368	754.115	296.415	644.431	313.467	759.53	284.576	820.856	322.121
		267.482		279.981	750.61	295.389	645.848	317.57	760.146	284.085	823.507	321.491
		266.385		274.689	757.313	297.9	649.942	315.892	766.61	288.199	825.609	319.378
		266.875		279.044	749.857	298.645	652.535	316.663	760.212	287.145	824.903	323.273
		271.464		283.009	753.672	299.635	650.772	317.967	765.317	286.495	827.925	323.426
		268.773		278.838	756.994	298.785	651.692	316.713	774.685	289.576	826.506	324.3
		265.464		277.474	758.759	304.791	654.593	319.989	766.7	297.401	828.518	320.545
		270.219		279.586	759.066	304.55	658.609	316.867	768.311	287.84	830.033	323.641
		270.183		278.548	757.054	306.398	654.668	315.357	772.329	288.8	828.523	321.413
		274.827		281.268	767.158	308.489	654.824	318.55	770.371	289.757	833.434	325.324
		270.135		282.435	765.746	305.91	657.437	319.243	776.323	287.071	834.158	328.269
		268.606		285.811	765.192	305.095	657.616	319.909	773.414	292.83	834.522	327.251
		271.629		280.11	761.722	306.429	658.423	320.489	775.72	291.481	837.482	327.159
		270.038		279.657	765.031	309.564	664.871	318.261	780.054	292.171	836.731	326.596
		272.089		284.5	766.579	309.737	664.865	318.918	783.86	290.429	841.799	329.749
		273.153		279.98	763.263	307.092	663.759	323.716	782.681	288.983	839.982	326.974
		271.624		284.88	762.446	307.882	663.063	323.228	783.14	290.021	839.877	328.833
		276.618		282.341	766.163	310.175	664.763	323.74	785.759	291.19	840.673	330.501
		273.352		283.944	763.809	308.933	665.193	319.483	788.447	293.634	845.219	331.618
		274.79		284.764	772.519	315.524	667.365	320.038	787.965	292.311	841.781	330.234
		281.247		284.813	771.526	312.341	668.433	319.88	787.105	289.504	841.543	328.45
		273.679		286.881	769.791	314.18	669.241	319.059	790.002	290.85	846.463	334.799
		273.04		285.626	769.474	315.002	673.185	321.02	794.631	296.893	845.479	328.218
		273.715		283.635	778.142	316.554	675.107	322.425	792.901	293.56	844.094	330.153
		274.39		288.73	769.079	317.369	671.908	321.655	791.956	294.703	851.753	331.118
		276.185		286.122	775.681	317.343	676.166	323.856	800.374	297.351	863.171	330.938
		272.501		286.589	770.771	316.344	675.418	324.771	799.784	298.223	851.987	331.188
		275.251		283.989	773.995	317.847	686.916	328.667	795.274	291.131	849.911	330.794
		276.931		287.59	777.023	315.6	675.637	325.048	798.95	290.704	853.681	332.142
		275.919		288.624	772.677	315.776	678.599	323.327	799.222	294.447	853.084	334.413
		276.638		284.75	774.868	315.711	679.027	324.645	808.518	296.224	852.849	334.511
		277.518		286.433	775.059	318.78	677.304	323.679	798.691	294.31	855.288	333.573
		273.815		288.63	776.211	317.578	678.705	328.115	804.719	294.039	856.26	333.523
		274.039		287.231	775.763	319.602	678.658	326.865	809.934	292.845	855.799	334.454
		274.759		287.655	781.649	323.453	678.895	326.903	804.54	293.055	858.032	332.892
		275.324		295.012	780.428	321.783	679.741	328.27	806.27	298.202	858.602	332.925
		280.432		288.995	778.98	322.892	685.421	326.338	815.239	297.954	860.449	333.894
		278.101		290.378	779.601	321.55	685.424	336.221	806.923	299.694	861.744	332.298
		284.155		288.253	782.318	322.206	684.46	328.385	809.9	295.781	865.662	333.941
		281.438		293.479	787.836	321.589	686.269	326.909	808.089	295.373	866.444	335.013
		279.452		290.872	783.425	324.975	686.913	329.777	812.293	293.398	867.173	335.692
		277.837		294.625	789.764	323.278	687.624	327.997	818.975	295.044	867.547	335.679
		277.483		293.434	789.758	324.51	688.333	327.618	817.278	294.521	870.811	338.046
		280.236		295.042	794.539	326.7	689.294	328.835	817.39	296.951	871.69	336.021
		282.245		291.589	790.591	328.444	693.476	329.789	817.012	298.118	872.154	339.144
		281.07		294.295	793.849	327.765	693.482	328.233	816.441	296.493	870.885	338.337
		280.712		291.304	790.37	330.41	695.525	328.095	820.135	297.726	871.194	340.014
		277.695		293.683	793.896	326.951	698.228	327.175	820.101	296.765	882.667	338.575
		280.745		295.156	793.754	330.153	698.871	328.095	820.168	300.995	886.847	341.626
		280.067		297.582	793.371	332.896	697.633	332.363	826.638	297.289	891.831	341.349
		282.198		295.938	795.935	328.702	698.413	330.869	828.057	297.818	889.627	336.525
		285.278		295.466	797.895	328.527	698.442	333.075	831.622	298.781	903.249	337.755
		284.58		298.353	795.424	331.479	703.546	335.777	825.789	307.529	907.557	339.27
		286.028		298.865	800.441	327.828	701.721	333.27	835.194	303.631	919.677	341.629
		283.009		297.02	804.184	329.769	707.256	330.806	830.386	300.354	923.238	339.083
		285.489		297.069	803.146	330.477	706.732	333.819	830.945	298.651	927.948	339.595
		286.992		305.019	808.205	332.716	711.286	335.18	828.4	302.714	940.087	338.398
		284.04		300.084	808.553	330.192	709.879	330.957	830.907	303.376	940.335	337.814
		289.671		298.294	806.919	332.282	715.77	336.871	831.876	301.311	975.455	340.254
		284.105		300.041	805.391	330.699	712.956	332.901	845.207	305.08	976.821	339.667
		289.778		297.934	809.389	333.508	714.904	333.673	844.404	302.121	976.213	340.714
		287.783		298.311	813.614	332.713	716.763	338.093	847.713	304.208	976.049	341.873
		285.923		299.522	810.122	337.045	718.067	333.535	861.663	305.499	979.834	341.646
		289.366		301.525	812.141	333.968	719.902	339.56	858.868	307.517	974.855	346.233
		286.753		301.993	820.465	336.479	721.734	336.161	861.477	302.777	975.49	339.552
		285.925		299.243	814.051	337.349	719.533	338.271	862.555	303.865	979.099	347.244
		291.467		299.309	816.23	333.891	727.128	339.959	861.865	305.367	977.423	343.347
		289.044		299.151	816.211	335.891	722.01	336.407	861.904	305.779	979.932	343.553
		289.547		300.794	818.505	335.455	723.492	338.049	861.313	304.068	981.264	344.909
		290.51		298.785	818.402	335.726	728.773	337.075	861.17	306.048	979.153	341.057
		293.368		302.673	822.544	337.453	725.572	337.703	863.418	306.747	977.73	342.227
		293.807		300.321	819.438	338.779	728.107	346.265	862.093	306.789	983.653	342.362
		292.122		303.344	824.523	334.478	730.003	338.011	861.896	304.334	989.99	344.211
		295.595		299.035	822.039	338.69	732.862	338.406	861.837	306.604	986.264	345.6
		292.874		301.153	823.999	336.52	733.057	338.445	861.398	305.766	987.502	342.648
		295.236		300.833	827.99	339.098	735.583	339.513	861.335	306.643	985.735	349.589
		292.017		299.794	825.324	339.895	738.114	339.404	861.982	306.983	986.852	343.645
		294.042		303.476	827.989	339.055	739.239	340.896	861.775	311.757	995.009	347.501
		292.025		300.15	828.167	338.655	741.675	341.168	863.549	311.683	987.777	346.103
		294.088		302.274	828.641	339.726	747.479	341.739	863.503	307.75	987.244	347.808
		297.173		305.412	828.953	338.905	745.953	337.914	863.873	310.647	988.187	349.262
		293.536		302.154	833.324	340.955	749.029	337.994	863.87	308.565	991.11	346.051
		297.6		302.022	842.965	345.477	749.417	342.163	878.357	311.589	990.842	347.671
		293.296		306.938	845.835	339.726	751.837	342.816	884.344	307.425	994.29	347.247
		293.871		306.921	848.32	343.428	752.239	343.78	911.392	311.389	995.397	350.552
		297.749		304.913	848.775	341.946	756.011	340.391	939.215	308.676	995.558	346.413
		298.723		305.618	852.526	341.705	759.418	341.576	962.346	310.394	997.555	350.059
		296.438		305.817	902.409	344.21	765.444	342.381	961.828	309.938	996.425	349.515
		296.428		302.317	906.867	347.162	761.791	345.521	962.499	307.962	999.163	352.273
		294.813		305.953	910.278	342.729	760.339	347.727	961.712	310.607	999.341	351.246
		295.659		305.031	960.058	342.546	762.552	341.94	961.948	310.623	999.22	351.306
		298.231		305.634	959.043	344.541	764.509	344.562	962.282	308.085	996.395	349.232
		298.699		304.865	959.651	347.594	772.82	342.62	962.673	311.743	1003.44	351.171
		295.981		306.616	964.007	345.382	771.274	348.241	962.844	313.809	1005.32	350.245
		297.648		307.462	961.878	345.766	774.87	345.022	967.468	312.298	1004.57	355.23
		299.474		307.813	962.421	344.823	775.006	346.789	964.212	311.072	1004.39	357.363
		299.433		305.325	961.472	346.986	774.788	343.327	962.382	313.449	1006.6	355.499
		298.29		311.345	964.605	354.039	779.038	344.201	961.86	311.153	1005.58	352.826
		299.232		308.551	960.975	348.251	783.83	341.989	962.164	315.358	1008.86	354.131
		297.126		312.366	961.74	344.655	783.016	342.105	963.817	312.834	1010.18	352.762
		298.885		309.548	963.686	347.389	783.695	346.11	963.669	314.94	1010.99	356.188
		298.822		309.055	963.928	350.664	782.479	351.644	962.55	315.353	1009.22	352.615
		298.443		306.685	961.129	351	785.016	353.328	964.69	313.511	1010.72	354.145
		305.321		310.16	963.917	349.561	787.801	354.89	967.648	314.862	1013.73	355.509
		300.033		309.823	963.139	353.431	789.975	350.279	973.997	316.042	1015.13	356.993
		298.936		313.966	962.588	360.502	792.341	346.346	974.117	315.655	1020.62	353.74
		300.178		312.982	964.743	350.716	797.499	354.794	979.499	315.993	1019.3	359.151
		305.652		310.318	965.045	349.61	797.39	352.465	994.174	317.927	1017.04	354.315
		303.195		313.755	965.808	352.275	799.109	353.028	986.903	316.279	1019.26	356.43
		305.305		316.514	964.604	351.612	801.293	349.865	994.943	316.529	1021.6	358.334
		302.429		312.561	964.661	348.39	804.259	359.805	994.901	315.936	1020.17	358.461
		304.503		312.901	962.542	357.038	802.49	349.226	1003.96	322.253	1021.88	360.801
		301.185		313.404	965.68	356.072	804.932	352.997	1009.53	318.599	1024.61	356.719
		306.902		312.485	964.229	349.702	805.27	350.597	1004.18	317.947	1024.87	360.635
		304.561		313.335	970.905	352.009	814.956	349.912	1008.85	317.289	1032.75	358.397
		304.312		314.409	970.214	351.976	814.727	353.98	1007.7	318.822	1026.78	358.74
		303.929		311.98	973.912	357.138	818.19	353.169	1021.47	319.579	1029.83	360.703
		304.6		315.633	970.464	351.316	821.018	353.136	1030.02	318.346	1027.05	360.356
		308.008		317.912	974.508	353.911	826.571	353.732	1038.29	322.332	1026.22	360.436
		305.382		312.654	973.597	355.378	831.72	350.835	1049.48	318.63	1029.71	359.511
		307.477		312.135	972.623	354.956	833.646	357.298	1049.84	320.288	1026.08	362.595
		306.461		317.915	978.376	357.35	833.685	351.654	1055.85	321.988	1030.3	363.762
		307.086		314.878	976.096	356.12	833.028	353.408	1055.4	322.565	1031.85	361.27
		308.632		317.467	975.753	358.246	836.76	353.922	1059	324.456	1028.79	364.142
		310.55		313.605	974.994	353.906	838.147	357.119	1062.37	322.201	1031.24	366.723
		305.952		319.283	977.983	355.868	841.043	357.901	1084.73	321.027	1035.43	362.359
		314.712		316.925	977.145	355.533	840.568	356.584	1082.42	323.727	1035.52	359.943
		308.805		314.499	979.584	357.275	841.036	357.848	1089.44	320.019	1035.27	362.847
		316.418		315.114	979.754	357.634	844.86	361.854	1088.57	321.122	1037.22	366.958
		309.43		325.159	980.601	356.395	842.301	354.892	1097.63	322.8	1034.63	362.928
		310.854		320.979	979.665	358.118	845.701	359.463	1102.21	322.686	1040.62	366.981
		311.019		318.258	980.049	364.472	848.715	356.791	1115.44	323.928	1038.98	361.438
		308.483		314.922	979.279	357.889	847.327	358.305	1117.89	321.799	1039.19	365.54
		314.525		318.931	980.737	358.847	851.586	355.786	1128.54	324.067	1042.94	364.526
		312.441		321.519	985.686	359.589	856.467	360.866	1140.95	322.451	1044.15	361.416
		313.341		318.031	991.412	357.135	852.464	357.933	1201.06	326.702	1044.74	361.872
		315.815		319.073	996.241	358.714	859.013	358.642		322.863	1045.09	363.209
		321.443		318.979	999.218	362.511	855.768	358.179		324.073	1044.54	364.776
		317.972		319.561	1006	362.512	856.942	362.637		322.026	1045.95	366.652
		315.041		320.082	1013.25	361.6	858.485	357.781		323.356	1054.85	362.457
		320.207		321.131	1008.65	365.964	861.161	366.98		325.467	1054.98	366.633
		313.515		322.483	1010.77	362.948	860.078	361.535		326.624	1055.85	367.306
		315.244		323.753	1013.62	369.452	860.609	360.714		325.938	1058.01	368.349
		314.453		324.974	1012.37	366.725	863.041	364.061		331.217	1060.51	369.45
		314.543		324.934	1019.32	363.139	968.293	361.582		332.177	1061.5	369.147
		314.762		326.271	1016.51	361.174	967.912	363.211		328.742	1061.88	367.77
		317.351		323.675	1017.06	360.663	967.682	365.048		328.744	1065.88	372.626
		314.464		321.406	1022.6	365.306	969.275	367.159		326.479	1069.65	372.263
		317.622		325.932	1023.08	362.093	968.11	363.883		323.659	1067.91	370.039
		315.297		325.227	1023.8	361.708	971.433	364.42		325.373	1072.15	370.95
		315.969		326.15	1025.18	362.576	967.288	362.663		328.145	1066.54	369.207
		317.627		322.723	1026.95	367.415	969.314	364.479		330.858	1074.24	373.421
		315.728		323.858	1030.5	368.274	971.671	364.386		328.643	1068.28	374.29
		319.12		328.016	1034.35	364.377	979.696	366.103		329.811	1070.96	373.459
		317.728		323.545	1032.91	369.779	983.959	366.446		333.718	1072.04	373.664
		318.578		323.942	1036.2	365.865	985.527	368.874		329.376	1072.11	372.249
		318.066		326.328	1038.33	366.459	988.04	362.689		344.752	1074.54	376.802
		325.431		329.224	1038.19	365.578	988.177	365.517		334.638	1075.25	377.249
		319.837		323.29	1040.54	367.62	990.644	368.737		329.76	1077.88	376.031
		322.47		329.178	1048.03	370.3	1000.69	366.45		330.473	1080.11	372.309
		323.294		328.476	1050.44	366.155	999.688	365.911		331.764	1082.93	376.909
		323.339		327.526	1052.33	367.28	1002.9	368.096		330.096	1082.71	375.063
		325.048		326.052	1049.17	366.217	1001.48	371.505		332.639	1090.81	375.123
		324.707		329	1049.61	368.628	1003.67	371.049		330.234	1088.57	374.115
		323.011		330.911	1053.56	370.474	1004.94	365.01		332.547	1091.94	378.524
		324.846		331.665	1056.88	374.325	1011.23	368.609		334.049	1091.63	377.421
		322.464		332.671	1058.07	368.552	1024.18	370.592		335.913	1092.85	378.7
		321.692		330.42	1062.92	376.437	1021.13	369.671		333.957	1095.61	377.854
		323.402		328.928	1066.15	373.99	1022.84	368.516		340.957	1097.31	383.652
		330.151		328.065	1066.78	375.203	1024.28	368.724		334.733	1099.62	378.899
		323.106		331.186	1068.23	371.695	1024.39	368.081		337.421	1097.24	380.441
		322.172		328.667	1074.03	370.091	1025.45	370.312		335.933	1096.74	382.653
		321.954		332.455	1079.67	370.875	1028.55	370.809		341.564	1095.96	380.095
		323.875		333.884	1125.37	379.614	1025.74	372.526		335.837	1101.74	384.035
		325.577		334.519	1128.32	370.725	1024.47	372.945		335.815	1103.29	384.382
		333.066		329.052	1133.8	373.182	1033.23	371.352		335.228	1104.53	384.129
		332.282		333.817	1137.62	373.487	1035.1	371.795		336.081	1109.45	382.16
		325.634		332.445	1136.86	378.826	1038.04	376.919		336.854	1109.85	380.737
		325.414		331.075	1146.64	371.446	1035.45	374.199		340.853	1109.82	381.852
		329.985		333.487	1150.93	375.775	1041.29	373.875		337.143	1110.58	383.221
		330.157		334.551	1173.24	376.886	1046.57	374.312		338.078	1113.72	380.441
		327.135		331.765	557.261	375.263	1047.34	379.406		340.041	1113.39	383.615
		328.715		338.125	556.031	375.475	1048.42	377.773		343.939	1114.8	382.7
		331.382		333.706	556.461	378.351	1052.18	377.207		336.789	1117.01	386.682
		331.217		335.831	558.033	375.891	1058.37	377.926		340.46	1117.98	386.459
		328.274		335.773	556.633	377.478	1058.3	376.387		337.907	1117.27	384.992
		327.296		336.344	556.657	376.96	1062.33	375.89		343.681	1121.6	387.049
		329.32		338.824	556.893	376.304	1058.52	377.945		342.392	1122.68	388.134
		328.369		340.416	557.423	376.591	1060.08	376.173		342.2	1120.96	387.065
		327.405		336.389	556.504	388.184	1060.63	374.899		339.103	1123.02	383.543
		330.795		339.864	560.562	376.539	1062.98	377.034		343.109	1128.49	387.074
		328.142		339.782	557.977	376.009	1065.15	377.154		342.399	1125.02	387.348
		334.092		339.75	559.91	377.982	1066.75	379.656		342.652	1128.72	391.05
		331.237		341.905	558.05	379.04	1069.61	386.863		342.646	1128.3	389.449
		336.812		342.773	558.016	382.097	1072.37	380.39		347.164	1129.18	389.998
		333.789		338.026	557.498	380.721	1072.27	381.085		346.268	1128.35	389.42
		333.468		344.213	558.308	379.472	1072.34	380.059		350.736	1132.21	391.257
		333.975		341.335	558.385	381.653	1077.32	377.352		345.632	1131.66	390.95
		335.089		338.997	558.272	386.478	1078.6	377.969		342.93	1135.1	390.634
		336.84		346.349	558.313	380.918	1088.99	384.993		345.313	1138.17	390.57
		337.791		346.942	558.167	384.443	1093.34	381.413		343.492	1138.4	394.399
		334.871		340.113	558.349	384.656	1091.5	383.56		342.713	1141.35	390.338
		339.06		341.15	558.082	383.07	1090.78	380.375		347.563	1149.81	392.505
		338.335		347.375	563.7	381.969	1096.62	379.684		345.276	1155.81	392.097
		339.496		341.937	558.465	383.752	1100.1	383.839		345.462	1152.8	391.453
		336.244		343.245	565.752	394.569	1102.64	386.948		345.412	1155.26	398.261
		338.016		344.397	568.383	382.745	1101.49	383.741		347.518	1155.6	392.382
		338.562		343.345	572.396	384.721	1105.31	386.435		348.458	1158.34	391.73
		340.162		344.636	569.752	383.551	1106.06	382.887		348.497	1163.13	392.881
		344.483		345.584	574.872	385.132	1112.21	386.738		346.433	1160.2	394.329
		342.965		348.339	577.259	383.317	1115.15	388.301		351.906	1169.14	394.044
		348.273		346.785	583.442	382.51	1119.45	386.325		347.638	1170.6	394.764
		346.319		346.249	580.174	385.995	1127.27	384.272		348.958	1172.64	393.533
		345.133		351.728	584.134	388.747	1127.76	386.518		347.279	1172.56	392.895
		353.156		347.505	587.443	384.125	1151.44	383.569		353.088	1173.13	395.575
		347.935		346.54	593.379	385.782	1164.75	385.002		349.94	1183.54	397.364
		346.753		348.268	597.218	388.23	1170.63	390.008		346.964	1191.04	395.025
		348.012		347.781	599.71	387.36	1172.57	386.358		350.662	1194.82	399.559
		348.262		348.633	601.88	384.751	1206.22	390.88		350.911	1197.13	402.637
		348.021		350.865	609.446	390.267	1206.96	385.881		352.242	1197.97	396.247
		352.057		348.118	609.95	385.243	1212.79	389.425		353.093	1202.53	396.952
		346.693		352.11	615.159	388.824	1213.26	388.668		351.315	1209.38	399.67
		349.03		351.031	614.786	386.504	1215.39	393.776		350.648	1208.32	400.428
		349.026		349.562	615.882	395.366	1219.27	387.691		351.642	1216.12	398.853
		348.042		350.67	615.864	393.253	1225.13	390.476		357.082	1212.63	398.345
		350.103		356.846	621.652	387.156	1226.33	391.772		351.034	1216.81	398.454
		352.567		361.539	623.284	392.071	1229.84	389.204		351.771	1218.72	400.998
		352.351		352.909	635.311	388.082	1230.34	392.099		352.419	1217.22	400.335
		350.517		350.771	637.479	391.017	1239.1	391.507		352.379	1222.4	400.551
		354.126		360.682	652.818	393.255	1241.96	392.515		356.933	1222.37	399.28
		350.472		354.005	652.904	396.358	1245.1	393.924		353.84	1228.19	401.947
		352.066		353.447	657.765	388.484	1246.62	393.737		355.2	1233.91	399.49
		356.442		351.754	670.753	390.444	1246.86	396.502		356.699	1230.44	401.022
		351.325		351.525	690.783	391.153	1247.66	389.031		353.447	1231.65	400.89
		353.755		354.892	700.821	392.043	1269.09	389.237		354.176	1241.75	407.815
		353.523		352.564	735.596	390.997	1271.28	391.085		361.143	1240.92	404.26
		354.812		352.037	738.706	394.885	1286.46	394.938		355.953	1270.38	406.302
		355.596		352.843	767.086	393.178	1311.77	394.673		357.675	1272.62	408.95
		356.713		356.157	799.55	399.743	1314.69	392.787		356.726	1274.51	408.048
		358.27		352.954	863.099	393.353	1320.36	397.905		359.881	1277.46	406.694
		355.005		353.022	863.561	394.554	1316.49	394.237		359.03	1287.4	407.978
		357.146		357.778	863.747	397.501	1331.5	395.995		355.22	1289.65	408.808
		356.141		356.69	863.974	396.421	1337.39	396.409		356.511	1304.04	407.383
		359.248		352.699	863.805	396.713	1344.79	395.533		356.096	1327.24	409.605
		357.2		354.357	863.822	401.983	1354.59	396.062		356.822	1342.08	408.888
		358.474		352.219	863.598	397.473		393.742		358.855	1353.19	407.956
		358.203		357.063	863.545	395.87		399.434		358.13	550.123	408.135
		356.448		354.879	864.018	400.368		394.745		358.953	562.432	410.175
		360.248		356.505	864.648	395.915		399.621		356.241	560.606	410.76
		362.945		355.168	864.574	396.114		399.398		361.992	560.724	411.251
		361.548		357.193	864.597	398.47		395.174		358.697	559.048	412.207
		359.585		358.153	864.266	399.899		399.073		366.416	561.769	413.064
		365.428		356.293	865.229	403.639		400.43		360.418	562.032	411.924
		361.819		355.68	864.835	401.671		402.145		358.679	561.786	414.355
		365.282		362.034	864.619	400.209		397.76		359.122	561.154	412.117
		363.241		358.196	865.085	400.376		397.025		360.731	561.626	413.483
		366.893		359.36	864.76	401.453		399.943		365.72	562.639	413.514
		363.712		361.998	866.116	400.915		400.25		361.395	562.592	412.394
		364.482		359.546	866.719	400.627		401.713		358.677	562.809	414.701
		364.809		359.084	866.295	401.798		401.962		362.619	562.895	416.679
		368.318		363.147	867.082	401.01		405.476		363.668	562.843	419.5
		369.376		363.978	866.323	398.085		400.257		363.206	566.411	418.223
		370.798		362.703	867.029	401.312		400.972		364.769	565.871	431.365
		368.214		363.43	867.445	407.039		409.626		365.637	565.028	446.29
		371.345		360.487	866.764	400.488		407.022		361.426	564.865	443.42
		372.945		362.11	966.803	400.502		406.738		361.806	562.856	444.525
		370.488		364.298	965.784	401.167		402.995		362.777	567.818	445.408
		369.771		364.854	556.312	402.906		401.687		367.251	569.293	450.028
		370.838		361.935	554.885	404.136		411.29		373.45	571.807	446.472
		373.207		362.181	555.071	407.494		405.734		367.151	570.637	446.606
		369.968		362.164	559.304	408.305		402.975		369.78	569.08	456.879
		373.155		362.144	559.618	404.497		406.684		367.562	570.213	456.503
		370.943		362.944	558.833	403.93		411.977		368.38	571.17	454.503
		373.62		362.63	558.321	404.601		408.649		369.013	571.627	454.21
		373.423		368.456	559.227	407.258		405.03		367.172	570.748	465.203
		373.144		364.14	558.58	412.393		406.406		372.406	572.92	462.352
		374.015		364.938	564.681	407.839		406.979		372.288	574.574	464.633
		372.923		372.542	565.209	408.858		406.536		380.046	573.664	469.263
		375.705		363.306	568.442	404.506		407.695		369.722	573.975	470.876
		373.187		365.776	569.333	406.644		410.979		377.035	576.063	474.811
		377.971		366.474	572.563	404.593		410.432		373.401	577.204	477.057
		382.306		365.685	574.28	406.766		408.2		381.049	571.265	477.334
		379.756		366.536	576.796	407.431		409.529		375.106	571.665	476.417
		378.998		368.395	578.055	406.715		411.168		374.523	575.879	478.064
		382.414		367.934	578.723	409.028		411.936		376.237	576.454	479.764
		377.92		367.532	584.289	406.507		413.168		373.41	573.405	484.654
		380.818		369.698	584.789	407.452		412.095		378.322	577.893	491.512
		380.305		368.052	585.963	410.242		411.438		381.691	580.494	491.196
		384.836		372.961	590.705	409.627		417.39		378.628	573.39	492.177
		390.101		374.435	592.309	408.924		416.028		374.376	576.244	494.671
		382.165		372.829	597.606	413.302		416.22		377.416	583.627	507.778
		382.699		371.648	599.691	410.635		419.408		376.484	577.645	511.773
		387.68		370.195	605.883	413.291		424.096		380.183	582.511	513.69
		386.007		370.527	611.337	410.839		424.906		380.331	580.275	513.36
		387.163		369.268	613.165	411.326		425.021		382.275	581.303	514.777
		391.19		372.262	614.566	414.677		423.706		377.726	587.843	519.869
		388.461		375.098	615.417	413.941		429.656		379.077	586.614	517.408
		389.612		371.534	627.907	417.086		424.791		377.71	585.197	524.092
		388.389		371.232	629.087	413.848		425.296		377.518	585.853	525.521
		391.899		370.127	632.266	416.76		428.676		381.204	583.436	540.733
		391.484		376.602	633.812	412.633		425.906		380.119	587.93	543.944
		390.723		372.884	635.359	414.901		425.352		385.43	585.739	543.228
		391.077		372.372	639.87	418.36		425.285		382.553	593.719	542.387
		391.735		375.737	646.786	419.801		424.635		386.146	590.576	543.474
		392.359		377.716	655.86	420.157		439.413		380.518	592.764	544.41
		392.29		374.616	656.446	419.573		440.412		380.949	592.077	548.62
		390.756		377.866	663.831	421.274		443.796		382.678	601.948	548.63
		396.676		376.122	668.81	417.808		439.976		383.468	594.373	545.867
		393.507		374.318	669.457	418.14		441.142		382.851	594.354	549.242
		393.291		373.245	670.996	419.81		443.242		385.596	596.337	551.417
		395.385		374.981	676.4	421.373		442.332		385.877	593.529	548.792
		397.362		374.596	683.006	421.603		441.141		384.09	597.497	548.362
		399.962		374.072	687.973	423.014		443.763		383.742	599.986	553.996
		398.773		375.114	686.905	424.502		444.889		387.798	599.136	555.64
		396.101		378.555	691.322	423.719		444.867		385.807	596.273	559.622
		395.783		376.102	695.073	424.35		446.978		387.26	599.856	556.881
		395.733		377.167	700.901	424.416		444.815		386.69	599.853	560.713
		399.115		378.302	704.627	424.874		447.539		386.473	598.424	562.292
		395.95		377.701	707.352	428.169		446.97		386.276	601.198	561.703
		401.794		378.186	708.819	443.422		447.723		383.445	604.458	561.905
		398.943		381.719	712.505	445.532		446.75		387.545	602.287	564.738
		400.143		382.87	717.831	445.157		448.226		389.546	605.433	573.525
		400.835		383.196	721.133	445.625		451.712		385.974	605.63	570.153
		400.59		385.053	726.997	445.262		450.2		389.749	608.398	571.012
		402.035		385.032	734.718	445.977		452.478		386.818	605.28	575.908
		401.001		382.205	740.824	445.986		458.05		387.383	608.296	574.183
		402.316		384.203	741.473	446.085		458.715		387.532	606.205	569.478
		401.362		380.453	751.001	448.067		460.125		391.131	607.367	580.76
		400.89		385.173	754.226	448.872		465.508		387.418	606.195	582.69
		400.609		386.682	754.187	451.596		466.178		388.296	608.197	586.094
		401.997		385.769	756.758	451.723		465.956		387.728	614.95	586.907
		403.784		385.309	779.441	455.903		465.918		390.399	613.308	585.982
		405.679		390.719	778.069	453.585		469.228		392.854	612.438	589.549
		408.825		383.098	782.029	455.958		473.788		387.415	612.661	588.603
		421.877		383.792	912.017	456.311		476.023		392.007	610.281	597.167
		421.962		388.221	966.188	455.715		478.16		392.914	613.533	590.864
		425.804		382.275	966.966	458.069		479.382		390.195	618.364	592.51
		427.61		384.75	968.204	457.205		480.896		393.113	617.868	597.803
		427.133		384.031	969.483	457.683		481.264		390.559	619.792	607.842
		430.665		387.495	971.851	459.921		485.207		392.257	618.387	600.354
		428.758		387.662	977.672	460.291		487.458		397.84	620.415	605.698
		432.497		387.944	979.924	458.43		488.501		400.652	619.104	608.903
		434.793		386.351	1015.03	460.164		490.281		395.401	620.378	608.527
		436.691		391.561	1019.96	461.505		489.851		396.82	619.129	609.796
		433.566		388.887	1020.72	465.935		487.115		397.312	618.285	611.576
		445.572		392.304	1036.81	466.466		490.702		396.158	622.32	610.788
		437.506		388.657	1050.83	466.382		490.914		399.086	623.608	614.36
		437.327		387.826	1060.79	468.158		488.156		397.272	624.025	621.089
		436.695		392.219	1079	467.32		490.796		397.426	624.755	618.855
		439.029		389.062	1101.87	470.564		492.901		398.942	625.077	620.867
		444.279		391.192	1103.5	469.844		492.778		399.898	630.417	623.833
		440.532		391.652	1126.72	470.264		494.164		399.042	630.88	630.027
		449.009		393.792	1130.22	473.622		495.783		399.431	631.85	636.674
		444.227		391.087	1134.05	472.767		496.745		399.799	633.451	634.141
		446.724		396.332	1137.53	479.097		498.564		401.977	631.646	636.866
		452.708		396.049	1144.62	479.704		498.368		403.682	633.021	637.28
		452.511		394.801	1161.12	476.485		498.79		402.736	633.957	636.601
		453.839		396.987	1172.44	479.435		498.257		402.231	636.272	641.389
		451.579		394.169	1173.08	480.457		498.785		406.011	639.25	641.064
		456.746		394.459	1177.18	480.52		499.283		413.054	639.962	642.288
		457.721		397.125	1185.46	479.563		497.66		418.14	637.077	640.595
		461.013		401.009	1196.78	481.814		502.596		420.57	638.673	643.981
		461.568		401.113	1210.69	485.773		503.949		424.044	640.098	638.126
		461.032		400.291	1209.58	483.968		503.93		423.656	643.366	643.374
		459.62		399.924	1211.77	484.329		505.216		426.248	642.909	644.259
		463.167		401.572	1232.28	483.69		504.103		423.574	642.815	646.21
		465.033		407.468	1254.47	490.978		505.006		427.678	649.488	648.853
		462.891		400.987	1259.31	488.971		505.762		426.22	641.934	648.432
		470.56		398.861	1277.77	488.137		506.974		431.478	644.314	651.254
		468.354		399.357	1299.69	487.706		506.727		427.613	650.313	656.589
		466.69		400.654	1305.14	491.562		507.33		426.21	646.941	656.786
		480.254		401.934	554.027	496.457		508.992		427.141	650.254	659.058
		468.442		403.83	556.429	491.28		510.08		428.155	648.555	659.063
		471.193		399.458	554.314	490.567		510.889		427.789	654.041	661.901
		470.894		405.013	554.577	491.05		509.161		428.211	655.054	661.123
		469.137		404.887	554.415	491.841		512.075		429.07	657.446	663.623
		471.025		404.485	554.221	490.964		515.178		427.384	657.825	664.014
		470.621		405.448	554.315	491.909		513.572		429.567	654.534	661.365
		470.861		402.361	554.485	493.166		516.465		429.369	658.63	663.782
		473.836		409.648	554.25	495.472		517.837		428.039	660.445	669.602
		469.897		403.926	553.981	493.76		516.545		428.762	663.035	671.155
		472.663		408.196	553.987	501.113		516.038		429.889	663.235	674.391
		473.915		406.487	554.07	496.247		517.867		431.045	659.936	678.139
		473.424		410.101	554.495	498.006		516.716		434.015	662.697	678.444
		477.581		406.533	554.84	498.292		517.97		435.805	663.187	681.479
		475.639		405.162	554.664	498.575		520.036		434.443	663.341	682.443
		474.828		410.816	554.415	500.656		520.882		434.309	664.848	685.056
		476.921		412.22	557.809	500.107		520.096		437.055	666.142	688.798
		477.191		410.549	565.8	500.108		522.942		436.529	668.336	689.784
		478.522		407.151	575.656	499.412		521.938		440.464	670.564	693.046
		478.135		411.396	580.326	498.852		523.473		438.238	670.14	691.168
		481.86		408.47	594.672	499.215		524.656		437.695	671.033	695.155
		482.249		408.318	605.754	501.52		523.029		437.087	672.394	701.301
		479.958		409.403	862.38	504.9		524.227		441.023	668.579	698.911
		489.315		412.055	862.046	505.379		525.015		441.916	671.909	707.552
		481.187		408.168	863.205	509.202		526.296		444.629	674.834	709.341
		481.203		409.982	862.864	510.908		524.639		441.044	677.923	710.662
		486.538		411.958	862.813	516.62		525.489		444.286	676.671	715.576
		485.305		413.248	862.817	511.315		532.335		441.834	677.683	716.012
		485.07		410.005	862.695	514.324		533.284		446.206	683.643	716.964
		486.368		412.817	864.247	511.059		534.101		448.578	681.869	720.158
		491.962		412.406	961.554	511.884		557.343		451.373	680.498	721.105
		489.9		412.771	960.925	510.945		544.477		447.071	683.672	721.162
		490.53		412.877	961.957	513.86		544.635		450.759	684.666	723.574
		488.25		414.221	962.068	512.812		546.793		452.719	686.755	723.011
		490.386		413.414	961.852	514.238		545.112		452.123	683.353	730.628
		489.417		417.102	961.702	512.949		546.098		454.691	684.866	732.182
		496.079		413.741	961.154	517.72		544.825		452.133	687.538	733.394
		492.693		416.371	962.75	514.797		544.775		454.849	689.161	733.562
		499.957		416.544	962.872	515.681		545.023		456.455	688.871	735.758
		496.024		416.909		517.003		545.141		456.493	687.772	741.397
		496.616		417.417		517.845		546.319		456.888	693.129	739.915
		496.053		430.905		517.93		545.237		454.365	693.41	743.644
		496.145		436.001		518.763		544.837		455.594	692.396	744.454
		495.038		435.864		519.574		545.25		458.582	695.591	746.045
		494.7		434.909		518.606		545.408		462.569	694.519	748.114
		497.682		435.248		523.481		545.642		461.553	697.959	752.504
		496.538		436.558		521.709		545.683		458.833	698.305	754.239
		504.556		436.502		524.289		551.044		458.915	706.353	758.31
		499.848		438.763		531.982		546.987		458.672	707.613	759.345
		499.473		439.554		528.942		548.627		464.445	707.566	758.257
		502.05		441.043		527.08		545.322		461.435	704.715	761.886
		500.785		441.584		527.08		544.959		465.004	703.175	769.465
		503.129		439.363		525.872		545.365		462.324	704.797	777.519
		502.747		439.702		527.594		545.627		463.412	708.673	778.874
		507.362		444.365		530.256		547.431		467.352	711.148	781.066
		503.396		447.151		529.177		545.539		464.431	715.156	781.772
		504.094		452.117		530.849		553.45		464.983	713.664	780.504
		504.249		454.417		529.308		557.531		466.776	712.839	786.717
		505.756		451.801		531.242		554.915		466.024	714.187	788.604
		506.354		449.563		529.814		557.152		467.679	713.817	791.725
		509.709		452.686		531.447		557.061		469.179	717.059	793.568
		509.102		449.182		531.735		559.41		479.603	717.517	793.934
		517.896		450.738		532.007		559.693		475.503	717.534	796.186
		509.976		451.945		535.824		562.846		476.828	719.283	801.85
		512.611		456.883		531.645		570.774		476.517	718.848	800.061
		516.257		456.836		536.179		566.73		480.236	721.467	804.348
		516.127		457.562		531.657		567.494		480.265	718.462	805.937
		516.048		459.568		532.364		573.334		479.659	720.985	806.686
		514.835		458.714		534.633		578.251		483.509	723.566	809.356
		518.17		470.172		533.555		577.792		485.506	726.513	809.778
		519		469.183		532.089		573.447		490.469	721.551	810.434
		514.526		472.539		533.318		577.969		488.729	725.469	811.032
		517.464		465.957		533.951		585.62		487.861	729.176	812.544
		525.055		468.748		537.983		584.524		492.103	732.395	816.572
		519.089		470.153		539.708		589.071		491.749	731.727	813.827
		517.92		470.935		544.308		596.521		493.228	730.479	818.44
		520.614		470.96		544.997		598.114		500.397	733.614	818.067
		527.854		472.75		546.656		599.406		497.366	732.931	823.682
		525.143		472.098		544.658		600.616		498.049	735.458	820.552
		524.775		474.769		552.986		601.582		497.012	735.57	822.728
		525.785		473.445		548.113		600.002		500.64	735.285	823.324
		527.126		477.743		550.861		605.544		501.63	739.152	823.998
		525.244		477.286		553.085		604.181		527.51	739.228	823.3
		527.705		479.809		551.086		602.301		527.022	740.083	825.158
		527.368		479.222		550.365		607.912		525.313	739.317	824.793
		530.015		483.782		555.524		616.879		527.89	742.173	825.353
		529.933		482.215		551.772		611.592		529.778	747.138	825.298
		529.439		480.788		554.402		613.088		531.341	745.149	826.383
		533.617		484.588		558.736		615.226		533.134	743.383	827.525
		531.605		486.357		553.507		616.248		531.054	743.042	831.323
		534.717		484.436		553.097		614.884		533.487	745.169	831.194
		540.527		484.834		553.463		617.679		538.793	750.484	850.608
		533.353		487.203		555.878		617.118		536.456	749.855	873.322
		532.176		486.015		556.098		616.544		533.457	753.746	872.859
		541.216		489.604		554.557		619.598		537.04	756.072	921.345
		537.083		491.949		554.1		618.024		534.06	756.357	926.887
		536.225		490.296		555.792		621.606		537.803	759.64	952.935
		538.414		491.652		558.388		619.524		540.566	758.769	965.67
		537.301		494.214		556.47		624.236		539.795	760.141	970.141
		541.691		493.257		555.243		625.56		538.131	757.186
		537.559		496.736		555.185		625.125		540.456	758.236	5.46514
		537.905		494.01		558.418		625.273		541.518	760.221	9.76178
		538.007		499.163		559.245		628.835		545.09	760.376	9.315
		539.622		499.8		559.055		629.099		544.912	762.533	11.6989
		539.544		496.002		558.573		631.795		543.414	762.126	9.47929
		540.845		495.409		559.268		627.062		544.303	764.463	9.06688
		549.439		494.902		557.121		631.127		544.448	765.005	15.0371
		549.38		494.348		556.314		636.405		545.778	765.735	14.1264
		552.462		497.483		555.62		636.723		549.987	765.182	14.6165
		551.83		499.946		560.795		634.038		549.26	768.162	11.715
		549.168		499.297		556.025		634.948		554.253	769.749	13.8217
		553.827		501.356		561.954		639.184		555.264	769.659	19.5386
		552.473		500.427		558.052		641.69		555.54	770.611	13.2016
		554.089		501.615		564.34		643.31		555.45	769.968	13.9078
		551.019		500.132		562.827		638.962		556.604	774.456	17.9905
		553.106		500.053		562.977		638.726		556.496	775.438	18.7719
		554.1		499.215		561.559		644.816		558.329	778.628	16.629
		556.125		499.764		562.134		645.138		560.338	775.164	16.9451
		556.819		503.235		561.908		654.398		561.883	775.257	20.928
		554.77		505.061		574.684		660.27		566.861	776.318	25.5042
		554.862		506.986		565.71		657.976		575.285	777.323	21.2865
		556.771		504.97		561.874		667.781		572.673	782.056	19.2644
		556.14		509.565		564.576		668.87		571.878	783.271	20.3895
		557.503		507.684		562.324		669.331		576.511	780.821	24.0679
		556.504		514.132		567.726		673.283		575.805	781.238	24.0669
		559.923		511.792		565.6		678.749		579.884	782.937	24.7789
		558.309		510.378		568.174		679.236		579.945	783.473	24.2754
		567.676		515.619		577.713		680.635		582.709	780.156	26.7495
		573.196		512.697		571.721		678.878		581.85	781.121	24.7675
		568.391		517.19		570.437		682.12		583.247	786.657	25.4714
		570.454		514.913		570.34		679.897		589.586	787.84	26.3211
		570.057		520.085		575.015		690.472		585.665	787.07	28.0775
		568.874		518.49		573.75		686.687		584.605	792.196	28.3844
		579.934		519.963		574.614		691.285		592.741	794.299	28.4427
		575.964		523.729		576.607		693.237		592.838	800.278	33.2584
		578.813		524.996		582.826		699.578		590.831	797.097	32.9717
		584.458		523.153		575.568		697.925		594.809	801.567	32.1094
		575.496		528.029		581.134		704.925		595.117	803.898	31.3833
		577.007		528.959		581.798		705.745		598.995	806.919	35.5709
		581.346		530.421		583.509		708.585		601.249	806.638	38.9087
		577.111		530.032		584.831		710.651		601.678	808.312	36.7439
		584.325		529.878		586.946		704.749		605.204	807.632	40.0481
		590.67		532.467		585.368		717.219		607.612	810.542	41.197
		581.881		533.715		585.196		717.288		626.082	806.817	38.48
		591.863		532.21		588.473		722.367		630.642	813.024	42.4308
		586.43		530.805		588.405		722.843		632.886	814.638	43.9742
		591.835		535.604		589.856		724.613		633.512	812.666	44.023
		592.602		535.74		588.9		725.007		630.629	813.549	44.981
		594.904		532.93		591.327		722.909		643.663	814.873	43.4832
		598.726		539.316		589.253		729.422		645.252	817.32	42.0273
		597.836		537.506		587.022		731.616		646.373	816.856	43.7704
		597.164		541.386		588.499		729.018		646.234	819.181	45.1532
		602.159		540.33		591.861		731.668		649.489	817.394	43.6446
		602.382		550.471		594.226		734.381		657.352	821.246	50.2188
		599.685		551.262		595.386		730.281		665.417	820.626	45.4469
		600.51		548.191		594.57		732.229		670.11	822.834	48.9369
		603.664		549.58		597.242		739.384		672.281	825.437	45.8014
		606.306		551.789		601.195		735.292		674.441	825.198	47.7297
		606.158		551.889		600.547		736.314		681.441	824.594	52.2499
		610.197		552.302		602.784		739.048		682.811	826	47.4996
		602.681		552.843		602.868		742.197		689.096	824.871	48.0207
		604.785		557.072		603.034		742.936		756.181	825.34	48.2831
		610.687		551.266		601.291		744.243			825.372	51.6244
		614.42		560.288		605.338		755.494		6.40568	830.609	52.6205
		611.876		557.831		607.206		755.978		10.191	831.759	51.641
		612.198		554.729		603.24		754.632		9.08502	835.736	53.6799
		615.605		557.165		610.897		759.383		9.50316	844.303	53.3935
		618.364		557.205		613.574		765.183		12.4046	835.989	51.1008
		616.679		558.724		616.485		761.716		16.8375	839.038	50.5155
		616.013		558.684		611.423		766.118		20.0504	836.69	53.7338
		619.148		556.793		611.871		764.32		19.8375	837.281	53.9941
		624.003		559.683		613.166		765.958		21.3964	836.751	54.095
		618.32		559.894		616.36		767.412		22.3121	841.403	54.8079
		619.498		559.202		618.658		769.962		21.097	849.124	54.4628
		623.364		559.877		617.047		776.441		20.815	845.835	51.5008
		624.303		558.574		618.235		782.57		25.1474	848.251	57.5692
		628.322		560.384		621.737		784.509		27.1489	850.171	59.3648
		634.557		558.31		620.225		781.229		26.6513	851.049	54.535
		632.887		559.49		625.594		783.522		30.6223	850.942	57.6943
		628.789		561.523		625.097		790.06		30.5359	852.161	57.9003
		642.672		563.9		622.636		789.939		32.1171	855.991	58.3896
		635.086		559.561		626.158		790.288		30.567	861.166	61.9575
		647.549		562.477		627.553		791.546		31.137	860.064	58.995
		641.906		562.1		630.292		795.275		31.134	862.556	58.9464
		659.304		561.115		626.85		798.347		33.2337	864.28	62.0133
		656.019		561.738		627.314		798.697		33.2067	889.13	60.5712
		667.51		563.665		630.971		805.621		36.2311	927.227	60.742
		670.572		567.73		633.509		811.471		38.2105	967.74	63.2601
		672.975		561.241		631.856		822.768		35.8866	970.144	66.0812
		677.444		567.902		640.689		824.128		35.6772	969.423	64.4617
		693.557		564.671		637.468		835.892		35.7208	977.784	65.318
		697.159		568.167		637.241		848.64		36.8212	975.494	65.4407
		961.684		570.591		638.946		851.766		41.4526	976.695	65.1355
		964.242		566.389		638.251		882.04		39.7418	976.187	64.9866
				564.765		638.862		888.441		40.674	979.364	67.4734
		16.7781		569.929		639.883		895.413		41.751	981.432	68.5246
		32.775		567.987		641.275		908.901		45.2995	979.403	66.4617
		40.8365		568.162		641.053		919.119		44.4084	983.357	69.6153
		42.435		573.509		642.108		927.525		48.9304	981.975	68.9936
		52.0457		573.352		646.413		959.188		48.1804	984.533	68.1304
		68.43		572.314		644.097		966.388		47.6249	980.756	66.6872
		77.4403		568.845		647.298		972.824		45.3965	985.904	69.3585
		77.359		572.21		648.955		976.794		45.361	988.216	66.3632
		91.4897		575.754		649.831		976.448		48.3956	987.255	70.9088
		94.645		578.712		649.117		981.915		48.4577	991.206	68.4066
		94.5895		571.925		649.911		984.938		48.733	992.58	69.9228
		95.013		574.633		655.318		985.806		50.6404	996.091	72.8266
		95.933		578.822		649.928		990.073		51.6539	994.273	71.4116
		100.229		577.507		649.798		989.908		50.4691	996.536	70.5357
		104.436		585.601		654.059		1013.89		51.08	998.287	71.4253
		105.976		577.245		657.08		1017.14		49.4979	1000.27	72.6277
		107.602		579.066		656.566		1033.04		51.3015	999.656	75.1159
		117.03		582.796		653.206		1046.56		51.2377	1002.12	76.3533
		118.481		583.538		661.891		1071.57		51.2248	998.184	80.998
		120.405		583.762		662.527		1086.87		52.0532	1002.33	77.0995
		122.447		585.716		666.388				53.1739	1001.38	82.1279
		123.873		589.692		663.498		199.276		55.0467	1004.46	76.349
		129.898		585.465		668.018		200.571		55.0681	1002.06	80.1769
		133.267		592.069		665.193		203.205		58.7636	1005.95	78.6355
		133.377		597.896		669.34		203.695		58.0246	1004.47	78.0593
		140.224		593.981		668.957		214.13		56.7589	1009.95	79.4499
		139.664		591.54		676.853		217.24		57.35	1006.49	84.5784
		145.935		592.468		671.185		218.448		58.6895	1008.38	85.4477
		153.439		594.734		672.356		221.365		58.2692	1010.68	82.6939
		156.549		602.544		673.437		227.149		58.2393	1010.46	80.799
		157.108		594.867		673.658		224.499		61.2799	1013.81	82.0876
		158.016		597.114		674.341		225.386		58.9766	1009.32	82.666
		162.861		598.839		671.964		226.09		59.0438	1013.6	85.8127
		164.14		596.723		674.304		226.246		59.2288	1011.26	82.2052
		168.03		596.942		675.081		229.105		60.8252	1013.37	82.6366
		165.6		597.179		677.547		233.684		64.1719	1011.24	82.455
		168.36		605.18		675.698		228.578		57.555	1013.15	86.0688
		167.747		601.702		679.271		231.033		64.2723	1013.7	85.9268
		174.68		600.745		682.437		233.643		61.1504	1014.57	84.8144
		174.932		609.376		682.466		233.629		58.5637	1018.91	83.6154
		176.128		605.457		681.153		233.581		62.9848	1017.51	85.6738
		179.06		606.77		685.763		236.32		60.345	1016.92	86.595
		177.675		604.426		682.389		239.099		65.9563	1021.12	83.986
		182.911		613.827		682.932		237.649		66.8958	1019.17	91.9739
		185.819		602.166		686.699		237.005		64.929	1020.92	88.2863
		183.885		606.569		686.423		242.146		64.4517	1021.22	87.1016
		197.044		604.195		686.788		238.27		66.9	1019.97	90.4945
		198.145		606.182		687.467		238.832		67.4641	1023.88	94.2742
		199.828		611.654		688.546		241.533		69.211	1023.38	92.3361
		208.307		606.261		687.883		242.801		67.7421	1025.07	91.08
		209.637		611.285		690.619		240.28		70.7629	1027.29	97.8987
		214.04		612.948		690.715		240.816		76.0351	1024.85	92.8959
		268.41		612.122		692.632		242.48		72.45	1031.47	95.6838
		285.534		612.938		691.966		241.56		73.8199	1029.41	92.9026
		285.494		616.077		690.334		243.589		75.1012	1031.18	92.322
		287.003		617.483		692.441		243.622		78.253	1031.93	95.2693
		288.075		618.588		692.306		247.929		73.1493	1036.8	92.1681
		291.07		619.996		690.761		246.81		76.4959	1038.37	96.3974
		291.659		619.202		693.832		247.02		74.2095	1041.44	92.4866
		292.763		627.081		695.36		245.51		76.7997	1039.23	95.4633
		299.435		621.899		692.441		246.253		74.9513	1037.7	94.185
		301.961		625.941		696.108		247.679		79.695	1039.79	99.9595
		304.991		622.814		697.519		247.069		84.0544	1036.82	97.5937
		306.711		625.647		698.645		250.427		79.7029	1039.56	98.3188
		306.682		623.004		698.336		251.908		81.8542	1041.7	97.0222
		306.627		625.796		696.481		251.572		83.354	1042.98	98.1379
		309.686		628.66		697.664		250.329		82.3156	1041.87	100.034
		309.679		625.413		699.645		251.84		80.1514	1045.44	101.985
		313.274		627.467		698.594		252.563		82.6997	1044.86	101.365
		312.946		636.284		701.414		252.885		84.2217	1043.82	99.4382
		313.793		629.937		700.112		253.169		80.6057	1044.98	101.698
		317.322		630.08		700.978		257.569		82.8945	1046.24	100.471
		315.095		632.507		699.827		256.878		83.8106	1046.65	99.289
		323.607		631.765		702.108		258.25		81.8332	1047.93	100.437
		320.286		634.647		707.862		254.093		83.154	1047.42	100.579
		321.21		636.172		709.861		256.951		83.1668	1050.65	99.8651
		324.828		636.351		710.232		255.497		87.0955	1048.67	99.6212
		331.625		636.479		712.437		261.163		83.8868	1052.6	98.555
		327.684		635.861		712.454		259.285		85.2815	1053.59	101.85
		331.149		637.956		710.007		257.113		93.5989	1055.9	104.96
		329.943		637.763		711.388		260.662		86.6345	1058.17	109.775
		331.438		637.516		713.189		258.082		87.9532	1059.12	102.884
		332.334		638.927		714.585		261.3		87.8821	1057.8	103.11
		339.609		640.483		712.579		259.725		85.3976	1063.55	107.13
		346.035		640.289		712.831		261.32		85.215	1065.04	109.288
		345.939		641.451		712.152		261.965		87.3991	1058.83	102.58
		351.945		643.932		711.851		263.024		87.7744	1063.77	110.135
		352.858		651.594		714.074		265.823		89.0696	1067.2	105.365
		373.878		646.436		714.838		264.819		89.0362	1065.15	106.63
		374.785		644.648		718.597		263.078		91.4837	1067.43	107.74
		382.319		650.701		711.984		264.762		85.9659	1068.78	107.758
		385.138		651.65		717.648		262.677		90.183	1066.74	108.889
		386.202		650.225		722.041		264.255		89.9753	1072.91	109.772
		388.092		656.581		717.699		270.157		89.3701	1069.17	109.837
		390.12		655.453		719.421		265.098		89.7111	1071.97	109.507
		394.918		654.419		720.675		266.295		91.0919	1070.39	107.936
		392.474		653.768		720.127		267.76		89.6445	1073.4	111.841
		390.218		653.525		723.635		269.209		91.817	1076.53	109.238
		393.079		653.278		724.079		267.483		93.0914	1075.8	109.781
		398.225		659.96		724.016		265.305		93.9156	1078.8	109.961
		395.826		656.382		724.609		267.706		91.6121	1080.22	113.28
		399.565		660.38		726.83		267.584		101.804	1079.32	110.429
		398.046		660.228		726.057		267.777		93.4233	1082.94	113.938
		399.077		657.398		726.266		269.609		93.3679	1083.48	114.317
		404.608		657.94		735.699		270.374		92.1402	1083.06	111.456
		404.447		662.033		730.902		270.609		98.5492	1081.46	114.487
		399.395		663.313		731.866		272.628		96.9049	1088.24	113.198
		404.21		667.777		732.472		268.18		95.2856	1091.06	115.717
		403.294		658.794		735.623		267.7		94.6904	1096.44	118.211
		403.713		661.657		736.975		273.754		97.8798	1093.81	113.687
		401.738		664.022		734.809		274.56		96.3786	1097.44	112.603
		401.133		667.268		740.012		273.758		95.4705	1093.7	115.656
		406.656		664.981		735.112		275.53		100.873	1100.14	114.392
		404.061		668.408		741.166		275.219		99.1805	1097.19	116.969
		401.862		669.15		741.391		274.208		98.5155	1096.61	119.504
		404.883		667.631		743.321		277.417		98.7717	1096.62	123.12
		402.845		668.753		740.12		276.933		97.1421	1099.46	119.614
		404.995		670.048		741.315		278.237		95.565	1099.72	116.633
		406.724		669.614		741.759		279.456		99.6475	1104.04	118.116
		411.423		670.12		741.012		278.655		99.4808	1107.27	119.411
		409.946		673.232		743.596		278.072		101.249	1101.99	118.862
		405.651		670.335		745.894		279.895		97.3564	1109.19	117.886
		406.46		673.582		747.911		279.097		99.4695	1110.64	121.469
		407.639		674.092		744.174		277.455		98.5639	1111.09	118.581
		408.28		675.309		748.098		281.127		105.703	1112.32	118.588
		409.077		672.508		753.469		281.456		101.914	1116.52	124.2
		411.169		677.448		748.84		282.293		100.011	1118.6	120.319
		413.717		677.6		753.079		282.948		102.855	1121.55	122.443
		407.926		674.091		749.586		282.686		105.609	1122.68	125.437
		410.729		676.144		753.991		285.156		100.784	1127.25	124.646
		411.16		676.356		749.855		283.261		107.165	1130.89	125.441
		411.517		676.092		757.432		283.353		105.381	1130.84	126.8
		414.956		677.381		756.679		286.091		106.248	1142.58	127.339
		410.544		678.541		758.346		286.961		105.099	1140.36	125.522
		414.954		679.747		755.411		287.434		109.066	1141.18	124.297
		414.141		677.67		762.772		287.117		105.895	1148.64	127.095
		412.684		679.526		765.461		289.923		105.192	1154.4	125.507
		413.952		680.573		766.025		288.903		107.246	1161.07	126.761
		416.872		684.203		771.962		287.73		109.378	1160.94	127.391
		414.652		681.111		770.087		290.094		108.808	1162.6	126.762
		419.656		683.846		768.381		288.711		107.723	1165.89	128.856
		420.652		686.794		772.865		290.843		110.34	1177.22	125.819
		424.828		685.474		775.923		292.882		108.505	1179.97	131.906
		427.225		689.352		773.724		292.475		109.365	1185.46	127.556
		433.85		685.05		777.253		290.892		110.458	1191.62	129.811
		430.445		686.389		773.977		302.694		112.9	1198.28	130.954
		434.961		689.39		776.175		297.471		112.217	1200.71	130.524
		431.485		691.399		780.124		290.632		113.423	1203.88	130.86
		432.66		687.274		779.57		291.133		111.653	1207.61	133.079
		432.285		690.544		783.133		293.223		113.874	1208.22	128.769
		433.533		688.906		780.047		292.823		111.737	1207.59	131.131
		433.606		691.3		780.658		290.812		115.084	1212.37	131.066
		436.032		697.355		778.403		290.749		111.826	1206.91	130.605
		439.517		690.7		784.216		291.706		111.121	1211.69	128.274
		438.327		694.838		780.53		293.275		111.527	1213.52	136.432
		441.567		697.561		783.966		298.123		111.739	1216.73	133.757
		436.578		696.697		782.385		293.369		114.604	1212.21	134.705
		441.224		699.081		783.909		293.961		114.118	1227.36	130.928
		440.587		697.297		786.634		292.123		118.836	1226.69	131.338
		443.893		703.276		786.025		296.748		117.571	1230.25	134.11
		444.178		703.628		788.768		293.351		113.9	1245.18	134.285
		445.077		701.727		791.356		296.921		114.354	1247.01	133.508
		441.929		708.579		789.744		295.817		115.183	1246.51	134.419
		448.567		704.255		793.168		293.893		114.488	1245.82	141.874
		444.098		702.825		791.625		293.577		114.869	1246.83	134.993
		445.739		703.101		794.336		294.409		120.714	1248.7	137.907
		447.286		705.01		794.626		296.84		115.858	1254.13	134.077
		444.969		703.918		797.336		293.595		118.798	1258.85	137.012
		446.794		704.631		800.029		300.125		114.554	1261.26	136.132
		444.691		708.323		800.977		300.058		118.988	1275.23	136.766
		446.45		707.661		803.336		300.804		119.344	1276.15	137.518
		444.515		708.876		803.142		295.113		115.195	1295.53	135.892
		456.257		709.114		800.237		298.795		117.331	1304.38	139.001
		443.503		709.62		807.724		300.717		121.699	1343.59	140.816
		450.207		713.566		808.874		296.201		119.822	1358.08	137.786
		452.772		716.449		807.139		298.371		118.182	1379.2	138.785
		443.818		717.766		807.698		299.528		118.275	1383.7	137.066
		453.281		715.66		811.331		301.893		120.465		140.272
		447.447		726.677		817.335		300.248		122.382		138.424
		450.092		721.91		818.646		299.601		122.314		139.053
		446.321		719.869		816.429		298.637		118.749		143.688
		451.398		729.046		826.634		302.661		120.725		141.432
		449.283		727.044		827.196		305.813		121.129		141.916
		451.193		725.251		826.006		303.306		120.5		140.642
		451.95		731.221		827.429		302.408		119.878		140.147
		459.925		727.563		830.106		304.653		120.06		142.183
		454.502		727.878		830.198		304.003		121.966		144.793
		453.63		731.016		839.775		308.119		124.075		144.802
		450.44		731.377		844.306		303.044		125.846		143.217
		454.305		733.077		846.609		307.127		121.571		145.304
		454.317		736.494		843.525		304.474		123.469		146.675
		458.281		734.548		846.882		303.354		121.315		144.714
		458.709		735.24		846.122		304.221		127.213		153.73
		454.5		735.083		850.465		302.973		122.815		145.276
		453.432		738.292		848.528		305.041		129.679		147.736
		454.13		737.446		855.676		306.605		125.635		146.225
		456.79		743.008		859.639		307.193		125.485		146.268
		460.567		739.578		860.636		306.629		124.731		148.893
		455.756		743.683		859.739		309.225		126.186		149.287
		461.136		742.618		868.739		309.082		126.568		151.006
		458.218		745.354		864.861		310.468		126.9		151.202
		461.371		754.981		871.453		311.662		131.399		151.223
		460.478		756.179		874.012		309.807		127.249		150.196
		457.291		754.883		876.098		307.786		127.033		151.496
		459.664		754.233		877.486		308.563		131.292		150.596
		458.985		755.804		882.746		309.44		128.297		152.001
		461.296		757.07		889.299		311.864		127.688		150.576
		460.485		766.024		897.514		312.606		129.051		152.302
		470.028		762.948		898.126		317.681		129.586		150.548
		460.769		765.139		928.198		316.663		130.421		154.11
		462.96		769.591		941.782		316.153		129.025		155.084
		464.195		770.18		959.563		317.134		136.418		154.757
		466.824		779.076		963.597		313.314		134.965		155.881
		462.868		777.645		959.149		313.132		136.16		155.374
		463.602		780.749		960.268		313.565		130.462		162.76
		468.361		787.902		958.893		316.77		130.732		154.464
		463.501		791.158		959.392		314.787		134.21		155.69
		469.212		799.444		962.117		316.977		131.544		156.45
		465.575		800.48		979.355		313.707		130.489		156.13
		467.842		805.923		992.6		316.289		132.185		155.955
		467.776		802.736		1020.42		318.722		131.817		156.039
		468.434		808.836		1030.95		316.657		130.755		157.218
		471.721		835.187		1057.42		315.185		134.734		156.751
		467.49		841.711		1062.83		317.829		133.607		159.77
		467.82				1063.11		319.447		138.772		158.476
		470.385		13.9226		1064.42		318.074		133.328		159.394
		473.536		6.94368		1066.59		317.406		135.417		167.317
		484.312		6.21				322.161		140.042		160.495
		475.039		8.88975		231.644		320.344		139.945		163.185
		473.814		8.77556		231.558		317.58		136.275		160.096
		473.189		11.8323		237.726		322.818		138.468		157.728
		475.726		11.0444		238.406		318.216		139.645		160.789
		475.755		9.71934		242.678		318.541		138.54		161.254
		477.676		7.54004		242.97		322.726		139.923		161.716
		477.925		9.85355		246.495		320.088		142.054		170.131
		478.222		11.6008		245.173		321.205		138.928		164.06
		478.169		12.013		244.85		324.396		147.094		164.274
		475.265		10.8235		244.605		323.311		139.859		164.376
		479.163		9.54077		247.548		321.54		138.98		167.561
		477.2		9.60825		249.227		323.717		142.886		165.729
		477.286		9.039		251.373		324.465		140.162		168.702
		482.651		16.7016		254.963		326.186		142.666		166.352
		479.594		12.5478		255.347		327.393		143.02		169.393
		482.699		15.9297		255.155		326.25		143.685		166.374
		482.87		12.6369		257.793		328.954		143.76		166.476
		488.871		17.7302		258.917		329.589		141.605		163.53
		483.115		16.4278		259.35		327.308		142.867		163.052
		481.35		17.0717		262.9		327.084		145.313		164.482
		485.061		13.8082		264.476		325.094		142.909		170.255
		495.893		14.7777		264.044		330.561		146.52		167.529
		488.505		14.7162		264.703		326.777		148.87		169.461
		482.88		14.1817		264.367		331.732		142.747		166.49
		483.204		15.2573		265.305		327.449		145.245		165.184
		490.513		13.0876		268.817		330.221		146.056		168.096
		485.671		15.7749		271.32		331.065		148.903		169.556
		484.521		15.4944		267.391		334.613		148.21		167.537
		486.204		13.1907		273.175		327.698		146.191		169.4
		488.544		16.063		266.95		329.763		147.665		169.367
		491.835		17.7685		271.979		333.73		147.167		170.473
		487.83		17.03		271.622		333.086		148.301		170.105
		487.863		16.8965		272.225		330.997		155.046		171.651
		495.003		16.4723		272.14		332.764		145.459		170.116
		491.906		19.2086		273.496		330.842		149.756		172.267
		494.525		18.5213		277.555		334.7		148.104		170.8
		492.46		21.1171		273.188		334.492		147.05		172.471
		491.58		16.316		275.551		333.743		148.021		172.559
		493.301		17.4225		274.973		333.821		146.123		171.457
		498.813		19.2629		274.679		338.263		152.171		171.701
		494.869		18.9088		276.69		331.348		150.988		172.208
		495.464		20.3645		284.728		332.032		151.159		174.153
		495.983		21.9114		280.315		332.268		148.954		171.12
		492.173		18.0308		282.685		334.101		149.349		172.898
		494.773		19.0018		279.144		333.302		150.388		173.063
		496.094		20.686		282.004		334.555		149.351		170.775
		498.143		21.9225		283.37		333.652		150.42		174.639
		493.695		22.2751		281.446		335.42		152.486		173.589
		496.076		21.114		282.733		333.659		154.797		176.157
		497.304		23.6271		287.921		338.226		153.046		180.964
		501.639		23.1602		289.734		336.843		154.415		176.437
		496.278		24.9151		287.379		336.327		159.024		174.923
		511.478		25.1246		289.787		343.633		155.345		179.818
		504.791		21.4245		287.351		337.74		153.952		177.737
		499.81		29.2174		294.439		337.261		154.898		180.844
		500.077		28.9604		289.8		336.509		157.286		177.109
		502.07		25.247		289.369		340.373		153.951		181.409
		501.88		26.014		290.521		342.844		155.546		178.166
		503.004		26.9953		290.407		341.964		159.517		180.25
		503.635		30.646		290.858		346.653		158.304		180.81
		503.495		28.1203		289.946		346.267		159.293		177.165
		502.576		27.3119		292.726		342.108		157.335		180.063
		509.905		28.1314		293.875		341.68		160.078		180.451
		505.948		30.0881		295.941		340.764		159.584		179.708
		503.773		28.2407		293.94		343.877		159.806		183.265
		504.468		28.6022		292.504		340.655		161.743		185.772
		507.495		30.5142		293.177		343.492		159.505		183.584
		507.485		35.1093		299.604		344.837		157.958		183.074
		510.308		32.5007		293.846		346.155		156.379		185.153
		515.736		29.2529		296.693		343.51		160.487		183.4
		512.433		29.7702		298.244		347.398		160.829		184.984
		509.555		33.2682		296.983		343.082		161.87		187.512
		512.233		29.369		301.958		342.261		167		186.977
		513.053		31.9546		300.419		345.843		157.369		186.169
		511.588		37.011		297.265		342.884		159.558		185.566
		516.275		31.3132		299.924		342.235		163.046		190.996
		512.944		34.7545		301.594		343.975		158.594		186.163
		512.499		34.1678		302.089		344.913		160.375		185.485
		512.192		36.3926		299.955		346.224		167.127		192.605
		519.211		34.5778		300.964		347.093		160.493		185.078
		517.004		32.0419		302.163		345.034		160.679		187.226
		516.069		33.0313		303.763		346.503		161.525		187.223
		514.341		36.0551		303.262		344.542		162.062		193.819
		519.333		37.133		302.76		345.895		162.914		188.624
		514.913		36.2363		305.969		344.956		161.498		192.837
		517.148		35.7208		307.445		349.069		161.093		185.921
		518.553		38.9914		306.812		344.544		164.059		188.473
		517.38		37.6636		304.602		349.095		167.214		189.9
		525.001		40.7139		305.655		346.041		169.339		188.688
		520.217		37.9549		305.204		348.74		167.052		190.457
		522.751		40.5482		303.765		348.85		165.042		194.901
		519.581		40.7258		306.29		346.014		165.681		190.881
		522.358		39.8291		306.885		349.488		166.802		192.948
		527.788		43.1699		308.096		347.975		167.404		196.724
		524.295		40.32		309.774		349.712		166.504		196.658
		521.805		41.975		309.849		348.746		165.725		194.672
		522.033		41.4062		309.218		348.754		164.7		192.558
		522.5		44.323		305.2		348.325		170.364		196.099
		524.51		43.0521		306.812		350.77		169.541		197.896
		529.742		40.595		306.82		351.147		169.285		197.377
		523.542		45.7434		307.435		348.642		165.226		195.641
		526.24		43.5516		307.362		357.921		167.592		196.262
		530.973		41.9839		306.756		354.543		168.677		196.408
		532.412		44.7199		306.906		352.245		167.951		196.724
		529.553		49.8085		312.028		355.612		167.862		199.58
		527.937		45.6276		314.414		355.342		168.198		196.811
		536.091		46.2125		313.042		355.383		166.396		194.925
		532.575		49.4274		311.276		355.847		169.686		196.089
		531.902		47.8492		313.411		356.169		167.082		196.096
		528.908		45.6608		311.031		353.305		169.754		197.252
		529.861		48.5439		310.261		358.144		170.384		196.72
		530.988		48.5292		313.605		361.047		169.596		197.243
		538.669		46.2823		315.58		358.068		171.81		197.46
		533.02		51.0886		315.474		355.101		168.843		198.91
		530.883		50.2019		314.087		360.127		170.036		197.114
		536.965		49.2074		320.961		356.217		171.749		198.43
		534.834		50.1544		315.832		358.212		171.197		198.265
		537.79		53.4567		314.353		357.155		171.398		199.989
		538.28		49.3254		320.079		355.023		171.248		199.965
		540.209		48.7059		321.369		360.203		176.026		199.785
		536.88		51.1236		318.152		360.066		175.038		201.145
		533.874		50.6025		321.469		361.788		179.319		199.785
		540.959		53.6163		318.51		358.392		181.634		200.523
		537.105		53.3139		322.905		357.445		182.144		206.713
		538.03		56.2493		324.398		359.059		174.028		203.623
		542.291		53.7861		320.195		362.864		175.605		205.179
		538.611		54.2775		321.084		368.854		179.821		205.526
		538.329		54.0442		317.146		360.85		177.467		201.985
		539.091		52.7675		318.78		367.571		174.982		204.835
		539.89		55.8379		322.924		365.61		175.809		208.138
		543.425		54.7206		323.784		360.793		176.508		209.175
		540.586		53.9569		326.314		363.605		178.896		205.075
		544.374		57.9221		326.366		362.248		176.937		206.4
		545.043		54.4786		323.683		364.153		179.372		205.137
		547.737		56.774		326.318		359.457		181.4		203.676
		545.241		59.3882		322.128		363.935		180.536		205.293
		547.229		54.7719		321.76		362.623		179.954		205.041
		544.975		59.8986		325.013		360.562		185.196		208.859
		548.895		54.533		323.011		363.671		183.079		210.221
		547.459		63.6374		327.574		364.79		178.984		208.875
		547.857		57.3776		326.626		363.113		181.062		211.45
		546.008		59.558		326.927		368.183		181.86		208.315
		548.789		57.5156		325.498		363.362		182.798		208.13
		550.754		56.2518		324.041		365.725		182.164		212.306
		548.607		55.9763		325.831		366.142		181.528		215.261
		555.163		55.3725		325.86		365.406		184.706		211.339
		549.149		57.5472		329.277		364.732		181.349		210.884
		549.293		59.1851		327.675		364.845		183.438		215.634
		547.219		60.1196		329.414		366.397		188.567		214.881
		553.386		60.1624		325.913		368.699		187.636		213.178
		547.116		66.0309		330.144		371.85		183.252		211.372
		547.576		58.995		328.246		370.882		183.959		214.181
		552.499		59.7588		332.076		369.882		185.046		211.14
		558.318		60.6636		328.112		369.211		186.909		213.523
		551.835		60.2627		329.651		368.602		184.459		216.073
		552.828		63.2202		330.663		368.764		187.091		216.918
		552.505		65.1161		330.605		372.343		185.18		211.048
		553.318		64.8016		331.747		375.859		184.708		216.189
		553.448		71.7397		328.987		370.278		185.394		211.416
		557.961		62.2901		329.9		369.128		188		216.587
		556.162		63.3558		329.993		373.084		189.81		217.317
		558.065		62.7937		334.653		374.957		189.953		213.964
		560.408		65.4055		333.044		373.501		187.824		218.821
		559.676		69.4591		333.934		380.227		190.532		216.749
		558.39		64.1109		333.072		379.225		192.942		219.558
		564.918		63.5214		331.821		379.106		189.887		220.539
		561.452		65.724		334.466		373.829		190.2		219.075
		566.457		64.0333		335.286		376.793		192.245		220.429
		570.019		71.8439		333.623		371.344		189.008		220.543
		561.939		63.825		338.178		373.547		191.807		225.308
		562.366		74.1869		340.333		382.157		198.298		225.335
		563.699		72.1782		337.67		373.217		189.616		222.912
		566.709		67.3281		340.59		374.546		194.184		220.811
		564.181		70.2278		338.372		377.683		192.635		222.591
		571.652		73.1807		339.49		373.248		193.768		223.037
		564.447		68.4143		340.11		373.635		190.944		225.159
		568.276		70.5215		338.012		376.567		197.874		225.373
		566.541		72.8327		342.274		373.98		192.147		222.914
		568.776		73.989		337.646		376.209		195.063		225.812
		569.795		71.1675		339.536		378.719		194.758		223.716
		568.881		72.6716		336.912		379.633		200.529		224.835
		567.338		72.394		338.669		378.943		195.776		223.502
		566.215		72.7812		338.687		374.565		195.785		222.743
		569.692		74.2933		337.065		378.001		195.487		222.86
		568.79		71.2716		341.409		379.25		195.772		227.238
		572.662		73.6679		343.891		379.168		196.261		227.207
		568.767		75.0982		340.068		377.304		197.919		225.015
		570.681		72.9986		339.874		381.748		197.067		226.17
		573.205		75.9707		342.276		387.075		198.627		228.552
		582.68		75.3443		342.666		378.249		195.278		226.772
		570.88		77.2691		339.408		379.363		197.768		226.162
		574.829		76.8543		343.509		380.877		196.818		228.421
		576.657		75.9444		340.895		381.558		196.088		227.952
		577.015		78.0653		343.007		388.288		196.333		227.148
		580.987		80.1933		343.292		385.248		202.899		231.402
		598.012		75.9703		345.547		381.184		196.512		228.37
		586.188		78.739		348.064		382.109		197.248		227.492
		584.487		77.8564		343.071		381.378		203.661		230.287
		589.442		84.3901		349.28		387.707		199.453		232.808
		591.601		76.3046		344.599		381.994		199.002		232.831
		595.385		78.8255		346.437		385.613		206.951		235.451
		596.37		79.5023		349.229		386.534		203.72		231.249
		597.967		80.5142		349.042		389.178		205.006		230.138
		595.692		80.6834		347.481		388.764		204.197		229.181
		596.977		80.4146		346.123		385.876		209.549		232.757
		599.963		80.1211		347.956		389.002		206.546		232.012
		598.879		79.1907		346.529		390.428		205.892		231.871
		599.944		80.7652		343.242		394.168		208.972		233.513
		604.928		82.9417		348.149		389.283		202.121		232.638
		600.687		87.5845		345.166		390.261		209.911		231.094
		616.275		85.425		347.296		392.601		203.233		235.084
		613.134		88.2825		345.863		391.375		205.756		232.244
		619.273		86.4373		349.472		389.038		205.599		234.23
		615.648		87.1324		350.397		395.368		210.499		233.501
		618.028		85.8431		351.833		388.984		204.996		235.178
		615.774		87.5459		351.688		396.542		210.299		235.94
		617.901		86.0844		351.001		388.857		208.414		237.045
		622.188		85.215		350.333		398.865		209.44		241.993
		623.948		89.4754		351.283		392.672		209.003		240.673
		629.485		88.4819		355.173		390.878		209.973		237.984
		634.765		88.6406		353.855		390.788		214.238		238.928
		641.195		88.3299		355.984		395.848		208.637		242.93
		637.734		88.958		352.74		392.878		208.637		238.378
		636.973		90.7141		356.643		391.216		211.868		240.787
		640.27		90.081		365.308		393.467		208.431		241.452
		645.568		93.15		353.655		396.308		208.014		240.54
		651.882		89.8457		354.853		394.854		209.278		240.021
		656.226		91.9928		360.454		395.216		208.503		239.458
		656.272		93.2507		357.126		393.504		212.456		240.715
		668.309		95.8544		358.19		397.182		210.424		238.808
		660.572		99.9601		356.644		394.531		210.966		239.17
		676.735		91.425		361.262		394.948		210.707		243.816
		687.765		92.6261		362.237		395.955		213.061		238.602
		691.922		93.8846		357.238		396.96		209.415		243.007
		695.095		96.9654		356.824		398.486		210.267		239.933
		700.665		94.9646		357.146		397.281		212.06		242.138
		711.483		95.8469		359.236		397.785		209.399		241.849
		719.283		97.29		359.576		400.289		211.672		240.379
		728.061		95.2693		357.933		402.196		213.209		241.838
		734.176		98.9423		358.885		403.625		213.753		241.297
		738.684		97.4014		363.871		403.5		213.301		244.217
		749.346		99.5201		359.38		402.983		212.384		243.443
		759.955		98.2412		364.845		403.011		214.03		244.746
		781.246		96.2816		360.303		403.057		212.98		243.688
		1116.42		99.9327		361.886		405.67		214.232		246.502
				101.955		359.655		405.126		213.153		244.971
		14.1596		102.553		361.679		403.462		213.186		246.204
		14.872		102.465		361.58		409.181		215.013		247.942
		13.5809		104.888		361.878		407.48		212.695		249.165
		18.1406		104.25		361.301		405.375		217.703		247.137
		19.0291		104.901		360.776		407.353		213.9		247.746
		16.6917		102.413		362.825		406.998		216.763		250.706
		17.7474		100.188		361.785		415.106		215.843		247.391
		20.6878		103.605		362.43		414.036		214.965		246.895
		18.1386		105.399		365.93		413.3		214.716		253.1
		19.3119		104.782		361.475		414.007		215.97		249.566
		18.63		105.437		363.068		415.146		216.021		249.379
		22.1238		109.832		361.864		415.383		219.848		251.449
		24.7337		111.912		369.649		415.819		220.493		257.039
		23.0828		105.743		363.934		416.099		218.014		251.901
		26.14		107.037		365.994		415.759		219.555		253.641
		23.7345		107.818		369.534		414.978		222.772		254.126
		24.1884		110.475		365.293		416.122		218.692		251.601
		29.231		105.977		365.76		416.173		219.92		252.655
		27.2204		105.806		368.461		416.497		220.095		253.203
		29.2828		109.594		363.872		416.19		220.145		251.94
		27.2836		106.943		368.941		415.965		219.918		252.898
		28.4001		109.836		366.027		416.318		224.774		257.263
		32.2262		110.706		365.815		416.091		219.947		253.71
		28.405		111.311		370.45		415.862		219.497		251.601
		28.4745		110.274		366.769		416.663		220.591		253.722
		30.6811		114.849		367.863		415.976		220.234		252.465
		27.1687		111.697		369.647		417.298		224.856		253.862
		28.9995		111.02		369.175		416.022		224.351		258.893
		32.0005		113.004		368.92		416.81		222.428		258.134
		30.8043		114.132		369.472		416.816		222.867		262.636
		31.7726		116.043		367.856		416.912		226.398		255.463
		33.393		115.947		371.682		417.187		226.946		256.012
		35.8169		118.613		368.795		416.171		224.907		257.911
		31.05		115.84		370.213		416.262		225.264		258.955
		33.0165		114.896		371.086		416.074		229.49		255.432
		36.5437		113.148		370.078		417.057		227.559		256.207
		38.8765		113.85		369.699		416.367		227.276		257.106
		37.755		112.235		374.351		417.153		233.444		260.787
		42.0361		115.557		376.174		416.791		226.382		258.441
		51.2779		115.955		373.264		416.774		228.136		258.029
		37.605		123.533		377.828		416.684		236.041		260.484
		38.6023		117.905		374.445		416.415		228.235		258.022
		40.3591		119.278		376.222		416.882		232.174		260.774
		42.8049		120.711		372.489		416.779		228.42		263.73
		42.8807		122.465		371.772		417.623		230.362		264.924
		44.9338		119.099		372.46		417.039		230.634		260.271
		45.1499		122.023		374.174		417.353		228.173		263.293
		44.5087		121.957		380.535		425.587		235.227		262.632
		43.4434		125.496		376.097		433.025		238.452		261.406
		45.5424		121.451		374.75		435.079		227.749		262.324
		45.2373		123.864		377.135		436.083		231.461		262.812
		47.9251		124.908		376.654		437.17		243.606		264.187
		52.4605		128.54		376.992		435.214		231.834		263.438
		48.6736		126.998		377.702		434.752		230.565		263.759
		47.1213		127.32		376.841		438.174		232.117		264.785
		47.4498		129.615		380.681		436.547		234.567		263.852
		47.61		127.984		378.014		438.05		235.726		264.574
		51.7483		129.105		378.945		436.356		233.163		264.489
		51.4329		126.183		379.329		440.385		231.755		263.58
		54.0936		128.009		382.059		440.13		231.15		263.755
		52.9153		127.18		380.072		439.506		233.775		269.736
		51.8698		130.905		383.478		441.359		233.428		265.936
		55.789		130.982		379.218		448.951		234.069		266.083
		50.362		132.501		380.692		457.059		233.177		269.719
		54.3529		130.33		388.336		456.828		234.468		264.195
		57.6821		127.798		384.081		457.073		235.197		266.961
		54.4318		130.564		382.375		460.758		238.581		269.467
		58.2513		130.334		384.432		463.158		234.428		268.535
		56.4333		127.823		386.138		469.418		234.618		269.678
		54.18		131.275		388.413		469.696		238.204		270.203
		54.5921		135.261		391.087		466.155		235.635		268.62
		56.0293		132.746		387.598		473.057		234.864		269.507
		58.3935		131.364		386.739		469.37		237.659		269.397
		57.8308		132.337		383.138		472.458		235.491		269.036
		55.8079		132.166		391.046		476.258		236.325		268.917
		60.6124		134.79		387.422		478.926		240.523		267.812
		60.3586		130.669		385.979		482.319		237.62		269.217
		61.8595		131.728		386.998		481.236		236.925		277.213
		59.3611		136.866		386.868		485.017		241.356		270.207
		60.9911		134.887		389.747		484.462		243.047		271.03
		63.5042		135.704		389.382		487.245		238.069		273.029
		64.6441		135.877		390.188		489.074		242.105		274.198
		66.221		135.994		388.574		488.8		240.026		273.356
		64.6385		135.475		391.027		490.071		244.566		273.693
		68.6141		134.643		389.449		488.93		243.533		270.913
		67.657		134.324		387.297		491.452		243.803		273.919
		70.6481		137.17		391.452		490.215		241.721		275.169
		65.7992		135.812		391.199		494.196		241.756		272.935
		68.8315		138.578		388.161		491.346		240.379		274.204
		72.0993		135.871		391.96		491.336		242.439		271.426
		68.3188		138		401.533		500.89		243.712		274.275
		73.8421		137.685		393.832		494.44		243.103		274.897
		74.362		142.086		394.189		500.056		242.542		276.093
		71.9102		142.473		390.121		501.181		243.002		274.929
		72.5403		144.654		393.536		503.105		244.735		275.962
		74.1462		142.226		392.123		501.222		245.925		275.916
		71.9184		142.818		397.72		508.344		247.667		280.107
		75.9425		147.642		393.496		508.262		247.254		279.059
		75.9179		146.9		397.358		510.314		244.157		275.385
		72.7356		147.586		394.401		510.896		244.113		276.973
		73.876		147.153		397.865		511.054		242.893		278.698
		72.6291		146.002		395.391		510.723		243.167		277.215
		73.866		145.682		396.858		511.787		244.614		282.663
		71.415		144.785		394.599		512.21		246.955		279.601
		80.0485		147.018		395.715		512.551		242.917		282.082
		81.6316		152.018		396.808		511.842		247.281		281.766
		81.105		149.492		396.786		511.542		245.027		279.168
		81.1354		149.086		399.966		513.687		246.083		281.415
		78.6052		148.506		399.441		512.959		248.385		279.995
		78.1031		147.235		400.831		513.221		250.231		280.69
		79.8689		151.324		400.126		513.762		248.097		284.719
		82.0142		152.392		398.11		514.781		252.17		282.927
		81.7188		153.547		402.669		517.409		247.653		283.777
		79.1077		150.158		404.628		518.818		249.454		280.978
		84.1713		151.963		401.35		532.415		246.075		282.621
		80.7067		153.532		397.175		538.134		252.795		287.332
		84.6515		152.701		400.989		536.074		251.666		283.964
		82.0622		148.395		400.814		536.242		246.971		284.473
		82.818		156.653		406.005		538.34		252.128		287.882
		82.9071		152.816		402.648		536.073		252.202		288.165
		82.6475		155.419		401.687		536.673		252.576		285.327
		84.6638		153.645		400.545		538.957		251.157		285.453
		81.8417		153.365		405.173		537.472		252.491		288.867
		83.326		156.207		405.412		537.659		249.54		293.527
		86.9698		154.255		402.087		539.027		250.51		287.625
		87.3429		154.309		404.142		535.831		250.421		288.6
		84.4984		155.99		403.177		536.582		262.007		289.17
		88.3185		166.052		405.612		536.431		253.419		289.94
		87.9829		157.266		408.755		536.823		253.129		288.976
		90.6583		159.716		408.254		536.445		253.399		288.854
		89.337		163.515		407.514		536.345		254.256		290.28
		92.4559		163.912		408.228		537.942		256.892		288.92
		89.451		158.569		409.271		537.264		253.078		290.351
		98.1059		158.808		408.23		536.585		254.385		288.978
		93.2472		166.443		410.065		537.089		254.595		290.557
		91.8459		159.876		412.334		536.512		256.588		289.917
		92.9498		161.474		411.124		536.375		254.61		290.217
		90.5379		165.725		410.483		538.505		255.994		292.041
		95.1747		163.975		409.794		538.12		255.217		292.99
		94.85		165.719		408.807		537.103		255.731		292.453
		93.3535		167.14		411.442		536.862		261.859		290.769
		96.6961		164.69		412.555		540.676		260.882		293.173
		97.7722		164.508		411.245		544.741		256.428		292.13
		98.6275		167.588		412.205		540.33		257.791		293.807
		99.2981		164.542		412.558		540.829		258.165		291.818
		98.1789		164.101		412.955		536.484		259.302		294.14
		101.165		162.098		413.282		541.948		261.756		293.813
		97.198		161.775		410.66		544.65		263.097		296.169
		108.21		166.365		413.086		547.11		262.913		294.722
		100.482		161.77		412.8		545.106		260.334		295.961
		102.015		170.208		412.361		542.284		259.863		296.527
		104.193		165.871		414		543.881		263.909		295.455
		104.678		164.961		415.679		545.75		262.564		292.806
		103.877		169.983		415.404		550.988		262.283		298.038
		104.25		167.103		416.439		549.538		262.312		296.355
		106.932		166.081		416.697		550.668		263.074		297.211
		103.134		166.965		417.303		552.436		264.745		296.278
		106.974		171.915		418.012		552.489		263.503		301.915
		108.263		167.885		419.643		553.413		262.269		299.811
		106.828		168.958		418.232		557.113		262.953		299.244
		107.363		171.114		422.939		556.933		262.802		302.535
		109.079		170.283		423.248		557.082		266.415		299.996
		107.632		171.453		437.81		556.954		263.604		301.305
		106.289		172.689		440.944		563.214		261.51		299.143
		111.339		172.689		438.548		565.123		261.102		307.299
		108.286		173.947		442.098		574.288		267.426		301.257
		111.455		171.484		444.544		566.493		266.07		302.227
		110.77		172.744		440.91		569.416		264.502		302.147
		108.85		174.827		445.408		568.9		266.605		303.614
		110.132		177.079		442.466		569.927		267.069		306.052
		107.809		173.696		445.405		572.994		267.4		307.556
		111.716		173.726		446.896		571.344		275.705		303.66
		111.989		178.158		446.144		572.468		264.889		305.338
		110.797		176.259		447.481		572.038		272.272		305.358
		117.588		177.549		448.017		575.833		266.862		307.881
		110.897		178.631		450.501		575.725		265.553		306.426
		115.162		175.84		453.902		575.903		269.031		306.94
		117.055		176.759		456.34		578.542		269.736		310.781
		114.487		180.369		459.368		581.97		268.716		309.345
		113.127		180.182		457.543		585.452		267.717		309.669
		114.269		178.648		457.208		586.005		271.96		308.595
		115.826		183.105		463.795		586.913		272.781		308.906
		116.682		179.713		461.185		588.347		269.927		308.445
		113.838		178.927		462.369		586.86		272.802		313.231
		116.303		181.483		465.979		594.655		273.35		306.657
		115.863		181.162		466.781		598.957		270.92		311.739
		120.69		182.575		466.482		595.606		271.723		311.588
		119.834		183.858		470.803		600.679		276.599		310.327
		120.576		188.837		467.176		599.112		274.129		311.535
		122.386		182.676		470.666		605.697		272.387		311.632
		117.617		184.338		469.545		606.893		272.845		311.649
		117.3		181.487		469.589		605.315		274.445		314.752
		118.427		189.061		472.373		606.129		272.224		312.448
		124.584		182.803		472.912		610.241		275.31		312.189
		118.197		185.859		473.626		609.896		274.359		313.471
		122.964		183.379		474.616		616.446		280.042		315.394
		126.239		187.982		473.81		617.875		273.673		315.396
		129.331		185.427		482.391		618.804		275.359		316.027
		122.679		183.807		474.3		622.9		275.302		317.433
		124.156		188.239		474.428		628.436		276.584		314.985
		127.626		187.705		479.669		630.345		275.816		316.609
		122.575		189.357		477.096		627.25		274.515		319.832
		134.274		189.437		477.95		630.11		279.815		318.372
		122.554		189.108		480.707		632.385		276.929		321.601
		130.645		186.947		484.021		630.853		279.534		319.207
		128.046		188.914		482.442		633.751		279.288		318.787
		127.642		190.937		481.447		640.286		277.003		319.756
		125.814		196.53		485.472		636.605		279.71		320.252
		129.751		188.466		482.862		636.822		280.721		321.455
		127.197		191.123		486.206		639.262		281.645		319.426
		127.746		188.456		486.591		643.037		283.834		319.254
		129.231		192.029		487.091		640.637		287.495		318.554
		130.146		192.465		487.721		640.154		281.295		325.566
[truncated: 3,060 more rows]
