# Supplementary material for: Modelling EWS::FLI1 protein fluctuations reveal determinants of tumor plasticity in Ewing sarcoma
Source: EMBO Mol Med. 2026 Jan 3;18(2):646–76. doi: 10.1038/s44321-025-00364-7 (PMC12905378; doi:10.1038/s44321-025-00364-7)
Supplement: Supplementary file 13 — Source data Fig. 2 [file 44321_2025_364_MOESM13_ESM.zip › 2C/2C Quantification.xlsx]

## Sheet: A2.2
Fig 2C
Number of colonies per biological replicate (n ), where each biological replicate is the mean of technical replicates. Data were log₁₀+1 transformed for statistical analysis and then plotted as antilog (colony counts)
Biological replicate/dTAGV-1	DMSO	1.5 nM	5 nM	15 nM	50 nM	150 nM
n:1	469	237.667	0	0	0	0
n:2	1096.33	803	13.6667	0	0	0

## Sheet: B3.1
Fig 2C
Number of colonies per biological replicate (n ), where each biological replicate is the mean of technical replicates. Data were log₁₀+1 transformed for statistical analysis and then plotted as antilog (colony counts)
Biological replicate/dTAGV-1	DMSO	1.5 nM	5 nM	15 nM	50 nM	150 nM
n:1	179	55.75	0.5	0	0	0
n:2	124.5	26.5	0.5	0	0	0
