# Supplementary material for: Modelling EWS::FLI1 protein fluctuations reveal determinants of tumor plasticity in Ewing sarcoma
Source: EMBO Mol Med. 2026 Jan 3;18(2):646–76. doi: 10.1038/s44321-025-00364-7 (PMC12905378; doi:10.1038/s44321-025-00364-7)
Supplement: Supplementary file 13 — Source data Fig. 2 [file 44321_2025_364_MOESM13_ESM.zip › 2C/README_2C.txt]

Figure 2C: Soft agar colony formation assays 
Representative images were acquired by scanning the soft agar plates using a flatbed scanner. These images were imported into Adobe Photoshop where they were cropped/rotated to select representative technical replicate wells. A uniform Black & White I filter was applied, and any global brightness or contrast adjustments were applied equally across all images.
