# Supplementary material for: Modelling EWS::FLI1 protein fluctuations reveal determinants of tumor plasticity in Ewing sarcoma
Source: EMBO Mol Med. 2026 Jan 3;18(2):646–76. doi: 10.1038/s44321-025-00364-7 (PMC12905378; doi:10.1038/s44321-025-00364-7)
Supplement: Supplementary file 13 — Source data Fig. 2 [file 44321_2025_364_MOESM13_ESM.zip › 2A/2A Quantification.xlsx]

## Sheet: A2.2
Fig 2A
Number of migrated cells per biological replicate (n), where each biological replicate is the mean of technical replicates. Data were log₁₀ transformed for statistical analysis and then plotted as antilog (cell counts)
Biological replicate/dTAGV-1	DMSO	1.5 nM	5 nM	15 nM	50 nM	150 nM
n:1	360.67	1678.5	2245.25	2162.75	2155.5	1728.25
n:2	324	707	1307.75	2070.5	2067.67	1153.75
n:3	226.25	468.5	2847.25	3011	779.25	415.25

## Sheet: B3.1
Fig 2A
Number of migrated cells per biological replicate (n), where each biological replicate is the mean of technical replicates. Data were log₁₀ transformed for statistical analysis and then plotted as antilog (cell counts)
Biological replicate/dTAGV-1	DMSO	1.5 nM	5 nM	15 nM	50 nM	150 nM
n:1	81	132.75	459.5	1438.5	1389.5	928.5
n:2	202	1934.5	2875.67	2366.25	1269	1027
n:3	126.75	587.75	1959.5	2156.25	1010.25	853.5
