# Supplementary material for: Modelling EWS::FLI1 protein fluctuations reveal determinants of tumor plasticity in Ewing sarcoma
Source: EMBO Mol Med. 2026 Jan 3;18(2):646–76. doi: 10.1038/s44321-025-00364-7 (PMC12905378; doi:10.1038/s44321-025-00364-7)
Supplement: Supplementary file 14 — Source data Fig. 3 [file 44321_2025_364_MOESM14_ESM.zip › Fig_3_A.csv]

Clone	dTAGV-1_conc	PC1	PC2	PC3	PC4	PC5	PC6	PC7	PC8	PC9	PC10	PC11	PC12
A2.2	0	-49.85648629	12.41755101	-9.016288032	3.874803761	2.831224527	0.77047868	1.995761144	-3.556337637	-3.828505037	-6.978896452	-8.873169243	1.43E-14
A2.2	1.5	-42.2269336	4.790581723	-1.916965067	-1.336743478	-2.994953393	-4.467852176	-2.811250082	4.888976942	3.078384455	14.7903341	-2.804501315	3.77E-15
A2.2	5	-13.90279637	-14.72745963	3.322572451	-15.430823	-7.343858638	-3.003344158	-7.38808159	2.133139229	-0.899030844	-6.670707296	-2.02557805	6.12E-15
A2.2	15	29.23673258	-14.56201918	-2.102864697	4.547543093	-9.341519693	11.06314824	2.183133249	-4.29533615	-7.531241192	5.014097002	-2.411561629	2.55E-15
A2.2	50	32.65446681	0.64129574	10.71098944	4.968154621	-5.206626424	-4.364146304	8.082620005	-0.300438099	10.70467083	-2.573321771	-5.521719411	-4.34E-15
A2.2	150	30.88382398	5.803902616	14.1764182	3.300465026	10.20982212	-2.85639405	-7.280931097	1.369174507	-8.715165136	1.344394382	-2.339394628	-5.69E-16
B3.1	0	-51.08423269	2.305749241	7.359006123	11.17949699	-5.761884181	2.372757415	-4.600072759	-1.054288527	1.50305767	-3.839745709	8.719921086	2.89E-15
B3.1	1.5	-32.74985193	-8.941875296	5.397939448	-7.721122953	8.93886567	1.489484965	13.96472512	-1.128214373	-2.417775058	1.494247227	4.223763398	8.47E-15
B3.1	5	11.15280906	-20.34073221	-9.009817294	4.518724814	11.60652494	2.409752515	-6.221860177	-0.673901702	8.684386926	-0.395862235	0.140927469	1.57E-15
B3.1	15	30.40113574	-2.034040378	-11.43003609	4.787008358	-2.850777822	-11.38699142	4.345079366	7.691390299	-5.741791587	-2.429950697	4.466153982	6.55E-15
B3.1	50	28.76780339	14.64410762	-4.652614188	-6.630418439	-0.806891503	-4.161358913	-2.218791613	-14.48650759	1.827398738	2.101578375	4.314496191	-9.10E-15
B3.1	150	26.72352931	20.00293873	-2.838340284	-6.057088788	0.720074396	12.13446521	-0.050331565	9.412343103	3.33561023	-1.856166924	2.110662148	-9.63E-15
