# Supplementary material for: Modelling EWS::FLI1 protein fluctuations reveal determinants of tumor plasticity in Ewing sarcoma
Source: EMBO Mol Med. 2026 Jan 3;18(2):646–76. doi: 10.1038/s44321-025-00364-7 (PMC12905378; doi:10.1038/s44321-025-00364-7)
Supplement: Supplementary file 14 — Source data Fig. 3 [file 44321_2025_364_MOESM14_ESM.zip › Fig_3_B.csv]

Clone	direction	pathway	dTAGV-1_conc	logOR	FDR
A2.2	Up	TNF-alpha Signaling via NF-kB	1.5	0.271848352	1
A2.2	Up	Hypoxia	1.5	0.271848352	1
A2.2	Up	Apoptosis	1.5	0.296221295	1
A2.2	Up	Myogenesis	1.5	0.307121242	1
A2.2	Up	Epithelial Mesenchymal Transition	1.5	0.267639876	1
A2.2	Up	UV Response Dn	1.5	0.29801794	1
A2.2	Up	Angiogenesis	1.5	0.408719189	1
A2.2	Up	Coagulation	1.5	0.347798254	1
A2.2	Down	G2-M Checkpoint	5	0	1
A2.2	Down	E2F Targets	5	0	1
A2.2	Down	Spermatogenesis	5	0	1
A2.2	Up	Epithelial Mesenchymal Transition	5	2.985250133	9.28E-09
A2.2	Up	Hypoxia	5	2.732859534	1.49E-06
A2.2	Up	UV Response Dn	5	2.490376964	2.24E-04
A2.2	Up	Apoptosis	5	2.444713634	2.73E-04
A2.2	Up	Myogenesis	5	2.386172358	7.95E-04
A2.2	Up	Coagulation	5	2.620235902	0.001611607
A2.2	Up	Angiogenesis	5	3.1234515	0.028940397
A2.2	Up	TNF-alpha Signaling via NF-kB	5	1.340998918	0.148292683
A2.2	Down	E2F Targets	15	4.656385379	2.53E-59
A2.2	Down	G2-M Checkpoint	15	4.545710175	1.90E-55
A2.2	Down	Spermatogenesis	15	3.149604805	8.74E-08
A2.2	Up	Epithelial Mesenchymal Transition	15	3.637750514	1.42E-36
A2.2	Up	UV Response Dn	15	2.900907773	6.20E-15
A2.2	Up	Myogenesis	15	2.541022147	1.24E-10
A2.2	Up	Coagulation	15	2.911165804	2.82E-10
A2.2	Up	Hypoxia	15	2.256202101	2.61E-09
A2.2	Up	Angiogenesis	15	3.669749217	4.90E-06
A2.2	Up	Apoptosis	15	1.738573504	2.68E-04
A2.2	Up	TNF-alpha Signaling via NF-kB	15	1.577248781	4.09E-04
A2.2	Down	E2F Targets	50	4.597194499	5.22E-61
A2.2	Down	G2-M Checkpoint	50	4.490614549	2.66E-57
A2.2	Down	Spermatogenesis	50	2.696008647	1.45E-05
A2.2	Up	Epithelial Mesenchymal Transition	50	3.711426646	3.26E-39
A2.2	Up	UV Response Dn	50	2.862524811	1.18E-14
A2.2	Up	Myogenesis	50	2.569503129	4.12E-11
A2.2	Up	Hypoxia	50	2.399497291	4.60E-11
A2.2	Up	Coagulation	50	2.588522963	1.09E-07
A2.2	Up	Angiogenesis	50	3.632641141	5.85E-06
A2.2	Up	Apoptosis	50	1.96775298	9.36E-06
A2.2	Up	TNF-alpha Signaling via NF-kB	50	1.701456634	6.65E-05
A2.2	Down	E2F Targets	150	4.639379124	4.65E-65
A2.2	Down	G2-M Checkpoint	150	4.431022045	1.95E-57
A2.2	Down	Spermatogenesis	150	2.578956883	3.29E-05
A2.2	Up	Epithelial Mesenchymal Transition	150	3.507144498	1.16E-32
A2.2	Up	UV Response Dn	150	3.043170963	7.50E-17
A2.2	Up	Hypoxia	150	2.460646893	1.86E-11
A2.2	Up	Myogenesis	150	2.548149615	2.51E-10
A2.2	Up	TNF-alpha Signaling via NF-kB	150	2.129115901	4.95E-08
A2.2	Up	Coagulation	150	2.566302535	2.94E-07
A2.2	Up	Apoptosis	150	2.109279707	1.29E-06
A2.2	Up	Angiogenesis	150	3.690858358	4.37E-06
B3.1	Down	G2-M Checkpoint	1.5	0.002106908	1
B3.1	Down	E2F Targets	1.5	0.002106908	1
B3.1	Down	Spermatogenesis	1.5	0.237565333	1
B3.1	Up	UV Response Dn	1.5	5.642565679	0.007217054
B3.1	Up	Epithelial Mesenchymal Transition	1.5	5.298837379	0.010714286
B3.1	Up	TNF-alpha Signaling via NF-kB	1.5	0	1
B3.1	Up	Hypoxia	1.5	0	1
B3.1	Up	Apoptosis	1.5	0	1
B3.1	Up	Myogenesis	1.5	3.69E-04	1
B3.1	Up	Angiogenesis	1.5	0.299727477	1
B3.1	Up	Coagulation	1.5	0.110113001	1
B3.1	Down	E2F Targets	5	1.524615476	0.471374046
B3.1	Down	G2-M Checkpoint	5	0	1
B3.1	Down	Spermatogenesis	5	0	1
B3.1	Up	Epithelial Mesenchymal Transition	5	3.621924488	1.33E-15
B3.1	Up	UV Response Dn	5	3.073291981	1.09E-07
B3.1	Up	Myogenesis	5	2.56936094	1.47E-04
B3.1	Up	TNF-alpha Signaling via NF-kB	5	2.158701993	0.001165094
B3.1	Up	Apoptosis	5	2.278020009	0.001319444
B3.1	Up	Coagulation	5	2.627742109	0.001554545
B3.1	Up	Angiogenesis	5	3.665155736	0.002679487
B3.1	Up	Hypoxia	5	2.005634776	0.004325203
B3.1	Down	G2-M Checkpoint	15	3.852015706	5.38E-23
B3.1	Down	E2F Targets	15	3.664905852	1.21E-19
B3.1	Down	Spermatogenesis	15	2.114279435	0.036305732
B3.1	Up	Epithelial Mesenchymal Transition	15	3.832942054	1.81E-31
B3.1	Up	UV Response Dn	15	3.023604525	5.48E-12
B3.1	Up	Myogenesis	15	2.957532021	3.60E-11
B3.1	Up	TNF-alpha Signaling via NF-kB	15	2.391153753	1.02E-07
B3.1	Up	Coagulation	15	2.924072298	1.62E-07
B3.1	Up	Hypoxia	15	2.325930901	4.07E-07
B3.1	Up	Apoptosis	15	2.252082183	1.30E-05
B3.1	Up	Angiogenesis	15	3.495812649	3.20E-04
B3.1	Down	G2-M Checkpoint	50	3.900109186	1.10E-26
B3.1	Down	E2F Targets	50	3.618218938	4.36E-21
B3.1	Down	Spermatogenesis	50	2.465871945	0.002898305
B3.1	Up	Epithelial Mesenchymal Transition	50	3.807903864	3.28E-31
B3.1	Up	Myogenesis	50	2.852361656	2.82E-10
B3.1	Up	UV Response Dn	50	2.839514941	3.25E-10
B3.1	Up	Coagulation	50	3.133265484	3.48E-09
B3.1	Up	TNF-alpha Signaling via NF-kB	50	2.527662537	4.86E-09
B3.1	Up	Hypoxia	50	2.468940139	2.02E-08
B3.1	Up	Apoptosis	50	2.003699841	2.68E-04
B3.1	Up	Angiogenesis	50	3.473339702	3.46E-04
B3.1	Down	E2F Targets	150	3.739649502	1.49E-24
B3.1	Down	G2-M Checkpoint	150	3.628977177	2.32E-22
B3.1	Down	Spermatogenesis	150	2.117595663	0.019539007
B3.1	Up	Epithelial Mesenchymal Transition	150	3.76935541	5.38E-29
B3.1	Up	Hypoxia	150	2.793271485	3.60E-11
B3.1	Up	Myogenesis	150	2.948072864	1.01E-10
B3.1	Up	TNF-alpha Signaling via NF-kB	150	2.699552058	2.66E-10
B3.1	Up	UV Response Dn	150	2.762382005	4.86E-09
B3.1	Up	Coagulation	150	3.114171784	1.16E-08
B3.1	Up	Apoptosis	150	2.096728574	1.47E-04
B3.1	Up	Angiogenesis	150	3.204989823	0.002456897
