# Supplementary material for: Modelling EWS::FLI1 protein fluctuations reveal determinants of tumor plasticity in Ewing sarcoma
Source: EMBO Mol Med. 2026 Jan 3;18(2):646–76. doi: 10.1038/s44321-025-00364-7 (PMC12905378; doi:10.1038/s44321-025-00364-7)
Supplement: Supplementary file 14 — Source data Fig. 3 [file 44321_2025_364_MOESM14_ESM.zip › Fig_3_C.csv]

dTAGV-1_conc	DE_dir	n
1.5	Up	1
1.5	Down	0
5	Up	27
5	Down	60
15	Up	174
15	Down	206
50	Up	253
50	Down	247
150	Up	272
150	Down	291
DE_dir : direction of differentially expressed genes (DEGs)
n : number of DEGs
