# Supplementary material for: Modelling EWS::FLI1 protein fluctuations reveal determinants of tumor plasticity in Ewing sarcoma
Source: EMBO Mol Med. 2026 Jan 3;18(2):646–76. doi: 10.1038/s44321-025-00364-7 (PMC12905378; doi:10.1038/s44321-025-00364-7)
Supplement: Supplementary file 14 — Source data Fig. 3 [file 44321_2025_364_MOESM14_ESM.zip › Fig_3_D.csv]

direction	pathway	dTAGV-1_conc	logOR	FDR
Down	G2-M Checkpoint	5	0	1
Down	E2F Targets	5	0	1
Down	Spermatogenesis	5	0	1
Up	Myogenesis	5	4.923960413	3.05E-05
Up	Angiogenesis	5	5.159351404	0.011596
Up	Epithelial Mesenchymal Transition	5	3.20556494	0.030515789
Up	Hypoxia	5	2.962411382	0.0446
Up	TNF-alpha Signaling via NF-kB	5	2.786013212	0.059009231
Up	UV Response Dn	5	2.496035734	0.20744186
Up	Coagulation	5	2.518908266	0.418125
Up	Apoptosis	5	0	1
Down	E2F Targets	15	0.324716674	0.901010101
Down	G2-M Checkpoint	15	0	1
Down	Spermatogenesis	15	0	1
Up	Epithelial Mesenchymal Transition	15	3.290842653	4.33E-09
Up	TNF-alpha Signaling via NF-kB	15	3.146680975	4.33E-09
Up	Hypoxia	15	3.153627567	1.22E-08
Up	Apoptosis	15	2.91127155	1.68E-05
Up	UV Response Dn	15	2.641535772	1.78E-04
Up	Myogenesis	15	2.753082484	6.44E-04
Up	Angiogenesis	15	3.986091348	0.002098824
Up	Coagulation	15	2.668691696	0.010922449
Down	Spermatogenesis	50	0	1
Down	G2-M Checkpoint	50	0	1
Down	E2F Targets	50	0	1
Up	TNF-alpha Signaling via NF-kB	50	3.827338733	2.72E-22
Up	Hypoxia	50	3.455283175	3.23E-15
Up	Epithelial Mesenchymal Transition	50	3.247885235	6.10E-12
Up	Apoptosis	50	3.278349477	1.59E-10
Up	Myogenesis	50	3.198341565	9.61E-08
Up	UV Response Dn	50	2.472300818	4.24E-05
Up	Coagulation	50	2.912176427	3.75E-04
Up	Angiogenesis	50	2.924045128	0.04878125
Down	Spermatogenesis	150	0	1
Down	E2F Targets	150	0	1
Down	G2-M Checkpoint	150	0	1
Up	TNF-alpha Signaling via NF-kB	150	3.622844091	3.35E-20
Up	Hypoxia	150	3.587942695	2.68E-18
Up	Epithelial Mesenchymal Transition	150	3.265165124	5.53E-13
Up	Apoptosis	150	3.049760634	4.33E-09
Up	Myogenesis	150	3.231728856	2.49E-08
Up	UV Response Dn	150	2.605266103	3.57E-06
Up	Angiogenesis	150	3.775065411	8.92E-04
Up	Coagulation	150	2.554131883	0.003254595
