# Supplementary material for: Modelling EWS::FLI1 protein fluctuations reveal determinants of tumor plasticity in Ewing sarcoma
Source: EMBO Mol Med. 2026 Jan 3;18(2):646–76. doi: 10.1038/s44321-025-00364-7 (PMC12905378; doi:10.1038/s44321-025-00364-7)
Supplement: Supplementary file 14 — Source data Fig. 3 [file 44321_2025_364_MOESM14_ESM.zip › Fig_3_E.csv]

gene_name	cluster	0 nM dTAGV-1	1.5 nM dTAGV-1	5 nM dTAGV-1	15 nM dTAGV-1	50 nM dTAGV-1	150 nM dTAGV-1
BNC2	G1	0.019755712	0	0.389773341	0.971090169	0.934732577	1
PCDH17	G1	0.065876182	0	0.121860026	0.963183609	0.927646217	1
RUNX1T1	G1	0.067851381	0	0.46847535	0.858689374	1	0.997049533
ZFHX4	G1	0.003857015	0	0.323287364	0.792811737	0.930508326	1
CDKN1A	G1	0.011696576	0	0.066767808	0.668934711	0.976297163	1
NCAM1	G1	0	0.031385982	0.526242641	0.793814081	0.938341552	1
TENT5A	G1	0	0.132951061	0.483007856	0.881699025	1	0.954471495
VMP1	G1	0	0.046934424	0.422576606	0.75926646	1	0.936438458
IER3	G1	0	0.210378911	0.409479243	0.887030011	1	0.967349806
MALAT1	G1	0.027342179	0	0.586188797	0.834963003	1	0.899759084
MAFF	G1	0	0.022091039	0.23419018	0.592452664	0.99192076	1
MAFA	G1	0	0.172425298	0.39845798	0.790506815	0.972393424	1
EGR1	G1	0	0.028229936	0.148059914	0.589705371	0.960565207	1
AXL	G1	0	0.095769386	0.250263291	0.793201342	0.888208562	1
TUBB2A	G1	0.006180933	0	0.391369688	0.771048968	0.845401561	1
COL3A1	G1	0	0.16181675	0.556602696	0.772117408	0.963200983	1
ARID5B	G1	0	0.179676237	0.399723708	0.829034421	0.926354421	1
KLF5	G1	0	0.162094027	0.452091449	0.729197265	0.968438586	1
TRAC	G1	0	0.009989364	0.489634184	0.61714329	1	0.933036336
DLK1	G1	0	0.13925531	0.190698224	0.782983594	1	0.894031463
ERRFI1	G1	0	0.185696383	0.423888615	0.708780823	0.9850307	1
CD44	G1	0	0.203457045	0.248009386	0.679342406	1	0.999611077
MIR222HG	G1	0	0.229883251	0.358811691	0.792577056	0.950581202	1
JUNB	G1	0	0.021756311	0.127813496	0.47951155	0.975408239	1
AKAP12	G1	0	0.152307144	0.402182924	0.739467566	1	0.929399544
ANXA5	G1	0	0.004259012	0.04539459	0.524060592	0.903213183	1
TNFRSF21	G1	0	0.138660461	0.003011973	0.883083496	0.768640288	1
ENAH	G1	0	0.109968001	0.410470665	0.763748764	1	0.866698341
CCDC71L	G1	0	0.151281748	0.368750569	0.662406874	0.946144729	1
BTG2	G1	0	0.026751388	0.27494227	0.700659333	0.818686224	1
PTX3	G1	0	0.012430588	0.745151894	0.638862814	1	0.893673753
C2CD4A	G1	0	0.11370029	0.493210701	0.643556223	1	0.940548161
SIPA1L2	G1	0	0.130658363	0.579500638	0.722669144	0.90472036	1
UBE2H	G1	0.06056795	0	0.437056647	0.772551191	0.84751905	1
S100A10	G1	0	0.169122181	0.407184731	0.686205441	1	0.940369417
GADD45A	G1	0	0.181286045	0.47879904	0.6449709	0.97662631	1
C11orf96	G1	0.085495202	0	0.164347548	0.583173412	0.971026522	1
TNFRSF12A	G1	0	0.091491114	0.186707253	0.53679471	1	0.939537099
RGS2	G1	0	0.258529965	0.485705764	0.738220104	1	0.951566134
ROBO1	G1	0.06733875	0	0.37638962	0.966068101	0.695198059	1
TRIB1	G1	0.057416254	0	0.031988973	0.557178072	0.91286746	1
ZFP36	G1	0	0.090282585	0.16337176	0.411163052	0.999873262	1
JUN	G1	0	0.153599001	0.077549823	0.491044506	0.987276192	1
LURAP1L	G1	0.148183618	0	0.380184752	0.67293457	0.978682877	1
CAMTA1-IT1	G1	0	0	0.5343894	0.732633618	0.746766537	1
LMNA	G1	0	0.163529091	0.469936348	0.541234926	0.981331226	1
SERPINE1	G1	0	0.087734998	0.1802624	0.441308451	0.962798521	1
ENSG00000277895	G1	0	0.040390733	0.253231073	0.363865733	0.978812434	1
NR4A1	G1	0	0.166996243	0.092473478	0.476123096	1	0.979622239
TCF7L2	G1	0	0.260477269	0.562521421	0.644655471	1	0.978493941
DUSP2	G1	0	0.054158808	0.197814338	0.364519066	0.971458148	1
EGR3	G1	0	0.079844777	0.195299395	0.37788749	0.981615868	1
S100A6	G1	0.016900139	0	0.196042945	0.378328157	0.945377719	1
NAB2	G1	0	0.262598864	0.189974549	0.708793023	1	0.907928857
COL1A2	G1	0	0.151281247	0.63320223	0.695228613	0.863630787	1
RGMA	G1	0	0.130060316	0.384253918	0.869926948	1	0.732893353
EPS8	G1	0	0.164774984	0.283163634	0.512580918	1	0.956121096
FOSL1	G1	0	0.097438647	0.397030206	0.405453562	0.980162269	1
DKK1	G1	0	0.313690026	0.545884524	0.707882549	0.958846971	1
MAP1B	G1	0.15127803	0	0.463189103	0.823032539	1	0.867163612
IQGAP2	G1	0	0.046434445	0.158397222	0.696887983	0.729954761	1
SH3BP5	G1	0	0.077275585	0.070264445	0.434630486	0.910957718	1
JADE1	G1	0.077182575	0	0.384577288	0.710921378	0.794706209	1
PSAP	G1	0	0.257317579	0.526194096	0.71260744	0.880704953	1
DCLK2	G1	0	0.097572726	0.081670633	0.353853208	0.952229404	1
ARC	G1	0	0.044269537	0.063509763	0.328975917	0.923319867	1
RHOC	G1	0	0.319579113	0.388273919	0.721980954	0.898290897	1
ADAMTS15	G1	0.016570037	0	0.253343828	0.611027344	1	0.761471565
LGR4	G1	0.209037265	0	0.415146419	0.739276534	0.932706168	1
ATF3	G1	0	0.230360533	0.55752046	0.491827248	0.981350666	1
DOK6	G1	0.133244664	0	0.080171765	0.705745303	0.818527703	1
EMP1	G1	0	0.350693833	0.509037653	0.657232381	1	0.961653816
ENSG00000222032	G1	0.040472452	0	0.070529038	0.53287273	1	0.811819604
LIPH	G1	0	0.173369759	0.206925658	1	0.645203815	0.94065089
HMOX1	G1	0	0.162205938	0.412770335	0.542305158	0.881034903	1
METRNL	G1	0	0.329620565	0.249354487	0.717382189	1	0.877194355
ETV1	G1	0	0.135450432	0.016044389	0.504508476	1	0.849447318
EVA1A	G1	0	0.071104619	0.365964254	0.433568223	0.863302101	1
CYP1B1	G1	0	0.20036395	0.685525425	0.620762757	0.862213784	1
KLF13	G1	0	0.082485796	0.158995783	0.612591308	0.733844944	1
SGMS2	G1	0	0.523126748	0.327183204	0.731695446	1	0.994257293
SIPA1L1	G1	0.085279156	0	0.040560368	0.434386765	0.889898348	1
ITGAV	G1	0	0.19064086	0.381263517	0.516657672	1	0.893823748
CYTOR	G1	0	0.349884256	0.315365407	0.629555518	0.922292517	1
ZNF436	G1	0.04264914	0	0.29449112	0.595724687	0.735089788	1
FOSL2	G1	0	0.237645989	0.383274611	0.556994839	1	0.890982667
IQGAP1	G1	0	0.363188812	0.537511755	0.586065729	1	0.969870422
LIMCH1	G1	0	0.104215588	0.39575357	0.378419958	1	0.901690802
LY6K	G1	0	0.272993008	0.14465513	0.470236371	0.938838315	1
KDM6B	G1	0	0.190121129	0.334607366	0.439129084	0.912905389	1
BMERB1	G1	0	0.073843349	0.30123305	0.596288752	0.722347092	1
MB21D2	G1	0	0.24675644	0.297031958	0.547019242	0.872904424	1
FSTL3	G1	0	0.251199948	0.393563891	0.476449473	0.924471544	1
LGALS3	G1	0	0.147522045	0.333945885	0.666127872	0.719301608	1
DAAM1	G1	0	0.278572361	0.400934865	0.654105005	1	0.835439684
GEM	G1	0.090076122	0	0.064478114	0.219132011	1	0.987777
CLU	G1	0	0.427371632	0.305026225	0.812837691	0.81766437	1
CBARP	G1	0.138745393	0	0.470642996	0.548955208	1	0.885515561
PLAT	G1	0	0.004642514	0.036428679	0.328055302	0.784349154	1
EREG	G1	0	0.318614206	0.134291863	0.545820758	1	0.893918471
SLC2A1	G1	0	0.525978808	0.38559366	0.655764227	1	0.988310805
TES	G1	0	0.349636984	0.34283199	0.682861365	0.834600187	1
PLAU	G1	0	0.274595628	0.61475395	0.540106785	1	0.900952314
BHLHE40	G1	0.056951974	0	0.083723037	0.257547356	1	0.910510604
EDN2	G1	0	0.092391978	0.412077544	0.630594061	0.6819099	1
CAVIN1	G1	0	0.147547334	0.311154867	0.494203384	0.800833158	1
ENSG00000260604	G1	0	0.370275627	0.468884236	0.473661807	0.990914032	1
CREB5	G1	0.05970447	0	0.130837372	0.327589196	0.864544018	1
RNASET2	G1	0	0.268285111	0.0101521	1	0.81968964	0.739518798
ABLIM1	G1	0	0.41163555	0.170763388	0.74505743	1	0.831210139
EBF1	G1	0.071549869	0	0.500043253	0.641172734	1	0.715487012
PDLIM4	G1	0	0.315198292	0.338297135	0.570899482	0.848823297	1
COL1A1	G1	0.122411297	0	0.242278669	0.354777099	0.909780342	1
F2RL1	G1	0	0.184238358	0.185062499	0.462185525	0.800440442	1
SNAI2	G1	0	0.41974123	0.357266049	0.655655403	0.863629063	1
TAGLN2	G1	0	0.131967081	0.174155906	0.505209623	1	0.750806566
NCOA7	G1	0	0.173039748	0.421983071	0.432166528	0.817341638	1
SMS	G1	0	0.037585818	0.248273783	0.209087596	0.842285471	1
DUSP1	G1	5.01E-04	0.117227486	0	0.455740981	0.721013214	1
FZD7	G1	0.16466553	0	0.508019786	0.570268187	1	0.842625503
MAP2K3	G1	0	0.331555049	0.068776459	0.30582692	1	0.9781117
ENSG00000270504	G1	0	0.290166556	0.32530391	0.591448617	0.781261527	1
REEP1	G1	0.198664152	0	0.190463611	0.326507517	0.997845704	1
DGKI	G1	0	0.234698038	0.231904669	0.546069562	1	0.772900837
PIM1	G1	0	0.292192064	0.394890937	0.306843902	1	0.958316209
LINC00707	G1	0	0.233315322	0.411909513	0.484860012	0.798438731	1
CTNNAL1	G1	0	0.091876399	0.266482875	0.402603365	0.730601851	1
LRRC17	G1	0.234160744	0	0.410554138	0.659361351	0.833602488	1
LRRC8B	G1	0	0.295394712	0.429638799	0.643915034	0.73507242	1
SDC4	G1	0	0.383778371	0.109147288	0.492828728	0.869315102	1
S100A2	G1	0	0.237561272	0.417924234	0.750414826	0.620924972	1
UPP1	G1	0	0.281743698	0.15186334	0.451241278	0.816827613	1
ETV5	G1	0	0.133224903	0.041287569	0.461377897	0.688281095	1
PXDC1	G1	0	0.005184364	0.114910701	0.366842846	0.653696319	1
ETS1	G1	0.085707924	0	0.190845812	0.505559554	0.683013072	1
NCS1	G1	0	0.173679489	0.007462513	0.384295033	0.752451229	1
MMP10	G1	0.168151169	0.041067663	0	0.258422169	1	0.966969764
ALS2	G1	0	0.340374852	0.238470476	0.724493971	0.663394523	1
LTBP1	G1	0.11608467	0	0	0.572685024	0.645746853	1
DCLK1	G1	0	0.320511117	0.245227028	0.435604718	0.826686842	1
LINC01060	G1	0.237416444	0	0.660342159	0.612177738	0.83337555	1
DUSP8	G1	0	0.281993313	0.458569867	0.47516324	1	0.797254343
AHNAK	G1	0.172157459	0	0.319341202	0.377310658	0.86191431	1
ANXA2	G1	0	0.5169782	0.434183018	0.589337553	0.876874111	1
HMGCS1	G1	0.085583502	0	0.06986367	0.345533693	0.737649194	1
NAV3	G1	0	0.239009025	0.535267709	0.369793687	1	0.826983847
PIM3	G1	0.159865036	0	0.073743076	0.324686104	0.847182869	1
SCG2	G1	0.008828654	0	0.027793626	0.232881001	0.691815712	1
RFFL	G1	0	0.146176899	0.641082428	0.581548229	0.612038776	1
MAP3K4-AS1	G1	0	0.430938574	0.457560489	0.533227657	0.834125544	1
TXNRD1	G1	0	0.024716206	0.101763541	0.113120956	0.764594783	1
SPOCD1	G1	0	0.432811757	0.438304746	0.535723481	0.822017421	1
PLD1	G1	0	0.106555903	0.582251195	0.477393599	1	0.64751738
ENSG00000280138	G1	0.256687696	0	0.3667053	0.561935012	0.823434874	1
LINC00963	G1	0.143703953	0	0.446360977	0.489730572	0.718525932	1
TMEM121B	G1	0	0.120170596	0.713130584	0.430475609	1	0.685156338
LONRF2	G1	0	0.23749358	0.247422311	0.403217497	0.719518256	1
VLDLR	G1	0.21482376	0	0.414911406	0.683144498	1	0.693648069
ENSG00000272221	G1	0	0.393822681	0.404014127	0.545366706	1	0.766929967
SLC4A7	G1	0.191799917	0	0.462677449	0.329918722	0.863996193	1
FGFRL1	G1	0	0.70346895	0.308720122	0.561740472	1	0.957157998
PLXDC2	G1	0	0.218166211	0.088341287	0.385533144	1	0.71095968
DNAJB5	G1	0.118255527	0	0.182957532	0.252778103	0.767181641	1
ENSG00000287289	G1	0	0.220665788	0.502096735	0.468655964	0.652893837	1
HDAC5	G1	0	0.480967595	0.279641346	0.617426899	1	0.729932397
FOS	G1	0.34227751	0	0.161091285	0.489406114	0.890458112	1
ITPR1	G1	0	0.4658174	0.234288337	0.539626732	1	0.746263058
SH3GLB2	G1	0	0.763401252	0.286706665	0.486163813	1	0.97973735
ZFAND6	G1	0	0.097868548	0.742202066	0.393577906	0.582173432	1
SLC30A9	G1	0	0.496517262	0.367268197	0.200807703	1	0.954785952
EGR2	G1	0.365865707	0.028066197	0	0.527311111	0.871406347	1
CDC25C	G1	0	0.856127589	0.11193906	0.654084328	0.897620689	1
DDX3X	G1	0	0.085187694	0.422747879	0.281763328	1	0.600418612
PRRX2	G1	0.088003198	0.293054637	0	0.831117987	1	0.487981382
MEG3	G1	0.232087024	0	0.168297686	0.498692547	0.649093174	1
IGFBP3	G1	0	0.288189676	0.118364835	0.26702844	0.661532633	1
SEMA3C	G1	0.339992113	0	0.455997305	0.670878667	0.681111733	1
ARMCX2	G1	0	0.465158311	0.465284829	0.507893887	0.647617333	1
CCNYL1	G1	0	0.392609386	0.508714808	0.172324583	0.784152943	1
SHC4	G1	0.118312904	0.307091447	0.437924943	0	1	0.989057664
DNAJB2	G1	0.139647907	0	0.439586214	0.361377257	1	0.570856817
GAL	G1	0.087324612	0	0	0.189172642	1	0.567384397
SPAG9	G1	0	0.219884757	0.245759746	0.45149609	0.421334359	1
VGF	G1	0.289671274	0	0.376604172	0.180047033	0.811427226	1
HMGA1	G1	0.206730464	0.168780547	0.132838688	0	0.90464186	1
FAM50B	G1	0.096577609	0.32050057	0	0.515439327	0.503671679	1
WNT5B	G1	0	0.418318007	0.457102947	0.459771174	1	0.540218231
GIHCG	G1	0	0.529424111	0.33223217	0.349931964	0.63434846	1
NPC1	G1	0	0.188227849	0.449131827	0.345676199	0.362052503	1
TRAF3IP2	G1	0.075619102	0	0.024476565	0.277102235	1	0.343874456
ACAT2	G1	0	0.310380559	0.421304195	0.451277224	0.192787083	1
DESI1	G1	0	0.535780067	0.317878472	0.387283808	1	0.435586589
TRABD-AS1	G1	0	0.64798001	0.53466839	0.253196161	0.328512004	1
CRYAB	G2	0	0.049107184	0.590946842	0.963437699	0.985577936	1
DNM3	G2	0	0.087721508	0.594087615	0.951520827	1	0.997145634
SPRY2	G2	0	0.189437803	0.439712772	0.987589229	0.977816154	1
IGFBP5	G2	0	0.128299579	0.677381646	0.856209962	0.975340034	1
BTG1	G2	0	0.247934529	0.453662459	0.985370448	1	0.956417667
LZTS1	G2	0	0.206911484	0.497705268	0.908816447	0.970106089	1
PALLD	G2	0	0.218177489	0.594298215	1	0.971905228	0.938304622
ENSG00000280143	G2	0	0.081372025	0.580461959	0.853843579	1	0.864260211
LGALS1	G2	0.027669286	0	0.578210721	1	0.784653914	0.947723095
TGFBI	G2	0	0.271548132	0.639910362	0.924073848	1	0.933566727
MAP3K2	G2	0	0.275550858	0.528298566	0.849811891	1	0.96232044
ZNF217	G2	0	0.215357672	0.678901346	0.85920271	0.917996181	1
MYADM	G2	0	0.268570899	0.496423343	0.888655637	0.911407081	1
SDC2	G2	0	0.456715989	0.483230368	0.975670869	1	0.992115877
SLC2A3	G2	0	0.281960242	0.531241851	0.788657056	1	0.985293354
UBC	G2	0	0.3528348	0.530757858	0.862269483	1	0.988322676
SEMA6D	G2	0	0.004423568	0.684010373	0.84394962	0.753031515	1
NAB1	G2	0	0.19860096	0.473166657	0.880258375	0.855309652	1
ING3	G2	0	0.099487321	0.680939194	1	0.957224481	0.78101444
PEAK1	G2	0	0.381060129	0.928811721	0.975329344	0.926624333	1
TAOK3	G2	0	0.289334012	0.540677462	0.806373125	0.929730848	1
HBEGF	G2	0	0.309299389	0.576200899	0.730882503	0.988934237	1
CFLAR	G2	0	0.186253449	0.588978508	0.762370044	0.877069912	1
DPYSL3	G2	0	0.320388104	0.27860284	1	0.802051332	0.99540954
PDP1	G2	0.216582803	0	0.668002093	1	0.94416519	0.950722545
TMEM134	G2	0	0.20846234	0.623481449	0.954313069	1	0.783772376
TNFSF18	G2	0	0.35326063	0.502528644	0.819818492	0.943070709	1
RCAN3	G2	0	0.284172187	0.883083285	0.979185249	1	0.835240354
FIBIN	G2	0	0.232160965	0.781784458	0.896159792	1	0.839176694
MAP1A	G2	0	0.454287834	0.646458646	0.854807462	1	0.994486801
TGFBR3	G2	0.057799907	0	0.495770137	0.949581975	1	0.680683318
PHLDA1	G2	0	0.293517303	0.611627225	0.861433386	1	0.861765364
CNN1	G2	0	0.39412748	0.291971732	0.89829883	1	0.879320863
ADM	G2	0	0.214640233	0.562940781	1	0.843876631	0.860797918
PRSS23	G2	0	0.382365518	0.517700524	0.789386044	0.941607054	1
DLX2	G2	0	0.319152069	0.668945898	1	0.90024139	0.877855502
TMTC1	G2	0	0.155492512	0.917651545	0.88656676	1	0.739917745
PCDH18	G2	0	0.161321202	0.740447883	1	0.786149494	0.855954235
DIRC3	G2	0	0.348556038	0.735475418	1	0.847938445	0.918295933
SLC5A3	G2	0	0.31873201	0.515241693	0.997126012	1	0.739093326
ENSG00000230732	G2	0	0.336944	0.598213717	0.893999465	0.795243324	1
TGFBR2	G2	0	0.372839095	0.679266153	0.747033174	1	0.923425202
VCL	G2	0	0.166948836	0.633660755	0.666244865	1	0.825238367
GUCY1A2	G2	0	0.282045538	0.69994504	0.707231765	1	0.870811772
GLIPR1	G2	0	0.418041015	0.615196477	0.746315136	1	0.933784352
PLEKHG1	G2	0	0.465908823	0.30893725	0.93567179	0.816694907	1
TAGLN	G2	0	0.408208444	0.585612416	0.67466905	1	0.964937294
S100A13	G2	0	0.314043572	0.945557267	0.876459685	0.787194651	1
BACH2	G2	0	0.402285271	0.55036708	0.743310099	1	0.910434867
LUCAT1	G2	0	0.059295372	0.598211708	1	0.866577067	0.631688865
KDM5B	G2	0	0.520119555	0.475365185	0.858477378	0.884604714	1
FILIP1L	G2	0	0.300654344	0.589414904	0.699661139	0.81872964	1
CIRBP	G2	0	0.574509221	0.448929312	0.812786781	0.936222386	1
DYNC1I2	G2	0	0.218572013	0.695915086	1	0.794763481	0.795844298
KCTD9	G2	0	0.512459454	0.954819403	1	0.977649565	0.84326066
DNM3OS	G2	0	0.0175407	0.850368483	1	0.720892934	0.721737977
NEDD9	G2	0	0.266634203	0.821147613	1	0.850290256	0.757319393
PHACTR2	G2	0	0.435464344	0.611983684	1	0.697425373	0.99396056
ENSG00000282057	G2	0	0.353876342	0.607195672	1	0.855740446	0.789409512
TSPAN17	G2	0	0	0.643676445	0.680614294	1	0.597917406
MAML2	G2	0	0.312403656	0.536445231	1	0.849356592	0.742757225
RELL1	G2	0	0.218080767	0.338519559	1	0.858509417	0.649076075
CORO1C	G2	0	0.539555172	0.685473793	0.722205652	1	0.928950869
PRICKLE2	G2	0	0.083306058	0.581432739	1	0.725791305	0.688194014
STC1	G2	0	0.340336162	0.747474696	1	0.704520062	0.876687596
NQO1	G2	0	0.461829711	0.983435821	0.882113174	0.756093355	1
GOLGB1	G2	0.118027192	0	0.483421512	0.842531586	1	0.587711288
RASSF8	G2	0	0.56207675	0.786196107	0.835232917	0.835561206	1
LATS1	G2	0	0.320448047	0.59546693	1	0.802065967	0.752638332
RGS4	G2	0	0.311577469	0.743288856	1	0.865945968	0.692437212
MTERF2	G2	0	0.484354806	1	0.84141999	0.888272116	0.901074274
DNAJB4	G2	0	0.128393066	0.647158425	1	0.865625664	0.552690036
STOM	G2	0	0.399606206	0.55714583	0.690076584	1	0.785068875
CAMK2D	G2	0	0.313129094	0.731700569	0.95250227	1	0.581862394
ATP2B1-AS1	G2	0	0.209970099	0.656758806	1	0.593727381	0.850455786
ABL2	G2	0	0.449824465	0.549989305	0.810848123	0.718928124	1
NRDE2	G2	0	0.430620964	0.579358489	0.750665721	1	0.763229853
NOTCH2NLC	G2	0	0.482444393	0.54314369	0.898923509	0.683533255	1
CALCRL	G2	0	0.532877091	0.764067003	1	0.825229986	0.858920887
MAP3K7CL	G2	0	0.593801888	0.534813265	1	0.908654277	0.80378819
ARFGEF3	G2	0	0.262667973	0.612383092	0.876066243	1	0.559102897
MAP3K1	G2	0.016305931	0	0.453543023	1	0.601517914	0.673184091
ARHGEF11	G2	0	0.737131951	0.527362649	0.717585107	1	0.955468503
MIR125B1	G2	0	0.424670037	0.659750945	0.978601787	0.557272603	1
STK32B	G2	0	0.406246914	0.852850158	0.653401624	1	0.780139469
CRYBG1	G2	0	0.515515162	0.781985285	0.710858048	0.797350985	1
STX12	G2	0	0.637589705	0.461146644	0.773565869	1	0.831300281
DIO2	G2	0	0.109527358	0.473422326	1	0.680156288	0.632608448
DENND5B	G2	0	0.297362205	0.751201904	0.710806224	1	0.653566626
MT1X	G2	0	0.609833211	0.680761665	1	0.835672673	0.842360317
NEFM	G2	0	0.360192719	0.519782316	1	0.75150028	0.732913076
PPP1R3C	G2	0	0.613434493	0.629241408	0.643871927	0.885143436	1
TNFSF9	G2	0	0.503575167	0.650816733	0.823693213	1	0.713817203
ZBTB20	G2	0.157059549	0	0.550712081	1	0.635602229	0.783570119
TMEM107	G2	0	0.429591141	0.674551025	0.775811471	1	0.679825315
NR5A2	G2	0	0.434480469	0.783183467	0.529106136	0.81995107	1
DACH1	G2	0	0.370728545	0.534389149	1	0.712524274	0.754062118
RND3	G2	0	0.121830042	0.535318494	1	0.687976714	0.606430699
AMIGO2	G2	0	0.484411218	0.682130319	0.602933343	0.79554579	1
PPP1CB	G2	0	0.204076687	1	0.901146081	0.968466867	0.49622741
TUT7	G2	0	0.51416766	0.710450307	1	0.988678295	0.603784169
VPS37B	G2	0	0.715910327	0.493830284	0.722402457	0.868228843	1
CCNA1	G2	0	0.543905888	0.479162068	0.720392343	0.734386248	1
KLHL5	G2	0	0.667315421	0.700054973	1	0.83728604	0.836774351
TGFB3	G2	0	0.142510917	0.513901571	1	0.591782093	0.68827835
ENSG00000289396	G2	0	0.293942558	0.511528405	1	0.842858356	0.5579465
PLD5P1	G2	0.246023416	0	0.566058357	0.966906835	0.515464619	1
DRD1	G2	0.214166278	0	1	0.860950834	0.769052457	0.814472999
ARSJ	G2	0	0.182014582	0.831624229	1	0.474382329	0.840788058
SCYL3	G2	0	0.301576641	0.657410483	1	0.926490439	0.484899182
SLC9A1	G2	0	0.587916578	0.668622032	1	0.897904613	0.690180607
MAP7D1	G2	0	0.367466834	0.723935764	0.736762051	0.560611992	1
ITGB8	G2	0	0.434091476	0.415444626	0.685251009	1	0.63840379
MEF2C	G2	0.036494025	0	0.920524281	1	0.755543372	0.464224341
PSMD9	G2	0	0.404077926	0.591595019	0.50289173	1	0.715178696
HARBI1	G2	0	0.457398471	0.96954904	0.812549085	0.564348543	1
RNU6ATAC27P	G2	0	0.313543882	0.895443628	0.701256474	1	0.557364059
TMED1	G2	0	0.95877651	0.851118979	0.873444484	0.869596346	1
ENSG00000276517	G2	0	0.352547632	0.860110742	0.792373812	0.469006739	1
RSRC1	G2	0	0.797172586	0.750174518	0.773107416	0.795148607	1
CAMTA2	G2	0	0.245619337	0.657124822	1	0.501194692	0.751009281
DNAJC1	G2	0	0.695053235	0.913072555	0.39819665	0.952898592	1
PARP11	G2	0	0.865694607	0.837172775	0.732860643	0.85611472	1
FGF1	G2	0	0.742240404	0.754350607	0.792631469	0.7113453	1
ENSG00000293204	G2	0	0.233593088	0.985034051	1	0.672134791	0.582434944
SYP	G2	0	0.447661204	0.826673715	1	0.745516797	0.647016581
SUCNR1	G2	0.383721532	0	0.651958588	1	0.892435827	0.678753427
RCAN1	G2	0	0.624421693	0.593360274	0.722597776	1	0.662935103
PRMT2	G2	0	0.457123266	0.495764424	1	0.624619811	0.716957144
SELENOKP1	G2	0	0.581074533	0.718996466	1	0.598958705	0.823883422
SAT1	G2	0	0.593398421	0.341541399	0.730603889	1	0.588693436
MKNK2	G2	0	0.360001853	0.467149877	1	0.582035371	0.649305109
ANKRD50	G2	0	0.440560404	1	0.921732097	0.750481336	0.630931132
SMAP2	G2	0	0.255784867	0.256469844	1	0.818311706	0.315930358
ARHGAP44	G2	0	0.359719797	0.355756288	1	0.758584705	0.441248733
CAMSAP1	G2	0	0.501776823	0.786317407	1	0.503166975	0.805770774
LINC00886	G2	0	0.389569696	0.94505364	0.634985754	1	0.482736487
SALL4	G2	0	0.7982064	0.715694293	1	0.61682806	0.877146213
ACTA2	G2	0	0.376497319	0.555157828	1	0.687801551	0.509606837
MAP3K20	G2	0	0.436173606	0.732948269	1	0.711296214	0.529725569
IGFBP2	G2	0	0.294872858	0.60019734	1	0.647024515	0.478167599
ZNF143	G2	0	0.678151159	0.644818058	0.683574386	1	0.593281678
S100A4	G2	0	0.262198625	0.570357043	1	0.315764404	0.746677833
LSMEM1	G2	0	0.471701286	0.573562212	1	0.668935143	0.561141141
TBL1X	G2	0	0.630917586	0.670357284	1	0.685130521	0.656646188
AURKAP1	G2	0	0.864511	0.625918662	0.623964083	1	0.740712245
Y_RNA	G2	0	0.686033057	0.898283085	0.796578058	0.48654729	1
CAP2	G2	0	0.689516639	0.378224619	1	0.569667457	0.762411817
PLS3	G2	0	0.422053119	0.574212179	0.627445791	1	0.39817234
SNAPC4	G2	0	0.649554439	0.6673121	0.649220921	1	0.547985304
SYTL5	G2	0	0.746000238	0.181110003	0.607686933	1	0.591090505
MTOR	G2	0	0.461780586	0.701000062	0.426339075	0.485659903	1
MON1B	G2	0	0.704814083	0.604130289	1	0.668484522	0.642052799
LRIG3	G2	0	0.1629426	0.317033645	1	0.534159394	0.343771312
ENSG00000293324	G2	0	0.483072234	0.785377218	0.473279083	1	0.464530978
RPL31P46	G2	0	0.483072234	0.785377218	0.473279083	1	0.464530978
CCND3	G2	0	0.726541914	0.59201947	0.620648994	1	0.528746437
ATL1	G2	0	0.65175028	0.639741084	1	0.589833776	0.625228012
NNT	G2	0	0.817948199	1	0.792924033	0.605052669	0.871288427
ATXN10	G2	0	0.79640868	0.787618865	1	0.67241362	0.654529488
PWWP3A	G2	0	0.603994148	1	0.593829386	0.733638755	0.715485984
FBLN5	G2	0	0.19109447	0.296727798	1	0.08918297	0.71729912
RNY1P9	G2	0	0.30942236	0.536301122	0.419786481	1	0.306288409
RAB3IP	G2	0	0.314147034	0.885434567	1	0.362916207	0.583311256
HRH1	G2	0	0.208679317	1	0.658737451	0.761914817	0.331706626
AAK1	G2	0	0.548035925	0.881644684	0.15278941	0.585891526	1
LAMB2	G2	0	0.587645281	1	0.396630283	0.60166219	0.844563972
PFDN1P1	G2	0	0.803441217	0.661693096	0.53653763	0.464864561	1
CFAP418	G2	0	0.454265247	0.681662603	1	0.295616788	0.58377484
VANGL1	G2	0	0.604077777	0.671940798	1	0.67080365	0.332645297
FOXO1	G2	0	0.278497744	0.666806048	1	0.347295744	0.403002906
CXCL14	G2	0	0.439829581	0.931015709	1	0.461096564	0.346668542
LINC01618	G2	0	0.518567094	0.366157972	1	0.23713105	0.556305369
RASL11B	G2	0	0.518567094	0.366157972	1	0.23713105	0.556305369
RNF181	G2	0	1	0.711990254	0.445953764	0.918741966	0.56137818
CLEC2B	G2	0	1	0.683677627	0.482075037	0.492835412	0.91765323
FANCL	G2	0	0.784907517	0.53310839	1	0.593064189	0.32074823
SHMT1	G2	0	1	0.673033259	0.80372138	0.982400625	0.147951831
SAV1	G2	0.037652965	0	0.575833313	1	0.074307762	0.222661355
ADAT3	G2	0	1	0.685969012	0.744615156	0.402591528	0.634808386
ATOH8	G2	0	0.310275988	0.455294291	1	0.14008611	0.155222496
HACE1	G2	0	0.716218382	0.741924263	1	0.298894093	0.209555189
MIR9-2HG	G2	0	1	0.94652846	0.934890343	0.1217498	0.465352514
MIR4647	G3	1	0.430698253	0.502572436	0	0.813553432	0.999535493
SAPCD2	G3	1	0.804526378	0	0.762723606	0.810441551	0.735401811
APAF1	G3	0.938903933	0.761494857	0.790025598	0	1	0.933526275
PDXDC1	G3	0.793379004	0.751386832	0.603907039	0	0.657183397	1
CCDC47	G3	1	0.602861274	0.607090576	0	0.773290891	0.942941214
LGALSL	G3	1	0.406646973	0.618948864	0	0.928465443	0.613859849
SMARCA2	G3	1	0.242713499	0.228818384	0	0.593100281	0.730980136
DDHD2	G3	1	0.46310149	0.978872117	0	0.753494182	0.740985693
RPL13P12	G3	1	0.86431843	0.577673716	0	0.862033742	0.881441496
MAT2B	G3	1	0.268231615	0.473287222	0	0.503221131	0.751999489
ENSG00000289750	G3	1	0.872813734	0.720008661	0	0.910969921	0.790571105
TIMM8A	G3	1	0.980903742	0.765031111	0	0.845833305	0.90293827
AKAP1	G3	1	0.854404048	0.48507824	0	0.874137308	0.75576727
ECHS1	G3	1	0.069676711	0.504490708	0	0.568689304	0.432592077
PSMG4	G3	1	0.646601304	0.38456086	0	0.680026002	0.694252583
NUTM2A-AS1	G3	1	0.891114969	0.658515869	0	0.857482347	0.684036712
PDPK1	G3	1	0.559419702	0.626202937	0	0.931466315	0.328453761
MGST2	G3	1	0.596426747	0.739752914	0	0.783940617	0.480820168
HGH1	G3	1	0.590986192	0.779591011	0	0.610504679	0.560250433
NEK6	G3	1	0.398694256	0.346643056	0	0.513348906	0.482053526
ZNF146	G3	1	0.443585117	0	0.120423108	0.41663578	0.499681391
SLC25A30	G3	1	0.896768352	0.902111538	0	0.395002014	0.963384986
EIF2A	G3	1	0.538190216	0.76603121	0	0.824113306	0.290722506
DENND4B	G3	0.948649684	0.744893018	1	0	0.808189019	0.394187119
POGLUT3	G3	1	0.376092242	0.530164421	0	0.377268723	0.567616163
OAZ1	G3	1	0.56866989	0.443935166	0	0.650298356	0.428513873
RPL32P18	G3	1	0.756977476	0.355869642	0	0.638355384	0.547690091
ALG3	G3	1	0.728610461	0.471682194	0	0.676589417	0.478542715
CRLF1	G3	1	0.832300389	0.493535778	0	0.602431821	0.59407333
FAM136A	G3	1	0.550234456	0.623721888	0	0.442128705	0.54524715
CALM2	G3	1	0.600889087	0.397890362	0	0.513568542	0.48057036
SNRPD1	G3	1	0.473212562	0.695303914	0	0.20112265	0.685809075
GART	G3	1	0.547114174	0.278351736	0	0.51680413	0.404525766
ENSG00000286070	G3	1	0.5593409	0.429520134	0	0.263746906	0.658540799
CHST1	G3	1	0.912302852	0.513937659	0	0.303165371	0.844871362
IPO5	G3	1	0.542498144	0.697140519	0	0.40442057	0.471541294
OST4	G3	1	0.625387481	0	0.107672431	0.628071991	0.198979191
HNRNPC	G3	1	0.60418716	0.362688567	0	0.430803496	0.443579542
TFB2M	G3	1	0.571759729	0.244503444	0	0.212612183	0.600872364
TBCA	G3	1	0.54899511	0.575626715	0	0.390802976	0.429875691
DNMT1	G3	1	0.341178328	0.488372368	0	0.399590145	0.248827025
RBFA	G3	1	0.850876368	0.67878868	0	0.287177019	0.699772149
FAM216A	G3	1	0.864169945	0.539947939	0	0.52577616	0.463277653
MRPL30	G3	1	0.852109349	0.921286575	0	0.53485009	0.474799584
MTHFD1L	G3	1	0.989219591	0.627818055	0	0.583238706	0.498183884
RGS10	G3	0.737334641	1	0.430382649	0	0.27735297	0.430096308
CEBPB	G3	1	0.695191205	0.245200964	0	0.34331322	0.461219934
RPL4	G3	1	0.669543233	0.44312362	0	0.509071152	0.304595639
MYC	G3	1	0.787595752	0.483728663	0	0.470190336	0.415728407
TTYH3	G3	1	0.514272863	0.515431863	0	0.223579943	0.458998341
PPARGC1B	G3	1	0.497142589	0.458354638	0	0.334560722	0.339897674
ENSG00000268533	G3	1	0.924129756	0.566945526	0	0.460061251	0.518712116
EGR4	G3	1	0.910494585	0.390051254	0	0.555100411	0.403333367
DTD2	G3	1	0.718721446	0.520856293	0	0.584331462	0.242717911
TFRC	G3	1	0.622745285	0.441508542	0	0.271055993	0.394205604
SLC29A1	G3	1	0.805515361	0.879181245	0	0.59244773	0.210733107
TNS1	G3	1	0.481106151	0.765977962	0	0.294502937	0.239968383
EIF4EBP1	G3	0.889252702	1	0.463901986	0	0.670736497	0.052497871
ULK3	G3	1	0.595083566	0.763324933	0	0.324781344	0.243224007
TRIP10	G3	1	0.953049237	0.86413442	0	0.545599681	0.23090267
PAF1	G3	1	0.964611424	0.727275151	0	0.409630838	0.243883815
EPAS1	G4	0.498129013	0.558361219	1	0.981961231	0.54890292	0
SWSAP1	G4	1	0.21834365	0.805249197	0.754606952	0.860541108	0
UROD	G4	0.754808947	0.788912084	0.695816821	0.637899482	1	0
TEFM	G4	0.958260285	0.384145628	0.879821308	0.571696908	1	0
ENSG00000278177	G4	1	0.269469616	0.302669369	0.620906406	0.874730027	0
ZMAT3	G4	0.942005465	0.56117769	0.922840616	1	0.818942281	0
CPPED1	G4	0.765756375	0.484593304	1	0.862751453	0.519938306	0
ENSG00000285508	G4	0.720159473	1	0.866298365	0.660687307	0	0.805544901
TAF8	G4	1	0.447497891	0.910712972	0.603504563	0.867987419	0
ASPHD2	G4	0.765588851	1	0.930455577	0.66463498	0.876441964	0
ENSG00000214719	G4	0.796088323	0.876497923	0.914397283	1	0.540691477	0
ACP2	G4	1	0.977870065	0.920014348	0.794460904	0.984965294	0
BRD3OS	G4	0.824169664	1	0.75800841	0.863454828	0.676205621	0
AARS1	G4	1	0.648063224	0.517398609	0.842749318	0.639999912	0
MGARP	G4	1	0.771674275	0.779129612	0.737662798	0	0.744951726
GSC	G4	1	0.691307657	0.861737899	0.785779348	0	0.657313972
CPT1A	G4	0.713625438	0.853752537	1	0.231693302	0.784198035	0
ENSG00000285723	G4	0.826802431	1	0.702729797	0.486731089	0	0.780382244
HMGN3	G4	1	0.374589036	0.641311408	0.762641438	0	0.400989245
L3MBTL3	G4	1	0.344647988	0.67272189	0.317058575	0.695083771	0
ESF1	G4	1	0.968940633	0.941261217	0.492652769	0	0.979868431
SEPTIN11	G4	0.782768196	0.718848812	1	0.76105288	0.389698284	0
RNF152	G4	0.808182898	0.672065976	1	0.767422809	0.376815496	0
SLC38A5	G4	1	0.868113631	0.614309782	0.750418863	0	0.678580803
TMEM219	G4	1	0.894191593	0.666450257	0.864813835	0.671316508	0
ZNF225	G4	1	0.674868165	0.890172156	0.731240433	0.609623862	0
ENSG00000280106	G4	0.694053066	0.985661416	1	0.741779699	0	0.384047367
TRMT2A	G4	1	0.122160621	0.609098823	0.654419873	0.204331367	0
CCDC167	G4	1	0.644730591	0.532288761	0.789064433	0.485192776	0
BCR	G4	0.912124586	1	0.867953954	0.653314594	0.735288459	0
ENSG00000227579	G4	1	0.780014541	0.573239377	0.748086007	0	0.544073555
ANTXR1	G4	1	0.682478371	0.562174525	0.781906864	0.459519669	0
RPS21-DT	G4	1	0.511547606	0.681320278	0.256947557	0.677333206	0
GEMIN8	G4	0.879476621	1	0.728191423	0.573347422	0.644334542	0
RPS29P19	G4	1	0.367943038	0.772326749	0.492924206	0.388083547	0
STEAP1B	G4	1	0.855144103	0.90155878	0.756747798	0.577626851	0
ENSG00000267228	G4	1	0.831203739	0.476116039	0.403581302	0.746516413	0
ISCU	G4	0.950518492	1	0.762815252	0.564556654	0	0.639925407
CCDC88C	G4	1	0.88878383	0.800261494	0.658990766	0.615328581	0
GIMAP2	G4	1	0.768119634	0.61226062	0.638805937	0	0.472992498
NUDT11	G4	1	0.832618037	0.695414359	0.736624291	0.496747744	0
MRPS2	G4	1	0.952672761	0.472235158	0.84464279	0.496707018	0
ENSG00000283761	G4	1	0.395852253	0.615109933	0.917571853	0	0.022351733
POU4F1	G4	0.802895702	1	0.551210399	0.597485973	0.384354473	0
ENSG00000286626	G4	1	0.694580329	0.454523544	0.537488509	0.458222953	0
SRD5A1	G4	1	0.856071101	0.754845038	0.841586237	0	0.378263574
LPL	G4	1	0.963061316	0.893035724	0.620369284	0.638239671	0
S100PBP	G4	1	0.540002442	0.896860111	0.509986221	0.38842567	0
TRIM65	G4	1	0.694597149	0.581835061	0.620611673	0.404527069	0
STRBP	G4	1	0.628881823	0.837803792	0.33223774	0.548109742	0
LRRC32	G4	1	0.933496254	0.899261808	0.434758727	0.701056209	0
SUGT1	G4	0.897217838	1	0.908388448	0.551982032	0	0.489540256
KRTAP4-7	G4	1	0.740236743	0.378534571	0.528569593	0.450137473	0
ADORA1	G4	1	0.7444785	0.666239776	0.267278603	0.636019973	0
HSD17B2	G4	0.755472276	1	0.742423097	0.494634639	0.346002324	0
PROM1	G4	1	0.497804296	0.771042492	0.391331572	0.379476126	0
SIGMAR1	G4	1	0.826098828	0.490470068	0.662683674	0	0.38542021
CEP76	G4	0.958507226	1	0.828229822	0.808629234	0	0.39044701
MARCHF4	G4	1	0.607663662	0.716937091	0.655679038	0	0.241657203
BIK	G4	1	0.643528355	0.389142498	0.730565672	0	0.192478615
HOXD10	G4	0.882692797	1	0.603606795	0.51361051	0	0.423761706
LYN	G4	0.870975769	1	0.784090845	0.617633731	0	0.358792223
KLF11	G4	1	0.763159713	0.601303735	0.590026837	0	0.364773774
PHLDB2	G4	1	0.939881125	0.994837874	0.567524298	0.561831319	0
TSPYL4	G4	1	0.602717284	0.883577295	0.457114748	0.366238802	0
HTR1F	G4	1	0.829439445	0.695292367	0.389910296	0.559764693	0
KRT18	G4	1	0.50292549	0.650514069	0.403210522	0.299660528	0
CLDN5	G4	1	0.380054734	0.752574419	0.230974161	0.301406193	0
TMEM230	G4	0.995010102	0.845586209	1	0.565258766	0	0.401405355
MGLL	G4	1	0.863327738	0.834926592	0.756290689	0.297073653	0
RPS6KA2	G4	1	0.693937584	0.651687529	0.597649889	0	0.221011263
SYNDIG1	G4	1	0.773977878	0.592901567	0.762013956	0.184445404	0
FAM107B	G4	0.874288895	0.782750497	1	0.33443889	0.305849814	0
LRFN2	G4	0.927784137	0.752637529	1	0.69850754	0.10882245	0
NRG1	G4	1	0.694180305	0.666865856	0.508106965	0	0.234711229
CNRIP1	G4	1	0.689340911	0.898351894	0.554608462	0	0.22095376
ITGA8	G4	1	0.63866272	0.945008403	0.750607924	0.067334692	0
MARS2	G4	1	0.74573182	0.704431358	0.391439506	0.350132312	0
XXYLT1	G4	1	0.751422571	0.6557867	0.548107983	0.2473413	0
PGF	G4	0.813129103	1	0.979707944	0.656533678	0.128741588	0
MDFIC	G4	1	0.83122582	0.581727105	0.591724871	0.270195715	0
ENSG00000249590	G4	1	0.61182452	0.600654948	0.617551355	0.091218509	0
PAPSS2	G4	1	0.447222315	0.913176112	0.219849252	0	0.224971034
WDFY1	G4	0.805064796	1	0.673579905	0.29177958	0.287998747	0
CABLES1	G4	0.972773523	0.882972015	1	0.363389872	0.415698676	0
MTFP1	G4	1	0.621483877	0.513643603	0.641001173	0.040366974	0
FGF13	G4	1	0.984174683	0.991177444	0.376791649	0.511837191	0
IMP3	G4	0.864107441	1	0.551581598	0.358403245	0.303792484	0
MYCN	G4	0.964609199	0.934606515	1	0.448343229	0.368015285	0
APOLD1	G4	0.777614132	1	0.606923039	0.548121302	0	0.052920032
PXK	G4	1	0.513447825	0.963332643	0.487992049	0.074791607	0
PLD6	G4	1	0.766704266	0.638092741	0.826043881	0	0.011963523
RET	G4	1	0.801506248	0.547728223	0.643408144	0.144964667	0
SIM2	G4	1	0.812701673	0.736290081	0.316559108	0.375963961	0
TBC1D4	G4	1	0.902714908	0.884908905	0.424807741	0.379029677	0
FHAD1	G4	0.816178524	1	0.71537035	0.413247156	0.182174344	0
TMEM171	G4	1	0.890807533	0.965014956	0.415783158	0.369374213	0
DPYSL2	G4	1	0.797816089	0.664707571	0.432077459	0.258416171	0
SSTR1	G4	0.847443702	1	0.844247443	0.574840839	0.117000423	0
GRIN2D	G4	0.989418794	1	0.817985247	0.578389615	0	0.281086697
GAS1	G4	1	0.813991246	0.563331847	0.390244724	0.273376074	0
IKZF1	G4	0.916134552	0.993200818	1	0.603606151	0	0.173270862
HILPDA	G4	1	0.93502059	0.612789338	0.702463145	0.163358235	0
RNF170	G4	0.995939399	1	0.979088274	0.824854511	0.156185603	0
ITM2C	G4	1	0.948499631	0.833540632	0.249086664	0.475194807	0
MAFB	G4	1	0.897153872	0.614352598	0.605465881	0.188585026	0
NSG1	G4	0.841736496	1	0.811560767	0.542927335	0.094148625	0
ANGPTL2	G4	0.798799154	0.873760069	1	0.373898133	0	0.052725158
DLEU1	G4	1	0.721630169	0.810147821	0.372603392	0.198682313	0
ARMC9	G4	0.979486181	1	0.612313256	0.161215176	0.492614506	0
AKR1C3	G4	0.684049083	1	0.754304649	0.283923471	0	0.012447332
JAK1	G4	1	0.970190785	0.467977594	0.330624148	0.376375185	0
ENSG00000291046	G4	1	0.708438966	0.868226637	0.365835235	0.190703522	0
ADAMTS4	G4	1	0.887582315	0.709943732	0.235960284	0.387764552	0
ARHGDIB	G4	0.888029591	1	0.832736916	0.607085202	0	0.074599552
ZNF792	G4	0.853054593	1	0.780063828	0.362220696	0.181239417	0
NDNF	G4	1	0.993076206	0.945265698	0.587778592	0.247538197	0
GRP	G4	1	0.738567291	0.880106185	0.601513492	0.038650365	0
SLC1A4	G4	0.849555022	1	0.728809121	0.409965959	0.118464227	0
SGK1	G4	0.940893248	1	0.946414377	0.556059003	0.16405784	0
NR2F2	G4	1	0.836650227	0.645342924	0.317112207	0.225928177	0
ZDHHC3	G4	1	0.770453566	0.574906451	0.453830046	0.079363693	0
SCX	G4	1	0.984197132	0.828571067	0.626772945	0	0.133136874
CHN2	G4	1	0.931134082	0.721209755	0.192368551	0.370683934	0
ETV6	G4	1	0.863792587	0.916617435	0.425189588	0	0.170330776
ENSG00000289612	G4	0.9102898	1	0.629306616	0.35335326	0.172764815	0
FAM110A	G4	0.912954908	1	0.719442662	0.345084042	0	0.173806433
GTF3A	G4	0.969673479	1	0.752790489	0.540610851	0.125012812	0
TRDN	G4	1	0.824731385	0.665005107	0.332892055	0.158933418	0
KRTAP4-8	G4	1	0.82970825	0.956865674	0.397583126	0.121330503	0
KRTAP4-9	G4	1	0.919771708	0.724254883	0.504385512	0	0.060219408
APCDD1	G4	1	0.908349947	0.664552507	0.318076251	0.145361607	0
HHEX	G4	0.977673521	1	0.728817855	0.38203703	0.144776914	0
PCDH7	G4	1	0.880403589	0.902861748	0.323279273	0.135854249	0
ELK3	G4	0.986603481	1	0.976036793	0.47768445	0.081885612	0
PPM1F	G4	1	0.956831746	0.812373321	0.417228711	0.076926601	0
CLVS2	G4	0.929871974	1	0.724629239	0.285401265	0.086414815	0
ADAMTS16	G4	1	0.91836353	0.901330146	0.22711805	0.143577223	0
QPCT	G4	1	0.974007883	0.851329731	0.302573824	0.064613512	0
RAP2B	G4	0.948104796	1	0.792887686	0.210697019	0	0.024400814
CDC42BPA	G5	1	0.523232042	0.071778385	0.570883044	0	0.887165474
FAM162A	G5	1	0.530056702	0.364719016	0.697009295	0	0.752780149
MAST3	G5	1	0.208822004	0.496763136	0.439852845	0	0.67096764
MSC	G5	1	0.723501836	0	0.461234437	0.364693475	0.469963793
TMEM128	G5	1	0.392884798	0.122683616	0.527105802	0.595356349	0
SLC25A19	G5	1	0.599281193	0.272558537	0.563097321	0	0.628608688
CSPG5	G5	1	0.392918014	0	0.135479837	0.444456528	0.286839759
RPL5P34	G5	1	0.589421182	0.422571956	0.700573321	0	0.513150342
DAPK1	G5	1	0.18132225	0.318780439	0.465022137	0.372985117	0
ZFP69	G5	1	0.316343286	0.37732706	0.340438616	0.509459913	0
CMPK1	G5	1	0.744983392	0.254308659	0.677935029	0	0.551526601
ENSG00000278041	G5	1	0.70997428	0.445835642	0.373174291	0	0.679552221
ZNF319	G5	1	0.826001216	0.246736179	0.676668072	0	0.554415648
UBE2D3P1	G5	1	0.560572117	0.749432932	0.346526881	0	0.594199347
DCLRE1C	G5	1	0.308598667	0.343463798	0.034328675	0.565381048	0
CRTAP	G5	1	0.158778434	0.12874636	0.562439308	0	0.048628051
SPATA13	G5	1	0.502066073	0	0.320313936	0.347396904	0.079326529
PDS5B	G5	1	0.570102896	0.300463915	0.53038271	0	0.310444402
IRX3	G5	1	0.334656574	0.042381664	0	0.157040822	0.293399706
ATG4C	G5	1	0.668929915	0.647023576	0.383010232	0	0.487465895
ZCRB1	G5	1	0.686661508	0.259063235	0.652293597	0	0.303337872
ASIC2	G5	1	0.576672796	0.369687279	0.292254537	0	0.426083101
DLG2	G5	1	0.65322978	0.297580999	0	0.315131996	0.344944244
AFMID	G5	1	0.903997546	0.436722216	0.590047643	0	0.470047475
PADI2	G5	1	0.55779494	0.440864579	0	0.136277578	0.453486692
RBBP9	G5	1	0.289329311	0.692442657	0.204831576	0	0.292889912
ANKRD16	G5	1	0.704051851	0.381335074	0.641604368	0	0.289823979
ADGRG2	G5	1	0.597418618	0.33990929	0	0.40847918	0.211460233
EVX2	G5	1	0.641594633	0.099243726	0.095406442	0	0.536875523
NPTXR	G5	1	0.598270649	0.22397202	0	0.187898553	0.397616581
ENSG00000290993	G5	1	0.798036798	0.27017634	0.501179993	0	0.414363993
FOXD3	G5	1	0.195389595	0.274331195	0.199351415	0.188947239	0
BHLHE41	G5	1	0.257818916	0.256582398	0.050984463	0.314818897	0
SNRPGP2	G5	1	0.485669251	0.303844681	0.37953017	0	0.251305207
TMEM42	G5	1	0.33619894	0.634349796	0.491406361	0	0.103108081
CDC40	G5	1	0.46669512	0.264227364	0.437886364	0.20967446	0
ZNF239	G5	0.853047035	1	0.725686213	0.107892433	0	0.598950655
GFOD1	G5	1	0.342370002	0.298647267	0.13149317	0.312128565	0
RUVBL1	G5	0.789925572	1	0.457346496	0	0.40314897	0.168757026
NPM1	G5	1	0.664282303	0.446049707	0.224567274	0	0.442654617
KLF15	G5	1	0.183365367	0.292988064	0.245960886	0	0.087593447
CLDN1	G5	1	0.564389577	0	0.086871985	0.221035877	0.211530117
WDFY2	G5	1	0.32519736	0.411396572	0.252065755	0.196533211	0
SHISA6	G5	0.915381535	1	0.362010958	0.500657726	0	0.370825718
DDX41	G5	1	0.30561135	0.203776547	0.313276059	0.094331056	0
PGAM5	G5	1	0.48026002	0.391519906	0.50579719	0	0.101795105
RNF141	G5	1	0.301798561	0.606449365	0.401354442	0	0.052152977
BTF3L4	G5	1	0.768304762	0.197793397	0.327619974	0	0.377820095
EBPL	G5	1	0.959899362	0.442122393	0.397169758	0	0.477592688
VAX1	G5	1	0.721221791	0.502286124	0	0.153601044	0.401105519
CDH11	G5	1	0.629666946	0.382052584	0.249741936	0.348777707	0
MYO10	G5	1	0.572687605	0.298134229	0	0.25044187	0.192071126
TFAP4	G5	1	0.731151548	0.263632374	0.288764832	0.379844646	0
SUN1	G5	1	0.684763028	0.441905214	0.201483557	0	0.376560803
SH3PXD2A	G5	1	0.450160885	0.483189201	0.15418939	0	0.243610973
PRR5L	G5	1	0.509722323	0.255029373	0.017029853	0.373602645	0
ZNF710	G5	1	0.547165499	0.609787804	0.182877974	0.321121844	0
ALX4	G5	1	0.402986582	0.343727444	0	0.163914373	0.127208363
APLN	G5	1	0.578593097	0.307696762	0.345095945	0.20786191	0
DAB1	G5	1	0.601575415	0	0.07802833	0.201805748	0.15141944
UGT3A2	G5	1	0.807740374	0.226745518	0	0.11157234	0.437268042
HOXD13	G5	1	0.902047345	0	0.651153245	0.014680673	0.185148962
FAM110D	G5	1	0.671982512	0.217084002	0.14996554	0	0.35344629
REPIN1	G5	1	0.569004486	0.685786137	0.311730999	0	0.218663653
TMEM98	G5	1	0.472367067	0.23315323	0.360437541	0	0.081159785
RCCD1	G5	1	0.683427048	0.374240308	0.113683717	0.407286452	0
FNBP1	G5	1	0.706745895	0.563413931	0.382204562	0	0.248476747
LONRF1	G5	1	0.714499027	0.399051751	0	0.301840721	0.183842929
ZEB2	G5	1	0.70076986	0.284769265	0.461463715	0.186444329	0
ABTB3	G5	1	0.518653066	0.401982235	0.197141626	0.228677956	0
OLFML3	G5	1	0.705815356	0.201117383	0	0.113053639	0.332203248
PET117	G5	1	0.538774572	0.444210526	0.200046091	0	0.217425402
CCDC171	G5	0.787785905	1	0.3456187	0.148023875	0.304200531	0
TIMM10	G5	1	0.740072422	5.77E-04	0.252510551	0.307354574	0
FAT4	G5	1	0.780414639	0.283908072	0	0.208682893	0.288941033
NARS1	G5	1	0.677766253	0.666372341	0.06785423	0.43338997	0
RIPK4	G5	1	0.492989321	0.310321637	0	0.153980797	0.144156998
DHX33	G5	1	0.641773807	0.308402211	0.101332386	0	0.328421887
SHISAL1	G5	1	0.668177302	0.155060464	0	0.190213137	0.218095246
ATP1A1	G5	1	0.665355209	0.305349118	0	0.19932636	0.214610055
PTMAP5	G5	1	0.801893188	0.508032672	0.486047691	0	0.210047829
CDC37L1	G5	1	0.753728362	0.604455634	0.294228574	0	0.295724281
P2RY1	G5	1	0.548221168	0.733518109	0.32535928	0	0.145522412
MTO1	G5	1	0.714638925	0.571848591	0.227460213	0.323753597	0
AK3	G5	1	0.753538196	0.613715099	0.151739653	0	0.373658495
CITED2	G5	1	0.662595466	0.379948227	0	0.178443509	0.212177652
PENK	G5	1	0.886999121	0.577773177	0	0.174046206	0.375044436
PAPPA	G5	1	0.515911901	0.059674555	0	0.215836344	0.041516654
SORD	G5	1	0.566972476	0.401722935	0.136270027	0	0.21475065
DCLRE1A	G5	1	0.552050745	0.188462196	0	0.042165418	0.220882714
GEMIN6	G5	1	0.632294488	0.106981944	0.31203369	0	0.1138324
SIRPA	G5	1	0.634943361	0.677647999	0	0.207141392	0.150771475
ENSG00000274021	G5	1	0.947031105	0.7172675	0.175180215	0	0.449022577
FCGRT	G5	1	0.734454827	0.469487234	0.121284417	0	0.315994971
STEAP2	G5	1	0.552713143	0.324125734	0.142948278	0.178944931	0
GCNT4	G5	1	0.615494356	0.294519518	0.279640043	0.13082023	0
HS6ST2	G5	1	0.539510583	0.766620516	0	0.214633779	0.067120784
POU4F2	G5	1	0.584532176	0	0.163967362	0.129758071	0.017321324
EXOSC7	G5	1	0.601110368	0.66462078	0.158971837	0	0.201789812
B2M	G5	1	0.872302596	0.398617161	0	0.219809682	0.254496468
TBC1D15	G5	1	0.939528115	0.075387554	0	0.173484681	0.317701475
MYEOV	G5	1	0.876832989	0.665372538	0.136896932	0	0.398871495
DNAJC12	G5	1	0.66635495	0.318373119	0.322713303	0.126755605	0
ENSG00000289192	G5	0.836419813	1	0.532861823	0.206176867	0	0.219489601
RIPPLY3	G5	1	0.769054303	0.453925739	0.140314588	0.324548612	0
ADAT2	G5	1	0.507935891	0.310166136	0.224735553	0.064539449	0
TRMT9B	G5	1	0.580893001	0.464554458	0.170962718	0.160194204	0
BCL11B	G5	1	0.549874886	0.244983345	0.213844805	0.090048238	0
EPB41	G5	1	0.427475623	0.366883211	0	0.119093165	0.023433816
INHBA	G5	1	0.578539404	0.405734603	0	0.258385934	0
HOXD9	G5	1	0.803787649	0.315452963	0.005263884	0	0.381282921
PRSS35	G5	1	0.671965246	0.38466707	0.285534787	0	0.122828616
SPRED2	G5	1	0.728567209	0.464244099	0	0.315307871	0.042443535
NPY1R	G5	1	0.551455021	0.296274356	0	0.051627408	0.149990863
BRI3BP	G5	1	0.611963063	0.561556425	0.390785664	0.031445577	0
OLFM1	G5	1	0.754315588	0.598593219	0.217005108	0	0.225372281
GDNF	G5	1	0.764915886	0.709773025	0.054702816	0	0.332057268
NOS1	G5	1	0.738582684	0.493218813	0.283072334	0	0.162218642
SH2B3	G5	1	0.663598311	0.521794406	0	0.224022381	0.0726343
RUBCNL	G5	1	0.631457878	0.356530923	0.056324529	0	0.203629349
FEZF1	G5	1	0.800126933	0.505277902	0	0.095613743	0.269008815
GRK5	G5	1	0.396985009	0.486038639	0.111451702	0	0.014095623
PREX1	G5	1	0.781664167	0.487383898	0.471328909	0.066586282	0
TOX3	G5	0.916729172	1	0.362830881	0.315949958	0.191870627	0
TMEM229A	G5	1	0.698357297	0.466301043	0.142672713	0.202490789	0
DNAL4	G5	1	0.751552844	0.417830606	0	0.221420831	0.098887228
DLX5	G5	1	0.860308545	0.309167311	0.243658383	0.241792195	0
BARHL2	G5	1	0.657319361	0.436993526	0.289304649	0.072756321	0
ENSG00000251448	G5	1	0.478019206	0.314275086	0	0.112915008	0
PALS1	G5	1	0.629544617	0.320000221	0.192651656	0	0.094351024
AK2	G5	1	0.9202439	0.14337004	0.117446483	0.349534733	0
OTX2	G5	1	0.747520518	0.279243114	0.274134239	0	0.121391094
KCNN1	G5	1	0.903110918	0.444738051	0	0.102596899	0.305205968
SLC35F3	G5	1	0.908028123	0.39210381	0.298888149	0	0.221547613
ACTN2	G5	1	0.674933709	0.254953829	0.273937837	0.068970757	0
SNAI1	G5	1	0.677201888	0.531105465	0.177277967	0	0.139044703
HOXD8	G5	0.841987287	1	0.36652894	0.381003903	0	0.023582467
RHOH	G5	1	0.842931992	0.20896573	0.117110676	0.283298327	0
DLGAP1	G5	1	0.73030871	0.527905802	0.405817082	0	0.032822351
GLG1	G5	1	0.715002416	0.221503913	0.358746056	0.016564407	0
NR0B1	G5	1	0.773465828	0	0.166638434	0.133169342	0.024372656
CCL2	G5	1	0.707123907	0.166360236	0.071686598	0	0.170548657
KCNE3	G5	1	0.801565303	0.384200758	0.165926975	0	0.19325847
DGKK	G5	1	0.959390394	0.511299639	0.261226274	0.264512293	0
ADRB3	G5	1	0.768035086	0.385996938	0.200581478	0.14936222	0
KIT	G5	0.996735226	1	0.097253264	0.190906742	0.296291528	0
ENSG00000287430	G5	1	0.843643374	0.560962425	0.036166391	0.320086708	0
TOX2	G5	1	0.569490519	0.218299409	0.011300549	0.10026357	0
IL1A	G5	1	0.648899625	0.032831034	0.181831106	0.032504417	0
DAPK2	G5	1	0.886342389	0.184089897	0	0.029965057	0.282955302
MACROH2A2	G5	1	0.901860234	0.224980014	0	0.289622932	0.054925165
IRAG1	G5	1	0.611222413	0.521760111	0.015078014	0	0.1335475
PRKCB	G5	1	0.80710673	0.406934039	0.24595169	0.132258083	0
TAFA5	G5	1	0.843278804	0.429941038	0.451059491	0.026485528	0
SLCO5A1	G5	1	0.622679877	0.122449808	0.003086765	0	0.108656893
NLGN4X	G5	1	0.852972919	0.670492382	0.165426491	0.230286298	0
SLC5A6	G5	1	0.923882808	0.460725112	0.250736132	0.209036205	0
SLC43A3	G5	1	0.826458675	0.431295456	0.255136231	0	0.120724024
ENSG00000272825	G5	1	0.539205752	0.330080408	0	0.072003561	0
POU3F2	G5	1	0.807017072	0.225484465	0	0.047447687	0.189483805
JCAD	G5	1	0.833787207	0.241433922	0	0.070532402	0.186280281
ATP8B1	G5	1	0.815715879	0.303880098	0.193635673	0.136749503	0
RBM11	G5	1	0.770286955	0.50847814	0	0.123241386	0.106782187
SOX1	G5	1	0.820202447	0.301749116	0.085823123	0	0.18739937
PIK3C2B	G5	0.87032271	1	0.638113255	0.14680819	0.14033473	0
CXCR4	G5	1	0.81153988	0.390503258	0.227087558	0.103050144	0
LINC02732	G5	1	0.975949439	0.550592294	0.271114942	0	0.19256881
SYT6	G5	1	0.839401094	0.317156473	0.143592517	0.165022018	0
SNHG1	G5	1	0.892100092	0.573789596	0.231729984	0.167285278	0
STEAP1	G5	1	0.717634814	0.36797774	0.235182023	0	0.016159195
ZBTB16	G5	1	0.824879032	0.586175701	0.223114518	0	0.109501317
FEZF1-AS1	G5	1	0.686168059	0.169339076	0.097980703	0	0.055585113
C1QBP	G5	1	0.866453375	0.245424409	0.30487613	0	0.056490164
SEMA5B	G5	1	0.821962158	0.331499839	0.153084593	0.130861826	0
IPPK	G5	1	0.772599438	0.050426895	0.047800032	0	0.121115696
IRS2	G5	1	0.709683461	0.343951694	0.125018437	0	0.055064138
PAX9	G5	1	0.760058524	0.36349747	0.243668085	0	0.016666213
ZC3H13	G5	1	0.621840283	0.421805757	0.048426723	0	0.041019655
SLC26A2	G5	1	0.728551777	0.347132627	0.10810323	0.078208366	0
NKX2-2	G5	1	0.709096529	0.333923069	0.103318528	0.065644847	0
POU3F1	G5	1	0.681846287	0.498854783	0.096179384	0.059461671	0
KALRN	G5	1	0.82829569	0.359881034	0.318527761	0.013648846	0
NME1	G5	1	0.869946188	0.343993959	0	0.031734428	0.195481619
AK7	G5	1	0.706136833	0.314061111	0.149449108	0	0.019443009
PTGER3	G5	1	0.910722933	0.460273065	0.099330054	0.216363023	0
PKDCC	G5	1	0.733627413	0.558263748	0	0.083071578	0.060917475
MMP1	G5	0.933353855	1	0.302227991	0.116205376	0	0.14125761
ZNF704	G5	1	0.911826099	0.63143851	0	0.085497746	0.180630731
TSPAN13	G5	1	0.875954318	0.528533572	0.275908613	0	0.063477827
HS6ST1	G5	1	0.635764084	0.439810698	0.065950543	0.016540305	0
ADRB1	G5	1	0.856088827	0.460837593	0.332054031	0.009967591	0
AKAP7	G5	0.880210327	1	0.378528019	0.182890219	0	0.034657172
INKA1	G5	1	0.933372925	0.704669804	0.114501665	0.224413644	0
LINGO1	G5	1	0.883681242	0	0.089975324	0.041977235	0.094103536
SP6	G5	1	0.930284107	0.427808259	0.10325541	0	0.190218628
DKK2	G5	1	0.840283401	0.525638455	0.148600179	0.114100337	0
ZNF703	G5	1	0.809367815	0.113723853	0.059278546	0.104092853	0
INSYN2B	G5	1	0.948054878	0.728628022	0.142753406	0	0.186768559
IKZF2	G5	1	0.832258843	0.671260305	0.196345381	0	0.067084475
PDIA5	G5	1	0.793704131	0.346041137	0	0.124206295	0.013658756
PLPP6	G5	1	0.878311185	0.174358272	0.059862987	0	0.137242978
HOOK1	G5	1	0.830769719	0.551208992	0.16951301	0	0.06107039
LRATD2	G5	1	0.728334227	0.284372314	0.110004013	0	0.002785156
CPEB2	G5	1	0.941887504	0.57151862	0.266276381	0.084484949	0
IGF1	G5	1	0.889955056	0.588368905	0.325216038	0	3.89E-04
TIPARP	G5	1	0.762816108	0.30307577	0	0.074444182	0.012702509
CYYR1	G5	1	0.883918227	0.432307097	0.146868712	0.08667632	0
EFNB1	G5	1	0.875582647	0.704546597	0	0.100439325	0.086108339
ABHD6	G5	1	0.935583957	0.680527076	0.13088385	0.145889832	0
TMEM233	G5	1	0.939816118	0.643833041	0.198557631	0	0.083684038
OTUD1	G5	1	0.886340846	0.461058162	0.08244272	0	0.090046431
TPTE2	G5	1	0.819997425	0.362065676	0.090374186	0.032464179	0
ENSG00000288924	G5	0.93613894	1	0.596265312	0.159292942	0.048804369	0
OLFM3	G5	0.96410977	1	0.715277372	0.026837836	0	0.165690855
ARX	G5	1	0.839025549	0.493557742	0.049183978	0.074496676	0
EBF3	G5	1	0.828374396	0.65379489	0.150532725	0	0.013106005
GPR174	G5	0.998281281	1	0.587679699	0.277747703	0.049692401	0
SNX18	G5	1	0.960939329	0.605729117	0.292523283	0.013172136	0
FDX1	G5	0.993312997	1	0.218487239	0	0.085370776	0.09041805
SLAIN1	G5	1	0.863749098	0.498102012	0.051500509	0	0.052711981
KDSR	G5	1	0.803337278	0.370416946	0.035642411	0	0.009743811
ENSG00000289431	G5	0.985148382	1	0.623675375	0.278296767	0	0
SSR3	G5	1	0.850347549	0.532062175	0.05869404	0.04023161	0
CCND1	G5	1	0.8871397	0.521803974	0.1326612	0.01619404	0
GDF6	G5	1	0.910802211	0.577730994	0.079622522	0	0.060119116
PKP1	G5	1	0.96310174	0.285319223	0.146018394	0.035183883	0
ADRA1D	G5	1	0.89833747	0.295434397	0.005122059	0	0.063423334
CLCA1	G5	1	0.881195965	0.314926843	0.075942073	0	0
NEUROD6	G5	1	0.919575427	0.425297613	0.106516543	0.012462709	0
TRPM4	G5	1	0.910249506	0.631523886	0.14219654	0	0
ITM2A	G5	1	0.992747676	0.366193591	0.099907949	0.053362783	0
CYRIA	G5	1	0.998877361	0.646325033	0.160416689	0.011642507	0
SKP2	G5	1	0.976140041	0.490582338	0.036609027	0	0.030282097
