# Supplementary material for: Modelling EWS::FLI1 protein fluctuations reveal determinants of tumor plasticity in Ewing sarcoma
Source: EMBO Mol Med. 2026 Jan 3;18(2):646–76. doi: 10.1038/s44321-025-00364-7 (PMC12905378; doi:10.1038/s44321-025-00364-7)
Supplement: Supplementary file 15 — Source data Fig. 4 [file 44321_2025_364_MOESM15_ESM.zip › Fig_4_A.csv]

peak_name	locus	cluster	UMAP1	UMAP2
peak_000001	chr1:844593-844959	P6	4.265750285795202	-1.3523114345032048
peak_000002	chr1:940335-940905	P1	2.4746786324291135	-2.5132053068834614
peak_000003	chr1:941674-942788	P1	0.5762038199214842	-4.9657060078340844
peak_000004	chr1:958802-959599	P1	0.7746709553508665	-3.2657166889864278
peak_000005	chr1:960730-961051	P1	1.3390945164470578	-3.6291657856661153
peak_000006	chr1:976176-976748	P1	0.3880360094814207	-1.9043299130159688
peak_000007	chr1:1019525-1020283	P1	0.241116878202429	-5.271824257727273
peak_000008	chr1:1075001-1075605	P1	2.837475654294958	-1.5855813196855855
peak_000009	chr1:1080053-1080347	P1	0.5734373299388792	-2.36805083071769
peak_000010	chr1:1115830-1116298	P1	0.9433126417903807	-2.41876305853904
peak_000011	chr1:1273578-1274202	P1	0.45308530013846415	-4.334736960287698
peak_000012	chr1:1304792-1305993	P1	0.1315524546413328	-3.6437543801027608
peak_000013	chr1:1307538-1308805	P1	0.6523013083248045	-5.159543650503762
peak_000014	chr1:1324233-1325164	P1	0.7713812557964231	-4.445108073111184
peak_000015	chr1:1349213-1349957	P1	1.0569488970546628	-4.79848946845115
peak_000016	chr1:1353402-1354092	P1	0.8505679337291624	-1.2977233252483678
peak_000017	chr1:1361295-1361891	P6	3.4766558377056027	-1.5060878864485097
peak_000018	chr1:1374167-1376491	P1	1.4953712193279172	-3.4938625267702412
peak_000019	chr1:1398944-1400215	P1	1.395137187650671	-3.580397742148049
peak_000020	chr1:1406389-1407882	P1	1.6463948456554318	-3.474617140646584
peak_000021	chr1:1471451-1471909	P1	1.6349917618541623	-2.1840325764375996
peak_000022	chr1:1511432-1512221	P1	1.96109258811759	-3.1071853808122945
peak_000023	chr1:1513573-1513906	P2	0.7100790707378294	2.3018497058194805
peak_000024	chr1:1528413-1528901	P2	1.4947069851665402	0.6073350735944438
peak_000025	chr1:1573968-1575393	P1	1.4612463681011105	-3.44344510352195
peak_000026	chr1:1615182-1616239	P1	1.3567396370677853	-4.216646330710061
peak_000027	chr1:1658759-1659308	P3	-1.6986638339252567	0.6613007613462139
peak_000028	chr1:1724040-1724838	P3	-1.0816450597734546	0.34671066487252
peak_000029	chr1:1891542-1891903	P2	2.0667852131633664	-0.2034844330507588
peak_000030	chr1:1908956-1909341	P1	-0.32315641958428365	-4.13580431258262
peak_000031	chr1:1918836-1919633	P1	-0.4466749461383913	-5.194327967520364
peak_000032	chr1:1954828-1955525	P3	-1.7107596429081058	0.4865834542554546
peak_000033	chr1:2133133-2133555	P1	-0.08464134056282979	-2.87321497714103
peak_000034	chr1:2189556-2190012	P6	3.471409675291052	-1.3477216575290334
peak_000035	chr1:2194330-2195591	P1	0.4529522625713255	-4.981703179236062
peak_000036	chr1:2199226-2199733	P6	3.2230805126933957	-1.2390672138887715
peak_000037	chr1:2204234-2206185	P1	-0.3185614975185488	-5.286234276648171
peak_000038	chr1:2212202-2213607	P1	-0.06096077282143575	-2.6459299496370625
peak_000039	chr1:2227309-2228463	P1	0.7993676630763914	-5.142964976187356
peak_000040	chr1:2228767-2229704	P1	3.149643775632849	-1.6351807585913014
peak_000041	chr1:2234407-2234690	P4	1.9178572861461545	2.0308302470487285
peak_000042	chr1:2243461-2243908	P2	1.5820888249187375	1.3913115092557597
peak_000043	chr1:2246047-2246642	P2	1.3578692642955685	1.136819226388328
peak_000044	chr1:2253174-2254069	P6	3.3797239033489133	-1.2423432490784
peak_000045	chr1:2254525-2257628	P3	-1.9952384265155887	0.28230319703041795
peak_000046	chr1:2278711-2279906	P1	-0.03695482332421285	-4.436239617224343
peak_000047	chr1:2290524-2291724	P1	1.2517684666423703	-2.8810869625765156
peak_000048	chr1:2300585-2301440	P1	2.6771434513835812	-1.9164794257837605
peak_000049	chr1:2313432-2315244	P1	0.0630502073078062	-5.013205187674172
peak_000050	chr1:2324574-2325059	P2	1.6441129414348508	-0.5404478481966328
peak_000051	chr1:2384863-2385414	P2	1.0323315827159787	-0.3977394870477986
peak_000052	chr1:2391090-2392411	P1	0.7999438015727903	-4.593097823019631
peak_000053	chr1:2526248-2526623	P1	2.112809058835974	-3.1007509401995015
peak_000054	chr1:2546263-2546953	P1	0.5551385847835447	-3.0965624026018452
peak_000055	chr1:2586257-2586932	P1	-0.2691481145114992	-4.765258925314553
peak_000056	chr1:2642920-2643539	P1	1.1863526074199582	-2.5294547251421284
peak_000057	chr1:2789535-2789986	P6	3.396266338041296	-1.2596832460719418
peak_000058	chr1:2808700-2808986	P2	0.8207017151622679	-0.17351366793692824
peak_000059	chr1:2956776-2957111	P2	1.6201535431651974	1.961535555962913
peak_000060	chr1:3316513-3317031	P3	-1.7077673109264468	1.7611368724149394
peak_000061	chr1:3365097-3365579	P1	2.869455215147009	-1.9808455876070332
peak_000062	chr1:3531040-3531411	P1	2.219668027570715	-0.7093561462122273
peak_000063	chr1:3611119-3611809	P1	-0.2020504506321047	-5.008702175970681
peak_000064	chr1:3624023-3625538	P1	0.4496374098567869	-5.061360495443948
peak_000065	chr1:3649644-3650384	P1	2.1626387802867795	-2.7368872336107564
peak_000066	chr1:3795776-3797045	P1	1.5273035733013058	-2.44202007567466
peak_000067	chr1:4051088-4051487	P2	2.171454545667639	0.9879437514585185
peak_000068	chr1:4629387-4629724	P3	-0.46119255144310933	1.56296883309304
peak_000069	chr1:5349320-5350169	P3	-0.22640019972039205	1.6209741660398174
peak_000070	chr1:5780857-5781700	P1	2.125737544706335	-1.5455995223480534
peak_000071	chr1:6393532-6394029	P1	1.5508784024028683	-1.0608527234751057
peak_000072	chr1:6784637-6785321	P1	-0.3063045771808718	-4.044011490698464
peak_000073	chr1:7298164-7298623	P2	1.470311280897131	2.2156847544950176
peak_000074	chr1:7471334-7472270	P6	3.2730344502239133	-1.6961192659097981
peak_000075	chr1:7477818-7478513	P2	1.502927657773962	0.9176188536924053
peak_000076	chr1:7770937-7771537	P1	-0.2197399767131899	-3.872157948370583
peak_000077	chr1:7783946-7784198	P1	1.5988985268382931	-2.641614692564614
peak_000078	chr1:7856827-7857426	P5	-8.515421512910851	-1.1856606177049946
peak_000079	chr1:7953906-7954679	P1	2.1644085613994504	-1.8880500963884663
peak_000080	chr1:7961168-7962147	P1	2.189554568937292	-1.9296599200922322
peak_000081	chr1:8047671-8048477	P3	-0.8787146139906142	1.4722529479306865
peak_000082	chr1:8387030-8387304	P4	2.186023351362219	5.478131396417014
peak_000083	chr1:8396506-8397043	P2	1.5146268574504758	1.887166602258079
peak_000084	chr1:8423387-8423822	P1	1.767214175870886	-2.2767550519663167
peak_000085	chr1:8443589-8443893	P2	1.6315335003642941	1.825361115579002
peak_000086	chr1:8525655-8526081	P4	1.665421840360632	3.299003703240745
peak_000087	chr1:8544754-8545592	P2	2.3159638611583615	2.926236254815452
peak_000088	chr1:8596123-8596653	P7	-2.7984967263431644	2.6793805190366435
peak_000089	chr1:8597963-8600507	P2	2.511754151990881	-1.4345886654216122
peak_000090	chr1:8603257-8605641	P5	-9.612791183778771	-0.9098701945501637
peak_000091	chr1:8606635-8607380	P7	-3.4893363745899295	2.2889059611600566
peak_000092	chr1:8660337-8662915	P3	-1.1060798199863529	0.2476888724607158
peak_000093	chr1:8666082-8666708	P2	2.768216964414587	2.9045373030942607
peak_000094	chr1:8671048-8671722	P4	0.604229089429846	3.488184077386253
peak_000095	chr1:8686960-8687707	P3	-1.4354620011539554	2.1683703490537334
peak_000096	chr1:8701116-8702003	P8	-3.726039293596277	-2.449786441679604
peak_000097	chr1:8712517-8713174	P7	-3.5218373568744754	1.9373594352048564
peak_000098	chr1:8878695-8879255	P1	0.33368694465445536	-3.1795672348696065
peak_000099	chr1:9234655-9235087	P1	0.8996934859065916	-4.479906456823953
peak_000100	chr1:9593535-9594111	P1	0.5155571667461302	-1.1559435597616505
peak_000101	chr1:9719694-9720239	P2	1.6435917584209347	0.07897041523873094
peak_000102	chr1:9910182-9910538	P1	0.4512867895870115	-4.264090912695535
peak_000103	chr1:9910696-9911304	P2	1.5462936131267453	1.3887692519467998
peak_000104	chr1:9942590-9943832	P1	-0.08118301946831685	-0.5037517121988606
peak_000105	chr1:10472033-10472705	P2	1.2561138836650754	1.0379003115934062
peak_000106	chr1:10679833-10680094	P6	3.2918990818767453	-1.229221450443871
peak_000107	chr1:10988130-10988486	P2	1.1901911465434933	3.004287821893089
peak_000108	chr1:11012437-11012654	P2	1.412489530256262	0.5051455327314067
peak_000109	chr1:11060103-11060439	P2	2.7012459008006955	0.9103129931729961
peak_000110	chr1:11161146-11161556	P2	1.5551601616649533	0.9967042037290264
peak_000111	chr1:11262302-11263049	P1	2.605461475065222	-2.015439586992867
peak_000112	chr1:11272810-11273499	P1	-0.19082629997445089	-5.186820881720193
peak_000113	chr1:11730314-11730873	P8	-3.350731256792078	-2.0792235306459736
peak_000114	chr1:11805471-11806540	P1	-0.05581981260491353	-4.176756995077737
peak_000115	chr1:11979756-11980649	P1	0.3099241225032713	-3.179008739348061
peak_000116	chr1:11985643-11986811	P7	-3.5708528788776492	1.6814483233731914
peak_000117	chr1:12019274-12019710	P2	1.794377443006506	-0.4253632596689534
peak_000118	chr1:12109835-12110336	P2	1.3111048905162717	0.7624782153409648
peak_000119	chr1:12435434-12436194	P3	-0.8922418685646151	1.6836629935544658
peak_000120	chr1:12541265-12541675	P2	1.296588775327673	2.061977727059715
peak_000121	chr1:13838274-13838591	P7	-3.047334554979334	2.3379124232572246
peak_000122	chr1:13949304-13949687	P4	2.0952790943889523	5.357785803918235
peak_000123	chr1:13965993-13966557	P2	0.598820563962927	1.9042082854551006
peak_000124	chr1:14114401-14114662	P4	0.32879519145773906	3.455743891839378
peak_000125	chr1:14115422-14116255	P3	-0.37628436405373555	3.5340953894895244
peak_000126	chr1:14865072-14865394	P4	2.0965465275554562	4.746960742120139
peak_000127	chr1:14991383-14991813	P6	3.995633956602087	-1.2625791824418378
peak_000128	chr1:15153230-15153661	P2	2.03039133231925	-0.029639618750221697
peak_000129	chr1:15247244-15248017	P1	1.2834013668804074	-1.984572785254128
peak_000130	chr1:15337901-15338302	P1	0.36528408210562724	-0.6499243549066853
peak_000131	chr1:15409279-15410176	P1	0.6177941529064085	-4.66528143202842
peak_000132	chr1:15524609-15525378	P1	-0.3250182898731325	-5.270312683935769
peak_000133	chr1:15526494-15526967	P2	2.2229155270366574	1.5880976744931865
peak_000134	chr1:15617274-15617768	P1	0.6921851603298094	-2.83650626456321
peak_000135	chr1:15800037-15800647	P1	1.8380821911601926	-1.7899500898081135
peak_000136	chr1:16089899-16090208	P5	0.5564953057079222	1.9383660384458232
peak_000137	chr1:16146203-16146859	P1	0.09000080507086772	-1.5989627114492726
peak_000138	chr1:16206687-16207165	P1	1.0608016220836545	-2.5131145886141133
peak_000139	chr1:16366795-16367734	P1	0.2879437176494505	-3.313120501394875
peak_000140	chr1:16513424-16514151	P6	4.159504768064489	-0.9984722605902028
peak_000141	chr1:16612992-16613820	P1	0.9310687748699095	-3.377056734915383
peak_000142	chr1:16644337-16644944	P1	2.252762910535803	-0.7499978116709065
peak_000143	chr1:17053575-17054229	P1	0.3398017851619627	-1.232409881706841
peak_000144	chr1:17059915-17060824	P6	3.3825644223003293	-1.7251665464598012
peak_000145	chr1:17128378-17128955	P7	-2.869753244707117	2.477456433419578
peak_000146	chr1:17206999-17207448	P3	-1.3056432040424442	2.415197951440208
peak_000147	chr1:17207486-17208880	P1	0.2954655854015257	-2.800096648092873
peak_000148	chr1:17234446-17236056	P5	-10.70895111877633	-0.9142410031515431
peak_000149	chr1:17509521-17509957	P2	1.2627638546733762	2.251163823251121
peak_000150	chr1:17633610-17633980	P2	1.2050768105296994	2.861953837518089
peak_000151	chr1:17765122-17765871	P2	1.5060857502727414	2.528697116021507
peak_000152	chr1:17978493-17979051	P7	-3.5773166449756717	2.140171391610496
peak_000153	chr1:18110381-18110814	P6	2.9295574394969845	-1.013487773295052
peak_000154	chr1:18328535-18329020	P3	-0.09412616808129293	1.3092750140470195
peak_000155	chr1:18354604-18355183	P2	1.0031818119792844	-0.2788689306932759
peak_000156	chr1:18358654-18359333	P7	-3.549107673952112	2.15779362404763
peak_000157	chr1:18359448-18360242	P5	-8.307409408876428	-1.1341722480017018
peak_000158	chr1:18539999-18540580	P5	-9.568735245058068	-1.3746459580022168
peak_000159	chr1:18611315-18611821	P5	-8.072382572481164	-0.9788069597441029
peak_000160	chr1:18902554-18902832	P2	1.7394708363323117	1.4616654940885234
peak_000161	chr1:18926205-18927235	P1	0.16097318809317607	-1.5587796739298176
peak_000162	chr1:18949578-18950309	P1	0.38285374324606913	-0.9040074518877339
peak_000163	chr1:18955493-18956109	P1	1.8733056751994992	-0.6306941679674458
peak_000164	chr1:18956315-18956656	P2	2.3238252369670773	-0.13217498576224562
peak_000165	chr1:18985132-18985710	P2	-3.05503928978158	2.213342768792503
peak_000166	chr1:19034359-19034954	P6	3.6073530880718137	-1.884694295282967
peak_000167	chr1:19048249-19049314	P5	-9.220507744142541	-0.6574497393328023
peak_000168	chr1:19053438-19054008	P6	3.664008495023718	-1.2604428476649594
peak_000169	chr1:19054886-19056132	P2	0.5470114914684202	-0.23684455668509719
peak_000170	chr1:19516832-19517660	P2	1.0233623949794675	-0.06866611754477736
peak_000171	chr1:19596670-19597470	P1	-0.20068043787194234	0.12823854172646287
peak_000172	chr1:19765155-19766111	P3	-0.5353442164154146	2.7920228072446514
peak_000173	chr1:19782305-19782965	P5	-8.342795017549523	-1.1384576729494404
peak_000174	chr1:19790603-19791134	P3	-1.4800972970218753	2.3502207824033428
peak_000175	chr1:19882366-19882884	P1	2.5833796231059933	-1.860153155680306
peak_000176	chr1:19949013-19949298	P4	0.4109396902828123	3.222439391259544
peak_000177	chr1:20507382-20508707	P3	-0.7851489814014528	0.827361447457664
peak_000178	chr1:20633493-20634004	P1	2.1788626877574826	-0.42050452744544264
peak_000179	chr1:20661139-20661687	P3	-0.9345757694931124	0.06356344902931932
peak_000180	chr1:20696618-20697260	P1	2.3050647942333127	-2.630850689764626
peak_000181	chr1:21300058-21300368	P4	2.6185787884502316	3.8468652793210674
peak_000182	chr1:21439787-21440359	P1	3.0654820172099972	-1.8900809458452534
peak_000183	chr1:21558441-21559240	P1	2.034254666975012	-1.5403307548719716
peak_000184	chr1:21651437-21654002	P5	0.07486784141348857	-5.222089903708108
peak_000185	chr1:21677852-21678066	P4	2.451234933546057	4.06880150521218
peak_000186	chr1:21782932-21783646	P1	1.8387924401073361	-3.4808038643556904
peak_000187	chr1:22024682-22026214	P1	0.5669528214244749	-3.2115199736315083
peak_000188	chr1:22338883-22339492	P2	2.311694738080969	2.253856522683494
peak_000189	chr1:22651132-22651358	P4	1.8587266175060178	4.661725623254172
peak_000190	chr1:22871765-22872378	P7	-3.3463939460010623	2.256072146539085
peak_000191	chr1:23168223-23168966	P1	0.009619530847540081	-4.882258313055642
peak_000192	chr1:23177481-23178031	P1	1.1686147419719601	-1.7470264307218861
peak_000193	chr1:23419112-23419515	P2	0.9651489226131346	0.8111249038022685
peak_000194	chr1:23558315-23558623	P2	1.4529103009014035	0.30773399556099656
peak_000195	chr1:23691607-23692325	P3	-0.2841655047626589	1.3201535769742656
peak_000196	chr1:23743116-23743684	P1	1.224543687513342	-2.5323097876268696
peak_000197	chr1:23790634-23791744	P1	0.1992026535777952	-3.2623722723680806
peak_000198	chr1:23800428-23800830	P1	0.13669883888052958	-3.512601750250466
peak_000199	chr1:23959181-23960179	P1	1.3264919487743283	-3.1544993094164204
peak_000200	chr1:25033936-25034390	P3	-1.027235555836687	0.41886649811684373
peak_000201	chr1:25074579-25075083	P4	2.3875673977641965	3.6344376632016826
peak_000202	chr1:25231879-25232904	P1	0.08865844886588115	-1.0964165798384022
peak_000203	chr1:25239493-25240630	P3	-0.964051301965246	0.4734530278485942
peak_000204	chr1:25246348-25247905	P1	1.2689174381999875	-3.5924793652254414
peak_000205	chr1:25338298-25338574	P2	2.1112962929515744	0.8441730567258525
peak_000206	chr1:25738666-25739250	P3	-0.2884560855121706	2.0822471209806133
peak_000207	chr1:25819729-25820191	P1	1.239140626600256	-2.0683595708566975
peak_000208	chr1:25875086-25875956	P1	0.8271683422832395	-4.04007186209739
peak_000209	chr1:26153706-26154377	P2	0.7481999365596678	2.982203108910911
peak_000210	chr1:26155916-26156330	P3	-0.3472983272762392	2.829643351678245
peak_000211	chr1:26306479-26306950	P1	0.32013261001395243	-1.329291459451921
peak_000212	chr1:26620344-26621269	P1	0.4857274262218382	-4.841122525091775
peak_000213	chr1:27112219-27112718	P2	0.9129604069499876	-0.18327488219321486
peak_000214	chr1:27322075-27322653	P3	0.23715936820792216	1.0254918166440654
peak_000215	chr1:27379324-27380213	P1	1.5144666401653195	-2.1781511477190327
peak_000216	chr1:27602255-27602710	P1	2.077460881879797	-2.2022980025965047
peak_000217	chr1:27959519-27960519	P1	1.6332811085491086	-3.4247905186373067
peak_000218	chr1:28087684-28088807	P1	0.20822751205252665	-2.386785166617043
peak_000219	chr1:28259248-28259794	P1	2.5313996044902707	-1.7425763777452778
peak_000220	chr1:28328458-28329423	P7	-4.3435751231403446	1.7248896189969707
peak_000221	chr1:28437769-28438175	P2	1.514547702482214	1.394150120858543
peak_000222	chr1:28517969-28518465	P6	3.47692191283988	-1.3475198240946304
peak_000223	chr1:28601874-28602266	P2	1.5976885525493527	2.0679589339536357
peak_000224	chr1:28642385-28643661	P3	-0.14757430870247823	0.1778644152921367
peak_000225	chr1:28648011-28648399	P3	0.8123787609844114	2.593209607247703
peak_000226	chr1:28648698-28649091	P7	-3.3738042147846317	2.279881102685325
peak_000227	chr1:28812097-28812522	P1	2.2175418106822873	-0.8396984509188008
peak_000228	chr1:28886438-28887099	P1	0.45036315601157206	-3.166588323469765
peak_000229	chr1:28914046-28914713	P1	1.1455677716045285	-2.419754760618813
peak_000230	chr1:28989784-28990972	P5	-9.64536297638131	-0.7979092768389058
peak_000231	chr1:29124341-29124820	P1	1.68763386886405	-3.3010096720415425
peak_000232	chr1:29156677-29157103	P2	2.7806667057781125	2.82487068856179
peak_000233	chr1:29181098-29182086	P1	1.3731225697307492	-4.0933822563844995
peak_000234	chr1:29230731-29231224	P1	2.1409848896770383	-2.507203238363869
peak_000235	chr1:29250844-29251231	P2	2.5730792252330685	2.8187805243772197
peak_000236	chr1:29323599-29323976	P2	1.5886615483074094	0.8303328582090068
peak_000237	chr1:29708555-29708838	P2	0.3695069519786741	2.286409003381126
peak_000238	chr1:29709183-29710192	P3	-0.32796782571984273	0.5455790587705303
peak_000239	chr1:29717608-29717897	P2	1.3770626751689816	2.612801415566795
peak_000240	chr1:30083695-30084044	P4	1.8672679631023312	3.6124082633298564
peak_000241	chr1:30170557-30171052	P7	-2.8364698918552493	2.709939105157249
peak_000242	chr1:30250502-30250935	P8	0.5980149475841429	2.0664256640714336
peak_000243	chr1:30257732-30259980	P5	-8.879711273500451	-1.1362880191761326
peak_000244	chr1:30273650-30274260	P6	4.156270858457556	-1.125222849007256
peak_000245	chr1:30379751-30380494	P3	-0.8186339469642733	1.8108531066220928
peak_000246	chr1:30515726-30516384	P3	0.07930349986838359	-0.004710095282204119
peak_000247	chr1:30718019-30718505	P1	-0.46343729216767293	-4.760341065283425
peak_000248	chr1:30807172-30807736	P1	0.7098933426647093	-2.6438692978578877
peak_000249	chr1:30814015-30814356	P2	1.5635620323924924	1.0262979098600078
peak_000250	chr1:30824187-30824515	P2	1.7130092350749875	2.385948521737449
peak_000251	chr1:31594037-31594410	P2	2.2334979740886594	2.7727385588926006
peak_000252	chr1:31644664-31645312	P1	0.9893286196498777	-1.076361524220116
peak_000253	chr1:31788940-31789562	P1	0.09739237706946391	-2.318170028086312
peak_000254	chr1:32013505-32014629	P1	0.926173087766638	-4.385650771017678
peak_000255	chr1:32072158-32073498	P1	-0.3180787595005129	-4.856698172445901
peak_000256	chr1:32179674-32180083	P1	1.8803037373332883	-3.483711855764992
peak_000257	chr1:32221739-32222937	P1	0.11947023551749247	-2.881905572767861
peak_000258	chr1:32234416-32234700	P2	1.3853272167949582	2.31112180436074
peak_000259	chr1:32240314-32241748	P1	0.36459350269125956	-4.033406632300027
peak_000260	chr1:32249893-32250308	P2	1.4283200470714474	1.86563955033242
peak_000261	chr1:32351180-32352188	P1	-0.3668032320232485	-5.031223910208352
peak_000262	chr1:32448559-32449192	P2	2.3732315270213986	2.7185388633054424
peak_000263	chr1:32650116-32651622	P1	0.4215341774730589	-3.1788157395082783
peak_000264	chr1:32816978-32818105	P1	0.4349535671977903	-4.032662051077493
peak_000265	chr1:33127102-33127866	P3	-0.555653962680826	0.174355609063499
peak_000266	chr1:33346654-33347536	P3	-1.0118175329656696	1.1775449343961406
peak_000267	chr1:33421097-33422183	P3	-1.6799931557865238	1.1539038249295879
peak_000268	chr1:33430388-33431438	P1	1.1602107254772092	-4.490642922278054
peak_000269	chr1:33433422-33434052	P8	-3.3849569590778446	-2.062315659876473
peak_000270	chr1:33443652-33444146	P4	1.9225639073161984	4.101165873650901
peak_000271	chr1:34305991-34306408	P4	2.3301006523876095	3.720224005822532
peak_000272	chr1:35079273-35079580	P1	1.4043043820171262	-0.42870260989249465
peak_000273	chr1:35557160-35557680	P1	1.0291562048702145	-2.877744214888222
peak_000274	chr1:35769225-35770288	P1	0.2474178044109251	-3.9895957878786397
peak_000275	chr1:35930876-35931663	P1	1.8806685177593137	-2.6356576851564717
peak_000276	chr1:36088414-36089576	P1	0.6116219727306272	-3.7196678093630147
peak_000277	chr1:36160809-36161827	P3	-1.437990549394617	1.3474122115415264
peak_000278	chr1:36224154-36224893	P1	0.1753575770168211	-3.541556733008034
peak_000279	chr1:36366236-36366824	P3	0.4157880512981321	0.8511208125394512
peak_000280	chr1:36373489-36374837	P1	1.4946488110332394	-2.226921933050759
peak_000281	chr1:36385453-36386843	P1	-0.11527121383858663	-4.339617627020486
peak_000282	chr1:36397225-36398021	P2	1.8683997360973263	2.421627623681419
peak_000283	chr1:36406099-36406847	P5	-10.851265075990685	-0.810470776911385
peak_000284	chr1:36443299-36443668	P2	1.5909148422984982	1.7040992804807353
peak_000285	chr1:36739966-36740307	P2	2.064222928693762	1.9000509806913066
peak_000286	chr1:37131375-37131732	P2	1.5511695114879513	1.0177665778440166
peak_000287	chr1:37474169-37474593	P1	0.14234459083365458	-3.4063204697328877
peak_000288	chr1:37514519-37515059	P1	2.116938945463171	-0.9684754780489278
peak_000289	chr1:37553727-37554635	P1	0.9182519881038572	-1.809735732432015
peak_000290	chr1:37556591-37557237	P1	1.8493553368358517	-1.9868428281503987
peak_000291	chr1:37595456-37596439	P3	-1.1690138014049625	0.8910268374723125
peak_000292	chr1:37690420-37690993	P2	2.7328427998332883	1.6740664073270488
peak_000293	chr1:37692042-37692699	P2	1.0069195000438595	-0.133558528776772
peak_000294	chr1:37807430-37809168	P1	0.5497677294521238	-4.278359787817605
peak_000295	chr1:37859111-37860228	P1	2.0367580620555783	-2.5446570090013814
peak_000296	chr1:37943696-37944022	P2	1.5005484787731076	2.3327363559049297
peak_000297	chr1:37989801-37990258	P6	3.6845835415630246	-0.9952440432268452
peak_000298	chr1:37995903-37997134	P8	-3.709496143648157	-2.474410908575661
peak_000299	chr1:37999108-38001328	P1	0.4313789574413206	-2.608610527868874
peak_000300	chr1:38012362-38013658	P3	-0.8350407512874697	0.625614268426292
peak_000301	chr1:38024971-38025927	P6	3.071934816053381	-1.3895103245037865
peak_000302	chr1:38026555-38027198	P3	0.08639186303900737	1.3578229972165752
peak_000303	chr1:38029099-38030389	P1	0.985810276678076	-1.4128286040383649
peak_000304	chr1:38045492-38046243	P1	2.145918246915808	-0.7832641771990132
peak_000305	chr1:38046325-38048116	P1	0.8889510599880125	-4.968906300421365
peak_000306	chr1:38061743-38063390	P5	-9.285068634340295	-1.0539614132601094
peak_000307	chr1:38063903-38064736	P1	0.32171225230978984	-1.4855083993631673
peak_000308	chr1:38092178-38092922	P1	1.8137954441814328	-1.945591466780312
peak_000309	chr1:38093127-38095417	P1	2.4234513012676144	-2.3784243038851094
peak_000310	chr1:38297797-38298231	P4	0.5221215454845335	3.2509280272763896
peak_000311	chr1:38485742-38486599	P2	1.2653723923473263	2.0516272612851787
peak_000312	chr1:38507953-38508706	P2	1.0856739250926877	2.2102171012204814
peak_000313	chr1:38519586-38520535	P3	-1.3017976911754703	1.613346440438621
peak_000314	chr1:38584635-38585695	P3	-0.7550484346242045	1.2497259208005596
peak_000315	chr1:38727505-38728743	P7	-3.6336609156818485	1.7731369563382793
peak_000316	chr1:38872794-38873746	P1	1.1370459763317013	-2.663806217070229
peak_000317	chr1:39132054-39133347	P3	-0.6778816463441942	0.14382980549752
peak_000318	chr1:39183909-39184412	P2	2.1720384327678586	3.0245276519101787
peak_000319	chr1:39408876-39409842	P1	0.9100452629833128	-4.702703850622781
peak_000320	chr1:39587870-39588255	P3	0.07237755935477275	2.187214953545921
peak_000321	chr1:39639628-39640017	P1	2.6501928536205197	-2.3097145727831196
peak_000322	chr1:39902023-39902410	P1	0.26044547241019267	-2.6524185112673115
peak_000323	chr1:40039451-40041417	P1	0.7523189751415159	-3.6987394264894795
peak_000324	chr1:40059347-40059794	P3	-1.3382638128490543	2.106068474892967
peak_000325	chr1:40257410-40258894	P1	2.271353122404089	-1.554833101387627
peak_000326	chr1:40317452-40318120	P2	1.2734156815318967	-0.09725214755118605
peak_000327	chr1:40373508-40373904	P1	0.25671410243796366	-2.4056143931108784
peak_000328	chr1:40449822-40450374	P1	1.4146124092845822	-1.9866686037737202
peak_000329	chr1:40477315-40477717	P2	2.522449609449377	1.1222158499997783
peak_000330	chr1:40862415-40862758	P1	-0.2157128484935854	-3.852711098547585
peak_000331	chr1:40907288-40907671	P2	2.4354892937450314	2.5769864150327373
peak_000332	chr1:41649550-41649758	P2	1.251572724988928	2.0506545134824443
peak_000333	chr1:41649965-41650436	P2	1.02491414230155	0.08423195565163377
peak_000334	chr1:41661995-41662905	P1	1.400557157209387	-4.3933888844209985
peak_000335	chr1:42013931-42014294	P3	-1.509715619871149	1.6491724082273174
peak_000336	chr1:42143282-42143587	P3	-0.76458228696299535	1.996311528329246
peak_000337	chr1:42191223-42191664	P1	0.12164377849387187	-1.3890839389520955
peak_000338	chr1:42334959-42335310	P1	1.6162005631236935	-0.986332046146996
peak_000339	chr1:42766701-42767622	P1	0.6999993292598631	-3.014498846884377
peak_000340	chr1:42816944-42817519	P1	-0.3047018678875063	-4.205276863928445
peak_000341	chr1:43129348-43129819	P4	2.1143082348613644	4.301274401788108
peak_000342	chr1:43147621-43148213	P1	0.4046211210994627	-3.34836830412925
peak_000343	chr1:43171653-43172852	P1	0.015097853353491009	-4.469620125647195
peak_000344	chr1:43206295-43208056	P6	-0.5801961155624483	0.3891252108853984
peak_000345	chr1:43274117-43274934	P3	-1.4251377018184757	0.8607579299253154
peak_000346	chr1:43367825-43368561	P1	0.8890397516994383	-2.3075934818941426
peak_000347	chr1:43389381-43390323	P1	-0.7412568511457537	-0.570955829973824
peak_000348	chr1:43453632-43453907	P1	1.8199166027812863	-3.4150031975466084
peak_000349	chr1:43606776-43607255	P6	3.708162662199011	-1.2718209720212292
peak_000350	chr1:43650122-43650689	P1	0.18074357192801493	-2.3135886958795857
peak_000351	chr1:43853074-43853854	P3	-0.8533330945314263	1.2373529502195049
peak_000352	chr1:43856891-43857462	P7	-3.096614006349573	2.470141274575584
peak_000353	chr1:43857493-43858598	P5	-10.191483619997033	-1.0671303144651723
peak_000354	chr1:43934413-43934923	P2	1.9217842785625363	1.9893163272184062
peak_000355	chr1:44010954-44011309	P2	1.174436446836462	0.9037271567624736
peak_000356	chr1:44029838-44030746	P1	-0.14966303426934224	-4.440964596624978
peak_000357	chr1:44213411-44213819	P1	-0.11735433656884176	-0.9792652002531361
peak_000358	chr1:44238262-44238776	P6	3.121729966810217	-1.1253188869911503
peak_000359	chr1:44674096-44674482	P1	-0.12618267852974874	-3.4544748238283467
peak_000360	chr1:44799939-44800541	P1	0.05710720699118632	-3.155202167387612
peak_000361	chr1:44807300-44808455	P1	1.1053713528423215	-2.430387871618874
peak_000362	chr1:44843086-44843721	P1	1.612434026411047	-3.2755171230989766
peak_000363	chr1:45303565-45304285	P1	-0.21018523294640523	-3.6093202999788594
peak_000364	chr1:45339676-45340438	P1	0.4828151432781126	-1.9925969413477254
peak_000365	chr1:45573272-45573596	P2	1.5532966820506955	2.427236420754783
peak_000366	chr1:45583991-45584607	P1	1.346339580228796	-1.0706705323416066
peak_000367	chr1:45686754-45687518	P1	2.2116268841533566	-2.4592437914568257
peak_000368	chr1:45688173-45688423	P3	-0.5265966089458559	3.1182681151670146
peak_000369	chr1:46039641-46040002	P2	1.786665555646887	2.1132582255643535
peak_000370	chr1:46302908-46304274	P1	1.2553836075572873	-3.051331179495461
peak_000371	chr1:47314091-47314427	P2	1.9407147137432004	0.035306555871360334
peak_000372	chr1:47333799-47334230	P1	1.7090729443340207	-3.113424079771645
peak_000373	chr1:48019862-48020197	P3	1.2587197987346554	3.570621592645042
peak_000374	chr1:48052340-48052910	P8	-3.681260231325159	-2.4142118862825703
peak_000375	chr1:48700198-48700717	P4	0.32413208167838115	3.394577128533714
peak_000376	chr1:48996302-48997124	P5	-8.253800991365441	-1.09744616066993
peak_000377	chr1:50959487-50960161	P1	1.4287606446056271	-1.1727276912885976
peak_000378	chr1:51433239-51434185	P3	-1.610068562814722	2.0792645045560527
peak_000379	chr1:51841860-51842630	P7	-3.3187998564930057	2.191262585763328
peak_000380	chr1:51842703-51846028	P5	-9.617173317262658	-0.5971741250711751
peak_000381	chr1:51877932-51879489	P1	0.285353299787512	-1.9934492281633687
peak_000382	chr1:51919193-51919496	P6	3.6849325863628293	-1.867749350424416
peak_000383	chr1:51931393-51931830	P3	-1.8160433204860782	1.4115749427121806
peak_000384	chr1:51991485-51991856	P4	2.5742436615734006	3.355329138879173
peak_000385	chr1:52033201-52034129	P3	-0.9794446038098429	0.35604046070992235
peak_000386	chr1:52055061-52055477	P1	0.6835356919078733	-1.0401789120394063
peak_000387	chr1:52056230-52056756	P1	1.164210435560217	-2.0823414496141743
peak_000388	chr1:52141803-52142721	P1	1.8221987454204465	-3.1185100249010396
peak_000389	chr1:52365779-52366465	P1	1.152923938444128	-3.7599407604891133
peak_000390	chr1:52403466-52404952	P1	0.5063431231288816	-2.27300311839164
peak_000391	chr1:53146056-53146705	P2	1.094850894620886	2.100188834313743
peak_000392	chr1:53196666-53197178	P1	2.1268669335155392	-2.1656326225954365
peak_000393	chr1:53220310-53220661	P2	1.7195466725139523	-0.2276841572481465
peak_000394	chr1:53469284-53469880	P6	3.4645518032817746	-1.9205915502268147
peak_000395	chr1:53838062-53838570	P1	2.6718693939952756	-1.2204230970698666
peak_000396	chr1:53945433-53945752	P1	0.7220337359218504	-1.7220920792776417
peak_000397	chr1:54052794-54053335	P3	0.11752926986502665	0.8225320407193828
peak_000398	chr1:54053670-54054040	P4	2.2905429569988156	5.0782180854123755
peak_000399	chr1:54095775-54097128	P3	-1.7856847079486942	1.1262806483548808
peak_000400	chr1:54153595-54153938	P3	-1.337378862688074	1.8357614108365703
peak_000401	chr1:54464565-54465134	P2	0.4527378050594236	1.9354270526212383
peak_000402	chr1:54499591-54499991	P2	1.5050176350383664	0.07476196968971971
peak_000403	chr1:54541912-54542396	P1	1.68789922874259	-2.340025561209328
peak_000404	chr1:54746043-54746402	P4	1.9358698097972775	4.118630511407249
peak_000405	chr1:54764089-54765051	P1	-0.04916400034142476	-3.9923559597688985
peak_000406	chr1:54886947-54887195	P4	1.4340227810649777	4.156086070184104
peak_000407	chr1:54945033-54945532	P4	0.5003664461879637	3.7115274497312236
peak_000408	chr1:55304283-55304745	P6	3.5347746578960324	-1.3514337356197905
peak_000409	chr1:56907632-56908054	P3	-1.5059609444828128	2.4666660853665996
peak_000410	chr1:57269776-57270199	P3	-0.4562322827072237	2.5521567889493633
peak_000411	chr1:57273140-57273931	P5	-10.2334157260151	-1.1380247495132756
peak_000412	chr1:57306918-57307958	P1	-0.5382899375648592	-4.368553536291726
peak_000413	chr1:57373408-57373762	P6	4.036825534513464	-1.002725439425118
peak_000414	chr1:57422331-57422970	P1	0.3419176308421995	-1.2502227148968053
peak_000415	chr1:57423808-57424610	P1	0.9723659722118284	-4.306275742407449
peak_000416	chr1:57474288-57474538	P3	-1.101209017822275	2.9456792899411846
peak_000417	chr1:57622655-57623822	P3	-0.3849248321743105	2.2922626563352275
peak_000418	chr1:57696313-57696551	P4	1.5049184529094601	3.270342929009788
peak_000419	chr1:57703720-57705933	P5	-8.66239464599801	-0.8079467586237263
peak_000420	chr1:57724078-57724634	P5	-10.381953361818322	-1.0625312498766255
peak_000421	chr1:58090752-58091130	P3	-0.9108731964619253	1.4884162970822978
peak_000422	chr1:58195081-58195660	P4	0.5288982359676268	3.435766799096458
peak_000423	chr1:58249972-58250434	P1	2.20929872672843	-0.48516549384177443
peak_000424	chr1:58300121-58301352	P5	-10.468563202211389	-0.818890707846291
peak_000425	chr1:58441551-58442391	P8	0.3853884903697874	1.878795249108665
peak_000426	chr1:58546105-58547130	P1	0.43040835540579814	-4.068150894995339
peak_000427	chr1:58755281-58756013	P3	-1.4076720507831668	0.6678284236234355
peak_000428	chr1:58783974-58784892	P1	0.9073284832744505	-3.0088102987963032
peak_000429	chr1:58883247-58883638	P3	-1.2716001601905917	1.931619031075828
peak_000430	chr1:59018212-59018864	P4	0.36478316467093486	3.164162737969749
peak_000431	chr1:59057428-59057849	P6	3.7641028134136105	-1.4803508094507527
peak_000432	chr1:59063482-59063951	P3	-1.1536371739597415	2.1137257643979717
peak_000433	chr1:59072091-59072906	P3	-0.8141132997365091	1.8974870272916484
peak_000434	chr1:59083983-59084873	P3	-0.3482769163341616	0.8269437381070781
peak_000435	chr1:59283398-59283761	P4	2.2898877827434445	3.7487026282590556
peak_000436	chr1:59296744-59297249	P1	1.4234164921550656	-1.5226496330457997
peak_000437	chr1:59766979-59767679	P3	-1.2493700714798068	2.83030281746804
peak_000438	chr1:59844952-59846856	P5	-10.004990700075158	-1.0017677715975117
peak_000439	chr1:59847641-59848568	P7	-2.716341379472742	2.5974412986081767
peak_000440	chr1:59850076-59850874	P7	-2.9406448634357547	2.6243153640073467
peak_000441	chr1:60017855-60018273	P4	1.9482370583324338	4.9872966834348365
peak_000442	chr1:60857650-60858114	P4	2.4776018826274777	3.2837644645017314
peak_000443	chr1:61310079-61311559	P5	-8.484072330781945	-1.0585345200258565
peak_000444	chr1:61724875-61725594	P1	2.4261437622814084	-1.949845092650063
peak_000445	chr1:61993006-61994424	P3	-2.677897456476221	1.888206345681541
peak_000446	chr1:62271649-62272533	P3	-0.7645368533225153	1.2316168376249004
peak_000447	chr1:62286538-62287294	P2	2.000302907636633	1.0932994910520244
peak_000448	chr1:62436771-62437085	P2	2.524214383771887	0.5505171843808818
peak_000449	chr1:62687556-62688738	P1	1.154938098600378	-3.6247083119112324
peak_000450	chr1:62783799-62784403	P3	-0.2736858757228945	2.902768237237327
peak_000451	chr1:62826972-62827418	P4	0.7358639208583738	4.122653586511008
peak_000452	chr1:62923399-62926120	P5	-8.537465217897424	-1.1185334644275975
peak_000453	chr1:62937073-62937563	P2	2.6893693177013303	2.340592248086326
peak_000454	chr1:63356221-63356814	P5	-9.712949875185021	-1.2847252062517476
peak_000455	chr1:63367478-63367881	P1	2.1770454613475705	-2.8600953987795186
peak_000456	chr1:63523166-63523713	P3	-0.6770788164825533	1.7054637500089336
peak_000457	chr1:63714175-63714627	P2	2.706867334058752	2.6635256835263896
peak_000458	chr1:63781582-63782058	P2	1.861685153654089	2.6718631812375713
peak_000459	chr1:63786352-63788417	P5	-9.53573334533883	-0.585251586790688
peak_000460	chr1:63892749-63893098	P4	2.2926012245921994	5.36023388588845
peak_000461	chr1:64243342-64244051	P3	-1.687313619443903	1.0063949652951885
peak_000462	chr1:64245338-64245932	P3	-1.7354176672191715	1.2727438041013408
peak_000463	chr1:64361527-64363971	P5	-8.588530186006555	-0.9321228138166737
peak_000464	chr1:64469676-64470745	P1	1.2316182820110226	-2.7665579489427876
peak_000465	chr1:64540107-64540434	P7	-2.8161344559879398	2.432325226907127
peak_000466	chr1:64540473-64540909	P3	-1.0587205769510364	3.0039273330014873
peak_000467	chr1:64643901-64644148	P4	2.3420845238475705	4.839438540582053
peak_000468	chr1:64745504-64746166	P2	1.1798361508159543	0.5196640321057964
peak_000469	chr1:64746190-64746800	P4	1.6075140206127072	4.282122714166038
peak_000470	chr1:64864199-64864473	P3	-1.5308188231678104	1.0329609938901592
peak_000471	chr1:64913340-64914152	P5	-10.117036941835412	-1.1601361504751515
peak_000472	chr1:64917046-64918488	P3	-1.1697264047355747	0.8576580115598369
peak_000473	chr1:64965393-64965752	P4	2.200477000883093	3.9489608832639385
peak_000474	chr1:64966398-64966962	P1	0.15285825412558574	-4.387775080557473
peak_000475	chr1:65002203-65003010	P6	3.3907479016094113	-1.6497835389334035
peak_000476	chr1:65009575-65010244	P3	-1.1638208659381961	1.397037608270042
peak_000477	chr1:65026228-65026606	P4	0.3297827212123777	3.565625769738548
peak_000478	chr1:65119608-65119946	P2	1.3731952873973752	1.4432707854551006
peak_000479	chr1:65420276-65420572	P1	-0.42746287901116353	-4.255570071097024
peak_000480	chr1:66335616-66336680	P3	-1.4699718387813663	2.0528703757566142
peak_000481	chr1:66533551-66534083	P1	0.7568105427532102	-1.7165100148874592
peak_000482	chr1:66548731-66549824	P5	-9.029276016542443	-1.2314924097615552
peak_000483	chr1:66924707-66925585	P1	0.7968672482280638	-2.912598269339211
peak_000484	chr1:66930146-66930720	P1	1.1930536000041867	-3.1093653610903096
peak_000485	chr1:67684971-67685582	P1	0.8299934832363035	-3.1555280855852437
peak_000486	chr1:67735908-67736545	P3	-0.7735362457127665	1.3334711619657207
peak_000487	chr1:67831978-67832468	P3	-0.3535556824894045	3.112066371087425
peak_000488	chr1:69706452-69707322	P7	-2.510333660432825	2.5122850962918926
peak_000489	chr1:70126361-70126791	P4	1.6911734310893918	3.987141711358421
peak_000490	chr1:70719067-70721817	P5	-10.30234825927926	-1.0737303367811513
peak_000491	chr1:70738532-70739196	P3	-0.48612994272423726	2.3303791114133525
peak_000492	chr1:70818577-70819058	P4	2.047823783567419	5.486269576196067
peak_000493	chr1:71025566-71026030	P3	-1.4989026220531558	2.5697043963712383
peak_000494	chr1:71028523-71029238	P3	-0.6785891981811617	3.116461379174583
peak_000495	chr1:71047396-71048180	P1	0.3243880240230467	-3.6578456333834004
peak_000496	chr1:72111390-72112049	P3	-1.010014417955408	3.0016199179929424
peak_000497	chr1:72183149-72183601	P3	-0.7968359099717234	3.4329491683286357
peak_000498	chr1:72282722-72284115	P1	0.8167130915431883	-3.790521042700417
peak_000499	chr1:72284304-72284763	P2	0.9805295435695555	2.232573611382835
peak_000500	chr1:72371476-72371864	P2	2.299285527875891	1.7991248198789287
peak_000501	chr1:72704377-72706290	P5	-9.50865757782174	-0.9864550999361348
peak_000502	chr1:72706960-72707536	P7	-2.747381451913843	2.6571467944425273
peak_000503	chr1:72869195-72870395	P5	-9.790578010866174	-1.2873866765755486
peak_000504	chr1:75724361-75724943	P1	0.09962004106329936	-3.5534128121095967
peak_000505	chr1:77619990-77620954	P5	-8.693932178804406	-1.381463488842852
peak_000506	chr1:77682418-77683819	P1	0.35199510734366435	-4.434542553778298
peak_000507	chr1:77758857-77760279	P1	1.500352021863928	-3.3183993271547627
peak_000508	chr1:77914879-77915382	P7	-2.796283367464075	2.6114972659391094
peak_000509	chr1:78491378-78491834	P2	2.169393893888464	0.5856606789868999
peak_000510	chr1:79079747-79080410	P2	2.4791651932506467	3.1260753699582744
peak_000511	chr1:80059856-80060135	P4	2.1871567932872678	3.729007823113792
peak_000512	chr1:81208152-81209179	P3	-0.7556523712368105	1.5909126826566387
peak_000513	chr1:81209582-81209837	P4	1.4939116207866574	4.976717574242942
peak_000514	chr1:84077537-84078347	P1	1.6717191902904416	-3.375249760504372
peak_000515	chr1:84479099-84479776	P3	-0.44425931889725667	2.1151622363370586
peak_000516	chr1:84505571-84506743	P1	0.25812112968253154	-4.257130043860085
peak_000517	chr1:84573928-84574481	P2	1.5992258755473996	0.317869169358604
peak_000518	chr1:84944841-84945393	P4	0.639618870428076	3.3837266989988017
peak_000519	chr1:84996686-84997109	P4	2.45223986785697	4.006655318383567
peak_000520	chr1:85048097-85048495	P1	2.4527205197124387	-2.2174806765276265
peak_000521	chr1:85061683-85062670	P2	1.4660264221935178	1.050036294106834
peak_000522	chr1:85087023-85087377	P2	2.1169446675090695	2.531258923653953
peak_000523	chr1:85200240-85202120	P1	0.5854992834834959	-4.871864931936868
peak_000524	chr1:85243649-85244920	P3	-0.385443362781534	1.1304074355405498
peak_000525	chr1:85258409-85259999	P1	0.09325688760565776	-4.354424612875588
peak_000526	chr1:85274687-85275403	P3	-0.8170449765415285	3.1731248923581767
peak_000527	chr1:85275702-85277239	P1	0.2675303189067747	-3.103131192083962
peak_000528	chr1:85297821-85298453	P8	-3.326948765108118	-2.0543389490801167
peak_000529	chr1:85355590-85356253	P6	4.262043830564489	-1.2536558530289006
peak_000530	chr1:85356299-85357404	P3	-0.3116160662860964	2.1369381972593
peak_000531	chr1:85366423-85366763	P3	-1.0426425071449374	3.1307827063840556
peak_000532	chr1:85858309-85858933	P5	-9.821662071535119	-1.2003247908312153
peak_000533	chr1:86156876-86157233	P6	3.160093185117712	-1.268921288009293
peak_000534	chr1:86704574-86704801	P6	3.7501724926738644	-1.4509755841451955
peak_000535	chr1:86914493-86915399	P1	0.34958636443900126	-4.84668864523948
peak_000536	chr1:87495115-87495471	P4	2.215966340711584	4.911840541009299
peak_000537	chr1:87586392-87586901	P3	-0.9717119591326807	3.313977820519798
peak_000538	chr1:87685499-87685773	P4	0.29815017860220927	3.5519348212522197
peak_000539	chr1:87880121-87881431	P5	-9.713238838502892	-0.7507147363382649
peak_000540	chr1:88541425-88541767	P2	1.3845492569713498	2.084981543664329
peak_000541	chr1:88992533-88993134	P1	-0.08349705059243184	-4.475865023489602
peak_000542	chr1:89435699-89436107	P6	4.34949385803031	-1.2485485992389989
peak_000543	chr1:89632733-89633455	P1	0.6929476229457762	-2.973818676825173
peak_000544	chr1:89719264-89720273	P2	0.32084953468131083	3.0876732894223857
peak_000545	chr1:89757489-89757813	P3	0.25885760467337626	1.4537085124295879
peak_000546	chr1:89761973-89763618	P1	0.15949654262351054	-1.1732327065426182
peak_000547	chr1:89843362-89844010	P3	-0.14306807834816915	0.2942117282193828
peak_000548	chr1:89906516-89907518	P7	-4.393895510026941	1.7267502375882793
peak_000549	chr1:89908015-89909470	P8	-3.2909225257129764	-2.037127273436196
peak_000550	chr1:89985916-89986372	P7	-4.285406711885462	1.7499223777097392
peak_000551	chr1:89994816-89995563	P1	0.7655496565608885	-2.272134380694039
peak_000552	chr1:90065341-90066034	P3	-0.9858374180288408	2.345157725457542
peak_000553	chr1:90066434-90069601	P5	-10.625836494752892	-0.7926338485437703
peak_000554	chr1:90128736-90129074	P4	2.185596582105627	4.152121646050803
peak_000555	chr1:90310415-90311699	P5	-8.491743686983117	-0.9983016422945332
peak_000556	chr1:90613046-90614241	P3	-1.7392530472965335	2.1307657786649394
peak_000557	chr1:90706924-90707844	P2	0.6431878773479368	0.28902695858895067
peak_000558	chr1:90708049-90709950	P5	-10.662691238710412	-0.934705989714272
peak_000559	chr1:90710393-90711118	P6	3.082545396497717	-1.411009395774014
peak_000560	chr1:90718378-90719424	P1	1.7327817646770383	-2.652475731726296
peak_000561	chr1:90974272-90974798	P2	2.458944913557043	2.7652331420224834
peak_000562	chr1:91500649-91501376	P1	0.8805006710796263	-2.1685214809137654
peak_000563	chr1:92080052-92080684	P1	0.40043866317557353	-2.74809290682853
peak_000564	chr1:92882786-92883286	P3	-1.611801687070856	1.420120579842918
peak_000565	chr1:93015781-93016041	P4	2.215459224393835	5.472656829003684
peak_000566	chr1:93179984-93180439	P2	2.066233035734167	0.9269019194883037
peak_000567	chr1:93345265-93346974	P1	0.5422993866710569	-2.5302008560854268
peak_000568	chr1:93567105-93567717	P3	-0.7449425639600847	1.989848477486961
peak_000569	chr1:93846096-93848134	P1	1.2290805546550656	-4.175135510321267
peak_000570	chr1:93878738-93879492	P2	0.5343581406383421	1.2739599772733379
peak_000571	chr1:94048441-94049174	P2	0.8543646303920652	2.7181383200925517
peak_000572	chr1:94541516-94541954	P1	1.1501141754894162	-3.7855857781130147
peak_000573	chr1:94723713-94724334	P2	1.1060022084026242	2.536198002938621
peak_000574	chr1:94735424-94735754	P2	0.5825545756130125	2.9707809516233135
peak_000575	chr1:94926952-94927653	P1	0.861349221876135	-4.121122973318704
peak_000576	chr1:95072676-95072940	P3	-0.5202127726764773	3.7096072264951396
peak_000577	chr1:96862556-96862915	P2	2.4941979615001584	1.6011413165372539
peak_000578	chr1:96979533-96981930	P3	-0.17689019758416158	1.930907590035789
peak_000579	chr1:97001972-97003234	P5	-10.831343773195275	-0.8594198397356343
peak_000580	chr1:97101406-97101957	P7	-4.305054310152063	1.7558220454496074
peak_000581	chr1:97849842-97850286	P2	2.543492433240881	3.259525401238792
peak_000582	chr1:98009818-98010305	P3	-1.7303816707820987	1.7813585826200176
peak_000583	chr1:98044393-98044932	P2	1.8278607098369504	3.533300978783958
peak_000584	chr1:98045529-98046230	P1	0.23921155612753886	-3.4250408581453633
peak_000585	chr1:98323327-98324366	P2	0.876121875455847	2.3124798365873027
peak_000586	chr1:98452177-98453288	P3	-0.8690029549428616	2.9357777663510967
peak_000587	chr1:98536635-98537135	P2	0.4310812918453123	2.436355692986839
peak_000588	chr1:99418341-99418616	P4	2.2600933281688595	4.874827010278098
peak_000589	chr1:100133046-100133627	P3	0.3285770384578611	0.9217034407895732
peak_000590	chr1:100461114-100461677	P4	1.64952671211051	3.54219828331887
peak_000591	chr1:100894356-100895176	P6	2.8526555268077756	-1.2722142136651349
peak_000592	chr1:100895773-100896291	P1	0.5080538956432249	-1.3981412149030041
peak_000593	chr1:101905337-101905942	P3	-0.35092276651574117	2.778993708733909
peak_000594	chr1:101995862-101996951	P3	-1.3990609677524661	1.2265788146299053
peak_000595	chr1:102181296-102181833	P3	-1.2735985549182987	2.894366366509788
peak_000596	chr1:102181846-102182469	P4	2.3714817730693722	3.978146655206077
peak_000597	chr1:102183625-102186817	P5	-10.122578743288049	-1.1092207006174397
peak_000598	chr1:102466963-102467206	P4	2.6433795658855344	3.532361609582298
peak_000599	chr1:103899814-103900172	P2	2.037186977079382	1.9325765200895
peak_000600	chr1:104560601-104561045	P3	-0.5667695434780214	3.6515489646238017
peak_000601	chr1:105113839-105114252	P4	2.630331155469885	3.454833609704368
peak_000602	chr1:106651279-106651879	P4	2.2006376950054074	5.302701098565452
peak_000603	chr1:106746451-106747297	P3	-1.0528327109308337	2.46364603722512
peak_000604	chr1:106860354-106861538	P5	-10.80008709747506	-0.8732792011457753
peak_000605	chr1:106880262-106880516	P2	1.447855111768713	3.0029069014829326
peak_000606	chr1:106926395-106928828	P5	-8.883405807802209	-1.2702816448170018
peak_000607	chr1:107056429-107057509	P1	1.443514224699011	-2.5621931723314595
peak_000608	chr1:107093334-107093604	P2	1.6049903599529172	1.3546031543058086
peak_000609	chr1:107139918-107140661	P1	0.5865557162074949	-1.7619992366987538
peak_000610	chr1:107140950-107141843	P1	0.3225913016109373	-4.822175400610574
peak_000611	chr1:107141916-107142579	P7	-3.2142673762531375	2.348181111459129
peak_000612	chr1:107226104-107226811	P6	4.198959228208532	-1.0683803430754018
peak_000613	chr1:107230219-107230563	P2	1.5885125366954709	3.205114943627708
peak_000614	chr1:107246865-107247755	P2	0.5928246943263914	2.323877913598411
peak_000615	chr1:107252309-107252794	P3	-1.5158558519573306	2.1007979937833476
peak_000616	chr1:107262594-107264435	P5	-8.94988072235299	-1.0360165706831288
peak_000617	chr1:107480717-107481272	P2	1.9949628083019162	0.8416892119687724
peak_000618	chr1:107532432-107532920	P6	4.233560439756384	-1.2501728556114506
peak_000619	chr1:108114138-108114734	P3	-0.8165722148509119	1.7703541346830058
peak_000620	chr1:108199840-108200880	P1	2.0619689194469357	-2.1254056862551045
peak_000621	chr1:108591618-108591923	P2	0.6845295397548582	3.0643292495053935
peak_000622	chr1:109041899-109042234	P2	2.41676509063529	0.18107925141274217
peak_000623	chr1:109075580-109076194	P3	-1.4790439041347598	1.599514824990623
peak_000624	chr1:109090714-109091148	P1	0.959450241735449	-0.8131212166506123
peak_000625	chr1:109099923-109100706	P1	1.9958463875560666	-2.747053640242226
peak_000626	chr1:109213593-109214130	P1	0.3553345171718504	-2.2818388513284993
peak_000627	chr1:109282954-109283640	P1	0.07017045896338481	-2.986030238028176
peak_000628	chr1:109483784-109484521	P1	0.026964363267889202	-4.480964558478005
peak_000629	chr1:109532537-109532989	P6	3.7477153507976437	-1.439849043543942
peak_000630	chr1:109546199-109547710	P2	0.725637313535681	2.039841515664451
peak_000631	chr1:109547721-109549490	P1	0.05639379899786967	-3.379376070852883
peak_000632	chr1:109620379-109621345	P1	0.573537704160681	-3.3484229019838643
peak_000633	chr1:109653346-109654078	P2	2.380016919782629	2.4945055075925517
peak_000634	chr1:109654271-109655198	P2	0.4883712498454954	1.9137528964322734
peak_000635	chr1:109655638-109656817	P8	-3.6728528769703006	-2.454553859587319
peak_000636	chr1:109667885-109668503	P1	0.08307909648703593	-3.0133921078401875
peak_000637	chr1:109687502-109688279	P1	0.8046926228313352	-1.9215721062380147
peak_000638	chr1:109739710-109740236	P1	2.514221307447424	-1.7918704918581319
peak_000639	chr1:109774992-109775354	P4	0.7740520207195188	4.08732186043679
peak_000640	chr1:110338283-110338792	P1	0.2793902127056028	-3.5539893082338643
peak_000641	chr1:110606146-110607360	P1	1.1704481808452512	-3.1727496556001973
peak_000642	chr1:110609883-110611640	P5	-8.305470112154016	-1.1103792659002614
peak_000643	chr1:110615711-110616335	P1	0.10311102550314921	-1.5574934056955647
peak_000644	chr1:110619243-110619648	P2	1.789795037916174	1.547127587441795
peak_000645	chr1:110646949-110647991	P3	-1.394185367414484	2.470206601266258
peak_000646	chr1:110963444-110964279	P1	0.5175757376460935	-2.172501104231484
peak_000647	chr1:111738817-111739331	P6	3.5465663639812375	-1.4419248870569539
peak_000648	chr1:111755144-111755855	P1	1.3363596169261838	-1.063376860972054
peak_000649	chr1:113041624-113042111	P2	1.2504855362682248	1.4505485125821758
peak_000650	chr1:113390290-113390784	P1	0.8004041878490354	-3.482685702200539
peak_000651	chr1:113423795-113424182	P1	0.6803394524364378	-0.9678202739912343
peak_000652	chr1:113849692-113850778	P5	-9.040462616273889	-1.2176888084966015
peak_000653	chr1:113871600-113871901	P4	0.7338349787502195	4.073798758630149
peak_000654	chr1:113904643-113905324	P1	-0.04629344064904195	-2.856032984610207
peak_000655	chr1:113928968-113930238	P1	1.148705121686926	-4.319455998297341
peak_000656	chr1:113947166-113947411	P4	2.283808585813513	5.3343802520078345
peak_000657	chr1:113978985-113979644	P1	0.40760802905844706	-1.7814578286367726
peak_000658	chr1:114112875-114113627	P6	3.4792493550090695	-1.3810152321118188
peak_000659	chr1:114153221-114153850	P1	1.3788496224193478	-1.501058193202622
peak_000660	chr1:114196869-114198534	P5	-8.643413666078576	-1.1644804797130894
peak_000661	chr1:114298707-114299474	P4	0.49360930602835673	3.175562483910911
peak_000662	chr1:114716524-114716895	P1	0.36198424976157206	-2.134823816176064
peak_000663	chr1:114757569-114758064	P2	2.1179558007030392	0.402929885033958
peak_000664	chr1:115166665-115167237	P8	-3.239427212068567	-1.9702500275331807
peak_000665	chr1:115337587-115338097	P1	1.2116342751293088	-1.8910277060228657
peak_000666	chr1:115360232-115360624	P2	1.1561413971691037	1.5890852042478252
peak_000667	chr1:115545832-115546239	P6	4.077320453336706	-1.2651745251375508
peak_000668	chr1:116079878-116081428	P5	-10.599070671388635	-0.7368672660547566
peak_000669	chr1:116151914-116152518	P2	1.3400734631328488	-0.7028132847505879
peak_000670	chr1:116200224-116200477	P4	0.7171840636043455	4.088256938104026
peak_000671	chr1:116354400-116355003	P2	2.3564354149608517	2.662897688989036
peak_000672	chr1:116355675-116358483	P5	-9.686915520021447	-1.0392351320940327
peak_000673	chr1:116358884-116360321	P2	1.0255910126476193	0.029175502900474104
peak_000674	chr1:116372630-116373118	P1	0.19257878940390605	-3.2026744059282612
peak_000675	chr1:116373397-116373986	P1	1.3566726414470578	-3.7233809403139424
peak_000676	chr1:116376398-116376733	P2	1.2586077420024777	1.93247566903054
peak_000677	chr1:116418256-116418623	P2	2.561345216444006	2.7288442679685283
peak_000678	chr1:116463702-116464457	P7	-3.2838381560535526	2.075103385094993
peak_000679	chr1:116486062-116486379	P4	1.598306771924963	5.004435164574973
peak_000680	chr1:117121875-117122176	P2	1.4503146378307248	0.04495726311623338
peak_000681	chr1:117605763-117606162	P1	-0.3286572726459597	-4.3890601566988305
peak_000682	chr1:117929000-117929879	P1	0.9510391918926145	-1.6890661886888814
peak_000683	chr1:119647728-119648593	P1	0.9237360922603514	-3.789894240255959
peak_000684	chr1:119712407-119712690	P2	1.3484812943248654	0.18685553753792528
peak_000685	chr1:120175896-120176628	P3	-0.4064554603786562	2.608358008508079
peak_000686	chr1:143804129-143804429	P4	1.51994907539176	4.719386679772727
peak_000687	chr1:144546318-144546763	P2	0.6750800577907469	-0.2807302645403218
peak_000688	chr1:144551852-144552488	P2	1.6961923805980588	0.9633987971585918
peak_000689	chr1:145287479-145287869	P2	2.325512525251379	0.8040398188871074
peak_000690	chr1:145823768-145824034	P4	2.39863764922904	3.6132675238889385
peak_000691	chr1:145845544-145846185	P1	0.6346108881740476	-1.736581640596993
peak_000692	chr1:145858886-145859561	P1	0.7422339884548094	-3.337730424757607
peak_000693	chr1:145926899-145927544	P2	1.3557347027568722	0.5520449706357646
peak_000694	chr1:145979107-145979734	P3	-0.8672013430872355	1.0005949565213847
peak_000695	chr1:145996814-145997620	P3	0.42378139179038066	-0.13636388098777052
peak_000696	chr1:146035407-146039656	P7	-4.353433492967615	1.6623054572385478
peak_000697	chr1:146376940-146377401	P2	1.640699979475012	2.9450083800595928
peak_000698	chr1:149176573-149176869	P6	3.563340541532507	-1.9622957876879048
peak_000699	chr1:149899568-149899924	P2	2.2699791161327267	2.4121516772550273
peak_000700	chr1:150010305-150011004	P1	2.4263552395610715	-2.5286684206682515
peak_000701	chr1:150067381-150067694	P2	2.64896142165946	1.4844771453183818
peak_000702	chr1:150281913-150282462	P2	0.9847131935863401	-0.21956517016471144
peak_000703	chr1:150293551-150294421	P3	-1.4325071604938602	1.7613264151853252
peak_000704	chr1:150363655-150364342	P1	0.4353462425975706	-2.9953802994448018
peak_000705	chr1:150578473-150578963	P4	0.47070312183188456	3.0923071929258037
peak_000706	chr1:150579177-150580069	P1	1.541196462324133	-1.7619649044233632
peak_000707	chr1:150604404-150605184	P3	0.0138757197170164	2.0278955527585674
peak_000708	chr1:150629001-150630016	P1	1.3245676724223996	-2.263099508638985
peak_000709	chr1:150926277-150927025	P1	0.31361269634055156	-1.6737619212824177
peak_000710	chr1:151059375-151059738	P2	1.0575264660625363	-0.03146817004264113
peak_000711	chr1:151146175-151147044	P1	1.106043931653967	-2.414634125586159
peak_000712	chr1:151165614-151166427	P3	-0.43580070454789144	1.781523806695335
peak_000713	chr1:151254508-151255003	P2	0.9118578402309324	2.3477617331784892
peak_000714	chr1:151281396-151282522	P1	0.08897161166953105	-4.4338904789644555
peak_000715	chr1:151763317-151763833	P2	2.046931621244421	0.6474845238965679
peak_000716	chr1:151790375-151790804	P2	1.5812360016612912	-0.3444996646601033
peak_000717	chr1:151909399-151909672	P2	1.9500087467937375	0.6822296210569072
peak_000718	chr1:152047800-152048572	P3	0.3273870913295652	0.2214352914136577
peak_000719	chr1:153658637-153658929	P1	2.0824106900005246	-2.4282926491457295
peak_000720	chr1:153670898-153671674	P4	2.02267706077384	3.5653620787900615
peak_000721	chr1:153727529-153728294	P1	0.9509264199046995	-3.671603815909035
peak_000722	chr1:153775563-153775956	P2	1.0631298987178708	0.7837277480405498
peak_000723	chr1:153783338-153783869	P1	2.3573883740215207	-2.605362193937905
peak_000724	chr1:153928399-153929290	P3	-1.2052581043930148	0.7755316325467754
peak_000725	chr1:153957824-153958619	P1	0.8776098458080198	-2.1156608036714863
peak_000726	chr1:153963176-153963869	P1	0.4140261379985716	-2.7326964310365986
peak_000727	chr1:153967283-153968026	P7	-3.088951471635828	2.422553164605491
peak_000728	chr1:153986055-153986832	P1	2.17551171462821	-1.3910983002740216
peak_000729	chr1:153990504-153991179	P3	-0.16333633978081685	1.4088560172361064
peak_000730	chr1:154182176-154183587	P1	-0.08732611257744771	-4.536892311926492
peak_000731	chr1:154441973-154442392	P3	0.8626483647136595	3.0795270034116435
peak_000732	chr1:154558356-154559566	P1	0.7537732092647459	-4.174050467367776
peak_000733	chr1:154840440-154840689	P4	2.2017742363719845	5.335142714623801
peak_000734	chr1:154936650-154937265	P2	1.6297780243663693	-0.40603341376364943
peak_000735	chr1:154955877-154956428	P2	1.2653735844402219	2.0663829871457744
peak_000736	chr1:154961444-154962012	P1	1.2330712048320676	-2.8060461453157735
peak_000737	chr1:154970841-154971855	P1	0.15809106509970683	-2.267463283892281
peak_000738	chr1:154972487-154973183	P1	0.3471717802791502	-1.1180521569210362
peak_000739	chr1:154973580-154975287	P1	-0.5189529391021822	-4.640800612326272
peak_000740	chr1:154982937-154983578	P2	1.6312452523021603	0.7752896376889873
peak_000741	chr1:155050695-155050947	P4	2.3404442040233517	4.433700663689963
peak_000742	chr1:155084933-155085475	P1	2.5499376026897336	-1.9573505095201802
peak_000743	chr1:155127676-155128160	P1	0.4339642493038084	-3.1344137362200093
peak_000744	chr1:155135109-155136452	P1	-0.24506771881295186	-5.028167145605691
peak_000745	chr1:155139628-155140749	P7	-3.3989530833454227	1.9958337374967265
peak_000746	chr1:155172869-155173381	P2	1.1730147568492795	0.49278901303231004
peak_000747	chr1:155217853-155218166	P4	2.497086402585974	3.2531486579221416
peak_000748	chr1:155261950-155262383	P2	1.8431709973125363	1.0562509127896953
peak_000749	chr1:155273066-155273486	P1	1.1605678765087033	-2.470303075667031
peak_000750	chr1:155308594-155309006	P2	1.447890159299841	2.4891735144895244
peak_000751	chr1:155324022-155324527	P1	0.8801945416240599	-2.742375748510964
peak_000752	chr1:155562509-155563265	P1	0.6081380812435057	-3.870342867727883
peak_000753	chr1:155688257-155689183	P1	0.6365210978298094	-3.4487747124391865
peak_000754	chr1:155856819-155857329	P3	-0.2677766116352175	2.0128904410642314
peak_000755	chr1:155859456-155860570	P1	1.0752818552760983	-2.878961460943825
peak_000756	chr1:155910593-155911591	P1	0.32401942889975566	-4.0639351776796655
peak_000757	chr1:155933650-155934722	P3	-0.006099644491205036	0.7008226939481426
peak_000758	chr1:156020185-156021216	P1	0.724508163145056	-2.7765696219164204
peak_000759	chr1:156053234-156053700	P1	0.10835337322043437	-3.1704576185900044
peak_000760	chr1:156096848-156097298	P2	0.5577267376689817	1.738008362893455
peak_000761	chr1:156106277-156106719	P1	-0.13359624464226705	-2.158188300486214
peak_000762	chr1:156126135-156126723	P1	1.7163857189922238	-2.1042081884104085
peak_000763	chr1:156193735-156194484	P3	0.2755066124706175	0.8183156081479717
peak_000764	chr1:156212667-156213281	P1	1.01343953292655	-1.8427539042192769
peak_000765	chr1:156500755-156501367	P1	0.46474468391226786	-2.6799960306841206
peak_000766	chr1:156660099-156660765	P8	0.5702631441860105	-1.7685845366674733
peak_000767	chr1:156660952-156662362	P8	-3.6975160868854617	-2.423556464071877
peak_000768	chr1:156678283-156678658	P2	1.2530256478099728	2.4192486830991435
peak_000769	chr1:156726807-156727169	P2	1.5163520542888547	1.5032609530728984
peak_000770	chr1:156727597-156729264	P1	0.004431244543066204	-4.042926924582131
peak_000771	chr1:156740669-156741774	P3	-0.6760231586189364	-0.18600417887748
peak_000772	chr1:156746790-156747554	P1	0.008701321294775188	-4.6252261570650415
peak_000773	chr1:156767086-156768149	P1	0.8569158283977415	-2.8576030901628804
peak_000774	chr1:157091820-157092179	P2	0.7168812720088865	0.6794203349393535
peak_000775	chr1:157137221-157137824	P8	-3.6707392962665653	-2.408860819693215
peak_000776	chr1:157138054-157139006	P1	0.43020343463706034	-3.7827724388796162
peak_000777	chr1:157148293-157148810	P3	-1.3979297908039188	1.8974243232053447
peak_000778	chr1:157771584-157772551	P3	1.9918042389659787	3.241301638726585
peak_000779	chr1:157963791-157964257	P2	1.8225623337535763	3.2965656348508525
peak_000780	chr1:157969211-157970205	P2	1.085459705999365	3.1597038337033916
peak_000781	chr1:157981437-157982707	P5	-9.414975288698205	-1.315689096506245
peak_000782	chr1:158019170-158019705	P4	0.5064076153545286	3.0531273909848857
peak_000783	chr1:158037696-158038275	P6	4.161501285245886	-1.0669317713934254
peak_000784	chr1:158090977-158091515	P2	0.749812003782263	2.2370198794645
peak_000785	chr1:158103738-158104701	P2	0.9642381636409666	0.17500529969155076
peak_000786	chr1:158113084-158114002	P1	1.5329259602336789	-2.911260741110451
peak_000787	chr1:158186678-158187018	P2	2.168572065046301	1.8424185344022441
peak_000788	chr1:158247710-158247934	P4	1.9209471909313107	4.72719584191262
peak_000789	chr1:159889016-159890624	P3	-0.6807330431432818	0.16348956311165574
peak_000790	chr1:159936962-159937234	P2	1.3123925892619992	0.42388294423043016
peak_000791	chr1:160031148-160032959	P1	0.41036533992575663	-3.142736571188576
peak_000792	chr1:160070324-160070911	P1	1.7973788944988156	-1.963220017309792
peak_000793	chr1:160169488-160169949	P3	-0.5244060190410708	1.909251792077415
peak_000794	chr1:160342692-160343665	P3	0.1704233853130247	-0.14530565058768508
peak_000795	chr1:160375900-160376614	P6	3.86656510513114	-1.1431416741567921
peak_000796	chr1:160575997-160576459	P3	-1.0730137856693363	3.080915076379173
peak_000797	chr1:160646777-160647618	P3	-0.8179462136716936	1.5020693370145488
peak_000798	chr1:160651613-160652117	P4	1.8827754227428342	4.374382598046653
peak_000799	chr1:160665477-160665968	P3	-0.25437993128014547	0.8482101985257793
peak_000800	chr1:160837515-160838238	P3	-0.649479913899431	1.6017960139554668
peak_000801	chr1:161045435-161046464	P1	0.2073564497737791	-1.2287552229124379
peak_000802	chr1:161132703-161133427	P2	1.2237426010875607	0.23102210247933153
peak_000803	chr1:161153766-161154295	P3	-1.2415099771709537	1.9955831595700908
peak_000804	chr1:161201834-161202597	P2	2.679028388669958	2.0540889331144023
peak_000805	chr1:161314292-161314928	P2	1.2889596192150021	0.05070815766274217
peak_000806	chr1:161389591-161390778	P1	-0.29005545694542867	-5.256883280630715
peak_000807	chr1:161398128-161400768	P7	-3.55772483665658	1.6984282561582256
peak_000808	chr1:161421866-161422480	P2	1.3121141163616086	2.2374759742063213
peak_000809	chr1:161439806-161440205	P2	1.847975608518591	1.4654761382383037
peak_000810	chr1:161440330-161440883	P1	2.994405624082556	-2.2097854784685445
peak_000811	chr1:161473411-161473646	P4	1.7073117462901974	4.936993701104514
peak_000812	chr1:161523977-161524659	P1	3.268907424619665	-1.5612446687179875
peak_000813	chr1:161529619-161531714	P7	-4.305057409593592	1.712873561028831
peak_000814	chr1:161539811-161540553	P4	0.6713298527507688	3.460037333611839
peak_000815	chr1:161612145-161613295	P1	0.33567619006918925	-1.2931356637734246
peak_000816	chr1:161726213-161727174	P1	0.21333920638846415	-4.466397421713479
peak_000817	chr1:161749767-161750341	P2	1.7469993798046017	0.8256789275449443
peak_000818	chr1:161961946-161962579	P7	-3.0907791884632205	2.4877136775296855
peak_000819	chr1:162023660-162024502	P1	1.2863405911235715	-1.7671234182077717
peak_000820	chr1:162069593-162069958	P1	1.3354016510753537	-2.529500263090737
peak_000821	chr1:162087104-162087459	P3	-0.29736227113915426	2.9132338591855693
peak_000822	chr1:162144842-162146246	P1	0.28371834438132304	-1.3744905090886426
peak_000823	chr1:162169498-162169754	P4	2.830252286603918	2.868750197533958
peak_000824	chr1:162212772-162213606	P3	0.12028067987250346	0.6083994933408428
peak_000825	chr1:162220167-162220648	P2	1.5809792248515988	3.461366278771751
peak_000826	chr1:162229556-162231886	P3	-0.7371811600418184	1.2073398658078838
peak_000827	chr1:162288458-162289647	P5	-9.655458572694787	-0.703947441931374
peak_000828	chr1:162292328-162292928	P4	1.747316714933386	4.569199187402122
peak_000829	chr1:162293568-162293920	P6	4.2038611141948605	-1.0357783309179616
peak_000830	chr1:162294134-162294603	P5	-8.966989639589318	-1.3657688613045287
peak_000831	chr1:162310129-162311129	P2	1.2290083138255978	3.161312682275169
peak_000832	chr1:162390510-162393018	P5	-9.15295517761422	-1.283197546656735
peak_000833	chr1:162398405-162399735	P2	1.6287597386150265	1.5362032481473613
peak_000834	chr1:162497653-162498807	P1	0.024158116987219036	-0.6160465053278279
peak_000835	chr1:162561156-162561854	P1	0.441411968877783	-3.520635502691872
peak_000836	chr1:162656022-162656760	P5	-8.32502425033761	-1.1100970230060887
peak_000837	chr1:162829734-162830282	P4	2.5611139504222775	3.234019858483665
peak_000838	chr1:162839872-162840675	P5	-10.410581711122521	-0.9498848191458058
peak_000839	chr1:162984561-162985219	P3	-0.3546136649341677	2.8435369559568096
peak_000840	chr1:163035943-163036206	P4	0.6608271567134764	3.523511511926048
peak_000841	chr1:163069291-163069495	P6	4.33621728103446	-1.3199382315385413
peak_000842	chr1:163122245-163122647	P4	2.272426244428625	4.737134558801047
peak_000843	chr1:163166501-163167535	P3	-1.8067768247814273	0.9306272097867656
peak_000844	chr1:163168121-163168480	P3	1.7625724045543576	3.4330516883176494
peak_000845	chr1:163395808-163396097	P3	-0.625674742648134	3.6131220885556865
peak_000846	chr1:163507334-163507614	P2	1.6220849720744992	1.6774068900388408
peak_000847	chr1:163561606-163562162	P4	0.2473446099071409	3.4007173606198955
peak_000848	chr1:163565183-163565456	P2	1.4045730797557736	2.2419253417295146
peak_000849	chr1:163588413-163591395	P5	-8.668075683900842	-1.2030655316072774
peak_000850	chr1:163747328-163748041	P4	2.0074025360851193	4.067033393029563
peak_000851	chr1:164771888-164772392	P3	-1.2707618208618259	2.5857339926999736
peak_000852	chr1:165009285-165009690	P4	2.346111890485754	5.152854067925803
peak_000853	chr1:165630884-165631435	P1	0.8434770075588133	-2.363959091063149
peak_000854	chr1:165663625-165663978	P2	2.009280082395544	3.37825260842263
peak_000855	chr1:165698036-165698676	P1	0.4344527689723875	-1.888259010668404
peak_000856	chr1:165768590-165769426	P6	3.9111689297466183	-0.8917447797018361
peak_000857	chr1:166038446-166039138	P3	0.3056230513362791	0.6414176055234599
peak_000858	chr1:166976504-166976820	P2	0.9246046511440184	0.41475413525521043
peak_000859	chr1:167121342-167121896	P6	3.238915321043005	-2.1923967770296406
peak_000860	chr1:167162895-167163600	P8	-3.7964462073536014	-2.5271029642778706
peak_000861	chr1:167220193-167220820	P1	2.1059840885906125	-2.7672280243593526
peak_000862	chr1:167617435-167618065	P1	0.062258299997320354	-1.3710641025561165
peak_000863	chr1:167714199-167715636	P1	0.8583579031734373	-2.078780846949227
peak_000864	chr1:167936692-167937002	P1	1.2854324547557736	-1.7392009667116475
peak_000865	chr1:168178947-168179583	P1	1.3018482891826535	-0.3328416517931294
peak_000866	chr1:168465940-168466313	P4	2.2964986531047726	4.98229609215676
peak_000867	chr1:168469504-168469958	P4	2.181044217756262	3.4096561499875713
peak_000868	chr1:168833462-168834200	P6	3.9362553326396847	-0.9171757272440266
peak_000869	chr1:169106263-169106665	P1	0.9918972222118284	-3.723918097372658
peak_000870	chr1:169367437-169368778	P1	-0.43935692627144796	-0.8242766431528401
peak_000871	chr1:169794669-169795310	P3	0.05869400184439677	0.516023261193626
peak_000872	chr1:169893256-169894291	P1	1.4256349770336056	-3.8841289452272725
peak_000873	chr1:170087098-170087446	P4	1.140284654310217	4.172533137444846
peak_000874	chr1:170097405-170098008	P3	-1.1030887098999118	2.872680289391868
peak_000875	chr1:170166389-170166881	P2	1.637416240385046	2.1613792010587383
peak_000876	chr1:170493629-170495141	P2	0.2542457548885252	2.067102772836082
peak_000877	chr1:170531820-170532834	P3	0.4669920174388792	-0.2220550945955586
peak_000878	chr1:171174981-171175426	P1	0.6960357395915892	-2.059547560568459
peak_000879	chr1:171434969-171435276	P3	-1.1713330777378177	2.5600758620542217
peak_000880	chr1:171741439-171742404	P1	0.5327657429485227	-2.878798859472878
peak_000881	chr1:171781220-171781651	P2	2.1678482262401486	1.993630749825828
peak_000882	chr1:171841069-171841841	P1	0.8918962446956541	-3.87941135680259
peak_000883	chr1:171841934-171842302	P1	0.8984724251537229	-1.7613832226950001
peak_000884	chr1:172044483-172044775	P3	-1.799242499658594	1.1562865802091289
peak_000885	chr1:172108860-172109942	P3	-1.7502444418163394	1.374867779855125
peak_000886	chr1:172136997-172137227	P6	2.5856925217418576	3.6913496085447
peak_000887	chr1:172144248-172145745	P3	-0.05430847723198873	0.21461449349343065
peak_000888	chr1:172358575-172359311	P8	-3.684943083116541	-2.413738267775185
peak_000889	chr1:172380786-172381264	P8	-3.4686342509479617	-2.0658366850572896
peak_000890	chr1:172443690-172444102	P3	0.2597866026668455	0.7221747466367412
peak_000891	chr1:172532539-172532781	P4	2.1882764069347287	5.159832579736106
peak_000892	chr1:172732053-172732365	P7	-3.8394109042377567	1.9761832782071758
peak_000893	chr1:172933841-172935290	P3	-1.2994016738624667	0.5075918265622783
peak_000894	chr1:173464354-173464638	P4	2.7736846176891232	2.9318705626767803
peak_000895	chr1:173476981-173477193	P2	2.1950370041637326	0.8849228450101543
peak_000896	chr1:173715005-173715614	P6	3.850752231290808	-1.4192923701363873
peak_000897	chr1:173824189-173824948	P2	1.1817823616771603	2.1311675139707256
peak_000898	chr1:173868082-173868996	P1	0.05285840909766215	-4.907270567770608
peak_000899	chr1:174998874-174999679	P2	2.217574474027624	2.1935878821653056
peak_000900	chr1:175011888-175012173	P2	2.096844073942175	3.073988062981956
peak_000901	chr1:175105418-175105848	P4	2.0410491196422482	3.979282481316917
peak_000902	chr1:175427477-175428120	P5	-10.837522629091271	-0.8153931668955159
peak_000903	chr1:175578853-175579144	P2	0.4841649500636961	1.960887534264915
peak_000904	chr1:176207154-176207747	P1	2.0256053177623654	-0.9420154563146901
peak_000905	chr1:176425768-176426295	P2	1.1989868847637082	1.0004352160733867
peak_000906	chr1:177170572-177171253	P2	1.6009103028087521	0.958532912377708
peak_000907	chr1:177286911-177287380	P5	-8.351777199098596	-1.1810152999121022
peak_000908	chr1:177354717-177355284	P4	0.9797412125377561	3.7292181083005596
peak_000909	chr1:177561115-177561632	P5	-8.557556751558312	-1.2307851410466504
peak_000910	chr1:177728991-177731118	P5	-8.333488109895715	-1.0357933810907674
peak_000911	chr1:177731334-177732661	P3	-0.8454132596047018	2.7008482047361064
peak_000912	chr1:177950730-177951351	P5	-10.724765899965295	-0.9214374593454671
peak_000913	chr1:178052195-178053328	P3	-1.2733566792698001	0.4449697562497783
peak_000914	chr1:178119808-178120764	P3	0.012040731122961223	2.9169169493955303
peak_000915	chr1:179081754-179082298	P2	2.5863069264202023	1.0950046607297588
peak_000916	chr1:179141452-179142019	P4	0.21105324905203837	3.4712344237607646
peak_000917	chr1:179365714-179366285	P3	-0.43686977345658284	2.1571019717496562
peak_000918	chr1:180632379-180632699	P2	1.4539145199565793	0.23532210076271776
peak_000919	chr1:180853943-180854451	P3	-0.9854768099279497	2.2982979842466045
peak_000920	chr1:181101580-181102072	P2	0.4973901478557493	0.3747749158185649
peak_000921	chr1:182603764-182604412	P8	-0.11959863025856954	-1.191368269081719
peak_000922	chr1:182614881-182616848	P1	1.083267208745947	-2.939612644072182
peak_000923	chr1:183022138-183023071	P1	2.477348920515051	-1.82781668221534
peak_000924	chr1:183023223-183024078	P1	1.4012578694133664	-4.18060125624717
peak_000925	chr1:183024300-183024988	P6	4.142681953123083	-0.9435056320387196
peak_000926	chr1:183039602-183041038	P3	-0.7055108429880236	1.1681400367063213
peak_000927	chr1:183070763-183071593	P7	-3.318004730531702	2.1462150641721416
peak_000928	chr1:183471114-183473068	P1	0.17634629886435527	-5.095902340765603
peak_000929	chr1:183635061-183635880	P1	1.5001145569591428	-2.457686798926003
peak_000930	chr1:183778013-183779873	P5	-9.645024421998986	-1.0327534548002553
peak_000931	chr1:183805065-183805544	P2	1.669454690626135	1.303179604653709
peak_000932	chr1:183841299-183841837	P4	1.831195470502844	3.454807860497825
peak_000933	chr1:183842212-183843002	P7	-3.131073358842859	2.510126216058128
peak_000934	chr1:183872442-183872897	P2	0.9906403986720945	3.045379264001243
peak_000935	chr1:183914600-183915999	P3	-0.8590520614774321	2.8501382895749736
peak_000936	chr1:184031521-184031989	P5	-8.257720592805871	-1.1198110303837132
peak_000937	chr1:184151851-184154262	P7	-4.124345424959192	1.7196191378873515
peak_000938	chr1:184298781-184299283	P4	0.862450000455847	3.9446750708860088
peak_000939	chr1:184754372-184755259	P1	1.4285484520702267	-1.731615500803597
peak_000940	chr1:184881338-184881926	P6	4.010396358182898	-1.0394350460726094
peak_000941	chr1:185045471-185045761	P2	1.4827004639415646	-0.05100526129782912
peak_000942	chr1:185156367-185157480	P1	-0.15465575773430806	-4.225433724280007
peak_000943	chr1:185316146-185316732	P1	1.34148490112113	-3.0449512175279927
peak_000944	chr1:185317467-185317957	P6	3.150644656827917	-1.3461195908482444
peak_000945	chr1:185567086-185567477	P2	1.5722192494182492	2.144796235207908
peak_000946	chr1:185647627-185648144	P3	-1.5702466996402835	2.260910613183372
peak_000947	chr1:185657534-185658313	P5	-9.78221714813424	-1.1980504265981984
peak_000948	chr1:185663447-185663878	P7	-3.0141896041126346	2.5879565306943584
peak_000949	chr1:185679128-185679668	P6	4.175405379941931	-1.0535652509886098
peak_000950	chr1:185686045-185689718	P5	-10.702169540712365	-0.9617278150278401
peak_000951	chr1:185693251-185695736	P7	-3.3550101550312137	1.7382799216550517
peak_000952	chr1:185696134-185696871	P7	0.6284654108791258	3.282450778130882
peak_000953	chr1:185714562-185717153	P8	-3.672339323350916	-2.0360417536455464
peak_000954	chr1:185718949-185719418	P4	1.0503535239009762	3.720285040978782
peak_000955	chr1:185733515-185735909	P1	2.4807170597820187	-2.257018046732552
peak_000956	chr1:185790041-185790669	P3	-0.8833432992936466	3.0817309447568584
peak_000957	chr1:185804250-185805080	P3	-1.056956830808649	3.296968562249534
peak_000958	chr1:185811111-185811564	P7	-2.641103390047083	2.1264482566159892
peak_000959	chr1:185837754-185838349	P3	-0.24921071846199971	1.9520529338163066
peak_000960	chr1:186063125-186064078	P5	-9.525866630861291	-1.272706778998978
peak_000961	chr1:186082288-186082597	P3	-0.17293072063637716	1.744961602334373
peak_000962	chr1:186093064-186093893	P3	-0.9471033917756174	2.631434065942161
peak_000963	chr1:186094094-186094745	P4	1.9125035969524289	4.692694766167991
peak_000964	chr1:186375193-186376102	P8	-3.3998984130115604	-2.2043997219759297
peak_000965	chr1:186535608-186536227	P3	-1.2115933628769016	2.4276996680539775
peak_000966	chr1:186574902-186576293	P3	-0.6304281087608431	1.4892891475003887
peak_000967	chr1:186896240-186896714	P4	0.30254232566641825	3.528676135186546
peak_000968	chr1:187892236-187892588	P4	0.27230012100028056	3.572204215173118
peak_000969	chr1:188043737-188044065	P3	-0.6364950122327898	3.597397429589622
peak_000970	chr1:190823130-190823715	P5	-8.353061321565637	-1.0886273256498646
peak_000971	chr1:192007181-192007841	P3	-1.2062087984771823	2.7932325431150127
peak_000972	chr1:192008131-192009504	P5	-8.785225513765344	-1.3593370675104928
peak_000973	chr1:192131847-192132207	P4	1.7313648430614377	5.250084979180686
peak_000974	chr1:192225394-192225792	P2	1.249561187437048	3.307670695428245
peak_000975	chr1:192225984-192226286	P4	2.0294252602367306	5.572690589074485
peak_000976	chr1:192511921-192514606	P5	-9.409282806703576	-0.9412694147783589
peak_000977	chr1:192516554-192517251	P7	-2.7071135075779056	2.3384197779935527
peak_000978	chr1:192539647-192540082	P4	0.7866755692272093	4.022866351250999
peak_000979	chr1:192543043-192543897	P3	-1.4190011056156253	2.4047790595334697
peak_000980	chr1:192544540-192545533	P7	-3.987468841859827	1.845498187188499
peak_000981	chr1:192546005-192546364	P4	0.9249631134776976	3.9010230132383037
peak_000982	chr1:192808112-192809234	P1	0.9622682301311399	-1.7688509992319417
peak_000983	chr1:192837645-192838076	P4	2.3582543103008176	4.492681605462424
peak_000984	chr1:193059504-193060196	P6	3.447699901273718	-1.6720277837473225
peak_000985	chr1:198156872-198157912	P1	0.7567521302013304	-4.032681601400979
peak_000986	chr1:198892089-198892679	P3	-0.26347154695702535	2.5746227332395244
peak_000987	chr1:198930062-198930803	P3	-0.13181644994927388	2.0845645495694805
peak_000988	chr1:199159738-199162210	P5	-9.903696182558068	-1.0402727297502827
peak_000989	chr1:199242301-199242750	P2	1.8480194775371457	2.7415138312619853
peak_000990	chr1:199272204-199273476	P2	2.29251610915946	3.106345755700462
peak_000991	chr1:199312146-199314117	P3	-0.8574658626706694	1.1046544143003154
peak_000992	chr1:199681077-199681748	P7	-3.400209310838709	2.21948419297158
peak_000993	chr1:199691334-199692096	P3	-1.7614910634250736	1.8636487551969219
peak_000994	chr1:199719372-199720199	P5	-8.655949714967736	-0.8702318540769887
peak_000995	chr1:199733945-199734420	P8	0.6370943753032591	1.8670655318540264
peak_000996	chr1:199861216-199861580	P4	0.5456122128276731	3.694828135613792
peak_000997	chr1:200154316-200154895	P2	2.6258693901805783	2.471852166299217
peak_000998	chr1:200240785-200241118	P3	-1.4792778523655032	2.4007192679685283
peak_000999	chr1:200620396-200620816	P6	3.65274035613822	-1.0904794058758092
peak_001000	chr1:200669507-200669911	P1	2.0178495613841916	-0.4560070208269429
peak_001001	chr1:200872754-200873120	P1	0.8006840912609007	-1.5434332362371754
peak_001002	chr1:201114182-201114864	P1	2.9737192360668088	-1.8057091406542134
peak_001003	chr1:201154024-201154537	P1	0.6672778097896482	-2.0958604983049702
peak_001004	chr1:201241183-201242032	P3	-1.6749511988849735	1.4810703822415996
peak_001005	chr1:201254628-201255361	P1	1.2924445835857297	-1.6508703104215932
peak_001006	chr1:201265618-201267340	P5	-9.598605278322228	-0.6076457074838948
peak_001007	chr1:201267419-201268156	P2	0.6179203955440428	2.977322680596702
peak_001008	chr1:201268490-201268984	P2	2.4162636963634396	1.8779355117124248
peak_001009	chr1:201274977-201275811	P2	0.9611866442470457	-0.3207174709993672
peak_001010	chr1:201282962-201283721	P2	1.6732004849223996	-0.06169750010550734
peak_001011	chr1:201294798-201295386	P4	1.1371263233928586	3.344451529626243
peak_001012	chr1:201300899-201301470	P2	2.4566849438457394	1.7896290847104717
peak_001013	chr1:201310644-201311541	P1	0.9098383156566526	-0.34124620472968337
peak_001014	chr1:201334657-201335777	P2	2.7670482365398312	1.6834043093961406
peak_001015	chr1:201457058-201458260	P3	-0.5325196119041536	1.1307173796933818
peak_001016	chr1:201468410-201469493	P1	0.9700546232967283	-4.29490961348594
peak_001017	chr1:201480389-201480817	P1	-0.25818646270943624	-3.873580353613503
peak_001018	chr1:201481734-201482240	P2	1.73269641082572	1.083000046853416
peak_001019	chr1:201503445-201503938	P2	1.2427006928234006	1.8096035548490215
peak_001020	chr1:201511936-201512362	P3	0.12368046920584697	0.6572524138730693
peak_001021	chr1:201516036-201517511	P5	-9.832534912416467	-1.1342374703842473
peak_001022	chr1:201597321-201598083	P1	2.124193069150915	-1.6238638929086995
peak_001023	chr1:201636623-201637040	P3	-0.19796359855843526	2.421200377587669
peak_001024	chr1:201648082-201648955	P1	0.5516865221767332	-4.242234604712136
peak_001025	chr1:201713167-201713688	P3	-1.210386219808588	1.4215210505765605
peak_001026	chr1:201714568-201715106	P3	-0.23242909033013326	1.6975718566220928
peak_001027	chr1:201792753-201793162	P4	2.282658216169348	5.331741435174338
peak_001028	chr1:201955152-201955441	P2	0.19767212550925273	3.120240790490501
peak_001029	chr1:202013588-202014037	P2	2.4084743229656125	2.1583908625882793
peak_001030	chr1:202348522-202348878	P2	2.053371068647375	2.4774008818906474
peak_001031	chr1:202615523-202615971	P3	0.11766361873435038	1.4880896636289287
peak_001032	chr1:202888668-202889214	P1	2.2496043411998654	-3.0474077633577656
peak_001033	chr1:202958231-202958628	P1	1.4272748200206662	-2.7100373676973653
peak_001034	chr1:203153226-203154907	P1	-0.3788404496402834	-0.3069286516863179
peak_001035	chr1:203453338-203453902	P6	3.079885837247839	-1.3688817138779235
peak_001036	chr1:203665984-203666409	P4	1.9424740044383908	4.66767845833718
peak_001037	chr1:203795473-203796585	P1	-0.022049191782007038	-4.535185473318704
peak_001038	chr1:203860868-203862457	P1	-3.505530479738245	1.5853637286466289
peak_001039	chr1:203889534-203890087	P2	0.7283682791499998	2.7082148619931865
peak_001040	chr1:204129054-204129479	P1	0.9737576214580442	-1.8653214148241353
peak_001041	chr1:204130666-204131285	P1	2.5393708912639523	-1.394251713808186
peak_001042	chr1:204410923-204412310	P1	0.06847273986624736	-4.535242455359109
peak_001043	chr1:204452787-204453426	P2	2.4108010498790646	2.444422108773582
peak_001044	chr1:204461504-204462064	P1	0.6245951620845701	-1.5194763860660863
peak_001045	chr1:204494161-204495035	P1	0.37925088088797587	-4.373763220663674
peak_001046	chr1:204505725-204508489	P7	-4.276276472398767	1.7169974871915508
peak_001047	chr1:204513071-204513754	P7	-3.700760725328455	1.870771271829002
peak_001048	chr1:204515724-204517048	P1	0.3074283568172361	-2.408621209021218
peak_001049	chr1:205122034-205122517	P4	1.04802524726676	4.035105330590598
peak_001050	chr1:205582668-205583016	P6	4.167307254484167	-1.3513604861679744
peak_001051	chr1:205631302-205632126	P1	0.87615847270773906	-4.628297942038186
peak_001052	chr1:205699821-205700078	P3	-0.2411616476268862	2.108545167092674
peak_001053	chr1:205701326-205701979	P2	0.8586267201213743	-0.006928222532875505
peak_001054	chr1:205749466-205749878	P1	0.26505314986990947	-4.382128374930032
peak_001055	chr1:205813129-205813520	P1	2.0292471615581418	-1.9766000679689717
peak_001056	chr1:206503948-206504239	P2	1.2968713013439084	3.317224604730003
peak_001057	chr1:206635450-206635881	P1	1.4059528080730344	-2.3802999428469014
peak_001058	chr1:206959724-206961058	P2	1.149026986768713	-0.05237128054679152
peak_001059	chr1:207751887-207752640	P1	1.2520581452159787	-0.9134324661451649
peak_001060	chr1:209597382-209597957	P4	1.8071154324321652	3.7870799132627178
peak_001061	chr1:209624342-209625542	P5	-9.307566765138635	-1.2072506568390202
peak_001062	chr1:209627946-209628194	P2	2.0491980282573605	3.8638573714536357
peak_001063	chr1:209769267-209770365	P3	-0.5495379598827456	-0.4060371092516255
peak_001064	chr1:209784295-209785099	P1	2.3919261662273312	-1.3285796756851744
peak_001065	chr1:209907830-209908495	P5	-9.027206543275842	-1.377164727355845
peak_001066	chr1:209937887-209938493	P1	-0.12619328815651876	-4.216112749930032
peak_001067	chr1:210232789-210233043	P2	2.393484708478918	0.057045681123130354
peak_001068	chr1:210233123-210233472	P1	2.1582325665264035	-0.7210689357477498
peak_001069	chr1:210290018-210290317	P4	1.5852779118328	4.629678351525657
peak_001070	chr1:210438796-210439202	P4	1.9686082569866086	5.436875922326438
peak_001071	chr1:210710917-210711315	P4	0.9300061432628538	3.8699351378720928
peak_001072	chr1:212035269-212035958	P2	0.5239074198512937	0.932245595101707
peak_001073	chr1:212385194-212385934	P6	3.2080072132854367	-1.6975664070802998
peak_001074	chr1:212791422-212791888	P2	1.3170856205730344	0.3342437573712993
peak_001075	chr1:212950487-212950828	P1	2.168091174772253	-0.2424377373415303
peak_001076	chr1:213051161-213051577	P1	1.3439983097820187	-0.8305739930826497
peak_001077	chr1:213689509-213689954	P4	2.3792027203349972	4.86247883522927
peak_001078	chr1:214402051-214405162	P5	-9.462779167482385	-0.6438865236002278
peak_001079	chr1:214427716-214428179	P3	-0.6633300067873095	1.7722412177365947
peak_001080	chr1:214446607-214447477	P6	4.064250823667517	-1.172521176095612
peak_001081	chr1:214454699-214455633	P3	-1.5232470663280582	0.9393783637326885
peak_001082	chr1:214551319-214552209	P1	1.16619193237113	-3.675676482077248
peak_001083	chr1:215282436-215282888	P4	1.1929851738719845	4.644875628594749
peak_001084	chr1:216270107-216270733	P7	-3.5522145064563846	2.0627356597226787
peak_001085	chr1:216475757-216476033	P2	0.6102182833461668	2.6683002539914775
peak_001086	chr1:217630819-217631646	P2	0.47488653343009013	0.31163929188668016
peak_001087	chr1:219276172-219276817	P6	4.183699008634558	-1.1903390458780598
peak_001088	chr1:219329528-219330250	P3	-0.6187578173370455	1.6210621424955058
peak_001089	chr1:219724652-219724907	P2	2.1602746216564084	2.8666063376706767
peak_001090	chr1:220271993-220272818	P1	-0.09731936771584493	-0.26457108771384474
peak_001091	chr1:220369802-220370362	P8	-0.23935997802926046	1.6187318393033672
peak_001092	chr1:222465245-222466089	P2	0.5524758068828489	0.5804414578717876
peak_001093	chr1:222618107-222618418	P1	2.9976447788982297	-1.5831144026476216
peak_001094	chr1:222643806-222644222	P3	-0.14542877990914327	2.915991408471458
peak_001095	chr1:222711867-222713875	P1	0.3259646860866453	-3.8596848419863057
peak_001096	chr1:223180564-223181111	P3	-0.43188810665322286	2.6552272864621806
peak_001097	chr1:223726200-223726478	P2	1.3275550572185422	1.3291634150785137
peak_001098	chr1:224067536-224068037	P4	1.7193304268627072	4.226396185998313
peak_001099	chr1:224114101-224114665	P1	2.531339523008337	-1.9741556218820882
peak_001100	chr1:224371450-224371937	P2	1.8055928913860226	1.0139821597379375
peak_001101	chr1:224434552-224435263	P1	1.4309054581432248	-2.1235050729471516
peak_001102	chr1:224571654-224572214	P3	0.06340288799094218	2.320640427712791
peak_001103	chr1:225155462-225156699	P3	-1.7106919916362857	1.0856772490781474
peak_001104	chr1:225746698-225747011	P6	4.246358749082556	-1.369636196922071
peak_001105	chr1:225923838-225924472	P1	1.9182924000530148	-2.4948718718248677
peak_001106	chr1:225999334-226000052	P1	0.368511315992346	-3.139613168593056
peak_001107	chr1:226002223-226002779	P3	-0.5300480457038973	1.852061850671165
peak_001108	chr1:226062723-226063091	P1	2.5226408211498166	-2.0093521050173115
peak_001109	chr1:226078317-226078784	P4	2.013789054563513	4.204600913171165
peak_001110	chr1:226108899-226109174	P7	-3.775956514665613	1.9832714625638652
peak_001111	chr1:226186391-226187168	P1	0.2615178791789915	-4.118429558630593
peak_001112	chr1:226309542-226309908	P6	3.80546891372489	-1.5422472826200795
peak_001113	chr1:226527343-226527807	P6	3.483656284025183	-1.321784885879166
peak_001114	chr1:226939488-226940671	P1	1.3524864880351926	-3.8774060181337666
peak_001115	chr1:227356611-227357542	P3	-0.554341170379648	1.4363833495420146
peak_001116	chr1:228139889-228140911	P1	-0.35531831104470235	-4.258764641638406
peak_001117	chr1:228165635-228166346	P1	0.5897976128368284	-3.686179535742409
peak_001118	chr1:228169307-228169784	P4	2.3091937271861935	4.996793849114768
peak_001119	chr1:228212826-228213566	P1	-0.33463317472649556	-5.007519142981179
peak_001120	chr1:228457666-228457989	P2	2.470606919935217	0.6339779921811748
peak_001121	chr1:228487071-228487650	P1	1.4311884609966183	-2.4198421410280537
peak_001122	chr1:228735663-228736092	P1	2.4773594109325314	-1.9248749188143086
peak_001123	chr1:229558519-229559100	P1	1.5997146336345578	-1.1036042443472218
peak_001124	chr1:229619422-229619948	P4	1.867534991910925	3.589441878442161
peak_001125	chr1:229626200-229626784	P6	3.575526591947546	-1.664406644459374
peak_001126	chr1:229694118-229694609	P2	2.045633670499792	2.4518698283475566
peak_001127	chr1:229894207-229894758	P2	2.6455744473247433	2.49676166260659
peak_001128	chr1:230039060-230039523	P5	-8.549554470369348	-1.2067959032017064
peak_001129	chr1:230270440-230271445	P6	3.872943278959265	-0.9016097656446767
peak_001130	chr1:231039324-231040280	P1	1.8038009373454953	-3.4092995098787617
peak_001131	chr1:231211530-231211967	P3	0.09502660911368388	1.193126065377586
peak_001132	chr1:231337851-231338476	P2	1.7825282780437375	0.6949015685361553
peak_001133	chr1:231421645-231422838	P1	1.22387015502738	-3.763625519629128
peak_001134	chr1:231527843-231529245	P1	2.2759667603282834	-2.133305387850411
peak_001135	chr1:231805264-231805677	P2	0.8007663456706907	-0.20388294970572707
peak_001136	chr1:232471056-232471570	P3	-0.7686117844672297	2.4014378615659404
peak_001137	chr1:232558246-232559468	P2	1.0251576868801022	1.4792347976010967
peak_001138	chr1:232559935-232560123	P4	1.717475291898718	5.236188037042014
peak_001139	chr1:232578434-232578815	P4	0.7009408442287351	4.125106913689963
peak_001140	chr1:232629287-232630866	P1	0.9925599066524412	-4.855741398687966
peak_001141	chr1:232793688-232794339	P3	-1.124257388898859	2.0171211787503887
peak_001142	chr1:233113103-233113959	P3	-0.7113170357437227	2.206980807427757
peak_001143	chr1:233647408-233647873	P2	2.3310600487499142	1.7141023703855205
peak_001144	chr1:233858534-233859104	P2	1.670196649244299	3.338725192193382
peak_001145	chr1:234303086-234304023	P2	0.63055276553916	1.88602791512429
peak_001146	chr1:234373109-234373964	P3	-0.23007977325631124	0.4645368882459331
peak_001147	chr1:234610726-234611290	P1	0.7821027008800413	-3.3023741415697407
peak_001148	chr1:235059972-235060791	P5	-8.414650562593469	-0.9363074175077748
peak_001149	chr1:235128052-235129066	P3	-0.12859213669014913	0.760358912591331
peak_001150	chr1:236141445-236142001	P6	3.7365568844585324	-1.0981237909752202
peak_001151	chr1:236604133-236604851	P3	0.14651548545645732	1.4799612590116191
peak_001152	chr1:236623147-236623802	P2	2.431487676313391	2.9697857924741435
peak_001153	chr1:236654622-236655410	P5	-10.274551513978967	-0.9957062176424336
peak_001154	chr1:236795113-236795385	P2	1.7173248497753049	1.1254492827695537
peak_001155	chr1:241847909-241848189	P2	3.4389079777507687	-1.2114514729935002
peak_001156	chr1:242524158-242524391	P2	2.38582026641654	0.013538224343650374
peak_001157	chr1:242871078-242872030	P3	-2.0531399281711673	2.0618477889341045
peak_001158	chr1:242872139-242873685	P7	-3.743210438081751	1.8835691043180156
peak_001159	chr1:242924859-242925102	P4	2.446482059171667	4.403915507439963
peak_001160	chr1:242936543-242937427	P3	-0.7631042705865	2.0736461707395244
peak_001161	chr1:243254423-243254896	P1	0.2226598231105711	-1.5785998574453664
peak_001162	chr1:243255744-243256256	P2	1.4618042675762082	0.6125274726194072
peak_001163	chr1:243850504-243851050	P1	0.8461240498332884	-4.132182734366067
peak_001164	chr1:244163738-244164418	P6	4.023804065397253	-0.9161897770124745
peak_001165	chr1:244599481-244599872	P4	2.2990573612956906	5.105121237878196
peak_001166	chr1:244652941-244653370	P1	2.5967484680919553	-2.4258330038744282
peak_001167	chr1:244835008-244835554	P1	0.6030249563960935	-2.8745756319719624
peak_001168	chr1:244863088-244863334	P1	1.015025374105444	-2.728271262999184
peak_001169	chr1:246565845-246566993	P3	-0.5348406465740297	-0.31219186102927443
peak_001170	chr1:247103823-247104545	P1	1.026451703718176	-1.6328614822584462
peak_001171	chr1:247210490-247210942	P2	1.4593652455119992	-0.03575767790854689
peak_001172	chr1:247331166-247331575	P2	2.2497800556926633	0.2332523890775371
peak_001173	chr1:248570597-248571102	P3	-1.2285861106605624	2.6154087611478496
peak_001174	chr1:248825485-248826769	P1	0.32936703841971415	-2.222508507128365
peak_001175	chr1:248838108-248838650	P1	0.6742073265819456	-3.6866516045290303
peak_001176	chr1:248873017-248874357	P2	2.4808882443218137	1.5650178023618389
peak_001177	chr2:113485-113856	P4	2.3652659622936154	4.803289038781516
peak_001178	chr2:393701-394379	P6	4.1516102520732785	-1.2533485910850835
peak_001179	chr2:676535-677441	P1	-0.45720583517266256	-5.075156824942239
peak_001180	chr2:691851-692344	P2	2.244305011442175	-0.6611911824899983
peak_001181	chr2:855102-855752	P3	-1.1988213391990756	1.775643689278953
peak_001182	chr2:1162739-1163803	P3	-1.9820174010486697	0.3033057280820537
peak_001183	chr2:1220313-1220570	P6	3.786616203001013	-1.038242297526009
peak_001184	chr2:1679989-1680567	P8	-3.649773243257532	-2.3804830483156514
peak_001185	chr2:1721285-1721844	P3	-0.6903342934341524	2.2088490554135967
peak_001186	chr2:1849466-1850608	P5	-9.83079064209176	-1.211284028645165
peak_001187	chr2:3126619-3128371	P1	-0.1631661685199831	-0.8863295487123799
peak_001188	chr2:3130902-3131548	P3	-0.50186369139863	0.2445852586072612
peak_001189	chr2:3289417-3289876	P2	2.545476314237585	2.6995860167783428
peak_001190	chr2:3377420-3378564	P3	0.26959085147665995	0.8872755595487285
peak_001191	chr2:3379361-3380392	P1	0.19361853282736796	-3.087870018835671
peak_001192	chr2:3518464-3519562	P1	1.8893014160900021	-2.255550580378182
peak_001193	chr2:3728383-3728617	P4	1.9422320095806027	4.652196032647483
peak_001194	chr2:3778506-3779402	P2	2.4684091774730588	2.092575413827293
peak_001195	chr2:3976521-3977091	P3	-1.5750071438045596	0.2965504952710796
peak_001196	chr2:4151058-4152478	P5	-8.852670791933068	-1.328809431101687
peak_001197	chr2:4152606-4152934	P4	0.6869090763835813	4.148623568658225
peak_001198	chr2:4218999-4220030	P3	-1.5747274192066287	2.243940455560081
peak_001199	chr2:4237644-4238054	P4	2.6582108704357053	3.53621683800637
peak_001200	chr2:4265929-4266279	P3	-1.784981492349634	1.4006403514188457
peak_001201	chr2:4584751-4586290	P5	-9.818510177919396	-1.2073331645685506
peak_001202	chr2:4651819-4652042	P4	2.3144820896892453	4.807784659509055
peak_001203	chr2:4653730-4654457	P3	-1.3128080101699924	1.950487954263084
peak_001204	chr2:4674172-4674752	P2	2.561824199369421	1.569497449044578
peak_001205	chr2:4745738-4745981	P2	1.5061944691448117	1.0802203246396709
peak_001206	chr2:4873803-4874126	P3	-0.2715280683727358	3.0292860099118877
peak_001207	chr2:5077304-5078121	P7	-3.7314258845539188	1.858162982110374
peak_001208	chr2:5249483-5251143	P3	-0.22276467401696187	1.0298083850186992
peak_001209	chr2:5509323-5509928	P8	-3.29134619552804	-2.025529759283669
peak_001210	chr2:5691443-5691852	P1	1.4485481945781613	-2.6473146847444844
peak_001211	chr2:5834385-5834776	P3	-0.3452422650547121	3.102310759667747
peak_001212	chr2:6310081-6310920	P3	0.11335944812582988	1.61273370469033
peak_001213	chr2:6313869-6315050	P3	-0.30844432432366353	2.0878888198178935
peak_001214	chr2:6556835-6557376	P3	-0.9748466195554827	1.2955366202634502
peak_001215	chr2:7194494-7195637	P5	-8.52239573318673	-1.1904132685619664
peak_001216	chr2:7595352-7595619	P4	2.681149598768225	3.3233653136533428
peak_001217	chr2:8112490-8113225	P4	2.294908162763586	4.756536109094016
peak_001218	chr2:8284058-8284385	P4	0.5321886507778074	3.776716334466331
peak_001219	chr2:8389095-8390382	P5	-8.462233188936242	-1.1597225687462163
peak_001220	chr2:8395338-8396258	P5	-8.452546718904504	-1.2169775909739804
peak_001221	chr2:8678699-8679304	P1	1.9721182553081418	-3.1620997360903096
peak_001222	chr2:8680199-8680507	P4	1.9299184052257443	3.702514273766868
peak_001223	chr2:8682008-8682272	P2	2.838160392454138	0.9960950442594219
peak_001224	chr2:9071085-9071985	P5	-9.5805836947651	-1.0165666214186024
peak_001225	chr2:9110839-9111449	P2	1.7584289280681515	0.7256334849637676
peak_001226	chr2:9206363-9207042	P1	1.1709815232067013	-4.534080164785989
peak_001227	chr2:9234242-9235513	P3	-1.063273209521303	0.4377096720975566
peak_001228	chr2:9263215-9263990	P6	3.6440018383769894	-1.4565408027726483
peak_001229	chr2:9422927-9424008	P1	1.1677168576030637	-2.9741411379534077
peak_001230	chr2:9555047-9556166	P1	-0.04147196132851583	-3.373766081686623
peak_001231	chr2:9630932-9631249	P2	1.470992204359045	-0.30928470408499953
peak_001232	chr2:9843181-9844127	P1	0.07580464761542338	-2.4192198685365986
peak_001233	chr2:9951141-9951800	P1	1.272951480558386	-4.247217553015359
peak_001234	chr2:10033436-10033690	P6	3.587265845945349	-1.43246963089288
peak_001235	chr2:10120142-10120813	P1	0.6790943114070799	-3.138779895659096
peak_001236	chr2:10142514-10143112	P2	0.8178688256053831	-0.6203519276338887
peak_001237	chr2:10689716-10690248	P3	-0.16885763723565084	0.8213730880063701
peak_001238	chr2:10812304-10812933	P1	1.4082146851329709	-4.175672428961404
peak_001239	chr2:10868602-10868966	P6	3.7436445919780637	-1.819885181542046
peak_001240	chr2:11112691-11113249	P5	-10.853408935853967	-0.8146653345781636
peak_001241	chr2:11154635-11155012	P6	3.906759616544714	-1.3983766867774796
peak_001242	chr2:11155371-11155807	P1	1.4254795281200314	-2.287094848509438
peak_001243	chr2:11344481-11345527	P1	0.7957411972789671	-4.790364401693948
peak_001244	chr2:11354356-11354734	P4	0.15334021728323954	3.312229735497825
peak_001245	chr2:11374784-11375255	P2	0.9097094504146482	0.6035353966993022
peak_001246	chr2:11829560-11830763	P1	0.19646179359244365	-1.2659867427307439
peak_001247	chr2:12056183-12056573	P2	1.6413437096385861	3.2135368415158916
peak_001248	chr2:12057500-12058364	P6	3.9124563900737668	-0.8834252229887318
peak_001249	chr2:12106402-12106812	P2	2.782576438596716	1.9987624713224101
peak_001250	chr2:12192955-12193208	P2	2.0725976197032834	2.7518993445676494
peak_001251	chr2:12286993-12287794	P2	1.5482979981212521	1.8095966407102275
peak_001252	chr2:12715858-12716689	P6	2.570939180067053	-1.4337885252195668
peak_001253	chr2:12717180-12718314	P1	1.257089730909338	-1.9367385677057576
peak_001254	chr2:12824322-12824705	P2	0.9386937586574461	0.32469914639412645
peak_001255	chr2:12951054-12951830	P8	-3.6696244509906863	-2.4085536173540425
peak_001256	chr2:15982432-15982912	P1	2.870520946195593	-2.150373475905068
peak_001257	chr2:16624932-16625934	P1	0.08133256118582743	-1.243503602500565
peak_001258	chr2:16652268-16653017	P2	0.043340620210638225	2.083373648766868
peak_001259	chr2:16665631-16667016	P1	0.35044645946311015	-5.015077488775857
peak_001260	chr2:16684715-16686800	P5	-10.352560165712365	-0.7630070618349385
peak_001261	chr2:16729771-16730465	P7	-3.337487104722986	2.3022636004728008
peak_001262	chr2:17543003-17543444	P3	-0.03267938215447408	2.9164572783750224
peak_001263	chr2:17616002-17616528	P4	0.4772499768047239	3.738714797143333
peak_001264	chr2:17622795-17623048	P3	-0.15772474128914815	2.4664407798093486
peak_001265	chr2:17753293-17754621	P1	1.1202411619930173	-3.6377095154482197
peak_001266	chr2:17878353-17878723	P1	1.2300361363201047	-3.5380743912416768
peak_001267	chr2:18242365-18243910	P5	-9.9864674838276	-0.7875064781862569
peak_001268	chr2:18244755-18245167	P4	0.665346500089636	3.7671719619077373
peak_001269	chr2:18560338-18560576	P2	2.286069270780554	0.6953843661588359
peak_001270	chr2:19108066-19108389	P4	2.2268148628978635	5.640888316277854
peak_001271	chr2:19979916-19980582	P7	-2.1459008486957645	2.23547278130471
peak_001272	chr2:19989637-19990517	P3	-0.13321096021843892	0.21787820542275194
peak_001273	chr2:20013338-20013865	P4	2.391494151761999	3.9818230696958232
peak_001274	chr2:20051425-20052349	P1	0.48918425720023173	-1.8570463827806782
peak_001275	chr2:20349881-20350399	P6	2.881667014768591	-1.4150839022356343
peak_001276	chr2:20578578-20579694	P3	-0.27414352018547994	0.5495873519223857
peak_001277	chr2:20584363-20584731	P2	1.8849781719951535	2.5030897685331035
peak_001278	chr2:21380030-21380262	P3	0.7987432448177244	2.8763180800718
peak_001279	chr2:22078687-22079186	P4	2.5269359318523312	3.508429152612083
peak_001280	chr2:23076049-23076365	P3	-1.330313924142847	2.390831334237449
peak_001281	chr2:23380353-23381512	P3	-0.47420683819962484	0.6475612946790386
peak_001282	chr2:23549990-23550858	P3	-0.9578927265496348	0.25051985466896776
peak_001283	chr2:23744991-23746125	P5	-9.625092628786096	-1.2623229048210454
peak_001284	chr2:24047031-24047380	P2	1.320237514188757	0.19596050465523485
peak_001285	chr2:24076104-24076804	P1	-0.3974072368831728	-4.28739442145408
peak_001286	chr2:24360101-24360900	P1	1.5400637356548215	-3.6282679012972188
peak_001287	chr2:24468480-24468812	P4	2.130052444150915	4.902941329125754
peak_001288	chr2:24769518-24769913	P4	0.6168807713298704	4.165974242333762
peak_001289	chr2:24793088-24793380	P6	3.7992147175578976	-1.3206080201077532
peak_001290	chr2:24971761-24972254	P1	2.701148149183264	-1.7514215580183339
peak_001291	chr2:25041533-25042135	P1	0.05113494079398173	-3.6449934414583516
peak_001292	chr2:25076713-25077113	P2	0.897474881818762	3.1832729407590556
peak_001293	chr2:25114340-25114611	P6	3.840163108518591	-1.4705427608448338
peak_001294	chr2:25285869-25286612	P3	-1.0614656539650058	0.5382789202970195
peak_001295	chr2:25292806-25293389	P2	0.4402832953243162	0.2647803851407695
peak_001296	chr2:25294460-25295519	P1	2.1520560948161984	-2.541022556181557
peak_001297	chr2:25416720-25418346	P5	-8.802467945405969	-1.1586397907692265
peak_001298	chr2:25418957-25419253	P3	-0.9010235046984051	3.0115672179502178
peak_001299	chr2:25960393-25961983	P7	-3.6412159236164188	1.9627741404813457
peak_001300	chr2:26033310-26034366	P1	0.9409899679927732	-3.730176108236916
peak_001301	chr2:26111901-26112677	P3	0.05953496377753276	0.7998219558042217
peak_001302	chr2:26345759-26346244	P2	1.4751225678234006	0.09071527207314256
peak_001303	chr2:26670163-26671069	P5	-10.76159012634469	-0.8952761462885213
peak_001304	chr2:26750095-26750428	P4	0.7522008387355711	3.3296462127011943
peak_001305	chr2:26849667-26850074	P2	1.4269665447978879	-0.15769399916709181
peak_001306	chr2:27049838-27051814	P1	1.655233499219885	-3.3110388687807393
peak_001307	chr2:27071385-27072262	P1	0.07464295308875102	-3.69696130072654
peak_001308	chr2:27078185-27079196	P1	1.2426627842693234	-3.690416472311623
peak_001309	chr2:27081254-27081617	P3	-0.1673989327640627	2.8877006598752666
peak_001310	chr2:27086380-27087238	P1	0.2721784083156492	-4.156460183020242
peak_001311	chr2:27111354-27111768	P6	3.659773227384558	-1.6079061201769185
peak_001312	chr2:27193072-27194316	P5	-8.658922794649133	-0.9943439832884144
peak_001313	chr2:27211464-27212546	P1	0.14085101764487284	-4.354741709585793
peak_001314	chr2:27322294-27323356	P3	-1.1353549690933322	0.3148437567990947
peak_001315	chr2:27356560-27357188	P3	0.3063970772533323	0.9003130027097392
peak_001316	chr2:27380615-27381052	P1	1.376615401914587	-1.5919002464968037
peak_001317	chr2:27409008-27409996	P1	1.2564774719982053	-3.6288279465395283
peak_001318	chr2:27428365-27429466	P1	-0.08470189888192159	-4.823881047125466
peak_001319	chr2:27582637-27583768	P1	0.2282464472560789	-2.1017694047647786
peak_001320	chr2:27663420-27664225	P3	-0.7981689231486414	1.1752317973416972
peak_001321	chr2:27771251-27772137	P2	1.3395701615123654	0.12047002995430711
peak_001322	chr2:28274721-28275454	P3	-0.8276979172618483	2.0398160048764873
peak_001323	chr2:29269133-29269887	P3	-0.37820723969651204	2.0122409888547588
peak_001324	chr2:29271834-29272306	P6	3.747713443449011	-1.3418897841354158
peak_001325	chr2:29397630-29399069	P3	-0.1792225869388674	1.0948325225156474
peak_001326	chr2:29466858-29467165	P2	1.244300481489172	2.505416972283714
peak_001327	chr2:29747914-29748372	P2	2.4791861740856076	3.191417319421165
peak_001328	chr2:29749798-29750533	P2	2.384078141859045	1.8298576899808574
peak_001329	chr2:29750769-29751599	P2	1.026030298879614	0.9041479655545879
peak_001330	chr2:29844742-29845246	P8	-3.64193475563241	-2.3796720675188374
peak_001331	chr2:29921192-29921847	P1	0.014359292200079143	-4.4368223122316675
peak_001332	chr2:30029566-30030193	P5	-9.916419151613244	-1.3254524341780018
peak_001333	chr2:30072402-30072688	P4	2.3627446858196164	5.057740313653342
peak_001334	chr2:30115370-30115810	P7	-2.6196427376957034	2.2217556067746806
peak_001335	chr2:30126896-30127812	P5	-10.243278625795373	-0.9946871868330311
peak_001336	chr2:30146284-30147282	P1	-0.2770108016224001	-4.276683466787942
peak_001337	chr2:30147901-30148550	P2	1.6713970867900754	0.42554805958687547
peak_001338	chr2:30200684-30201274	P7	-4.035121563264856	1.8373976775449443
peak_001339	chr2:30222701-30223725	P5	-8.979193809816369	-1.270881602819569
peak_001340	chr2:30231172-30231706	P1	0.3319996563701536	-3.8176831177431416
peak_001341	chr2:30997092-30997561	P3	-1.7043409379215335	1.2504221030515361
peak_001342	chr2:31138170-31138742	P1	0.9888893334178831	-1.9412650040346455
peak_001343	chr2:31233865-31234521	P1	2.8767429558544064	-1.8359263113695454
peak_001344	chr2:31287108-31287388	P4	2.429746505430212	3.5490165778440166
peak_001345	chr2:31820049-31820452	P6	4.1322950093059445	-1.3810073158699345
peak_001346	chr2:32165459-32166258	P2	0.8657015530376341	0.9197867938321758
peak_001347	chr2:32277919-32278415	P2	1.2064005104808713	0.7004133292478252
peak_001348	chr2:32356599-32357820	P1	0.6051309077052976	-4.388030903692849
peak_001349	chr2:33648973-33649826	P3	-2.4629079135151004	2.070337636117332
peak_001350	chr2:33704674-33705092	P4	2.687983628919592	3.20963106835305
peak_001351	chr2:33917388-33918089	P4	1.4954100815563107	3.7668114730161357
peak_001352	chr2:33933072-33933887	P5	-10.506769302675256	-1.022265987749703
peak_001353	chr2:35510483-35511149	P2	1.9694079129009152	2.9257699080747295
peak_001354	chr2:36380398-36381450	P1	1.2935353485851193	-2.7121137551027608
peak_001355	chr2:36456463-36456768	P4	0.32867121379660624	3.5188699790280986
peak_001356	chr2:36460978-36461705	P3	-0.7680996092052553	1.8140913077634502
peak_001357	chr2:36533990-36534679	P5	-10.851280334779748	-0.8298516443926167
peak_001358	chr2:36561474-36562009	P6	3.4342454640178586	-1.4608398622828793
peak_001359	chr2:36597477-36598087	P1	1.1853677002696896	-2.6265400818544697
peak_001360	chr2:37084082-37084813	P3	0.3914883105068113	1.0412975379270244
peak_001361	chr2:37231382-37231915	P3	0.22145270984457988	1.6573382445615459
peak_001362	chr2:37344731-37345609	P1	1.7975832192211056	-2.055330293532021
peak_001363	chr2:37389793-37391450	P7	-3.304405334779749	2.1252604552549053
peak_001364	chr2:37566342-37567075	P2	0.2556946245937254	2.616956336144798
peak_001365	chr2:37925055-37925817	P1	1.0804635254650021	-1.6012502781111073
peak_001366	chr2:38542856-38543245	P4	0.9748589960842039	3.7564378806394267
peak_001367	chr2:38602431-38603084	P1	1.0084321467189694	-2.919064777250893
peak_001368	chr2:38636892-38637429	P2	2.33279144447135	2.411570889596336
peak_001369	chr2:38736361-38738077	P7	-3.3210653098316287	1.7272485324186015
peak_001370	chr2:39243847-39244554	P1	1.465294477155676	-1.0656126609999013
peak_001371	chr2:39437087-39437625	P1	0.6240786282329466	-2.8346090487200093
peak_001372	chr2:39516439-39517621	P3	-0.7957229645938967	1.7877250739377666
peak_001373	chr2:39568556-39568935	P3	-1.3660298319549655	1.8641861506742168
peak_001374	chr2:39626992-39627328	P4	1.98892199676322	4.543529612664573
peak_001375	chr2:39665912-39666460	P1	2.1728454796581174	-1.2965125500220132
peak_001376	chr2:41520857-41521971	P3	-1.3702770205230808	2.2056609221738506
peak_001377	chr2:41646798-41647235	P4	-0.013362410852441609	3.1682649680417705
peak_001378	chr2:41937372-41937731	P8	-3.6410578520984744	-2.376087801809914
peak_001379	chr2:41940533-41941151	P1	0.7520482508449461	-1.487549515720017
peak_001380	chr2:41980976-41981804	P5	-8.589657905885705	-0.9778117707926106
peak_001381	chr2:41989350-41990263	P1	1.971111652067175	-1.4425744808274579
peak_001382	chr2:42028337-42029083	P3	-0.5592491658420656	0.8803120681089092
peak_001383	chr2:42100857-42101198	P6	3.045889493635168	-1.4332382178860974
peak_001384	chr2:42809873-42810472	P1	2.292966720273962	-2.7373346260744404
peak_001385	chr2:42848776-42849221	P2	1.6123214928417111	1.229993683938377
peak_001386	chr2:43219831-43220420	P3	-0.500518384763727	1.4709738322538066
peak_001387	chr2:43595819-43596231	P2	1.1827496258525754	3.3107768126767803
peak_001388	chr2:44361130-44361916	P1	0.3196802107601072	-1.2047264746385884
peak_001389	chr2:44769977-44770238	P4	2.2267750469951535	5.347773654107444
peak_001390	chr2:44778271-44778888	P1	2.0759037701396847	-1.8945778182703328
peak_001391	chr2:45239022-45239357	P4	2.4075139729289914	4.039460284356467
peak_001392	chr2:45567366-45568785	P7	-3.5752314360828494	1.8053051062863994
peak_001393	chr2:45610555-45611615	P7	-3.3682001860828494	1.9266320296567607
peak_001394	chr2:45938910-45939399	P2	1.6348446575908566	1.6955159732145
peak_001395	chr2:46616750-46617520	P1	2.1140056816844845	-1.9150207213121724
peak_001396	chr2:46848260-46848557	P4	2.614459630659094	3.523298365716331
peak_001397	chr2:47014301-47015107	P1	2.725449678113928	-1.2654102093535733
peak_001398	chr2:48314083-48315054	P1	0.31763374488638896	-4.896909134741433
peak_001399	chr2:48440491-48441021	P1	0.12725102584647197	-2.934576170797951
peak_001400	chr2:52305399-52305879	P6	4.289875384977331	-1.218344437237389
peak_001401	chr2:53971042-53971574	P1	2.1291965214519406	-1.816373573895104
peak_001402	chr2:54115461-54116026	P1	0.9576512543468382	-2.2299938968378377
peak_001403	chr2:54330430-54330745	P2	1.5176175801067258	2.8041931220334697
peak_001404	chr2:54965261-54965904	P3	0.048304256608953655	0.7315472193998027
peak_001405	chr2:55050325-55051361	P1	0.09628176372336406	-2.763933318014748
peak_001406	chr2:55231428-55232627	P6	3.8147028652934933	-0.8967100254255604
peak_001407	chr2:55268945-55269257	P4	1.2123409477977658	3.8841515609067607
peak_001408	chr2:56183560-56184013	P6	3.067725536039343	-1.3236169966864657
peak_001409	chr2:57145133-57145448	P6	3.838839408567419	-1.444289209600098
peak_001410	chr2:57518904-57519418	P5	-8.365789058992394	-1.1656978002744984
peak_001411	chr2:57720544-57721056	P3	-0.4458788068981264	3.6886950560849834
peak_001412	chr2:58240964-58241625	P1	2.3549956051616574	-1.5045651963907551
peak_001413	chr2:60807069-60807380	P2	0.7683527437953855	1.0804444381040264
peak_001414	chr2:60867923-60868262	P3	-1.8506390484066104	0.6657241412442851
peak_001415	chr2:61177052-61177494	P1	0.33677696864890116	-3.6589533261019063
peak_001416	chr2:61763820-61764777	P1	0.44382249992178935	-2.393220680113442
peak_001417	chr2:62195984-62196883	P1	0.6403154103069212	-5.0547095707613305
peak_001418	chr2:64143977-64144459	P1	1.3065789906291867	-2.520815747137673
peak_001419	chr2:64272962-64274222	P8	0.4027358261852171	1.529122693185203
peak_001420	chr2:64311195-64311626	P2	2.5182315079479123	1.9999233313840556
peak_001421	chr2:64404094-64404429	P2	0.9628429381160643	0.44549523079811815
peak_001422	chr2:64644252-64644753	P2	2.6961470810680295	1.6184035369199443
peak_001423	chr2:64750705-64751350	P1	0.6980521647243406	-3.592215912695534
peak_001424	chr2:64831151-64831497	P3	-0.23934901077462178	2.0310834475797344
peak_001425	chr2:64899353-64899820	P6	4.287872668912878	-1.2503747737962079
peak_001426	chr2:64917636-64918323	P1	0.11528682391928691	-1.4548047578889203
peak_001427	chr2:64975294-64975620	P2	1.400430795362463	1.1996103354734111
peak_001428	chr2:64987816-64989092	P5	-10.06552136261178	-1.1865581444460225
peak_001429	chr2:64989436-64990086	P1	2.378077384641638	-0.4752250484186482
peak_001430	chr2:65211835-65212156	P7	-3.5306388171405887	2.1895314284604717
peak_001431	chr2:65226987-65228420	P1	1.1684108940868283	-3.300016301031716
peak_001432	chr2:65350291-65351435	P2	1.119514939001074	1.753459317330711
peak_001433	chr2:65366375-65367151	P2	2.3976434437541867	3.0893136092466045
peak_001434	chr2:65420556-65421665	P3	-1.6548079879970645	0.9413860865873027
peak_001435	chr2:65430100-65431151	P1	1.5408877102641965	-3.3261732033449483
peak_001436	chr2:65431429-65433070	P1	0.3325163094310667	-5.029304402228005
peak_001437	chr2:65435600-65436991	P1	0.2881829706935789	-4.99741091048301
peak_001438	chr2:65466034-65467376	P5	-8.498168590852746	-1.0811016133982014
peak_001439	chr2:65556377-65556901	P2	0.8481132952480223	2.5458959170621562
peak_001440	chr2:65640343-65640691	P4	2.2718278137950803	3.284223181847923
peak_001441	chr2:65661921-65662892	P3	-0.3047793539257143	1.7266045638364482
peak_001442	chr2:65746215-65749223	P5	-10.698666694948205	-0.9169078043657612
peak_001443	chr2:65794218-65795694	P5	-8.378875377962121	-1.1110381505447697
peak_001444	chr2:65991307-65992178	P2	0.1962034670619871	1.4618846007627178
peak_001445	chr2:65999756-66000384	P4	2.4523028103618527	3.149526221398704
peak_001446	chr2:66433020-66433553	P1	1.5957649914531613	-0.7931578925806355
peak_001447	chr2:66434011-66434509	P1	2.7645698754100705	-1.644003527517922
peak_001448	chr2:66434888-66435680	P7	-3.557917717287073	2.0224591323178935
peak_001449	chr2:66529885-66530174	P2	1.3405078617839719	2.4812513419431377
peak_001450	chr2:66575167-66575496	P2	1.064302798917761	0.7637232371610332
peak_001451	chr2:66875840-66876825	P5	-9.27603161651803	-1.3577470763582062
peak_001452	chr2:67397391-67397694	P6	3.9085024563579465	-1.33862503238444
peak_001453	chr2:67798576-67798956	P4	2.5338851181774045	3.7731615134519267
peak_001454	chr2:67825402-67825962	P3	0.20115589778708476	1.0181962081235576
peak_001455	chr2:67917529-67917967	P2	2.655924197843542	2.46639261925637
peak_001456	chr2:68252343-68253045	P1	0.7086274592189695	-4.236576693411477
peak_001457	chr2:68467010-68467831	P1	1.3545125691203976	-2.926423209066994
peak_001458	chr2:68594327-68595061	P2	0.5836302010326292	3.028498274926536
peak_001459	chr2:68620893-68622567	P5	-8.337391975709924	-1.1033516994673085
peak_001460	chr2:68637241-68637827	P3	0.2594605652599241	2.0236967631620097
peak_001461	chr2:68653488-68654162	P7	-2.715957883188257	2.5005048342984844
peak_001462	chr2:68709129-68709806	P2	1.4690750805644894	3.1169339247983623
peak_001463	chr2:69012704-69013767	P1	0.058022019079199016	-2.3796584776598286
peak_001464	chr2:69014161-69014636	P2	1.3297535149364377	0.41333482945381883
peak_001465	chr2:69082434-69083905	P3	-0.0948191912860964	1.2857464381498027
peak_001466	chr2:69095400-69098229	P5	-10.724927070924767	-0.9236959687429738
peak_001467	chr2:69307240-69307679	P2	1.7683593003063107	0.32401250088631395
peak_001468	chr2:69437139-69437439	P2	2.8477612702159787	2.319934231881492
peak_001469	chr2:69643270-69644278	P1	1.2266560761241818	-3.5595880917269063
peak_001470	chr2:70190275-70191184	P3	-0.29831564743233663	0.7439378329557109
peak_001471	chr2:70340844-70341306	P2	2.851412173917761	2.2301808425229717
peak_001472	chr2:70371800-70372439	P3	-1.6812853844852542	1.0900572367948222
peak_001473	chr2:70900434-70900818	P1	1.3300958840160275	-1.9781477025705647
peak_001474	chr2:70984660-70985928	P1	0.854365226438513	-2.825695293303139
peak_001475	chr2:71068260-71068887	P1	1.6228672234325314	-2.541024940367348
peak_001476	chr2:71130119-71130847	P1	0.2115397421626951	-2.846868174429543
peak_001477	chr2:71331891-71332356	P2	2.037970897367468	0.33251796448647264
peak_001478	chr2:71423753-71424172	P4	0.47301280181693095	3.6271673270505596
peak_001479	chr2:71923074-71923886	P3	-0.02039409000588399	1.057867629174583
peak_001480	chr2:72010777-72011181	P3	0.03639393728064555	2.331999880914085
peak_001481	chr2:72271917-72272659	P3	-0.20357710439873677	1.1995316573423076
peak_001482	chr2:72511202-72514241	P5	-10.076543930360803	-1.0207189193922352
peak_001483	chr2:72514671-72515487	P8	-3.555642965623865	-2.287170248385079
peak_001484	chr2:72515535-72516374	P7	-3.012382868120203	2.413449389581077
peak_001485	chr2:72518353-72518722	P8	-3.7055345805378055	-2.4364772013384175
peak_001486	chr2:72534721-72535211	P2	1.3174606529979611	2.974969966058128
peak_001487	chr2:72772291-72772631	P2	2.135638829877844	2.311088187341087
peak_001488	chr2:72833276-72833541	P3	0.6438258854656126	2.9705372878354717
peak_001489	chr2:72887272-72887600	P1	1.6086868016033078	-0.7772562674242329
peak_001490	chr2:73071013-73071908	P1	1.9401582447795773	-2.3844816855150532
peak_001491	chr2:73112682-73113557	P1	0.7767635552196409	-4.790722267981179
peak_001492	chr2:73183298-73183665	P4	0.16030335109519023	3.25357638085305
peak_001493	chr2:73232755-73234747	P1	0.4687068430690672	-4.040773051138528
peak_001494	chr2:73340867-73341329	P3	1.2082701889781857	4.266358000878684
peak_001495	chr2:73344612-73344997	P2	1.4675642220287228	2.867963893060081
peak_001496	chr2:73736528-73738216	P3	-0.7375526459903811	-0.4519312552172017
peak_001497	chr2:73814931-73815392	P3	-0.5704093011112307	3.1412640639585185
peak_001498	chr2:73823276-73823811	P3	-0.003723982164392292	3.148518664483421
peak_001499	chr2:73828917-73829622	P3	0.5544587342052366	0.7117854186338115
peak_001500	chr2:73926733-73927208	P3	-0.2800436647625063	0.02953646862923387
peak_001501	chr2:73997870-73998228	P6	3.7048100201396847	-1.2853861062783074
peak_001502	chr2:74120083-74120601	P1	2.889632102659216	-2.1983400753694844
peak_001503	chr2:74198641-74199324	P1	1.2581821648387814	-2.320952432509072
peak_001504	chr2:74436821-74437441	P1	0.19635212104605693	-0.9805411866861653
peak_001505	chr2:74457372-74458250	P1	0.9335445133953001	-3.5732184818941426
peak_001506	chr2:74465342-74465675	P2	0.7906846968440916	0.4748573132795024
peak_001507	chr2:74472189-74473395	P3	-0.863676428237686	1.1582664080899883
peak_001508	chr2:74483060-74483508	P2	1.6763340203075314	1.6051803656858135
peak_001509	chr2:74507131-74508330	P1	0.7778495518474485	-3.608861344214089
peak_001510	chr2:74515210-74515904	P1	1.265829440763464	-1.7768742612558674
peak_001511	chr2:74529315-74529969	P6	3.304995414426794	-1.6134451202112507
peak_001512	chr2:74554387-74554980	P1	0.743534919431677	-2.302920716162331
peak_001513	chr2:74833704-74834067	P1	-0.2159580023975466	-3.6259385517793965
peak_001514	chr2:74958472-74959026	P1	-0.1448171170444582	-3.809779780264504
peak_001515	chr2:75560617-75561331	P1	2.103078719785681	-2.0092892221170735
peak_001516	chr2:75646957-75647419	P2	1.7687863079814816	0.6994596549314189
peak_001517	chr2:76867609-76868079	P3	-1.355419817754755	2.6900759764951396
peak_001518	chr2:78062803-78064566	P5	-9.337699058839807	-0.7542120984751057
peak_001519	chr2:78065374-78065943	P4	1.9114860264568234	3.470566374902122
peak_001520	chr2:78707808-78708547	P3	-1.5557583006115054	1.792564255837791
peak_001521	chr2:78710361-78711051	P5	-8.725078705141076	-1.2484154201108288
peak_001522	chr2:84970308-84971209	P1	0.9484539000301268	-4.012792723532327
peak_001523	chr2:85327285-85327832	P1	0.6097898451595213	-0.8491091600614857
peak_001524	chr2:85437732-85437949	P6	4.005286094358435	-1.3420638870909136
peak_001525	chr2:85561227-85561542	P1	0.07810252588080424	-2.6620785168367695
peak_001526	chr2:85595244-85595847	P6	3.9203952519206906	-0.8404165676790547
peak_001527	chr2:85611576-85612635	P1	1.8162142006664181	-3.12436665808738
peak_001528	chr2:85913492-85913822	P2	2.3820856777934933	2.563353879098289
peak_001529	chr2:86036210-86036873	P3	-0.6257109524698351	1.131396157388084
peak_001530	chr2:86195083-86196132	P1	2.091047641447058	-2.377600210066445
peak_001531	chr2:86239276-86239599	P4	2.2331720558910275	4.823963744286887
peak_001532	chr2:86417975-86418317	P5	-8.650918606111535	-1.2373384482222867
peak_001533	chr2:88517797-88518136	P2	1.2387622563152219	3.348603827599876
peak_001534	chr2:88636197-88636789	P4	1.803440925291052	4.645522219781272
peak_001535	chr2:95323815-95324103	P1	0.8312785593776609	-1.7954542211252522
peak_001536	chr2:95799145-95799410	P2	1.7692915169505978	1.022227866296165
peak_001537	chr2:96131770-96132415	P2	2.3884028164653683	1.4980281420987773
peak_001538	chr2:96208473-96208947	P1	2.246781465223303	-0.649032788630135
peak_001539	chr2:96265798-96266626	P1	1.6223658291606808	-2.914797680731423
peak_001540	chr2:96305093-96306088	P1	-0.09191197473717672	-3.1511396340090108
peak_001541	chr2:96324905-96325426	P1	0.6681226460246946	-2.7586956194597554
peak_001542	chr2:96828698-96829015	P4	0.9257935253887083	3.866585356835716
peak_001543	chr2:96858177-96858421	P2	1.8285785881786252	1.2391575404447246
peak_001544	chr2:96934185-96934843	P4	-0.025520745107660114	3.140187842492454
peak_001545	chr2:97645829-97646470	P1	1.6596187321453	-2.1814593247133565
peak_001546	chr2:97663672-97664243	P1	1.0780689684657956	-4.367106812353738
peak_001547	chr2:98608156-98608951	P1	2.251528379133215	-1.9619293979364705
peak_001548	chr2:99140999-99141612	P1	0.6209363905696775	-2.8337383440691304
peak_001549	chr2:99154582-99155379	P1	1.7774273125438595	-2.568601506109841
peak_001550	chr2:99180856-99181138	P4	2.1473594872264767	3.3030758925718
peak_001551	chr2:99336018-99336483	P1	1.9268506733684445	-0.509566920157082
peak_001552	chr2:99489304-99490594	P1	0.6609375445156004	-5.11136092459739
peak_001553	chr2:101464132-101464595	P3	-0.8881474290059302	1.1106034346860576
peak_001554	chr2:101697233-101697551	P1	1.6365278927593137	-0.6171072295862507
peak_001555	chr2:101766699-101767335	P4	0.3283325402049925	3.154228312615745
peak_001556	chr2:101828939-101829247	P4	2.2671407429485226	5.274966342095725
peak_001557	chr2:101893498-101894255	P4	0.5858985153942015	3.69332133019387
peak_001558	chr2:102177330-102177798	P2	1.755746719053259	1.7027407714170146
peak_001559	chr2:102313462-102313854	P3	-0.19082635957909566	2.0734187194150615
peak_001560	chr2:104939567-104940435	P1	0.2014454571514036	-1.367781877796657
peak_001561	chr2:105108214-105108876	P6	3.3455113140849972	-1.442113274987347
peak_001562	chr2:105329662-105330013	P1	2.924759742429724	-1.664874183292992
peak_001563	chr2:105790159-105790715	P2	2.5472513405589963	2.176583630685203
peak_001564	chr2:105943297-105944195	P3	-1.1120721580476856	0.584441525582664
peak_001565	chr2:106193800-106194622	P1	0.8850638834743406	-4.989066498633035
peak_001566	chr2:106601907-106602517	P4	1.9261487690715695	3.83162174904763
peak_001567	chr2:108448985-108449696	P3	0.3844518629817869	0.5376577206891704
peak_001568	chr2:108533647-108534349	P1	-0.01997745353890401	-4.054214375372537
peak_001569	chr2:109086321-109087074	P2	1.9756849972515012	2.1471160479825664
peak_001570	chr2:109128377-109129402	P1	2.0476816860942746	-3.1805817059236836
peak_001571	chr2:109272498-109272813	P2	2.268678781202307	2.537115437631004
peak_001572	chr2:109332370-109333129	P2	1.4749156204967404	0.9345758982938457
peak_001573	chr2:109609556-109610057	P7	-3.704436901399622	1.872393471841209
peak_001574	chr2:109613402-109615025	P1	0.4650030104427244	-5.249514239187844
peak_001575	chr2:110101166-110101656	P1	2.329437610319128	-1.5089512339788747
peak_001576	chr2:112054165-112054586	P1	0.3518538443355467	-3.25104381358207
peak_001577	chr2:112055014-112055665	P1	-0.41299242098046285	-4.3051103523928
peak_001578	chr2:112055959-112056776	P3	0.20517956893729228	0.883905751351707
peak_001579	chr2:112481884-112482276	P1	1.807272311857214	-3.5551825932222676
peak_001580	chr2:112522964-112523846	P8	-3.5234414370746707	-2.2702866963106465
peak_001581	chr2:112541464-112543056	P1	2.1739729611186887	-2.0148197582918477
peak_001582	chr2:112583899-112584834	P3	-1.1627065571041202	0.4210393258374858
peak_001583	chr2:112811281-112812751	P3	-0.9915596799941157	0.19559262478768114
peak_001584	chr2:112933191-112933646	P4	2.5325475899486447	3.8286210128110576
peak_001585	chr2:113227780-113228316	P2	1.4247652260570431	2.766854865197532
peak_001586	chr2:113873680-113874409	P3	-0.6539166601390932	2.3895898886960674
peak_001587	chr2:116335249-116335478	P4	1.968200799634924	4.645308119897239
peak_001588	chr2:117032157-117032649	P4	2.3571830956249142	4.663696868066184
peak_001589	chr2:117814436-117815141	P3	0.3172228304653074	1.04162512505471
peak_001590	chr2:118013529-118014106	P1	2.1299148766307736	-2.922082083578713
peak_001591	chr2:118087913-118088675	P1	0.27657746951865214	-2.1919859818178486
peak_001592	chr2:118954377-118954622	P2	3.316139098814001	-1.1964503548103642
peak_001593	chr2:118982748-118983177	P4	0.6119769779949095	4.14283714974343
peak_001594	chr2:119193642-119194416	P5	-10.112059715578088	-1.1841222665268254
peak_001595	chr2:119366592-119367182	P1	0.8929767576961424	-1.400282161589272
peak_001596	chr2:119431282-119432119	P1	1.0005923477916623	-3.3917697838503194
peak_001597	chr2:119525280-119526430	P2	0.44700193088339824	1.5716601439756084
peak_001598	chr2:119544164-119544642	P1	2.2483326164989377	-0.3511568478304219
peak_001599	chr2:120223168-120223388	P2	2.328885671308508	-0.20495261466086623
peak_001600	chr2:120252604-120253542	P1	0.7005009619502928	-4.359133379812844
peak_001601	chr2:120383752-120384276	P6	3.552780982664099	-1.680115746613152
peak_001602	chr2:120576641-120576970	P1	3.128340598752966	-2.1372953823763203
peak_001603	chr2:120679368-120679643	P2	1.6367624966411496	2.482693297509544
peak_001604	chr2:120793867-120794628	P2	1.0180811850337887	-0.2665701082903218
peak_001605	chr2:120810350-120810733	P2	1.8111709324626828	2.131999117974632
peak_001606	chr2:120948159-120948511	P2	1.7779365746288205	2.167852503899925
peak_001607	chr2:121529755-121530965	P1	0.8541487423686888	-3.751892464514382
peak_001608	chr2:121649621-121650613	P1	2.4083853928356076	-1.9964574149805379
peak_001609	chr2:121736416-121737191	P1	-0.36329162437630635	-4.954878943319924
peak_001610	chr2:122218338-122218793	P2	2.264666911771765	1.9430421420377422
peak_001611	chr2:122485478-122486566	P8	-3.4179741175861453	-2.1160015038210225
peak_001612	chr2:122499279-122501316	P5	-10.045294884035119	-1.0587742201048207
peak_001613	chr2:122748857-122749487	P2	1.661602374723425	1.7325755187314678
peak_001614	chr2:126808847-126809720	P2	0.6824047533779051	0.13494406426369432
peak_001615	chr2:127025651-127025942	P4	2.1420518128185178	2.9312778540891338
peak_001616	chr2:127218738-127219126	P2	1.2655774323253537	-0.41729392325461623
peak_001617	chr2:127293444-127294458	P1	1.5133815972118283	-2.5605205467897725
peak_001618	chr2:127305870-127306623	P7	-3.3055733473987674	1.9655839034360576
peak_001619	chr2:127619820-127620382	P1	0.5271826950817015	-1.6579641870218587
peak_001620	chr2:127637645-127638290	P1	0.3840275971202757	-1.8096907309252095
peak_001621	chr2:127701386-127702387	P1	1.8511654106883908	-3.439066784735329
peak_001622	chr2:128026972-128028567	P1	0.16070902030753154	-5.272844927664407
peak_001623	chr2:128090837-128091682	P3	-1.099951493927965	0.37864087307869676
peak_001624	chr2:128156123-128156487	P4	2.1082636086254025	4.941424948815696
peak_001625	chr2:128233264-128233876	P2	1.9851504532604123	0.13771389210640672
peak_001626	chr2:128319507-128320300	P1	0.6054888932018186	-1.3945089823561978
peak_001627	chr2:128493407-128493664	P1	-0.06975049097252828	-3.3777746132570576
peak_001628	chr2:129605493-129607203	P3	-0.1972967417926882	0.9224191733640361
peak_001629	chr2:130836685-130837232	P1	1.2343622414379025	-3.2222804001528096
peak_001630	chr2:131092943-131093442	P1	1.9043165413646603	-3.2486114672380757
peak_001631	chr2:131202777-131203281	P2	0.6100007263927366	-0.9542081228452992
peak_001632	chr2:132276492-132277657	P5	-10.042184952089318	-1.0838060549455952
peak_001633	chr2:132415961-132416952	P1	1.2411481110362912	-3.0300876072603535
peak_001634	chr2:132811347-132812217	P1	0.3255231348781492	-0.9774604908186268
peak_001635	chr2:133266560-133267148	P1	0.44315671603964824	-2.363708274717934
peak_001636	chr2:133496999-133499495	P5	-10.410077217409142	-0.9492118827062916
peak_001637	chr2:133500423-133501721	P4	1.1366027561931515	3.7902041503232646
peak_001638	chr2:133510610-133510868	P4	2.5455824105052853	3.803857905511253
peak_001639	chr2:133524966-133527471	P5	-10.801158073732385	-0.9003400675016713
peak_001640	chr2:133561278-133561853	P4	0.2603197066097166	3.497168166283958
peak_001641	chr2:133674436-133675115	P7	-2.8849073680133914	2.6346677371305156
peak_001642	chr2:133818108-133818681	P3	-0.13940543253136617	3.131973368768089
peak_001643	chr2:133841983-133842557	P3	1.4214357105998898	3.8315602370542217
peak_001644	chr2:133880094-133880433	P4	2.1754332749156857	5.558310134057395
peak_001645	chr2:135052119-135052601	P1	1.2672718731670285	-0.9216806462961507
peak_001646	chr2:135732547-135733111	P2	1.4313904015331174	1.1898613997739482
peak_001647	chr2:135876042-135876531	P1	1.4131520954875851	-2.347372429724343
peak_001648	chr2:138501448-138501808	P1	3.0435756413249875	-1.5639832339245152
peak_001649	chr2:138712615-138712955	P4	0.6183853117732908	3.5004306861203838
peak_001650	chr2:140143998-140145344	P5	-9.407104614564904	-0.8064248136240315
peak_001651	chr2:140146392-140146731	P2	1.7488199440746213	2.7230626174253154
peak_001652	chr2:140959925-140960766	P4	1.2853478161601926	4.46996699059426
peak_001653	chr2:141392685-141393402	P8	-3.3070243628711795	-2.0441161564546895
peak_001654	chr2:141473439-141474009	P4	0.7436915604381468	3.95422802651345
peak_001655	chr2:141601284-141601692	P5	-8.273005607912072	-1.1099718085485768
peak_001656	chr2:142112610-142112922	P4	2.192409154584875	5.603668315057151
peak_001657	chr2:142130863-142131668	P3	-0.5922394128532503	1.660139186028831
peak_001658	chr2:142185572-142186469	P7	-2.6271585257740115	2.0100668498319316
peak_001659	chr2:142542218-142543584	P5	-8.467245224306115	-1.1459539107042622
peak_001660	chr2:142556957-142557936	P3	-0.17244398910714132	3.795290095452659
peak_001661	chr2:143263365-143263732	P4	2.4373303620128537	4.176308734063499
peak_001662	chr2:143451623-143452799	P7	-3.7605105670185184	1.958727938775413
peak_001663	chr2:144316718-144318062	P5	-8.636358383485803	-1.313598396535523
peak_001664	chr2:144331780-144333128	P1	0.3448982207088377	-4.991314785833962
peak_001665	chr2:144361542-144362557	P5	-10.219875458070764	-1.055629240627892
peak_001666	chr2:144523917-144524496	P1	-0.09110755045128804	-3.0848283938127827
peak_001667	chr2:144834887-144835536	P2	1.3968139855174924	2.14475331986367
peak_001668	chr2:145046521-145048065	P5	-8.865651729890832	-1.2609380058008504
peak_001669	chr2:145048283-145048823	P7	-2.858804109880457	2.55873618805825
peak_001670	chr2:145543217-145544189	P5	-8.585368755647668	-1.2250967866736722
peak_001671	chr2:145652750-145653685	P7	-2.8424849541874027	2.2752965518277812
peak_001672	chr2:145655516-145656162	P3	-1.5620575578899478	2.512762410287254
peak_001673	chr2:145751264-145751512	P2	1.4545849530010129	3.0513526030820537
peak_001674	chr2:145751760-145752911	P2	0.5476928917674925	3.3019529410642314
peak_001675	chr2:146064071-146064391	P2	2.8223983017711545	2.7061682769101787
peak_001676	chr2:146312310-146313380	P3	-1.6436769397945499	1.0835214682859111
peak_001677	chr2:146313698-146314379	P3	-1.4397350581379031	2.31792865479409
peak_001678	chr2:146415016-146415695	P3	-2.1365499528141116	2.3842824527066875
peak_001679	chr2:146822002-146822465	P4	1.9121066300182248	4.661615950707786
peak_001680	chr2:147064323-147064731	P4	0.6241403786449339	3.4417334624570537
peak_001681	chr2:147205764-147206591	P4	1.8965424267558957	4.565631014947288
peak_001682	chr2:147450519-147453535	P5	-8.963540199586877	-1.0911143741566014
peak_001683	chr2:147456706-147457343	P4	2.257514592817297	4.790215117577903
peak_001684	chr2:147469372-147469709	P2	0.660611507108679	3.3546548911374736
peak_001685	chr2:147844024-147844838	P1	0.3509529797344114	-3.838182824011452
peak_001686	chr2:148020494-148020932	P1	0.159193631818762	-2.8879847696977925
peak_001687	chr2:148615477-148615878	P6	3.711257335355749	-1.4885041437107396
peak_001688	chr2:148644180-148645186	P1	0.602223154714575	-4.831622259970315
peak_001689	chr2:148645996-148646242	P4	0.8829230038432981	4.175196272973411
peak_001690	chr2:148720507-148720794	P4	2.341186162641516	2.9390822478574443
peak_001691	chr2:149733785-149734387	P3	-0.9591811852545832	1.8616944381040264
peak_001692	chr2:149777933-149778326	P2	1.6225451199321652	2.4369371959012676
peak_001693	chr2:149827504-149828165	P3	-0.688107627818117	1.9025116988462139
peak_001694	chr2:150485254-150485674	P6	3.418053027799597	-1.9459793142038655
peak_001695	chr2:150662909-150663305	P2	1.4191230503826047	2.3712254592221904
peak_001696	chr2:151289313-151289856	P6	3.087505695035925	-2.204865949507363
peak_001697	chr2:151329191-151330301	P5	-8.366872433015832	-0.9113566747862172
peak_001698	chr2:151336860-151337371	P3	-0.8781951054946874	1.7046872206967998
peak_001699	chr2:151338267-151338567	P4	1.3810375897197629	4.8602543898862525
peak_001700	chr2:151410001-151410599	P1	1.439596292188635	-0.935150610561974
peak_001701	chr2:151878736-151879516	P7	-3.5232576163501834	2.0651033946317363
peak_001702	chr2:152175246-152176466	P1	-0.05522966701699239	-1.075651156063683
peak_001703	chr2:152200734-152201014	P6	4.081810828855505	-1.3068801297801804
peak_001704	chr2:152432248-152432473	P4	1.6936744419841672	4.0800748893064185
peak_001705	chr2:152536442-152537577	P3	-0.13767570573998433	1.4322703906339336
peak_001706	chr2:156333881-156334372	P2	1.4675275055675412	-0.23873259341300246
peak_001707	chr2:156342582-156342843	P1	2.2574504582195187	-1.8944437078195882
peak_001708	chr2:156399843-156401133	P7	-2.8636736901493167	2.5461412497800517
peak_001709	chr2:156818832-156819582	P3	-1.6242612035961246	1.4000459739011455
peak_001710	chr2:157182385-157183416	P3	-0.5233576925487612	1.652805430535667
peak_001711	chr2:157876054-157876393	P1	0.8525263039379026	-3.8742319515901875
peak_001712	chr2:158042586-158043069	P2	0.5914282767085935	2.0110989638608623
peak_001713	chr2:158043926-158044787	P3	-1.2314823599548435	2.1682315894406963
peak_001714	chr2:158047164-158047804	P6	4.124732848814001	-0.9964420965868306
peak_001715	chr2:158477172-158477588	P3	-1.6709311040134525	1.1994460650724101
peak_001716	chr2:159712807-159713091	P6	3.248863574674597	-1.5023997894483876
peak_001717	chr2:160062303-160063018	P1	0.3102009264736082	-2.165722983236916
peak_001718	chr2:160279908-160280292	P7	-2.93308842498971	2.5815528460782695
peak_001719	chr2:160372740-160373119	P2	2.467557307889929	2.4137652941983867
peak_001720	chr2:160427988-160428704	P3	-1.0376172842474078	3.2856846877378154
peak_001721	chr2:160492769-160493372	P1	1.2478479115276242	-3.946198599691994
peak_001722	chr2:160515096-160515410	P4	1.0826256243495846	3.840647799615257
peak_001723	chr2:161122932-161123477	P4	1.1036690441875363	3.8100796767514873
peak_001724	chr2:161160194-161161106	P1	0.10908078830527324	-2.978989379759438
peak_001725	chr2:161308157-161308793	P1	1.9956704346446896	-0.5375048092562031
peak_001726	chr2:161487796-161489059	P5	-8.246075752565392	-1.1056711695152592
peak_001727	chr2:162748560-162749287	P5	-10.166724327394494	-1.174617352243073
peak_001728	chr2:164994698-164995031	P2	1.4883779255657101	0.5357566901487041
peak_001729	chr2:165406325-165406823	P3	-0.9351848768086527	2.6807681151670146
peak_001730	chr2:165408090-165408734	P3	-0.6051124962062929	2.112982136849754
peak_001731	chr2:165452138-165452780	P5	-9.261143806764611	-1.3863300330001187
peak_001732	chr2:165587335-165587910	P3	-0.8075806008668039	3.063567740563743
peak_001733	chr2:165953266-165954433	P1	1.4762994019298459	-3.517233507986672
peak_001734	chr2:166895264-166895721	P4	1.9457460610179806	4.506163222436301
peak_001735	chr2:167292260-167293260	P1	0.63149904887961406	-3.6550167969423604
peak_001736	chr2:167293889-167294310	P1	0.031254109552374065	-1.7550761274057698
peak_001737	chr2:167331618-167332123	P2	2.5040901867656613	1.4840751715940166
peak_001738	chr2:167406452-167406801	P2	0.9431509939937498	0.928189141396873
peak_001739	chr2:168156521-168157245	P6	3.941671249082556	-0.9414343706327748
peak_001740	chr2:169687998-169688246	P2	1.533858415296545	3.0056882926267314
peak_001741	chr2:169694159-169694806	P1	2.7183140484599972	-2.2800809315401387
peak_001742	chr2:170139185-170140577	P3	-1.0312275322170352	0.7562209197324443
peak_001743	chr2:170154875-170155354	P3	-0.6365800084562395	3.5959788390439678
peak_001744	chr2:170313523-170313981	P2	0.9438965288906004	0.9530762263578105
peak_001745	chr2:170503640-170505341	P3	-0.9153036879391764	0.4359355994504619
peak_001746	chr2:170525461-170525844	P2	1.660487529447546	1.7433847018521953
peak_001747	chr2:171671602-171672574	P5	-8.164467457124719	-1.1054330489593815
peak_001748	chr2:171711354-171712990	P7	-3.35545432884408	2.229729039315574
peak_001749	chr2:171922267-171923036	P1	0.08484780471610087	-2.818390982504494
peak_001750	chr2:172084491-172085888	P1	0.9732493130473997	-3.7298857144075703
peak_001751	chr2:172090237-172090829	P6	3.309397098234167	-1.3130644190120768
peak_001752	chr2:172095179-172096033	P1	0.1706614462642576	-2.8303667477327656
peak_001753	chr2:172096458-172097382	P1	0.653702851942053	-3.9224287441927266
peak_001754	chr2:172101420-172103305	P1	0.8104804722576048	-4.391518252249368
peak_001755	chr2:172105956-172106642	P2	2.2743028370647336	1.6388326712888408
peak_001756	chr2:172438629-172439537	P3	-1.0238598914833164	1.692689520959251
peak_001757	chr2:172962794-172963253	P3	0.953725692441931	3.5812498160642314
peak_001758	chr2:173963535-173964725	P1	0.18189036529349345	-5.1673263481813745
peak_001759	chr2:173964750-173966001	P1	0.6119803158550169	-4.7329346111971216
peak_001760	chr2:174248418-174248931	P1	0.8228942124156858	-2.840459006186135
peak_001761	chr2:174395397-174395713	P3	-0.07493323404503804	3.551828009728782
peak_001762	chr2:174593624-174593985	P3	-1.4913818867893314	1.7927275725644756
peak_001763	chr2:175367009-175367211	P4	2.126056787183752	5.261757952813499
peak_001764	chr2:175372508-175374096	P2	0.5257035462169554	2.8322006293576885
peak_001765	chr2:175401884-175405032	P5	-9.945511940309533	-1.1887875965792012
peak_001766	chr2:175430164-175430756	P2	2.470930692365637	3.0918770858091045
peak_001767	chr2:175430777-175432883	P3	0.049024638345709026	0.929738385323875
peak_001768	chr2:175478270-175478734	P2	1.49612676780509	0.8809283801358867
peak_001769	chr2:175600537-175600896	P4	2.647097465208044	3.3686619826596904
peak_001770	chr2:176002009-176002317	P2	2.016925689390173	0.7451335021299053
peak_001771	chr2:176106113-176107530	P1	0.4933521715907957	-3.9143909386354756
peak_001772	chr2:176128354-176128663	P3	0.44425165336417216	1.8326960631650615
peak_001773	chr2:176129916-176130821	P1	1.4516864983348752	-4.272877829428323
peak_001774	chr2:176136539-176136908	P2	2.481379386594763	0.6604834624570537
peak_001775	chr2:176139417-176140223	P1	0.058783289602270306	-1.8063790670591664
peak_001776	chr2:176140486-176141042	P1	1.5061067311077023	-3.0111245087343526
peak_001777	chr2:176269222-176270019	P1	1.485029813459387	-1.9928856066423726
peak_001778	chr2:176455714-176456302	P2	1.1356667248515988	1.4956947394651103
peak_001779	chr2:176518800-176519539	P4	0.06813704650687236	3.3808485099118877
peak_001780	chr2:176545086-176545552	P4	2.2138594357280637	4.2831340857785865
peak_001781	chr2:176613899-176614269	P4	2.3516370026378537	4.654470069054954
peak_001782	chr2:176637301-176638102	P1	1.2801531521587277	-3.7760287693697285
peak_001783	chr2:176643624-176644096	P4	0.5221130816249754	3.6589776107114482
peak_001784	chr2:176653682-176655053	P3	-2.332875254938135	2.1275328227323222
peak_001785	chr2:176655300-176658108	P5	-10.542283180543908	-1.042818771954186
peak_001786	chr2:176658497-176659332	P4	0.33184861820029277	3.0472651549619365
peak_001787	chr2:176679127-176679429	P4	1.6622029511241818	5.147233111504905
peak_001788	chr2:176689353-176690990	P3	-1.581151965448389	1.3596178122800517
peak_001789	chr2:176704181-176704632	P4	2.0596727101116086	5.204580409173362
peak_001790	chr2:176709048-176709989	P3	-0.12955969888878804	1.0299244948667217
peak_001791	chr2:176816855-176817572	P8	-3.621675375291834	-2.3619381359773945
peak_001792	chr2:176818472-176819770	P2	0.415307757070532	0.09470151150643114
peak_001793	chr2:177072036-177072363	P8	0.10360872428702372	-0.9883205465036702
peak_001794	chr2:177212499-177213440	P1	0.3015297619609739	-4.365808384771951
peak_001795	chr2:177263553-177264475	P1	1.6134802071361447	-3.5054503849703145
peak_001796	chr2:177552545-177553360	P6	3.287804004362097	-1.8621706536966633
peak_001797	chr2:177618403-177619189	P6	3.9315379826335812	-1.170348437781937
peak_001798	chr2:178194313-178194831	P1	1.4217117993144894	-3.5193437508303
peak_001799	chr2:178197943-178198423	P7	-2.983433368989954	2.203279597405784
peak_001800	chr2:178450453-178451177	P1	0.3115059105663206	-3.5698524883943867
peak_001801	chr2:180006807-180007422	P3	0.06452858131217021	0.91823325837075
peak_001802	chr2:180067149-180067599	P2	1.4966698853282834	2.315311295632713
peak_001803	chr2:180441634-180442135	P3	0.31956362407492656	1.8045490809720683
peak_001804	chr2:181777697-181778167	P4	2.1451317040233517	5.520424945000999
peak_001805	chr2:181778684-181781701	P3	-1.1377095611782169	0.22769664013802293
peak_001806	chr2:181791322-181791816	P7	-3.218829277345667	2.3440953322690654
peak_001807	chr2:181891460-181892746	P1	0.5684064595012571	-4.788632529135354
peak_001808	chr2:182358691-182359867	P5	-9.037874344179162	-1.3549652698445391
peak_001809	chr2:182395771-182396254	P6	4.219687339475622	-1.1090128145176243
peak_001810	chr2:182577430-182578329	P5	-8.947389725038537	-1.3106070573437285
peak_001811	chr2:182715924-182716643	P1	0.45000302474783915	-2.430725114699013
peak_001812	chr2:182911957-182913539	P5	-8.257596615144738	-1.0891751817423176
peak_001813	chr2:182914786-182916042	P3	-0.600493970701227	1.0863751002591777
peak_001814	chr2:182929913-182930925	P3	-0.013762179204950153	3.2616602011960674
peak_001815	chr2:182952684-182953377	P3	-1.2252710791320895	2.7616602011960674
peak_001816	chr2:183008834-183010767	P5	-9.856817367860803	-1.198172318096764
peak_001817	chr2:183124294-183124794	P3	-0.36138910371972066	2.671714408044212
peak_001818	chr2:184649526-184649945	P3	-2.727842810937891	1.7262064048093486
peak_001819	chr2:186486208-186486529	P2	1.100996848752966	0.6028986998838115
peak_001820	chr2:186589664-186590285	P1	0.9749280182628538	-3.697238104696877
peak_001821	chr2:188292346-188293049	P1	1.6160038677959347	-0.9824948183256459
peak_001822	chr2:189002369-189002624	P4	2.37488972823905	4.80520401680886
peak_001823	chr2:189425650-189426805	P3	-0.9763002352805231	1.1789187022489238
peak_001824	chr2:189674407-189674714	P2	2.383650895765295	0.6643553801816631
peak_001825	chr2:189783522-189784561	P1	2.2708536354808713	-2.187083678599007
peak_001826	chr2:190319326-190320169	P1	0.6705192295818235	-2.0783661178308797
peak_001827	chr2:190648660-190648956	P1	1.413973209074011	-2.9545321634966206
peak_001828	chr2:190749037-190749373	P2	1.5107899872569943	2.9749642440122295
peak_001829	chr2:190881417-190882291	P1	1.535243388822546	-1.5402153155762028
peak_001830	chr2:191013968-191014358	P1	1.194059011152258	-0.5432462862688374
peak_001831	chr2:191321447-191322466	P2	2.617058870008459	2.4787303038877178
peak_001832	chr2:191715093-191715735	P3	1.2993768421916867	4.291671378259055
peak_001833	chr2:191938599-191939341	P4	0.3187022177486326	3.5114565917295146
peak_001834	chr2:192194892-192195439	P1	1.570014354398718	-0.6152610353189778
peak_001835	chr2:193278910-193279858	P4	0.07077568452643412	3.327784163598411
peak_001836	chr2:193628144-193628490	P4	2.3516203133373166	3.851732833032005
peak_001837	chr2:195787667-195787982	P4	1.317565795591345	3.626236540917747
peak_001838	chr2:195863582-195863903	P3	-1.8016895683498477	1.163751942757957
peak_001839	chr2:195967497-195967763	P3	-1.05597566384984	3.2104941436093974
peak_001840	chr2:196068421-196069172	P3	-0.45520288068963033	1.018338067178123
peak_001841	chr2:196233074-196233395	P2	2.2109745709209347	2.993959529046409
peak_001842	chr2:196233602-196233933	P4	0.6454486815242674	4.1312881537717505
peak_001843	chr2:196291628-196291943	P4	1.9303370682506467	5.454572302941672
peak_001844	chr2:196331848-196332247	P3	-2.3979734214038944	2.5492108889859844
peak_001845	chr2:196639433-196639958	P6	3.3518084255962277	-1.5884351900774312
peak_001846	chr2:197071485-197072741	P5	-9.89365399200631	-1.2633168346244168
peak_001847	chr2:197434802-197435392	P2	1.336780187299719	0.6465155907910991
peak_001848	chr2:197453006-197453928	P1	0.8288536040096189	-2.9765675238329243
peak_001849	chr2:197705353-197705899	P2	1.9169174401073361	1.8138311930936504
peak_001850	chr2:199458284-199459009	P1	0.8458036152629759	-2.9971995524126362
peak_001851	chr2:199602214-199603767	P5	-9.46922886688424	-1.1163409075695347
peak_001852	chr2:199693825-199694141	P4	2.186689731290808	5.39933882439553
peak_001853	chr2:199695948-199696391	P6	3.8542870251445676	-1.3453988924618137
peak_001854	chr2:200811183-200812636	P1	0.5029379097728636	-4.826890366430886
peak_001855	chr2:200864231-200865024	P1	2.832338687589636	-1.765688645001061
peak_001856	chr2:200887989-200890300	P7	-4.318005445787439	1.7362764903348613
peak_001857	chr2:200963284-200964014	P1	2.0577660767345334	-1.944159822817452
peak_001858	chr2:201071246-201072380	P1	0.8734532562999632	-1.3680207042950463
peak_001859	chr2:201118174-201119649	P1	1.5025407044200803	-2.906051533575661
peak_001860	chr2:201151194-201151751	P7	-2.635819319078455	2.066901070718162
peak_001861	chr2:201257738-201258418	P3	-0.9655459703893755	0.9466308184903789
peak_001862	chr2:201451632-201452147	P1	1.1533747879772092	-2.912549751158364
peak_001863	chr2:201698477-201698990	P3	-0.956110115537176	3.154911143426292
peak_001864	chr2:201780877-201781268	P1	1.5346695153026486	-0.5877313784319234
peak_001865	chr2:201882397-201882866	P8	0.5215449301509764	1.721571070794456
peak_001866	chr2:201964455-201964931	P8	-3.3303824694843387	-2.0668443015772175
peak_001867	chr2:202033371-202034224	P1	0.3622382847576048	-4.6848153046327905
peak_001868	chr2:202237825-202239023	P1	0.3141635624675657	-2.782208340521462
peak_001869	chr2:202742853-202743159	P4	2.1251817909984494	3.5412555762571025
peak_001870	chr2:202871318-202871686	P1	1.9387217728404904	-2.6644177607256245
peak_001871	chr2:203238858-203239649	P1	1.1979867188243771	-3.7861789635378194
peak_001872	chr2:203327775-203328485	P1	0.831560370138159	-4.111894028540261
peak_001873	chr2:203534866-203535712	P1	0.8500846592693235	-4.632303612585671
peak_001874	chr2:203535950-203536414	P2	1.4632116524486447	2.263281209115379
peak_001875	chr2:203548703-203549547	P5	-9.40621674377633	-1.3153500224459242
peak_001876	chr2:204176970-204177568	P5	-9.709697845766076	-1.3492432462978434
peak_001877	chr2:206159418-206160175	P3	-0.021265748331079304	0.6198984214109111
peak_001878	chr2:207344831-207345277	P4	1.0016275612621213	3.8248272963803935
peak_001879	chr2:207624737-207625918	P1	1.0859948365001584	-3.7483049801546406
peak_001880	chr2:208025332-208025874	P2	2.227865096738806	1.9229618140500713
peak_001881	chr2:208266267-208266571	P2	0.9554237095622923	0.6967018672269512
peak_001882	chr2:208560821-208561569	P2	0.9162603585033323	2.3757616111081767
peak_001883	chr2:209663048-209663331	P4	1.9364939896373654	4.193020922784202
peak_001884	chr2:209831028-209831716	P7	-3.315681103059778	2.142950160149925
peak_001885	chr2:209943157-209944029	P3	-1.2183253796787357	1.358155829553001
peak_001886	chr2:209960671-209961163	P8	0.3968490330486204	1.8042462893766094
peak_001887	chr2:210002024-210003247	P1	0.010930296590795696	-3.342027323599465
peak_001888	chr2:210170701-210171924	P1	-0.18089407999230367	-4.932260649557717
peak_001889	chr2:210986505-210986982	P2	1.0958726374416257	2.3096242972654033
peak_001890	chr2:211258339-211260037	P5	-9.81929219085885	-1.1929413250643086
peak_001891	chr2:211737192-211737899	P3	-1.5744825037212467	1.3932028838437724
peak_001892	chr2:212051927-212053252	P2	0.7997871605663206	2.271349532250755
peak_001893	chr2:212530462-212531467	P3	-1.438108387777338	1.9883349963468242
peak_001894	chr2:212536377-212537022	P6	3.6365274159221554	-1.4160802013236355
peak_001895	chr2:212721108-212721582	P1	2.952998038938513	-2.1040085724550557
peak_001896	chr2:212843074-212843640	P4	1.6102644173412228	3.5460210868161846
peak_001897	chr2:212843643-212844671	P3	-0.925798247942457	2.09904061043679
peak_001898	chr2:212863295-212863564	P4	2.1448863713054562	5.4698477813047095
peak_001899	chr2:212901086-212903809	P5	-9.648296478578576	-1.048560457583077
peak_001900	chr2:212958897-212959385	P2	1.644003268888464	2.483294589166038
peak_001901	chr2:213151435-213152343	P1	1.351158734968176	-4.458621638174661
peak_001902	chr2:213159705-213160115	P4	0.5806353060512449	3.396278960351341
peak_001903	chr2:213189283-213189540	P4	2.207432386091223	4.886581999902122
peak_001904	chr2:214126093-214126700	P2	0.4315942494182493	2.7516103812497783
peak_001905	chr2:214490683-214491060	P3	0.6031419007091429	1.3288606234830547
peak_001906	chr2:214809331-214809820	P1	-0.20736176092339498	-3.8149272373873067
peak_001907	chr2:215178012-215178891	P7	-4.169146183321009	1.815131051186912
peak_001908	chr2:215311668-215312581	P1	1.7420440880565549	-2.5685771874147725
peak_001909	chr2:215436259-215437122	P1	0.2861953942088987	-1.7024716607290578
peak_001910	chr2:215536409-215539265	P5	-9.1108571322651	-0.963289814348824
peak_001911	chr2:215771794-215772515	P6	4.076668140104284	-1.323553880955584
peak_001912	chr2:216013084-216013735	P1	1.3907326428203488	-2.4830708674150777
peak_001913	chr2:216073853-216074902	P5	-9.21258652527047	-1.1376556328493428
peak_001914	chr2:216109021-216110108	P1	0.7358026472835447	-1.4216567820864987
peak_001915	chr2:216412207-216412958	P1	-0.007481101343164265	-3.4683553150850606
peak_001916	chr2:216491936-216493384	P1	2.43238484542655	-2.1264164618212056
peak_001917	chr2:216545459-216545964	P2	1.3865948883800412	2.860785586480491
peak_001918	chr2:216546492-216546746	P2	1.4414011208324338	1.8960033484738994
peak_001919	chr2:216555021-216555558	P3	-0.9983692126364802	1.137480837945335
peak_001920	chr2:216596046-216597359	P3	-0.9010502560080383	1.2328589984220195
peak_001921	chr2:216730874-216731312	P2	1.0492153136043454	1.6351281234067607
peak_001922	chr2:216773321-216773634	P2	1.488725063016882	2.171895606164329
peak_001923	chr2:217316520-217317055	P3	-1.7646468909473514	1.9683843680661846
peak_001924	chr2:217317068-217317601	P3	-0.7874772580356691	2.003804309014671
peak_001925	chr2:217796283-217796586	P2	2.4972852436809445	2.043313605431907
peak_001926	chr2:218010020-218011061	P1	0.673224565198889	-4.196761505957253
peak_001927	chr2:218011320-218011796	P1	1.6411992279796506	-1.9009834102350545
peak_001928	chr2:218014532-218016089	P5	-9.597464683839807	-1.230485001857884
peak_001929	chr2:218216790-218218317	P1	0.3622784582881834	-4.1582580975252466
peak_001930	chr2:218269805-218270719	P1	0.1377618281154539	-3.2772319487291646
peak_001931	chr2:218405988-218406775	P1	-0.20103431064797384	-4.814838545675881
peak_001932	chr2:218671306-218672550	P3	-0.4386556180210207	-0.38071610247672316
peak_001933	chr2:218710846-218711322	P2	1.4212821690349484	0.11937664235054735
peak_001934	chr2:218896893-218897330	P1	0.46983170192526835	-1.426638903375275
peak_001935	chr2:218908753-218909452	P1	1.0944356886653805	-0.9895052782255482
peak_001936	chr2:218931686-218932046	P1	0.6115123001842405	-1.470211850758202
peak_001937	chr2:218962832-218963258	P6	3.6536449162273312	-1.3907023466187787
peak_001938	chr2:219001393-219001824	P2	1.8070222107677365	0.8154491015714336
peak_001939	chr2:219160335-219160862	P1	0.7592742411403562	-2.5711517504412007
peak_001940	chr2:219206693-219207106	P1	0.07450234573172587	-3.7275880745607686
peak_001941	chr2:219245215-219245675	P3	0.38869464080618876	0.7959171363156963
peak_001942	chr2:219253988-219254367	P6	2.923912879636755	-1.5033866337496113
peak_001943	chr2:219302206-219302736	P2	3.1732023922710324	-1.3283376957285475
peak_001944	chr2:219387834-219388723	P1	-0.25828165132714254	-5.2318664959627466
peak_001945	chr2:219543168-219544258	P1	0.9414635865001585	-4.19508518492759
peak_001946	chr2:219552403-219552736	P1	0.08321469705389994	-3.4290882519441914
peak_001947	chr2:219597069-219598887	P1	0.29063224475668925	-2.7990204266268086
peak_001948	chr2:219620932-219621547	P2	2.5715323654918576	2.623276335839622
peak_001949	chr2:219727833-219728339	P2	1.1034743754176999	1.7428873606961894
peak_001950	chr2:219736508-219736890	P6	4.337369319608679	-1.2849315277296376
peak_001951	chr2:219759379-219759735	P3	-1.8173657687397098	1.2130080291074443
peak_001952	chr2:219776637-219776892	P3	-0.2335542472095583	3.695239169244163
peak_001953	chr2:219871546-219871810	P2	1.061469432523718	0.5830613204282451
peak_001954	chr2:220037239-220037644	P2	1.6777526108531857	1.298599822167747
peak_001955	chr2:220138670-220138933	P4	0.43929421584891337	3.782357318047874
peak_001956	chr2:220269262-220270204	P8	0.5718115536479856	1.74623618805825
peak_001957	chr2:220270395-220270929	P7	-3.113459947893152	2.435743672494285
peak_001958	chr2:220336477-220338767	P5	-8.961098793336877	-0.6885338000017476
peak_001959	chr2:220663273-220663547	P4	1.9720638958721066	4.700249774102561
peak_001960	chr2:221235778-221236686	P3	-1.679706219026575	2.20397864067971
peak_001961	chr2:221572496-221573904	P1	1.8992689816265012	-2.592305081244118
peak_001962	chr2:222121232-222122722	P5	-9.676652077028283	-1.1373314729887318
peak_001963	chr2:222193505-222194040	P2	1.3705648152141476	1.9747289248746562
peak_001964	chr2:222205046-222205594	P4	2.1694415776042844	3.7627264090818096
peak_001965	chr2:222290745-222291564	P1	0.8053140608577635	-2.582516925688393
peak_001966	chr2:222318182-222318732	P1	2.2171508042125607	-0.7828771046358418
peak_001967	chr2:222448588-222449164	P6	4.228045818021765	-1.1405464283186268
peak_001968	chr2:222860697-222861254	P1	1.0220110384731198	-3.7518428734499287
peak_001969	chr2:223041410-223042035	P5	-8.74944413025094	-1.059187041874535
peak_001970	chr2:223042285-223044882	P3	-0.907339743712673	0.18322287285744432
peak_001971	chr2:223051633-223052107	P2	1.2465943066387082	0.26471100533425096
peak_001972	chr2:223057800-223058074	P2	1.3534554211406613	2.69085608208596
peak_001973	chr2:223114473-223114998	P7	-4.079894426652918	1.811761958245628
peak_001974	chr2:223117380-223118690	P7	-3.77950799781991	1.8371494838040996
peak_001975	chr2:223123778-223124838	P1	0.2880078522472288	-1.269325355346806
peak_001976	chr2:223197278-223197850	P4	2.34327876251029	4.9520817824643775
peak_001977	chr2:223199332-223200583	P5	-8.262872818300256	-1.0995066187340092
peak_001978	chr2:223460937-223461152	P6	4.3239783016948605	-1.2946533880192113
peak_001979	chr2:223549139-223549485	P6	3.9438117710857297	-1.4383953235107731
peak_001980	chr2:223613085-223613983	P2	0.5181503264217283	0.7837341853421855
peak_001981	chr2:223626837-223627082	P4	1.4212869374065304	4.744117362145774
peak_001982	chr2:223725688-223725986	P2	0.7149227825908567	3.089161975030296
peak_001983	chr2:223746331-223747965	P5	-9.669531944581994	-0.9050581923681569
peak_001984	chr2:224038710-224040176	P1	1.2626541821269894	-4.41269673621238
peak_001985	chr2:224099845-224100994	P3	-0.48766145426941854	2.511298281792991
peak_001986	chr2:224101181-224102973	P3	-0.31762379724694234	1.1107741423886943
peak_001987	chr2:224133008-224134688	P2	2.3016692368297482	2.6170843669217754
peak_001988	chr2:224136044-224138120	P5	-8.989039543458947	-1.2362548655825925
peak_001989	chr2:224142426-224143030	P7	-2.683533433267603	2.587086779717796
peak_001990	chr2:224210674-224211325	P1	0.25843429248618144	0.13933287346779588
peak_001991	chr2:224219717-224220751	P6	3.6771200863628293	-1.7068213394838643
peak_001992	chr2:224284589-224284942	P4	0.8305516211299803	4.00851736748635
peak_001993	chr2:224584839-224585993	P1	0.23818456809805888	-4.917096035833962
peak_001994	chr2:224948709-224949316	P2	2.0603316990642453	3.044954402093284
peak_001995	chr2:225669824-225670459	P3	-0.8431168155760859	3.4123631545346904
peak_001996	chr2:225793406-225795309	P5	-8.90560353119088	-1.298344115074284
peak_001997	chr2:225878526-225879126	P5	-9.494776848146447	-1.2871756649571728
peak_001998	chr2:226649549-226651019	P2	1.7288826672344113	0.33461497509896043
peak_001999	chr2:226772577-226773046	P7	-4.0062407286853885	1.8339031764310527
[truncated: 10,371 more rows]
