# Supplementary material for: Modelling EWS::FLI1 protein fluctuations reveal determinants of tumor plasticity in Ewing sarcoma
Source: EMBO Mol Med. 2026 Jan 3;18(2):646–76. doi: 10.1038/s44321-025-00364-7 (PMC12905378; doi:10.1038/s44321-025-00364-7)
Supplement: Supplementary file 15 — Source data Fig. 4 [file 44321_2025_364_MOESM15_ESM.zip › Fig_4_B.csv]

peak_name	locus	cluster	width	genomic_annotation	EF_matches	peak_signal_rescaled
peak_000001	chr1:844593-844959	P6	367	Intron	0	0.01716263056199365
peak_000002	chr1:940335-940905	P1	571	Intron	0	0.05306714234949373
peak_000003	chr1:941674-942788	P1	1115	Exon	0	0.029892234692494673
peak_000004	chr1:958802-959599	P1	798	Promoter	0	0.04062445036315891
peak_000005	chr1:960730-961051	P1	322	Promoter	0	0.09313218148602904
peak_000006	chr1:976176-976748	P1	573	Exon	0	0.04680050445792516
peak_000007	chr1:1019525-1020283	P1	759	Promoter	8	0.039880197032661574
peak_000008	chr1:1075001-1075605	P1	605	Promoter	0	0.02604274449837299
peak_000009	chr1:1080053-1080347	P1	295	Distal Intergenic	0	0.09002483479555717
peak_000010	chr1:1115830-1116298	P1	469	Promoter	0	0.04925660286301824
peak_000011	chr1:1273578-1274202	P1	625	Promoter	0	0.03619785552199022
peak_000012	chr1:1304792-1305993	P1	1202	Intron	1	0.05828856268832295
peak_000013	chr1:1307538-1308805	P1	1268	Promoter	1	0.1392474545880496
peak_000014	chr1:1324233-1325164	P1	932	Promoter	0	0.16462683404644535
peak_000015	chr1:1349213-1349957	P1	745	Promoter	0	0.06805746630967875
peak_000016	chr1:1353402-1354092	P1	691	3' UTR	1	0.05162709581056511
peak_000017	chr1:1361295-1361891	P6	597	Promoter	1	0.08403178316315027
peak_000018	chr1:1374167-1376491	P1	2325	Promoter	1	0.21531814921617257
peak_000019	chr1:1398944-1400215	P1	1272	Promoter	0	0.0848300356019098
peak_000020	chr1:1406389-1407882	P1	1494	Promoter	1	0.1259676472996595
peak_000021	chr1:1471451-1471909	P1	459	Promoter	0	0.07657855937933712
peak_000022	chr1:1511432-1512221	P1	790	Promoter	0	0.062042954642122956
peak_000023	chr1:1513573-1513906	P2	334	Intron	5	0.05314919810542451
peak_000024	chr1:1528413-1528901	P2	489	Intron	0	0.019836236532548776
peak_000025	chr1:1573968-1575393	P1	1426	Promoter	1	0.055070689331111713
peak_000026	chr1:1615182-1616239	P1	1058	Promoter	0	0.05218911517848082
peak_000027	chr1:1658759-1659308	P3	550	Promoter	0	0.1550078624255007
peak_000028	chr1:1724040-1724838	P3	799	Promoter	0	0.10463711618941765
peak_000029	chr1:1891542-1891903	P2	362	Promoter	1	0.09043537237806683
peak_000030	chr1:1908956-1909341	P1	386	Distal Intergenic	0	0.08834567029710914
peak_000031	chr1:1918836-1919633	P1	798	Promoter	0	0.03954685453614075
peak_000032	chr1:1954828-1955525	P3	698	Intron	0	0.04794481498972266
peak_000033	chr1:2133133-2133555	P1	423	Intron	0	0.04072358420354253
peak_000034	chr1:2189556-2190012	P6	457	3' UTR	0	0.03206855229964088
peak_000035	chr1:2194330-2195591	P1	1262	Promoter	0	0.1991220752425395
peak_000036	chr1:2199226-2199733	P6	508	Distal Intergenic	0	0.03782858672776186
peak_000037	chr1:2204234-2206185	P1	1952	Distal Intergenic	1	0.06674888042450738
peak_000038	chr1:2212202-2213607	P1	1406	Promoter	2	0.10459983357781316
peak_000039	chr1:2227309-2228463	P1	1155	Promoter	0	0.06984326018704134
peak_000040	chr1:2228767-2229704	P1	938	Promoter	1	0.0667313930841639
peak_000041	chr1:2234407-2234690	P4	284	Intron	0	0.022817802210854603
peak_000042	chr1:2243461-2243908	P2	448	Intron	0	0.019504225466672014
peak_000043	chr1:2246047-2246642	P2	596	Intron	0	0.06012794150235148
peak_000044	chr1:2253174-2254069	P6	896	Intron	0	0.04161601020477063
peak_000045	chr1:2254525-2257628	P3	3104	Intron	1	0.650148153795229
peak_000046	chr1:2278711-2279906	P1	1196	Intron	4	0.12411049837207842
peak_000047	chr1:2290524-2291724	P1	1201	Intron	1	0.043437564937344644
peak_000048	chr1:2300585-2301440	P1	856	Intron	1	0.06913076751119712
peak_000049	chr1:2313432-2315244	P1	1813	Promoter	0	0.06204915477336781
peak_000050	chr1:2324574-2325059	P2	486	Intron	0	0.02169632648615514
peak_000051	chr1:2384863-2385414	P2	552	Exon	0	0.07296626814985732
peak_000052	chr1:2391090-2392411	P1	1322	Promoter	1	0.1104308790284206
peak_000053	chr1:2526248-2526623	P1	376	Promoter	2	0.05514363656341468
peak_000054	chr1:2546263-2546953	P1	691	Exon	1	0.03097173354886462
peak_000055	chr1:2586257-2586932	P1	676	Promoter	1	0.0314875573403129
peak_000056	chr1:2642920-2643539	P1	620	Intron	0	0.028021107300375582
peak_000057	chr1:2789535-2789986	P6	452	Promoter	0	0.11489903640003911
peak_000058	chr1:2808700-2808986	P2	287	Distal Intergenic	0	0.06379173378422767
peak_000059	chr1:2956776-2957111	P2	336	Distal Intergenic	0	0.04425380928937972
peak_000060	chr1:3316513-3317031	P3	519	Intron	1	0.05027341387224571
peak_000061	chr1:3365097-3365579	P1	483	Intron	1	0.12584365886301713
peak_000062	chr1:3531040-3531411	P1	372	Promoter	0	0.021104178197191452
peak_000063	chr1:3611119-3611809	P1	691	Promoter	0	0.03822219585840836
peak_000064	chr1:3624023-3625538	P1	1516	Promoter	0	0.22296018609230642
peak_000065	chr1:3649644-3650384	P1	741	Promoter	0	0.07887400367742531
peak_000066	chr1:3795776-3797045	P1	1270	Promoter	0	0.09487867558240098
peak_000067	chr1:4051088-4051487	P2	400	Distal Intergenic	0	0.08682220955047065
peak_000068	chr1:4629387-4629724	P3	338	Distal Intergenic	3	0.08881899185674863
peak_000069	chr1:5349320-5350169	P3	850	Distal Intergenic	1	0.025064882621744142
peak_000070	chr1:5780857-5781700	P1	844	Distal Intergenic	0	0.06719227451307314
peak_000071	chr1:6393532-6394029	P1	498	Promoter	0	0.05744077168919502
peak_000072	chr1:6784637-6785321	P1	685	Promoter	0	0.05741868511984427
peak_000073	chr1:7298164-7298623	P2	460	Intron	0	0.04205132914441352
peak_000074	chr1:7471334-7472270	P6	937	Intron	2	0.05120623005164646
peak_000075	chr1:7477818-7478513	P2	696	Intron	0	0.03580811240686605
peak_000076	chr1:7770937-7771537	P1	601	Promoter	0	0.03766028315141409
peak_000077	chr1:7783946-7784198	P1	253	Promoter	0	0.0704242831934385
peak_000078	chr1:7856827-7857426	P5	600	Distal Intergenic	17	0.05260224723380484
peak_000079	chr1:7953906-7954679	P1	774	Distal Intergenic	0	0.07459541055697066
peak_000080	chr1:7961168-7962147	P1	980	Promoter	0	0.0435195304217687
peak_000081	chr1:8047671-8048477	P3	807	Intron	2	0.10131808888417881
peak_000082	chr1:8387030-8387304	P4	275	Intron	0	0.13966326478692243
peak_000083	chr1:8396506-8397043	P2	538	Intron	0	0.0571771527668495
peak_000084	chr1:8423387-8423822	P1	436	Promoter	0	0.035105063909285916
peak_000085	chr1:8443589-8443893	P2	305	Intron	0	0.10900104960638636
peak_000086	chr1:8525655-8526081	P4	427	Promoter	0	0.03959225166524902
peak_000087	chr1:8544754-8545592	P2	839	Intron	0	0.05960394033676453
peak_000088	chr1:8596123-8596653	P7	531	Intron	0	0.020484651023038286
peak_000089	chr1:8597963-8600507	P2	2545	Intron	0	0.07607364634048985
peak_000090	chr1:8603257-8605641	P5	2385	Intron	31	0.11067380482621514
peak_000091	chr1:8606635-8607380	P7	746	Intron	0	0.033856022078088834
peak_000092	chr1:8660337-8662915	P3	2579	Intron	0	0.0524666792889605
peak_000093	chr1:8666082-8666708	P2	627	Intron	0	0.029121562202469736
peak_000094	chr1:8671048-8671722	P4	675	Intron	2	0.0332941337574133
peak_000095	chr1:8686960-8687707	P3	748	Intron	0	0.042869702713268815
peak_000096	chr1:8701116-8702003	P8	888	Intron	1	0.03406643537616001
peak_000097	chr1:8712517-8713174	P7	658	Intron	0	0.027775234204032304
peak_000098	chr1:8878695-8879255	P1	561	Promoter	0	0.06076202332447708
peak_000099	chr1:9234655-9235087	P1	433	Promoter	0	0.05017187602032617
peak_000100	chr1:9593535-9594111	P1	577	Intron	0	0.052728881427071675
peak_000101	chr1:9719694-9720239	P2	546	Exon	0	0.06780908147479903
peak_000102	chr1:9910182-9910538	P1	357	Promoter	1	0.013684901475051067
peak_000103	chr1:9910696-9911304	P2	609	Promoter	0	0.02504101673587184
peak_000104	chr1:9942590-9943832	P1	1243	Promoter	2	0.072874282143728
peak_000105	chr1:10472033-10472705	P2	673	Promoter	2	0.06193257717241946
peak_000106	chr1:10679833-10680094	P6	262	Intron	3	0.0307551378654064
peak_000107	chr1:10988130-10988486	P2	357	Distal Intergenic	1	0.04521610751669414
peak_000108	chr1:11012437-11012654	P2	218	Promoter	0	0.02380677786380534
peak_000109	chr1:11060103-11060439	P2	337	Promoter	0	0.058040410971096884
peak_000110	chr1:11161146-11161556	P2	411	Intron	0	0.1521524098431376
peak_000111	chr1:11262302-11263049	P1	748	Promoter	1	0.12153491619473986
peak_000112	chr1:11272810-11273499	P1	690	Promoter	3	0.07201378109606422
peak_000113	chr1:11730314-11730873	P8	560	Distal Intergenic	0	0.0889048793259096
peak_000114	chr1:11805471-11806540	P1	1070	Promoter	2	0.10154487189340497
peak_000115	chr1:11979756-11980649	P1	894	Promoter	0	0.07175603769160276
peak_000116	chr1:11985643-11986811	P7	1169	Intron	1	0.10381232526831015
peak_000117	chr1:12019274-12019710	P2	437	Promoter	0	0.02282169001060625
peak_000118	chr1:12109835-12110336	P2	502	Exon	0	0.05584862014110326
peak_000119	chr1:12435434-12436194	P3	761	Intron	0	0.0930353811873426
peak_000120	chr1:12541265-12541675	P2	411	Distal Intergenic	0	0.1082646704988323
peak_000121	chr1:13838274-13838591	P7	318	Distal Intergenic	1	0.057723657902482836
peak_000122	chr1:13949304-13949687	P4	384	Intron	0	0.10376828218495678
peak_000123	chr1:13965993-13966557	P2	565	Intron	6	0.1053207651699587
peak_000124	chr1:14114401-14114662	P4	262	Intron	3	0.027429070989485427
peak_000125	chr1:14115422-14116255	P3	834	Intron	0	0.057796885188215116
peak_000126	chr1:14865072-14865394	P4	323	Intron	0	0.016920939098560666
peak_000127	chr1:14991383-14991813	P6	431	Intron	0	0.08508184741726421
peak_000128	chr1:15153230-15153661	P2	432	Promoter	0	0.042073720020913
peak_000129	chr1:15247244-15248017	P1	774	Promoter	0	0.076240009699178
peak_000130	chr1:15337901-15338302	P1	402	Intron	1	0.10497242657020267
peak_000131	chr1:15409279-15410176	P1	898	Promoter	0	0.07823337570666261
peak_000132	chr1:15524609-15525378	P1	770	Promoter	0	0.014615868754905127
peak_000133	chr1:15526494-15526967	P2	474	Promoter	0	0.025126103364273563
peak_000134	chr1:15617274-15617768	P1	495	Promoter	3	0.045594225263979944
peak_000135	chr1:15800037-15800647	P1	611	Distal Intergenic	2	0.1606266037715419
peak_000136	chr1:16089899-16090208	P5	310	Distal Intergenic	10	0.05960601893359287
peak_000137	chr1:16146203-16146859	P1	657	Intron	0	0.03183828165634
peak_000138	chr1:16206687-16207165	P1	479	Exon	0	0.06128189695489995
peak_000139	chr1:16366795-16367734	P1	940	Promoter	2	0.0686971053990445
peak_000140	chr1:16513424-16514151	P6	728	Promoter	0	0.05652172679435179
peak_000141	chr1:16612992-16613820	P1	829	Promoter	1	0.019756891064787566
peak_000142	chr1:16644337-16644944	P1	608	Promoter	0	0.05595258035993465
peak_000143	chr1:17053575-17054229	P1	655	Promoter	1	0.0429771261142619
peak_000144	chr1:17059915-17060824	P6	910	Distal Intergenic	1	0.01833052537256368
peak_000145	chr1:17128378-17128955	P7	578	Distal Intergenic	0	0.06357123470239806
peak_000146	chr1:17206999-17207448	P3	450	Intron	0	0.11630332230422243
peak_000147	chr1:17207486-17208880	P1	1395	Intron	0	0.08600787759845635
peak_000148	chr1:17234446-17236056	P5	1611	Intron	59	0.10794421647566313
peak_000149	chr1:17509521-17509957	P2	437	Distal Intergenic	1	0.11202186384999846
peak_000150	chr1:17633610-17633980	P2	371	Intron	1	0.09582326829125785
peak_000151	chr1:17765122-17765871	P2	750	Intron	0	0.08719292411189693
peak_000152	chr1:17978493-17979051	P7	559	Distal Intergenic	0	0.032198617995136666
peak_000153	chr1:18110381-18110814	P6	434	Promoter	0	0.06737694293563422
peak_000154	chr1:18328535-18329020	P3	486	Intron	0	0.07032785466995604
peak_000155	chr1:18354604-18355183	P2	580	Intron	1	0.025929178296675043
peak_000156	chr1:18358654-18359333	P7	680	Intron	2	0.047544908480817244
peak_000157	chr1:18359448-18360242	P5	795	Intron	15	0.16759367057248373
peak_000158	chr1:18539999-18540580	P5	582	Distal Intergenic	28	0.09381087590420055
peak_000159	chr1:18611315-18611821	P5	507	Distal Intergenic	9	0.10485913818077722
peak_000160	chr1:18902554-18902832	P2	279	Promoter	0	0.059912531345883834
peak_000161	chr1:18926205-18927235	P1	1031	Intron	3	0.06632326360056268
peak_000162	chr1:18949578-18950309	P1	732	Intron	0	0.06407745363761026
peak_000163	chr1:18955493-18956109	P1	617	Promoter	0	0.04845280120304458
peak_000164	chr1:18956315-18956656	P2	342	Promoter	0	0.050904580440629316
peak_000165	chr1:18985132-18985710	P2	579	Distal Intergenic	0	0.016626163788264793
peak_000166	chr1:19034359-19034954	P6	596	Distal Intergenic	0	0.12612406014240812
peak_000167	chr1:19048249-19049314	P5	1066	Distal Intergenic	20	0.04582854908341627
peak_000168	chr1:19053438-19054008	P6	571	Distal Intergenic	0	0.02418716554149517
peak_000169	chr1:19054886-19056132	P2	1247	Distal Intergenic	1	0.04967453206916931
peak_000170	chr1:19516832-19517660	P2	829	Intron	0	0.11895417573715716
peak_000171	chr1:19596670-19597470	P1	801	Promoter	4	0.034312931331993195
peak_000172	chr1:19765155-19766111	P3	957	Intron	2	0.038466379737792246
peak_000173	chr1:19782305-19782965	P5	661	Intron	15	0.02366878781700113
peak_000174	chr1:19790603-19791134	P3	532	Intron	0	0.04530966425485896
peak_000175	chr1:19882366-19882884	P1	519	Promoter	0	0.0812543148235835
peak_000176	chr1:19949013-19949298	P4	286	Distal Intergenic	2	0.04530477500519407
peak_000177	chr1:20507382-20508707	P3	1326	Promoter	0	0.2182449900018701
peak_000178	chr1:20633493-20634004	P1	512	Promoter	0	0.03566179982436947
peak_000179	chr1:20661139-20661687	P3	549	Promoter	0	0.11538599663417863
peak_000180	chr1:20696618-20697260	P1	643	Intron	1	0.035742058412093845
peak_000181	chr1:21300058-21300368	P4	311	Intron	0	0.03554244767864874
peak_000182	chr1:21439787-21440359	P1	573	Promoter	0	0.05705468310097065
peak_000183	chr1:21558441-21559240	P1	800	Intron	0	0.04882421530799992
peak_000184	chr1:21651437-21654002	P5	2566	Promoter	30	0.16088685512158585
peak_000185	chr1:21677852-21678066	P4	215	Distal Intergenic	0	0.140781587563776
peak_000186	chr1:21782932-21783646	P1	715	Promoter	1	0.04882752584320749
peak_000187	chr1:22024682-22026214	P1	1533	Promoter	3	0.13916963813326252
peak_000188	chr1:22338883-22339492	P2	610	Distal Intergenic	0	0.09672680267933084
peak_000189	chr1:22651132-22651358	P4	227	Distal Intergenic	0	0.06004410602605686
peak_000190	chr1:22871765-22872378	P7	614	Intron	0	0.07002344234847428
peak_000191	chr1:23168223-23168966	P1	744	Promoter	3	0.03590110653051913
peak_000192	chr1:23177481-23178031	P1	551	Distal Intergenic	0	0.05686028663839193
peak_000193	chr1:23419112-23419515	P2	404	Promoter	1	0.1153306241779587
peak_000194	chr1:23558315-23558623	P2	309	Promoter	0	0.03836357185198912
peak_000195	chr1:23691607-23692325	P3	719	Promoter	0	0.06621364636897455
peak_000196	chr1:23743116-23743684	P1	569	Promoter	0	0.03189545255474095
peak_000197	chr1:23790634-23791744	P1	1111	Promoter	0	0.07580499459787186
peak_000198	chr1:23800428-23800830	P1	403	Promoter	0	0.03906764711422481
peak_000199	chr1:23959181-23960179	P1	999	Promoter	1	0.05928161086360419
peak_000200	chr1:25033936-25034390	P3	455	Distal Intergenic	1	0.05621912821653227
peak_000201	chr1:25074579-25075083	P4	505	Intron	0	0.03199192829859904
peak_000202	chr1:25231879-25232904	P1	1026	Promoter	1	0.10277138888233131
peak_000203	chr1:25239493-25240630	P3	1138	Promoter	0	0.14388384583931257
peak_000204	chr1:25246348-25247905	P1	1558	Promoter	1	0.04658045719981828
peak_000205	chr1:25338298-25338574	P2	277	Promoter	0	0.1629854388176109
peak_000206	chr1:25738666-25739250	P3	585	Intron	0	0.07863749439653425
peak_000207	chr1:25819729-25820191	P1	463	Promoter	0	0.030934795185580947
peak_000208	chr1:25875086-25875956	P1	871	Promoter	6	0.0499786662302285
peak_000209	chr1:26153706-26154377	P2	672	Distal Intergenic	2	0.1528192262699939
peak_000210	chr1:26155916-26156330	P3	415	Distal Intergenic	2	0.033676500838084836
peak_000211	chr1:26306479-26306950	P1	472	Promoter	0	0.09739810251926795
peak_000212	chr1:26620344-26621269	P1	926	Promoter	0	0.04403444377839588
peak_000213	chr1:27112219-27112718	P2	500	Intron	0	0.09225048647935569
peak_000214	chr1:27322075-27322653	P3	579	Promoter	0	0.07415415552856448
peak_000215	chr1:27379324-27380213	P1	890	3' UTR	1	0.062258455893093555
peak_000216	chr1:27602255-27602710	P1	456	Promoter	1	0.048110425989888086
peak_000217	chr1:27959519-27960519	P1	1001	Promoter	0	0.06495951757683942
peak_000218	chr1:28087684-28088807	P1	1124	Promoter	1	0.054821275833565226
peak_000219	chr1:28259248-28259794	P1	547	Promoter	0	0.036334169165229746
peak_000220	chr1:28328458-28329423	P7	966	Promoter	0	0.0492300617610493
peak_000221	chr1:28437769-28438175	P2	407	Promoter	0	0.03757142019769148
peak_000222	chr1:28517969-28518465	P6	497	Promoter	0	0.05495247734779571
peak_000223	chr1:28601874-28602266	P2	393	Intron	0	0.05984199823045437
peak_000224	chr1:28642385-28643661	P3	1277	Promoter	0	0.1150339955100735
peak_000225	chr1:28648011-28648399	P3	389	Promoter	0	0.059964137243518706
peak_000226	chr1:28648698-28649091	P7	394	Promoter	0	0.05500153539724045
peak_000227	chr1:28812097-28812522	P1	426	Promoter	0	0.08784136255843501
peak_000228	chr1:28886438-28887099	P1	662	Promoter	0	0.027347906991570765
peak_000229	chr1:28914046-28914713	P1	668	Promoter	3	0.0478651492353942
peak_000230	chr1:28989784-28990972	P5	1189	Intron	30	0.08748924373002308
peak_000231	chr1:29124341-29124820	P1	480	Promoter	0	0.03904675981805118
peak_000232	chr1:29156677-29157103	P2	427	Intron	0	0.024470251143410192
peak_000233	chr1:29181098-29182086	P1	989	Promoter	1	0.07805711611326382
peak_000234	chr1:29230731-29231224	P1	494	Promoter	1	0.0237164828444221
peak_000235	chr1:29250844-29251231	P2	388	Intron	0	0.12294540652536816
peak_000236	chr1:29323599-29323976	P2	378	Exon	0	0.01987540030891544
peak_000237	chr1:29708555-29708838	P2	284	Promoter	0	0.020057627382084026
peak_000238	chr1:29709183-29710192	P3	1010	Promoter	2	0.047267744479990416
peak_000239	chr1:29717608-29717897	P2	290	Distal Intergenic	0	0.08999159809502173
peak_000240	chr1:30083695-30084044	P4	350	Distal Intergenic	0	0.03637214622452628
peak_000241	chr1:30170557-30171052	P7	496	Distal Intergenic	0	0.1082646704988323
peak_000242	chr1:30250502-30250935	P8	434	Distal Intergenic	0	0.04001159048352596
peak_000243	chr1:30257732-30259980	P5	2249	Distal Intergenic	19	0.18355759321641585
peak_000244	chr1:30273650-30274260	P6	611	Distal Intergenic	0	0.039256354662868816
peak_000245	chr1:30379751-30380494	P3	744	Distal Intergenic	1	0.05812252037665444
peak_000246	chr1:30515726-30516384	P3	659	Distal Intergenic	3	0.10793639282600152
peak_000247	chr1:30718019-30718505	P1	487	Promoter	0	0.051181880586141405
peak_000248	chr1:30807172-30807736	P1	565	Distal Intergenic	4	0.0895148349851751
peak_000249	chr1:30814015-30814356	P2	342	Intron	0	0.06582653113552153
peak_000250	chr1:30824187-30824515	P2	329	Promoter	0	0.03622098491284349
peak_000251	chr1:31594037-31594410	P2	374	Distal Intergenic	1	0.029433338101910442
peak_000252	chr1:31644664-31645312	P1	649	Promoter	0	0.03911962822253166
peak_000253	chr1:31788940-31789562	P1	623	Promoter	0	0.030145235879408178
peak_000254	chr1:32013505-32014629	P1	1125	Promoter	1	0.036792302582811305
peak_000255	chr1:32072158-32073498	P1	1341	Promoter	0	0.07381442952585575
peak_000256	chr1:32179674-32180083	P1	410	Promoter	0	0.031132613446103838
peak_000257	chr1:32221739-32222937	P1	1199	Promoter	3	0.11669273715242748
peak_000258	chr1:32234416-32234700	P2	285	3' UTR	0	0.02359493997696579
peak_000259	chr1:32240314-32241748	P1	1435	Promoter	0	0.05216499767358962
peak_000260	chr1:32249893-32250308	P2	416	Promoter	0	0.15655776839041605
peak_000261	chr1:32351180-32352188	P1	1009	Promoter	0	0.05977709344405059
peak_000262	chr1:32448559-32449192	P2	634	Distal Intergenic	0	0.048766334041662356
peak_000263	chr1:32650116-32651622	P1	1507	Promoter	0	0.06601769466470916
peak_000264	chr1:32816978-32818105	P1	1128	Promoter	0	0.04462983310468975
peak_000265	chr1:33127102-33127866	P3	765	Distal Intergenic	0	0.04574792450170666
peak_000266	chr1:33346654-33347536	P3	883	Intron	1	0.09508108644417834
peak_000267	chr1:33421097-33422183	P3	1087	Intron	4	0.05972376858208267
peak_000268	chr1:33430388-33431438	P1	1051	Promoter	0	0.0868312527363013
peak_000269	chr1:33433422-33434052	P8	631	Distal Intergenic	5	0.0717976672828253
peak_000270	chr1:33443652-33444146	P4	495	Distal Intergenic	0	0.05269700676702915
peak_000271	chr1:34305991-34306408	P4	418	Distal Intergenic	0	0.02287029504238732
peak_000272	chr1:35079273-35079580	P1	308	Promoter	0	0.04029146213623603
peak_000273	chr1:35557160-35557680	P1	521	Promoter	2	0.1108934147543942
peak_000274	chr1:35769225-35770288	P1	1064	Promoter	0	0.08912040538736465
peak_000275	chr1:35930876-35931663	P1	788	Promoter	0	0.024328662918616777
peak_000276	chr1:36088414-36089576	P1	1163	Promoter	1	0.08437536560366696
peak_000277	chr1:36160809-36161827	P3	1019	Intron	0	0.06825363943207126
peak_000278	chr1:36224154-36224893	P1	740	Promoter	0	0.0693517067259633
peak_000279	chr1:36366236-36366824	P3	589	Intron	4	0.029907276817940052
peak_000280	chr1:36373489-36374837	P1	1349	Intron	0	0.05815139936314615
peak_000281	chr1:36385453-36386843	P1	1391	Promoter	1	0.05275773679027271
peak_000282	chr1:36397225-36398021	P2	797	Promoter	1	0.07636388783597425
peak_000283	chr1:36406099-36406847	P5	749	Distal Intergenic	70	0.11781109667010647
peak_000284	chr1:36443299-36443668	P2	370	Intron	0	0.029454343894039565
peak_000285	chr1:36739966-36740307	P2	342	Distal Intergenic	0	0.05734358075078613
peak_000286	chr1:37131375-37131732	P2	358	Distal Intergenic	0	0.05750299379245397
peak_000287	chr1:37474169-37474593	P1	425	Promoter	0	0.06012273341320485
peak_000288	chr1:37514519-37515059	P1	541	Promoter	0	0.025805153358299866
peak_000289	chr1:37553727-37554635	P1	909	Promoter	1	0.07011322348350908
peak_000290	chr1:37556591-37557237	P1	647	Promoter	0	0.030039448385115013
peak_000291	chr1:37595456-37596439	P3	984	Promoter	4	0.1780610150792462
peak_000292	chr1:37690420-37690993	P2	574	Promoter	0	0.0229717064280636
peak_000293	chr1:37692042-37692699	P2	658	Promoter	0	0.023712733958693853
peak_000294	chr1:37807430-37809168	P1	1739	Promoter	4	0.16922584616858466
peak_000295	chr1:37859111-37860228	P1	1118	Promoter	2	0.08984292749459777
peak_000296	chr1:37943696-37944022	P2	327	Exon	0	0.10480958458080565
peak_000297	chr1:37989801-37990258	P6	458	Promoter	0	0.058480672478219024
peak_000298	chr1:37995903-37997134	P8	1232	3' UTR	0	0.06273325943806762
peak_000299	chr1:37999108-38001328	P1	2221	5' UTR	2	0.0896359171028458
peak_000300	chr1:38012362-38013658	P3	1297	Promoter	1	0.1940918058796498
peak_000301	chr1:38024971-38025927	P6	957	Downstream	3	0.0767900856805506
peak_000302	chr1:38026555-38027198	P3	644	Downstream	0	0.03143389244438424
peak_000303	chr1:38029099-38030389	P1	1291	Distal Intergenic	0	0.06370900590541625
peak_000304	chr1:38045492-38046243	P1	752	Promoter	0	0.03923356154207684
peak_000305	chr1:38046325-38048116	P1	1792	Promoter	1	0.05887700163612452
peak_000306	chr1:38061743-38063390	P5	1648	Intron	26	0.11807969336527488
peak_000307	chr1:38063903-38064736	P1	834	Intron	0	0.07155553505819301
peak_000308	chr1:38092178-38092922	P1	745	Intron	2	0.023886061836733287
peak_000309	chr1:38093127-38095417	P1	2291	Intron	2	0.048640200199598506
peak_000310	chr1:38297797-38298231	P4	435	Distal Intergenic	2	0.051094013119162424
peak_000311	chr1:38485742-38486599	P2	858	Intron	0	0.061146407118565026
peak_000312	chr1:38507953-38508706	P2	754	Intron	2	0.04010216524467
peak_000313	chr1:38519586-38520535	P3	950	Distal Intergenic	4	0.06447640859214945
peak_000314	chr1:38584635-38585695	P3	1061	Distal Intergenic	0	0.11665035860726602
peak_000315	chr1:38727505-38728743	P7	1239	Distal Intergenic	4	0.08041440367794327
peak_000316	chr1:38872794-38873746	P1	953	Promoter	1	0.027167807871307393
peak_000317	chr1:39132054-39133347	P3	1294	Intron	3	0.08291551881109524
peak_000318	chr1:39183909-39184412	P2	504	Intron	0	0.07335085920586087
peak_000319	chr1:39408876-39409842	P1	967	Intron	1	0.06871532610704402
peak_000320	chr1:39587870-39588255	P3	386	Distal Intergenic	0	0.08159669821927966
peak_000321	chr1:39639628-39640017	P1	390	Promoter	0	0.0537480423035179
peak_000322	chr1:39902023-39902410	P1	388	Promoter	0	0.0201437527077949
peak_000323	chr1:40039451-40041417	P1	1967	Promoter	0	0.20653770960270587
peak_000324	chr1:40059347-40059794	P3	448	Exon	0	0.08035759485704486
peak_000325	chr1:40257410-40258894	P1	1485	Promoter	6	0.08050514119592664
peak_000326	chr1:40317452-40318120	P2	669	Promoter	1	0.12998415316746878
peak_000327	chr1:40373508-40373904	P1	397	Promoter	1	0.04511064851850495
peak_000328	chr1:40449822-40450374	P1	553	Promoter	0	0.05635741312492334
peak_000329	chr1:40477315-40477717	P2	403	Promoter	0	0.0423365274093605
peak_000330	chr1:40862415-40862758	P1	344	Promoter	0	0.09204668915537152
peak_000331	chr1:40907288-40907671	P2	384	Distal Intergenic	1	0.14655284008795316
peak_000332	chr1:41649550-41649758	P2	209	Intron	0	0.038195250345242834
peak_000333	chr1:41649965-41650436	P2	472	Intron	0	0.0950652306655221
peak_000334	chr1:41661995-41662905	P1	911	Promoter	0	0.049350117567474504
peak_000335	chr1:42013931-42014294	P3	364	Distal Intergenic	0	0.05271833750687449
peak_000336	chr1:42143282-42143587	P3	306	Downstream	0	0.07432882350947882
peak_000337	chr1:42191223-42191664	P1	442	Exon	0	0.01892272145597519
peak_000338	chr1:42334959-42335310	P1	352	Promoter	0	0.11937505495424301
peak_000339	chr1:42766701-42767622	P1	922	Promoter	0	0.03474368425965281
peak_000340	chr1:42816944-42817519	P1	576	Promoter	1	0.08558759142946494
peak_000341	chr1:43129348-43129819	P4	472	Distal Intergenic	0	0.0874442163171356
peak_000342	chr1:43147621-43148213	P1	593	Promoter	0	0.02739158457636963
peak_000343	chr1:43171653-43172852	P1	1200	Promoter	1	0.21609387345233966
peak_000344	chr1:43206295-43208056	P6	1762	Exon	4	0.1334435629871717
peak_000345	chr1:43274117-43274934	P3	818	Downstream	0	0.06731664101230955
peak_000346	chr1:43367825-43368561	P1	737	Promoter	1	0.06367818192732884
peak_000347	chr1:43389381-43390323	P1	943	Promoter	0	0.06359220967465576
peak_000348	chr1:43453632-43453907	P1	276	Promoter	0	0.01835340518253017
peak_000349	chr1:43606776-43607255	P6	480	Exon	2	0.0848595188313471
peak_000350	chr1:43650122-43650689	P1	568	Promoter	0	0.03096705454762604
peak_000351	chr1:43853074-43853854	P3	781	Intron	0	0.05019889833810134
peak_000352	chr1:43856891-43857462	P7	572	Intron	0	0.04664647182143067
peak_000353	chr1:43857493-43858598	P5	1106	Intron	39	0.10858377729267407
peak_000354	chr1:43934413-43934923	P2	511	Promoter	0	0.07240777053193968
peak_000355	chr1:44010954-44011309	P2	356	Intron	1	0.08597670131757351
peak_000356	chr1:44029838-44030746	P1	909	Promoter	0	0.021854542034894266
peak_000357	chr1:44213411-44213819	P1	409	Promoter	0	0.04707041726034348
peak_000358	chr1:44238262-44238776	P6	515	Intron	3	0.029849888766241284
peak_000359	chr1:44674096-44674482	P1	387	Promoter	0	0.056946551417233766
peak_000360	chr1:44799939-44800541	P1	603	Promoter	0	0.035891236845506456
peak_000361	chr1:44807300-44808455	P1	1156	Promoter	0	0.08596171980434933
peak_000362	chr1:44843086-44843721	P1	636	Promoter	2	0.0481915264629431
peak_000363	chr1:45303565-45304285	P1	721	Promoter	1	0.0778910266491867
peak_000364	chr1:45339676-45340438	P1	763	Promoter	0	0.05172974730041567
peak_000365	chr1:45573272-45573596	P2	325	Distal Intergenic	0	0.12969048684729964
peak_000366	chr1:45583991-45584607	P1	617	Promoter	0	0.036929381679855676
peak_000367	chr1:45686754-45687518	P1	765	Promoter	0	0.041362348547663866
peak_000368	chr1:45688173-45688423	P3	251	Promoter	2	0.12857427609902428
peak_000369	chr1:46039641-46040002	P2	362	Distal Intergenic	0	0.06234019658862461
peak_000370	chr1:46302908-46304274	P1	1367	Promoter	0	0.09410681737685879
peak_000371	chr1:47314091-47314427	P2	337	Promoter	0	0.02303690100454343
peak_000372	chr1:47333799-47334230	P1	432	Promoter	0	0.05184340654277432
peak_000373	chr1:48019862-48020197	P3	336	Distal Intergenic	0	0.1237407243751405
peak_000374	chr1:48052340-48052910	P8	571	Intron	0	0.04696108198480964
peak_000375	chr1:48700198-48700717	P4	520	Intron	4	0.13173847124501054
peak_000376	chr1:48996302-48997124	P5	823	Intron	13	0.1324870982591969
peak_000377	chr1:50959487-50960161	P1	675	Promoter	0	0.014651232412552536
peak_000378	chr1:51433239-51434185	P3	947	Intron	0	0.11294084512903409
peak_000379	chr1:51841860-51842630	P7	771	Intron	0	0.049256274399580156
peak_000380	chr1:51842703-51846028	P5	3326	Intron	33	0.1783936796949482
peak_000381	chr1:51877932-51879489	P1	1558	Promoter	0	0.05904963366985313
peak_000382	chr1:51919193-51919496	P6	304	3' UTR	0	0.05432872575760834
peak_000383	chr1:51931393-51931830	P3	438	Intron	0	0.029765080287227158
peak_000384	chr1:51991485-51991856	P4	372	Promoter	0	0.02570986802827811
peak_000385	chr1:52033201-52034129	P3	929	Promoter	0	0.0804587808867745
peak_000386	chr1:52055061-52055477	P1	417	Promoter	0	0.049852050377369304
peak_000387	chr1:52056230-52056756	P1	527	Promoter	0	0.034462131526993386
peak_000388	chr1:52141803-52142721	P1	919	Promoter	0	0.05582257052512994
peak_000389	chr1:52365779-52366465	P1	687	Promoter	0	0.035004177867157454
peak_000390	chr1:52403466-52404952	P1	1487	Promoter	4	0.037359594481467424
peak_000391	chr1:53146056-53146705	P2	650	Distal Intergenic	2	0.039817729176581856
peak_000392	chr1:53196666-53197178	P1	513	Promoter	0	0.03628296815763743
peak_000393	chr1:53220310-53220661	P2	352	Promoter	0	0.04336079457575063
peak_000394	chr1:53469284-53469880	P6	597	Downstream	4	0.06391595452212581
peak_000395	chr1:53838062-53838570	P1	509	Promoter	0	0.04210470493551082
peak_000396	chr1:53945433-53945752	P1	320	Promoter	1	0.029648001764455607
peak_000397	chr1:54052794-54053335	P3	542	Promoter	0	0.10926313094675776
peak_000398	chr1:54053670-54054040	P4	371	Promoter	0	0.1017046680502352
peak_000399	chr1:54095775-54097128	P3	1354	3' UTR	0	0.09471430793585611
peak_000400	chr1:54153595-54153938	P3	344	Promoter	0	0.07333328484004016
peak_000401	chr1:54464565-54465134	P2	570	Distal Intergenic	7	0.032310477484640124
peak_000402	chr1:54499591-54499991	P2	401	Distal Intergenic	1	0.04925901880200081
peak_000403	chr1:54541912-54542396	P1	485	Distal Intergenic	0	0.022816731462287302
peak_000404	chr1:54746043-54746402	P4	360	Distal Intergenic	0	0.0987050170406085
peak_000405	chr1:54764089-54765051	P1	963	Promoter	0	0.03676194625008851
peak_000406	chr1:54886947-54887195	P4	249	Promoter	0	0.04901301887730637
peak_000407	chr1:54945033-54945532	P4	500	Intron	2	0.021075133010981
peak_000408	chr1:55304283-55304745	P6	463	Intron	0	0.046821037659858705
peak_000409	chr1:56907632-56908054	P3	423	Exon	0	0.0638942890170251
peak_000410	chr1:57269776-57270199	P3	424	Intron	2	0.08058071563637606
peak_000411	chr1:57273140-57273931	P5	792	Intron	38	0.06325440902605675
peak_000412	chr1:57306918-57307958	P1	1041	Intron	0	0.04311783451887988
peak_000413	chr1:57373408-57373762	P6	355	Intron	0	0.039321573880613005
peak_000414	chr1:57422331-57422970	P1	640	Intron	0	0.041658994940780784
peak_000415	chr1:57423808-57424610	P1	803	Promoter	0	0.057391888708960025
peak_000416	chr1:57474288-57474538	P3	251	Distal Intergenic	0	0.0622375023992254
peak_000417	chr1:57622655-57623822	P3	1168	Distal Intergenic	3	0.06904190992566783
peak_000418	chr1:57696313-57696551	P4	239	Distal Intergenic	0	0.051164239347057466
peak_000419	chr1:57703720-57705933	P5	2214	Distal Intergenic	15	0.18271504680884731
peak_000420	chr1:57724078-57724634	P5	557	Distal Intergenic	41	0.07215499965697808
peak_000421	chr1:58090752-58091130	P3	379	Distal Intergenic	0	0.04920714951942138
peak_000422	chr1:58195081-58195660	P4	580	Distal Intergenic	2	0.08278089559270144
peak_000423	chr1:58249972-58250434	P1	463	Distal Intergenic	0	0.0823935400658828
peak_000424	chr1:58300121-58301352	P5	1232	Distal Intergenic	50	0.09515773270612571
peak_000425	chr1:58441551-58442391	P8	841	Distal Intergenic	1	0.13715414141910717
peak_000426	chr1:58546105-58547130	P1	1026	Promoter	1	0.0631023232663476
peak_000427	chr1:58755281-58756013	P3	733	Intron	0	0.07758677547633677
peak_000428	chr1:58783974-58784892	P1	919	Promoter	1	0.0481373745503761
peak_000429	chr1:58883247-58883638	P3	392	Exon	0	0.054564435762758545
peak_000430	chr1:59018212-59018864	P4	653	Intron	4	0.0173268008404322
peak_000431	chr1:59057428-59057849	P6	422	Promoter	0	0.052314400605644656
peak_000432	chr1:59063482-59063951	P3	470	Intron	1	0.08573723385586103
peak_000433	chr1:59072091-59072906	P3	816	Intron	0	0.12095970312282786
peak_000434	chr1:59083983-59084873	P3	891	Intron	7	0.08095119351739775
peak_000435	chr1:59283398-59283761	P4	364	Intron	0	0.1082646704988323
peak_000436	chr1:59296744-59297249	P1	506	Promoter	4	0.03798436567535529
peak_000437	chr1:59766979-59767679	P3	701	Intron	0	0.044910449575834524
peak_000438	chr1:59844952-59846856	P5	1905	Intron	37	0.14401330473228582
peak_000439	chr1:59847641-59848568	P7	928	Exon	0	0.05665023060745059
peak_000440	chr1:59850076-59850874	P7	799	Intron	0	0.028577601180146323
peak_000441	chr1:60017855-60018273	P4	419	Intron	0	0.03427594270294175
peak_000442	chr1:60857650-60858114	P4	465	Intron	0	0.14321555304786893
peak_000443	chr1:61310079-61311559	P5	1481	Intron	15	0.031407475525470976
peak_000444	chr1:61724875-61725594	P1	720	Promoter	0	0.03659131402916316
peak_000445	chr1:61993006-61994424	P3	1419	Intron	0	0.0667883692527366
peak_000446	chr1:62271649-62272533	P3	885	Promoter	1	0.09310535243662715
peak_000447	chr1:62286538-62287294	P2	757	Intron	1	0.05140081983184736
peak_000448	chr1:62436771-62437085	P2	315	Promoter	0	0.03441530977411916
peak_000449	chr1:62687556-62688738	P1	1183	Promoter	0	0.038218136500741115
peak_000450	chr1:62783799-62784403	P3	605	Promoter	1	0.07311826507585335
peak_000451	chr1:62826972-62827418	P4	447	Intron	1	0.04337642451141188
peak_000452	chr1:62923399-62926120	P5	2722	Distal Intergenic	17	0.1518408607621466
peak_000453	chr1:62937073-62937563	P2	491	Distal Intergenic	1	0.10745189583853623
peak_000454	chr1:63356221-63356814	P5	594	Distal Intergenic	32	0.14893812905908196
peak_000455	chr1:63367478-63367881	P1	404	Promoter	0	0.03976622344504619
peak_000456	chr1:63523166-63523713	P3	548	Promoter	0	0.08664171216809821
peak_000457	chr1:63714175-63714627	P2	453	Distal Intergenic	1	0.10534325449639609
peak_000458	chr1:63781582-63782058	P2	477	Intron	0	0.03032842440932155
peak_000459	chr1:63786352-63788417	P5	2066	Promoter	29	0.08544948503521728
peak_000460	chr1:63892749-63893098	P4	350	Intron	0	0.13097122892828444
peak_000461	chr1:64243342-64244051	P3	710	Intron	2	0.06451170322524509
peak_000462	chr1:64245338-64245932	P3	595	Intron	0	0.034511642282812206
peak_000463	chr1:64361527-64363971	P5	2445	Distal Intergenic	16	0.16167247927462877
peak_000464	chr1:64469676-64470745	P1	1070	Promoter	2	0.056168305403671265
peak_000465	chr1:64540107-64540434	P7	328	Intron	1	0.10699296926585142
peak_000466	chr1:64540473-64540909	P3	437	Intron	0	0.10847624085351647
peak_000467	chr1:64643901-64644148	P4	248	Intron	0	0.16612652061065292
peak_000468	chr1:64745504-64746166	P2	663	Promoter	0	0.04564063899422663
peak_000469	chr1:64746190-64746800	P4	611	Intron	0	0.1048615810547219
peak_000470	chr1:64864199-64864473	P3	275	Intron	0	0.04647407466952484
peak_000471	chr1:64913340-64914152	P5	813	Intron	35	0.057028182107165426
peak_000472	chr1:64917046-64918488	P3	1443	Promoter	0	0.14866740885489388
peak_000473	chr1:64965393-64965752	P4	360	Promoter	0	0.050860664335171626
peak_000474	chr1:64966398-64966962	P1	565	Promoter	0	0.0347362496386795
peak_000475	chr1:65002203-65003010	P6	808	Promoter	0	0.06010047515186798
peak_000476	chr1:65009575-65010244	P3	670	Intron	0	0.05632499264818603
peak_000477	chr1:65026228-65026606	P4	379	Intron	3	0.05170607066804481
peak_000478	chr1:65119608-65119946	P2	339	Distal Intergenic	0	0.07936391665708879
peak_000479	chr1:65420276-65420572	P1	297	Promoter	0	0.05740655453929126
peak_000480	chr1:66335616-66336680	P3	1065	Intron	1	0.03427594270294175
peak_000481	chr1:66533551-66534083	P1	533	Promoter	5	0.020783257869776556
peak_000482	chr1:66548731-66549824	P5	1094	Intron	24	0.09598400963883666
peak_000483	chr1:66924707-66925585	P1	879	Promoter	2	0.1558670827758682
peak_000484	chr1:66930146-66930720	P1	575	Promoter	1	0.08479278314308004
peak_000485	chr1:67684971-67685582	P1	612	Promoter	1	0.05562456783458359
peak_000486	chr1:67735908-67736545	P3	638	Intron	1	0.06455804817417686
peak_000487	chr1:67831978-67832468	P3	491	Promoter	1	0.10360611298420007
peak_000488	chr1:69706452-69707322	P7	871	Exon	1	0.10799632173295337
peak_000489	chr1:70126361-70126791	P4	431	3' UTR	0	0.10599525443818791
peak_000490	chr1:70719067-70721817	P5	2751	Promoter	40	0.18485310259253607
peak_000491	chr1:70738532-70739196	P3	665	Intron	0	0.07116467520772979
peak_000492	chr1:70818577-70819058	P4	482	Distal Intergenic	0	0.03203087885616567
peak_000493	chr1:71025566-71026030	P3	465	Intron	0	0.033401917480451696
peak_000494	chr1:71028523-71029238	P3	716	Intron	2	0.08323215976447855
peak_000495	chr1:71047396-71048180	P1	785	Promoter	0	0.09135627537550838
peak_000496	chr1:72111390-72112049	P3	660	Intron	0	0.07227029308948713
peak_000497	chr1:72183149-72183601	P3	453	Intron	0	0.0939363558343138
peak_000498	chr1:72282722-72284115	P1	1394	Promoter	6	0.028055472812423897
peak_000499	chr1:72284304-72284763	P2	460	Promoter	2	0.05313428498706914
peak_000500	chr1:72371476-72371864	P2	389	Intron	0	0.049596178074710166
peak_000501	chr1:72704377-72706290	P5	1914	Intron	29	0.13030111447682144
peak_000502	chr1:72706960-72707536	P7	577	Intron	2	0.06103476670696084
peak_000503	chr1:72869195-72870395	P5	1201	Intron	33	0.11177331617807595
peak_000504	chr1:75724361-75724943	P1	583	Promoter	0	0.09192222078409028
peak_000505	chr1:77619990-77620954	P5	965	Intron	20	0.13761599394070198
peak_000506	chr1:77682418-77683819	P1	1402	Promoter	1	0.16102389298406433
peak_000507	chr1:77758857-77760279	P1	1423	Promoter	1	0.11041371664917926
peak_000508	chr1:77914879-77915382	P7	504	Intron	0	0.15311515870465625
peak_000509	chr1:78491378-78491834	P2	457	Promoter	0	0.03446557128983682
peak_000510	chr1:79079747-79080410	P2	664	Intron	0	0.0432163351663481
peak_000511	chr1:80059856-80060135	P4	280	Distal Intergenic	0	0.06726427530131657
peak_000512	chr1:81208152-81209179	P3	1028	Promoter	1	0.06699812372713135
peak_000513	chr1:81209582-81209837	P4	256	Promoter	0	0.10540838451252098
peak_000514	chr1:84077537-84078347	P1	811	Promoter	2	0.043968308106086616
peak_000515	chr1:84479099-84479776	P3	678	Promoter	1	0.10616148201760461
peak_000516	chr1:84505571-84506743	P1	1173	Promoter	3	0.06763533849683792
peak_000517	chr1:84573928-84574481	P2	554	Promoter	0	0.05142463665807788
peak_000518	chr1:84944841-84945393	P4	553	Intron	2	0.12019651588831178
peak_000519	chr1:84996686-84997109	P4	424	Promoter	0	0.05140045975408744
peak_000520	chr1:85048097-85048495	P1	399	Promoter	0	0.0649760652741121
peak_000521	chr1:85061683-85062670	P2	988	Promoter	0	0.12437122000876305
peak_000522	chr1:85087023-85087377	P2	355	Intron	0	0.06095510503246214
peak_000523	chr1:85200240-85202120	P1	1881	Promoter	2	0.07862580653649963
peak_000524	chr1:85243649-85244920	P3	1272	Distal Intergenic	3	0.03741236659924281
peak_000525	chr1:85258409-85259999	P1	1591	Promoter	1	0.2667833754617855
peak_000526	chr1:85274687-85275403	P3	717	Promoter	0	0.08578222179471963
peak_000527	chr1:85275702-85277239	P1	1538	Promoter	2	0.09666497055273497
peak_000528	chr1:85297821-85298453	P8	633	Intron	0	0.06989669578963535
peak_000529	chr1:85355590-85356253	P6	664	Intron	0	0.030684055019049892
peak_000530	chr1:85356299-85357404	P3	1106	Intron	1	0.04978348270151736
peak_000531	chr1:85366423-85366763	P3	341	Intron	0	0.03702854526351099
peak_000532	chr1:85858309-85858933	P5	625	Intron	34	0.025411994101414585
peak_000533	chr1:86156876-86157233	P6	358	Promoter	2	0.245825315122578
peak_000534	chr1:86704574-86704801	P6	228	Promoter	0	0.052113005413231835
peak_000535	chr1:86914493-86915399	P1	907	Promoter	7	0.0401518028652137
peak_000536	chr1:87495115-87495471	P4	357	Distal Intergenic	0	0.11291702846806936
peak_000537	chr1:87586392-87586901	P3	510	Distal Intergenic	0	0.06052428867042953
peak_000538	chr1:87685499-87685773	P4	275	Intron	3	0.06673707814650515
peak_000539	chr1:87880121-87881431	P5	1311	Intron	35	0.06610858015130128
peak_000540	chr1:88541425-88541767	P2	343	Promoter	0	0.10283374056039542
peak_000541	chr1:88992533-88993134	P1	602	Promoter	2	0.03256447144763155
peak_000542	chr1:89435699-89436107	P6	409	Intron	0	0.10575523106216707
peak_000543	chr1:89632733-89633455	P1	723	Promoter	3	0.037745210894347875
peak_000544	chr1:89719264-89720273	P2	1010	3' UTR	2	0.05837063881078404
peak_000545	chr1:89757489-89757813	P3	325	Intron	0	0.05077345232884821
peak_000546	chr1:89761973-89763618	P1	1646	Intron	0	0.039553023513664194
peak_000547	chr1:89843362-89844010	P3	649	5' UTR	2	0.06625100735693937
peak_000548	chr1:89906516-89907518	P7	1003	Intron	0	0.0865128568028236
peak_000549	chr1:89908015-89909470	P8	1456	Intron	2	0.14743661419392073
peak_000550	chr1:89985916-89986372	P7	457	Distal Intergenic	0	0.10592116914722678
peak_000551	chr1:89994816-89995563	P1	748	Promoter	1	0.036265164620452844
peak_000552	chr1:90065341-90066034	P3	694	Distal Intergenic	0	0.06577613226196999
peak_000553	chr1:90066434-90069601	P5	3168	Distal Intergenic	63	0.131134817131847
peak_000554	chr1:90128736-90129074	P4	339	Distal Intergenic	0	0.023816101365979767
peak_000555	chr1:90310415-90311699	P5	1285	Distal Intergenic	16	0.1013076723567953
peak_000556	chr1:90613046-90614241	P3	1196	Distal Intergenic	1	0.10809626545868083
peak_000557	chr1:90706924-90707844	P2	921	Distal Intergenic	1	0.022182026036192945
peak_000558	chr1:90708049-90709950	P5	1902	Distal Intergenic	49	0.08119365864067996
peak_000559	chr1:90710393-90711118	P6	726	Distal Intergenic	0	0.02857274593288474
peak_000560	chr1:90718378-90719424	P1	1047	Promoter	0	0.04726644129083387
peak_000561	chr1:90974272-90974798	P2	527	Intron	0	0.09433355401115524
peak_000562	chr1:91500649-91501376	P1	728	Promoter	0	0.03820393662220553
peak_000563	chr1:92080052-92080684	P1	633	Promoter	1	0.038239205382746014
peak_000564	chr1:92882786-92883286	P3	501	Intron	0	0.03377987719782522
peak_000565	chr1:93015781-93016041	P4	261	Distal Intergenic	0	0.14070630306970755
peak_000566	chr1:93179984-93180439	P2	456	Promoter	1	0.02539447542214425
peak_000567	chr1:93345265-93346974	P1	1710	Promoter	1	0.1419117485493407
peak_000568	chr1:93567105-93567717	P3	613	Exon	2	0.07334726990842988
peak_000569	chr1:93846096-93848134	P1	2039	Promoter	2	0.05507603864774605
peak_000570	chr1:93878738-93879492	P2	755	Promoter	1	0.10560113385758267
peak_000571	chr1:94048441-94049174	P2	734	Exon	2	0.04722278568908611
peak_000572	chr1:94541516-94541954	P1	439	Promoter	1	0.06914121480849784
peak_000573	chr1:94723713-94724334	P2	622	Intron	3	0.10386551382808544
peak_000574	chr1:94735424-94735754	P2	331	Intron	4	0.02669180402380253
peak_000575	chr1:94926952-94927653	P1	702	Promoter	0	0.030234736672447943
peak_000576	chr1:95072676-95072940	P3	265	Promoter	0	0.04780021245334785
peak_000577	chr1:96862556-96862915	P2	360	Distal Intergenic	0	0.04792825894127549
peak_000578	chr1:96979533-96981930	P3	2398	Distal Intergenic	0	0.07543411749116026
peak_000579	chr1:97001972-97003234	P5	1263	Distal Intergenic	102	0.08650093640294365
peak_000580	chr1:97101406-97101957	P7	552	Intron	3	0.06190374099220367
peak_000581	chr1:97849842-97850286	P2	445	Intron	0	0.08555328753782443
peak_000582	chr1:98009818-98010305	P3	488	Intron	0	0.043724777881768394
peak_000583	chr1:98044393-98044932	P2	540	Promoter	0	0.13079964420047266
peak_000584	chr1:98045529-98046230	P1	702	Promoter	0	0.08469832696851196
peak_000585	chr1:98323327-98324366	P2	1040	Distal Intergenic	2	0.07081973575340197
peak_000586	chr1:98452177-98453288	P3	1112	Distal Intergenic	0	0.0551833636539682
peak_000587	chr1:98536635-98537135	P2	501	Distal Intergenic	6	0.05643251810744421
peak_000588	chr1:99418341-99418616	P4	276	Distal Intergenic	0	0.08430453493530354
peak_000589	chr1:100133046-100133627	P3	582	Promoter	0	0.06076772640523762
peak_000590	chr1:100461114-100461677	P4	564	Intron	0	0.03419218318161346
peak_000591	chr1:100894356-100895176	P6	821	Promoter	1	0.03528769786267508
peak_000592	chr1:100895773-100896291	P1	519	Promoter	3	0.07589185593808083
peak_000593	chr1:101905337-101905942	P3	606	Intron	0	0.08735879278946816
peak_000594	chr1:101995862-101996951	P3	1090	Promoter	0	0.09108117390490336
peak_000595	chr1:102181296-102181833	P3	538	Distal Intergenic	0	0.06662808217515764
peak_000596	chr1:102181846-102182469	P4	624	Distal Intergenic	0	0.05621846360770795
peak_000597	chr1:102183625-102186817	P5	3193	Distal Intergenic	38	0.11067516719949888
peak_000598	chr1:102466963-102467206	P4	244	Distal Intergenic	0	0.14005038774307327
peak_000599	chr1:103899814-103900172	P2	359	Distal Intergenic	0	0.07589674362757028
peak_000600	chr1:104560601-104561045	P3	445	Distal Intergenic	0	0.12766299999275532
peak_000601	chr1:105113839-105114252	P4	414	Distal Intergenic	0	0.1225391469148084
peak_000602	chr1:106651279-106651879	P4	601	Distal Intergenic	0	0.05168864614056072
peak_000603	chr1:106746451-106747297	P3	847	Distal Intergenic	0	0.06672546467850277
peak_000604	chr1:106860354-106861538	P5	1185	Intron	94	0.16429819446221
peak_000605	chr1:106880262-106880516	P2	255	Distal Intergenic	0	0.12438914878087848
peak_000606	chr1:106926395-106928828	P5	2434	Distal Intergenic	21	0.16649784669935033
peak_000607	chr1:107056429-107057509	P1	1081	Promoter	1	0.04198768533631964
peak_000608	chr1:107093334-107093604	P2	271	Distal Intergenic	0	0.05299903881803023
peak_000609	chr1:107139918-107140661	P1	744	Promoter	0	0.05885366957212402
peak_000610	chr1:107140950-107141843	P1	894	Promoter	3	0.029236553621475342
peak_000611	chr1:107141916-107142579	P7	664	Promoter	0	0.0729753521745381
peak_000612	chr1:107226104-107226811	P6	708	Intron	2	0.02787925784729449
peak_000613	chr1:107230219-107230563	P2	345	Intron	0	0.05171755471391017
peak_000614	chr1:107246865-107247755	P2	891	Intron	0	0.12421964492970444
peak_000615	chr1:107252309-107252794	P3	486	Intron	2	0.09823049713011384
peak_000616	chr1:107262594-107264435	P5	1842	Intron	20	0.20755657588967502
peak_000617	chr1:107480717-107481272	P2	556	3' UTR	0	0.04754781711915076
peak_000618	chr1:107532432-107532920	P6	489	Distal Intergenic	0	0.19213572885114988
peak_000619	chr1:108114138-108114734	P3	597	Distal Intergenic	2	0.043659440422253996
peak_000620	chr1:108199840-108200880	P1	1041	Promoter	1	0.08342035673415182
peak_000621	chr1:108591618-108591923	P2	306	Intron	2	0.07618329933239092
peak_000622	chr1:109041899-109042234	P2	336	Promoter	0	0.07137838884535758
peak_000623	chr1:109075580-109076194	P3	615	Promoter	3	0.10533328848193155
peak_000624	chr1:109090714-109091148	P1	435	Promoter	2	0.07160138851702696
peak_000625	chr1:109099923-109100706	P1	784	Promoter	1	0.036569465051661795
peak_000626	chr1:109213593-109214130	P1	538	Promoter	2	0.03772814628317682
peak_000627	chr1:109282954-109283640	P1	687	Promoter	0	0.050083110957170315
peak_000628	chr1:109483784-109484521	P1	738	Promoter	4	0.1005425040384565
peak_000629	chr1:109532537-109532989	P6	453	Distal Intergenic	1	0.04262731184821708
peak_000630	chr1:109546199-109547710	P2	1512	Promoter	3	0.04498022059472612
peak_000631	chr1:109547721-109549490	P1	1770	Promoter	1	0.1402004896109093
peak_000632	chr1:109620379-109621345	P1	967	Promoter	2	0.08027159048717908
peak_000633	chr1:109653346-109654078	P2	733	Downstream	0	0.02838409666221465
peak_000634	chr1:109654271-109655198	P2	928	Promoter	9	0.11783044143092844
peak_000635	chr1:109655638-109656817	P8	1180	Promoter	0	0.11441929386009174
peak_000636	chr1:109667885-109668503	P1	619	Promoter	0	0.03511612657280944
peak_000637	chr1:109687502-109688279	P1	778	Promoter	0	0.06590074254797165
peak_000638	chr1:109739710-109740236	P1	527	Promoter	0	0.12380571753936298
peak_000639	chr1:109774992-109775354	P4	363	Exon	1	0.03631555719405771
peak_000640	chr1:110338283-110338792	P1	510	Promoter	0	0.07918638774770481
peak_000641	chr1:110606146-110607360	P1	1215	Promoter	0	0.0881216725995829
peak_000642	chr1:110609883-110611640	P5	1758	Intron	13	0.1874206158318584
peak_000643	chr1:110615711-110616335	P1	625	Intron	0	0.08694279098764084
peak_000644	chr1:110619243-110619648	P2	406	Intron	0	0.04621637381692538
peak_000645	chr1:110646949-110647991	P3	1043	Distal Intergenic	1	0.03959159224990674
peak_000646	chr1:110963444-110964279	P1	836	Promoter	0	0.06139927898378733
peak_000647	chr1:111738817-111739331	P6	515	Promoter	1	0.022048252342571475
peak_000648	chr1:111755144-111755855	P1	712	Promoter	3	0.030199017072550738
peak_000649	chr1:113041624-113042111	P2	488	Intron	0	0.10557179262189194
peak_000650	chr1:113390290-113390784	P1	495	Promoter	0	0.039032791227941926
peak_000651	chr1:113423795-113424182	P1	388	Intron	0	0.09871641043242955
peak_000652	chr1:113849692-113850778	P5	1087	Intron	23	0.23935146501408336
peak_000653	chr1:113871600-113871901	P4	302	Promoter	1	0.018899350543794546
peak_000654	chr1:113904643-113905324	P1	682	Promoter	0	0.06820705162487742
peak_000655	chr1:113928968-113930238	P1	1271	Promoter	0	0.10707598527118889
peak_000656	chr1:113947166-113947411	P4	246	Intron	0	0.018768097607666814
peak_000657	chr1:113978985-113979644	P1	660	Promoter	3	0.07315861005608933
peak_000658	chr1:114112875-114113627	P6	753	Intron	0	0.18930589297931896
peak_000659	chr1:114153221-114153850	P1	630	Promoter	0	0.05019685197313497
peak_000660	chr1:114196869-114198534	P5	1666	Distal Intergenic	17	0.19068361759220281
peak_000661	chr1:114298707-114299474	P4	768	Distal Intergenic	2	0.03492787244818707
peak_000662	chr1:114716524-114716895	P1	372	Promoter	0	0.06670417949006723
peak_000663	chr1:114757569-114758064	P2	496	Promoter	0	0.021493150370462465
peak_000664	chr1:115166665-115167237	P8	573	Distal Intergenic	0	0.03420358746532221
peak_000665	chr1:115337587-115338097	P1	511	Promoter	0	0.055480088091030194
peak_000666	chr1:115360232-115360624	P2	393	Intron	0	0.09995075545299972
peak_000667	chr1:115545832-115546239	P6	408	Distal Intergenic	0	0.063775407379837
peak_000668	chr1:116079878-116081428	P5	1551	Distal Intergenic	64	0.12009941562065
peak_000669	chr1:116151914-116152518	P2	605	Distal Intergenic	0	0.043456385529777396
peak_000670	chr1:116200224-116200477	P4	254	Distal Intergenic	1	0.15731279744870372
peak_000671	chr1:116354400-116355003	P2	604	Distal Intergenic	0	0.047573793937751255
peak_000672	chr1:116355675-116358483	P5	2809	Distal Intergenic	30	0.15365189631649084
peak_000673	chr1:116358884-116360321	P2	1438	Distal Intergenic	1	0.08858396356289847
peak_000674	chr1:116372630-116373118	P1	489	Promoter	0	0.03733524909700032
peak_000675	chr1:116373397-116373986	P1	590	Promoter	1	0.019318715899703118
peak_000676	chr1:116376398-116376733	P2	336	Intron	1	0.036494100151166685
peak_000677	chr1:116418256-116418623	P2	368	Promoter	0	0.05224262436761494
peak_000678	chr1:116463702-116464457	P7	756	Intron	0	0.03531352644208813
peak_000679	chr1:116486062-116486379	P4	318	Distal Intergenic	0	0.1040529324831338
peak_000680	chr1:117121875-117122176	P2	302	Promoter	0	0.07012220813011075
peak_000681	chr1:117605763-117606162	P1	400	Promoter	0	0.04584176971690433
peak_000682	chr1:117929000-117929879	P1	880	Promoter	2	0.03468967647389378
peak_000683	chr1:119647728-119648593	P1	866	Promoter	0	0.04483330028275398
peak_000684	chr1:119712407-119712690	P2	284	Promoter	0	0.03413797269305982
peak_000685	chr1:120175896-120176628	P3	733	Promoter	1	0.08483172508854718
peak_000686	chr1:143804129-143804429	P4	301	Distal Intergenic	0	0.09610829789818787
peak_000687	chr1:144546318-144546763	P2	446	Promoter	0	0.13088562796578396
peak_000688	chr1:144551852-144552488	P2	637	Promoter	0	0.0804040200781866
peak_000689	chr1:145287479-145287869	P2	391	Promoter	1	0.07767395361142013
peak_000690	chr1:145823768-145824034	P4	267	Promoter	0	0.036449928387734414
peak_000691	chr1:145845544-145846185	P1	642	Promoter	1	0.05987972476999318
peak_000692	chr1:145858886-145859561	P1	676	Promoter	1	0.038090073156592345
peak_000693	chr1:145926899-145927544	P2	646	Promoter	2	0.05409491367506461
peak_000694	chr1:145979107-145979734	P3	628	Downstream	7	0.10059560418196131
peak_000695	chr1:145996814-145997620	P3	807	Promoter	4	0.10188093685163818
peak_000696	chr1:146035407-146039656	P7	4250	Promoter	2	0.1763905005375903
peak_000697	chr1:146376940-146377401	P2	462	Promoter	0	0.05037593316896716
peak_000698	chr1:149176573-149176869	P6	297	Promoter	0	0.09420286587928661
peak_000699	chr1:149899568-149899924	P2	357	Promoter	1	0.03957206937502872
peak_000700	chr1:150010305-150011004	P1	700	Promoter	1	0.04821715738489712
peak_000701	chr1:150067381-150067694	P2	314	Promoter	0	0.044533708801922096
peak_000702	chr1:150281913-150282462	P2	550	Promoter	2	0.03046010270821798
peak_000703	chr1:150293551-150294421	P3	871	Promoter	3	0.08419925502121459
peak_000704	chr1:150363655-150364342	P1	688	Promoter	1	0.17207910849577587
peak_000705	chr1:150578473-150578963	P4	491	Promoter	3	0.07713961656894056
peak_000706	chr1:150579177-150580069	P1	893	Promoter	0	0.0770406924080993
peak_000707	chr1:150604404-150605184	P3	781	Intron	0	0.04780800362495746
peak_000708	chr1:150629001-150630016	P1	1016	Promoter	2	0.0617682338253305
peak_000709	chr1:150926277-150927025	P1	749	Promoter	4	0.0834341439430942
peak_000710	chr1:151059375-151059738	P2	364	Promoter	0	0.0256999898346282
peak_000711	chr1:151146175-151147044	P1	870	Promoter	4	0.08680925657698718
peak_000712	chr1:151165614-151166427	P3	814	Promoter	2	0.051359291786007254
peak_000713	chr1:151254508-151255003	P2	496	Promoter	3	0.056067905596428984
peak_000714	chr1:151281396-151282522	P1	1127	Promoter	1	0.059137599761187064
peak_000715	chr1:151763317-151763833	P2	517	Promoter	0	0.0712488340301519
peak_000716	chr1:151790375-151790804	P2	430	Promoter	0	0.02406766568682875
peak_000717	chr1:151909399-151909672	P2	274	Promoter	0	0.052429044515280625
peak_000718	chr1:152047800-152048572	P3	773	Distal Intergenic	2	0.04096667698937724
peak_000719	chr1:153658637-153658929	P1	293	Promoter	0	0.12747455979712377
peak_000720	chr1:153670898-153671674	P4	777	Promoter	0	0.06739700122811161
peak_000721	chr1:153727529-153728294	P1	766	Promoter	0	0.10437761285993619
peak_000722	chr1:153775563-153775956	P2	394	Promoter	0	0.05069010649766059
peak_000723	chr1:153783338-153783869	P1	532	Distal Intergenic	1	0.05312354429052579
peak_000724	chr1:153928399-153929290	P3	892	Exon	4	0.04300241854286204
peak_000725	chr1:153957824-153958619	P1	796	Promoter	1	0.030779847756996447
peak_000726	chr1:153963176-153963869	P1	694	Promoter	1	0.05566503877710737
peak_000727	chr1:153967283-153968026	P7	744	Promoter	0	0.05510047662970304
peak_000728	chr1:153986055-153986832	P1	778	Promoter	0	0.03536079207728757
peak_000729	chr1:153990504-153991179	P3	676	Promoter	1	0.07847553097345025
peak_000730	chr1:154182176-154183587	P1	1412	Promoter	3	0.09640078892465247
peak_000731	chr1:154441973-154442392	P3	420	Intron	0	0.08836711699605082
peak_000732	chr1:154558356-154559566	P1	1211	Promoter	0	0.05311097845238166
peak_000733	chr1:154840440-154840689	P4	250	Intron	0	0.03457590159063361
peak_000734	chr1:154936650-154937265	P2	616	Promoter	0	0.0716091439524486
peak_000735	chr1:154955877-154956428	P2	552	Promoter	1	0.03692106145771305
peak_000736	chr1:154961444-154962012	P1	569	Promoter	1	0.036237896682842184
peak_000737	chr1:154970841-154971855	P1	1015	Promoter	8	0.05563427049085588
peak_000738	chr1:154972487-154973183	P1	697	Intron	2	0.05381358915961635
peak_000739	chr1:154973580-154975287	P1	1708	Promoter	1	0.31631685840055246
peak_000740	chr1:154982937-154983578	P2	642	Promoter	1	0.021136288569598687
peak_000741	chr1:155050695-155050947	P4	253	Promoter	0	0.02568818446148858
peak_000742	chr1:155084933-155085475	P1	543	Exon	1	0.05889427284984976
peak_000743	chr1:155127676-155128160	P1	485	Promoter	0	0.0561337926188646
peak_000744	chr1:155135109-155136452	P1	1344	Promoter	0	0.05615927756631314
peak_000745	chr1:155139628-155140749	P7	1122	Promoter	1	0.0651497849471385
peak_000746	chr1:155172869-155173381	P2	513	Promoter	1	0.03338510862180987
peak_000747	chr1:155217853-155218166	P4	314	Promoter	0	0.024734639988885202
peak_000748	chr1:155261950-155262383	P2	434	Promoter	0	0.05226140110996966
peak_000749	chr1:155273066-155273486	P1	421	Promoter	0	0.021040003226437547
peak_000750	chr1:155308594-155309006	P2	413	Promoter	1	0.04387735698280692
peak_000751	chr1:155324022-155324527	P1	506	Promoter	0	0.02700317472416768
peak_000752	chr1:155562509-155563265	P1	757	Promoter	3	0.06267108894411762
peak_000753	chr1:155688257-155689183	P1	927	Promoter	1	0.06146746693206531
peak_000754	chr1:155856819-155857329	P3	511	Promoter	0	0.0662991939356311
peak_000755	chr1:155859456-155860570	P1	1115	Promoter	2	0.043324478993161726
peak_000756	chr1:155910593-155911591	P1	999	Promoter	4	0.025743810551025925
peak_000757	chr1:155933650-155934722	P3	1073	Promoter	0	0.09053167656006633
peak_000758	chr1:156020185-156021216	P1	1032	Promoter	0	0.112205836114914
peak_000759	chr1:156053234-156053700	P1	467	Promoter	0	0.034413694768937186
peak_000760	chr1:156096848-156097298	P2	451	Intron	0	0.03236388027020081
peak_000761	chr1:156106277-156106719	P1	443	Promoter	0	0.029867226751120926
peak_000762	chr1:156126135-156126723	P1	589	Promoter	0	0.04978401461414096
peak_000763	chr1:156193735-156194484	P3	750	Promoter	0	0.05637543043640396
peak_000764	chr1:156212667-156213281	P1	615	Promoter	1	0.08091267798475181
peak_000765	chr1:156500755-156501367	P1	613	Promoter	5	0.020255910510850718
peak_000766	chr1:156660099-156660765	P8	667	Promoter	0	0.05042153249716726
peak_000767	chr1:156660952-156662362	P8	1411	Promoter	3	0.05508394112356084
peak_000768	chr1:156678283-156678658	P2	376	Promoter	0	0.025892288253650895
peak_000769	chr1:156726807-156727169	P2	363	Exon	0	0.02334272579232949
peak_000770	chr1:156727597-156729264	P1	1668	Promoter	1	0.3031267699954853
peak_000771	chr1:156740669-156741774	P3	1106	Promoter	4	0.06755603728422042
peak_000772	chr1:156746790-156747554	P1	765	Intron	0	0.051660848195379264
peak_000773	chr1:156767086-156768149	P1	1064	Promoter	1	0.081252719548869215
peak_000774	chr1:157091820-157092179	P2	360	3' UTR	4	0.14610623584098126
peak_000775	chr1:157137221-157137824	P8	604	Promoter	0	0.029872134230875518
peak_000776	chr1:157138054-157139006	P1	953	Promoter	3	0.06507889366839684
peak_000777	chr1:157148293-157148810	P3	518	Distal Intergenic	0	0.054269668826074376
peak_000778	chr1:157771584-157772551	P3	968	Intron	0	0.059533610289967835
peak_000779	chr1:157963791-157964257	P2	467	Distal Intergenic	0	0.020864191900302517
peak_000780	chr1:157969211-157970205	P2	995	Distal Intergenic	1	0.025320916591183643
peak_000781	chr1:157981437-157982707	P5	1271	Distal Intergenic	27	0.13281788570551575
peak_000782	chr1:158019170-158019705	P4	536	Intron	4	0.05566200590508137
peak_000783	chr1:158037696-158038275	P6	580	Intron	1	0.046883737917046565
peak_000784	chr1:158090977-158091515	P2	539	Exon	5	0.10405930676652347
peak_000785	chr1:158103738-158104701	P2	964	Distal Intergenic	0	0.02923099923660475
peak_000786	chr1:158113084-158114002	P1	919	Distal Intergenic	3	0.05035668242373032
peak_000787	chr1:158186678-158187018	P2	341	Downstream	0	0.02794250949016159
peak_000788	chr1:158247710-158247934	P4	225	Distal Intergenic	0	0.039218918130357584
peak_000789	chr1:159889016-159890624	P3	1609	Promoter	5	0.07382736710873093
peak_000790	chr1:159936962-159937234	P2	273	Intron	0	0.02901098389407377
peak_000791	chr1:160031148-160032959	P1	1812	Promoter	1	0.12485494908086368
peak_000792	chr1:160070324-160070911	P1	588	Promoter	2	0.03745166761893481
peak_000793	chr1:160169488-160169949	P3	462	Intron	0	0.030195931088507415
peak_000794	chr1:160342692-160343665	P3	974	Promoter	1	0.07359879478981482
peak_000795	chr1:160375900-160376614	P6	715	Distal Intergenic	0	0.0782009094243816
peak_000796	chr1:160575997-160576459	P3	463	Intron	0	0.027626152353775333
peak_000797	chr1:160646777-160647618	P3	842	Promoter	1	0.07030453571028913
peak_000798	chr1:160651613-160652117	P4	505	Distal Intergenic	0	0.03190002481691261
peak_000799	chr1:160665477-160665968	P3	492	Distal Intergenic	1	0.03144399318865669
peak_000800	chr1:160837515-160838238	P3	724	Intron	2	0.08810907341455913
peak_000801	chr1:161045435-161046464	P1	1030	Promoter	0	0.07061682633760981
peak_000802	chr1:161132703-161133427	P2	725	Promoter	0	0.04291587657277798
peak_000803	chr1:161153766-161154295	P3	530	Promoter	1	0.026198246407183087
peak_000804	chr1:161201834-161202597	P2	764	Promoter	2	0.03944323645681159
peak_000805	chr1:161314292-161314928	P2	637	Promoter	0	0.04883889043521626
peak_000806	chr1:161389591-161390778	P1	1188	Promoter	3	0.07877106918912036
peak_000807	chr1:161398128-161400768	P7	2641	Promoter	3	0.3685075385298149
peak_000808	chr1:161421866-161422480	P2	615	Exon	1	0.06973114572636385
peak_000809	chr1:161439806-161440205	P2	400	Promoter	0	0.059458920775651194
peak_000810	chr1:161440330-161440883	P1	554	Promoter	0	0.1108449557042315
peak_000811	chr1:161473411-161473646	P4	236	Distal Intergenic	0	0.05870546541145205
peak_000812	chr1:161523977-161524659	P1	683	Promoter	0	0.12691222813906283
peak_000813	chr1:161529619-161531714	P7	2096	Intron	8	0.2387906173001299
peak_000814	chr1:161539811-161540553	P4	743	Intron	2	0.11621306520751057
peak_000815	chr1:161612145-161613295	P1	1151	Intron	7	0.12154934449708754
peak_000816	chr1:161726213-161727174	P1	962	Exon	2	0.04220210894249612
peak_000817	chr1:161749767-161750341	P2	575	Promoter	0	0.07650515548327616
peak_000818	chr1:161961946-161962579	P7	634	3' UTR	0	0.025233251286010804
peak_000819	chr1:162023660-162024502	P1	843	Promoter	0	0.02709052244893252
peak_000820	chr1:162069593-162069958	P1	366	Promoter	0	0.09066314217647577
peak_000821	chr1:162087104-162087459	P3	356	Intron	0	0.016488927078716725
peak_000822	chr1:162144842-162146246	P1	1405	Intron	2	0.06627091727973722
peak_000823	chr1:162169498-162169754	P4	257	Intron	0	0.02790419002009989
peak_000824	chr1:162212772-162213606	P3	835	Intron	0	0.02727945454684856
peak_000825	chr1:162220167-162220648	P2	482	Intron	0	0.027741242409548374
peak_000826	chr1:162229556-162231886	P3	2331	Intron	2	0.18891299532938532
peak_000827	chr1:162288458-162289647	P5	1190	Intron	35	0.09602120313719092
peak_000828	chr1:162292328-162292928	P4	601	Intron	0	0.05809956129002286
peak_000829	chr1:162293568-162293920	P6	353	Intron	0	0.01752245802293155
peak_000830	chr1:162294134-162294603	P5	470	Intron	23	0.032043351855490204
peak_000831	chr1:162310129-162311129	P2	1001	Intron	1	0.08526724483903933
peak_000832	chr1:162390510-162393018	P5	2509	Distal Intergenic	23	0.11296067859936101
peak_000833	chr1:162398405-162399735	P2	1331	Exon	0	0.09502930422739193
peak_000834	chr1:162497653-162498807	P1	1155	Promoter	1	0.24767312161897126
peak_000835	chr1:162561156-162561854	P1	699	Promoter	0	0.03649474265140986
peak_000836	chr1:162656022-162656760	P5	739	Intron	14	0.05754167039471988
peak_000837	chr1:162829734-162830282	P4	549	Intron	0	0.017128159157621982
peak_000838	chr1:162839872-162840675	P5	804	Intron	44	0.11331763835527756
peak_000839	chr1:162984561-162985219	P3	659	Distal Intergenic	1	0.03356119580878334
peak_000840	chr1:163035943-163036206	P4	264	Distal Intergenic	2	0.13149339016791695
peak_000841	chr1:163069291-163069495	P6	205	Promoter	0	0.08187969279088411
peak_000842	chr1:163122245-163122647	P4	403	Distal Intergenic	0	0.1340623579933801
peak_000843	chr1:163166501-163167535	P3	1035	Intron	0	0.08893869171120823
peak_000844	chr1:163168121-163168480	P3	360	5' UTR	0	0.05995050811450467
peak_000845	chr1:163395808-163396097	P3	290	Distal Intergenic	0	0.04586030948696189
peak_000846	chr1:163507334-163507614	P2	281	Distal Intergenic	0	0.08178962529056
peak_000847	chr1:163561606-163562162	P4	557	Distal Intergenic	5	0.041368834667659005
peak_000848	chr1:163565183-163565456	P2	274	Distal Intergenic	0	0.06973721307203268
peak_000849	chr1:163588413-163591395	P5	2983	Distal Intergenic	19	0.11040509876763915
peak_000850	chr1:163747328-163748041	P4	714	Distal Intergenic	0	0.09801177946786652
peak_000851	chr1:164771888-164772392	P3	505	Intron	1	0.08767039846498371
peak_000852	chr1:165009285-165009690	P4	406	Distal Intergenic	0	0.12490753308200038
peak_000853	chr1:165630884-165631435	P1	552	Promoter	1	0.02496655819906353
peak_000854	chr1:165663625-165663978	P2	354	Promoter	0	0.05153740267377652
peak_000855	chr1:165698036-165698676	P1	641	Promoter	0	0.05693778604327948
peak_000856	chr1:165768590-165769426	P6	837	Promoter	0	0.053766304322451205
peak_000857	chr1:166038446-166039138	P3	693	Distal Intergenic	0	0.05630756903845495
peak_000858	chr1:166976504-166976820	P2	317	Promoter	1	0.07816766738883876
peak_000859	chr1:167121342-167121896	P6	555	Intron	0	0.08245029113237962
peak_000860	chr1:167162895-167163600	P8	706	Promoter	2	0.1337203466525959
peak_000861	chr1:167220193-167220820	P1	628	Promoter	5	0.03274044338843718
peak_000862	chr1:167617435-167618065	P1	631	Distal Intergenic	1	0.03943746425444704
peak_000863	chr1:167714199-167715636	P1	1438	Distal Intergenic	0	0.06946283233232187
peak_000864	chr1:167936692-167937002	P1	311	Promoter	1	0.10869248636282303
peak_000865	chr1:168178947-168179583	P1	637	Promoter	0	0.036906059064786646
peak_000866	chr1:168465940-168466313	P4	374	Intron	0	0.022093248026024262
peak_000867	chr1:168469504-168469958	P4	455	Intron	0	0.06667790287630407
peak_000868	chr1:168833462-168834200	P6	739	Intron	0	0.12905688035399568
peak_000869	chr1:169106263-169106665	P1	403	Promoter	0	0.048764070259570275
peak_000870	chr1:169367437-169368778	P1	1342	Promoter	0	0.24027919200625308
peak_000871	chr1:169794669-169795310	P3	642	Promoter	1	0.11790584518374722
peak_000872	chr1:169893256-169894291	P1	1036	Promoter	1	0.12127641536088321
peak_000873	chr1:170087098-170087446	P4	349	Distal Intergenic	1	0.021640196300519506
peak_000874	chr1:170097405-170098008	P3	604	Distal Intergenic	1	0.02243327723649729
peak_000875	chr1:170166389-170166881	P2	493	Exon	0	0.1620567286987488
peak_000876	chr1:170493629-170495141	P2	1513	Intron	6	0.11243411690523444
peak_000877	chr1:170531820-170532834	P3	1015	Promoter	2	0.07589175373846808
peak_000878	chr1:171174981-171175426	P1	446	Intron	7	0.054013700049418564
peak_000879	chr1:171434969-171435276	P3	308	Distal Intergenic	0	0.06014353869461818
peak_000880	chr1:171741439-171742404	P1	966	Promoter	4	0.023945835591819807
peak_000881	chr1:171781220-171781651	P2	432	Promoter	0	0.0543569308902431
peak_000882	chr1:171841069-171841841	P1	773	Promoter	0	0.04741107895302671
peak_000883	chr1:171841934-171842302	P1	369	Promoter	3	0.059263596552888737
peak_000884	chr1:172044483-172044775	P3	293	Intron	0	0.10329066872816327
peak_000885	chr1:172108860-172109942	P3	1083	Intron	0	0.12593666324875236
peak_000886	chr1:172136997-172137227	P6	231	Intron	0	0.026926452930582045
peak_000887	chr1:172144248-172145745	P3	1498	Promoter	11	0.05385435925026357
peak_000888	chr1:172358575-172359311	P8	737	Intron	0	0.03204027661928964
peak_000889	chr1:172380786-172381264	P8	479	Intron	5	0.08735639663742413
peak_000890	chr1:172443690-172444102	P3	413	Promoter	0	0.038524728708616396
peak_000891	chr1:172532539-172532781	P4	243	Promoter	0	0.029560287549567972
peak_000892	chr1:172732053-172732365	P7	313	Distal Intergenic	0	0.12792952586527287
peak_000893	chr1:172933841-172935290	P3	1450	Intron	1	0.06240973133876858
peak_000894	chr1:173464354-173464638	P4	285	Intron	0	0.15163999062914393
peak_000895	chr1:173476981-173477193	P2	213	Promoter	0	0.03839572417993098
peak_000896	chr1:173715005-173715614	P6	610	Promoter	2	0.04938085536534514
peak_000897	chr1:173824189-173824948	P2	760	Promoter	0	0.0218536727385877
peak_000898	chr1:173868082-173868996	P1	915	Promoter	1	0.10353669235930933
peak_000899	chr1:174998874-174999679	P2	806	Promoter	0	0.06020487533581969
peak_000900	chr1:175011888-175012173	P2	286	3' UTR	0	0.13599551686580635
peak_000901	chr1:175105418-175105848	P4	431	Intron	0	0.10957316195754332
peak_000902	chr1:175427477-175428120	P5	644	Intron	70	0.02243327723649729
peak_000903	chr1:175578853-175579144	P2	292	Intron	9	0.046554630008685614
peak_000904	chr1:176207154-176207747	P1	594	Promoter	0	0.04430084347455587
peak_000905	chr1:176425768-176426295	P2	528	Intron	0	0.24411145781416202
peak_000906	chr1:177170572-177171253	P2	682	Promoter	0	0.08185839166604042
peak_000907	chr1:177286911-177287380	P5	470	Distal Intergenic	14	0.09683692920693326
peak_000908	chr1:177354717-177355284	P4	568	Intron	1	0.054474424225918985
peak_000909	chr1:177561115-177561632	P5	518	Intron	19	0.04418347003902449
peak_000910	chr1:177728991-177731118	P5	2128	Intron	12	0.15141712655811163
peak_000911	chr1:177731334-177732661	P3	1328	Intron	0	0.06163502402547497
peak_000912	chr1:177950730-177951351	P5	622	Intron	57	0.03750432526729015
peak_000913	chr1:178052195-178053328	P3	1134	Distal Intergenic	7	0.04462297489202014
peak_000914	chr1:178119808-178120764	P3	957	Intron	1	0.04753495180767322
peak_000915	chr1:179081754-179082298	P2	545	Promoter	0	0.050875162663825635
peak_000916	chr1:179141452-179142019	P4	568	Intron	4	0.0813045287455475
peak_000917	chr1:179365714-179366285	P3	572	Promoter	1	0.08881561303494095
peak_000918	chr1:180632379-180632699	P2	321	Promoter	1	0.056198405621943795
peak_000919	chr1:180853943-180854451	P3	509	Intron	0	0.14594398799561875
peak_000920	chr1:181101580-181102072	P2	493	Distal Intergenic	7	0.10131019948317586
peak_000921	chr1:182603764-182604412	P8	649	Promoter	2	0.048414140549405155
peak_000922	chr1:182614881-182616848	P1	1968	Promoter	1	0.08872615722649217
peak_000923	chr1:183022138-183023071	P1	934	Promoter	2	0.037492877839769935
peak_000924	chr1:183023223-183024078	P1	856	Promoter	0	0.05487079916149476
peak_000925	chr1:183024300-183024988	P6	689	Promoter	0	0.04352363462094156
peak_000926	chr1:183039602-183041038	P3	1437	Intron	0	0.08052188034802517
peak_000927	chr1:183070763-183071593	P7	831	Intron	0	0.06585270864087725
peak_000928	chr1:183471114-183473068	P1	1955	Promoter	5	0.14708266972634215
peak_000929	chr1:183635061-183635880	P1	820	Promoter	0	0.04144999353168027
peak_000930	chr1:183778013-183779873	P5	1861	Intron	29	0.197286215232957
peak_000931	chr1:183805065-183805544	P2	480	Promoter	0	0.05833464699925017
peak_000932	chr1:183841299-183841837	P4	539	Intron	0	0.13599551686580635
peak_000933	chr1:183842212-183843002	P7	791	Intron	0	0.044373501014086957
peak_000934	chr1:183872442-183872897	P2	456	Intron	0	0.11799634775730329
peak_000935	chr1:183914600-183915999	P3	1400	Intron	2	0.0598901136729601
peak_000936	chr1:184031521-184031989	P5	469	Intron	13	0.04844407326434401
peak_000937	chr1:184151851-184154262	P7	2412	Distal Intergenic	3	0.11550069399772522
peak_000938	chr1:184298781-184299283	P4	503	Distal Intergenic	1	0.10766857530823215
peak_000939	chr1:184754372-184755259	P1	888	Promoter	0	0.05393013845190107
peak_000940	chr1:184881338-184881926	P6	589	Intron	0	0.02473061478785988
peak_000941	chr1:185045471-185045761	P2	291	Promoter	0	0.03330556598084219
peak_000942	chr1:185156367-185157480	P1	1114	Promoter	1	0.04518889351958489
peak_000943	chr1:185316146-185316732	P1	587	Promoter	2	0.03426508872773223
peak_000944	chr1:185317467-185317957	P6	491	Promoter	1	0.028646712181882278
peak_000945	chr1:185567086-185567477	P2	392	Intron	0	0.09801177946786652
peak_000946	chr1:185647627-185648144	P3	518	Intron	0	0.09853903186427614
peak_000947	chr1:185657534-185658313	P5	780	Downstream	28	0.03428630973354704
peak_000948	chr1:185663447-185663878	P7	432	Distal Intergenic	0	0.01746367812400803
peak_000949	chr1:185679128-185679668	P6	541	Distal Intergenic	0	0.05057494847328603
peak_000950	chr1:185686045-185689718	P5	3674	Distal Intergenic	52	0.1314932659202631
peak_000951	chr1:185693251-185695736	P7	2486	Distal Intergenic	0	0.1162916059446972
peak_000952	chr1:185696134-185696871	P7	738	Distal Intergenic	2	0.020139539186231584
peak_000953	chr1:185714562-185717153	P8	2592	Distal Intergenic	12	0.15102657252632457
peak_000954	chr1:185718949-185719418	P4	470	Distal Intergenic	1	0.02829981489502582
peak_000955	chr1:185733515-185735909	P1	2395	Promoter	4	0.08820954612569522
peak_000956	chr1:185790041-185790669	P3	629	Intron	1	0.13613906802139614
peak_000957	chr1:185804250-185805080	P3	831	Intron	1	0.15132298308147693
peak_000958	chr1:185811111-185811564	P7	454	Intron	0	0.038931688279255104
peak_000959	chr1:185837754-185838349	P3	596	Intron	0	0.0759453600797633
peak_000960	chr1:186063125-186064078	P5	954	Intron	29	0.10290987278930472
peak_000961	chr1:186082288-186082597	P3	310	Intron	0	0.10906642617191757
peak_000962	chr1:186093064-186093893	P3	830	Exon	0	0.0685765121440965
peak_000963	chr1:186094094-186094745	P4	652	Exon	0	0.044662891573053816
peak_000964	chr1:186375193-186376102	P8	910	Promoter	0	0.04601857267521016
peak_000965	chr1:186535608-186536227	P3	620	Distal Intergenic	0	0.06858115626902903
peak_000966	chr1:186574902-186576293	P3	1392	Distal Intergenic	5	0.13033293357085082
peak_000967	chr1:186896240-186896714	P4	475	Intron	3	0.048755138727418254
peak_000968	chr1:187892236-187892588	P4	353	Distal Intergenic	3	0.08209328318074069
peak_000969	chr1:188043737-188044065	P3	329	Intron	0	0.07200864736777263
peak_000970	chr1:190823130-190823715	P5	586	Distal Intergenic	16	0.08072069798832719
peak_000971	chr1:192007181-192007841	P3	661	Intron	0	0.11493363135015543
peak_000972	chr1:192008131-192009504	P5	1374	Intron	21	0.12894091680078348
peak_000973	chr1:192131847-192132207	P4	361	Distal Intergenic	0	0.11539802797682612
peak_000974	chr1:192225394-192225792	P2	399	Intron	0	0.05094373859196092
peak_000975	chr1:192225984-192226286	P4	303	Intron	0	0.032098706565253717
peak_000976	chr1:192511921-192514606	P5	2686	Intron	26	0.173250630438072
peak_000977	chr1:192516554-192517251	P7	698	Promoter	0	0.07935166634136617
peak_000978	chr1:192539647-192540082	P4	436	Intron	1	0.057855331081107395
peak_000979	chr1:192543043-192543897	P3	855	Intron	1	0.036533640724043324
peak_000980	chr1:192544540-192545533	P7	994	Intron	0	0.07451677893411136
peak_000981	chr1:192546005-192546364	P4	360	Intron	1	0.061459900799070585
peak_000982	chr1:192808112-192809234	P1	1123	Promoter	0	0.03742247082816041
peak_000983	chr1:192837645-192838076	P4	432	Exon	0	0.054611238583651675
peak_000984	chr1:193059504-193060196	P6	693	Promoter	0	0.03899276138667469
peak_000985	chr1:198156872-198157912	P1	1041	Promoter	0	0.12467257751523686
peak_000986	chr1:198892089-198892679	P3	591	Intron	3	0.07841245272390182
peak_000987	chr1:198930062-198930803	P3	742	Intron	0	0.026926501553427924
peak_000988	chr1:199159738-199162210	P5	2473	Exon	36	0.14576501324674035
peak_000989	chr1:199242301-199242750	P2	450	Intron	0	0.04827335863251162
peak_000990	chr1:199272204-199273476	P2	1273	Intron	0	0.12358881330992458
peak_000991	chr1:199312146-199314117	P3	1972	Intron	4	0.10679092312079462
peak_000992	chr1:199681077-199681748	P7	672	Distal Intergenic	0	0.04831812092152823
peak_000993	chr1:199691334-199692096	P3	763	Distal Intergenic	1	0.11199453854666401
peak_000994	chr1:199719372-199720199	P5	828	Distal Intergenic	16	0.08779290152638078
peak_000995	chr1:199733945-199734420	P8	476	Distal Intergenic	0	0.05455842233329203
peak_000996	chr1:199861216-199861580	P4	365	Distal Intergenic	2	0.08122991063699818
peak_000997	chr1:200154316-200154895	P2	580	Intron	0	0.02307613269521302
peak_000998	chr1:200240785-200241118	P3	334	Distal Intergenic	0	0.08491898733611514
peak_000999	chr1:200620396-200620816	P6	421	Promoter	2	0.04410882514512178
peak_001000	chr1:200669507-200669911	P1	405	Promoter	2	0.05478367697494279
peak_001001	chr1:200872754-200873120	P1	367	Promoter	7	0.0643047774903096
peak_001002	chr1:201114182-201114864	P1	683	3' UTR	1	0.03271350602025018
peak_001003	chr1:201154024-201154537	P1	514	Promoter	2	0.06825719734928291
peak_001004	chr1:201241183-201242032	P3	850	Distal Intergenic	1	0.07874464276796592
peak_001005	chr1:201254628-201255361	P1	734	Distal Intergenic	1	0.05939969692032028
peak_001006	chr1:201265618-201267340	P5	1723	Distal Intergenic	37	0.14449454731436862
peak_001007	chr1:201267419-201268156	P2	738	Distal Intergenic	3	0.04770645075271293
peak_001008	chr1:201268490-201268984	P2	495	Distal Intergenic	0	0.04609646483643946
peak_001009	chr1:201274977-201275811	P2	835	Distal Intergenic	0	0.028923854705267267
peak_001010	chr1:201282962-201283721	P2	760	Promoter	1	0.03606804402414659
peak_001011	chr1:201294798-201295386	P4	589	Intron	1	0.022741928040792378
peak_001012	chr1:201300899-201301470	P2	572	Intron	1	0.028822071837796896
peak_001013	chr1:201310644-201311541	P1	898	Intron	1	0.06633887151900843
peak_001014	chr1:201334657-201335777	P2	1121	Downstream	1	0.03464511979078941
peak_001015	chr1:201457058-201458260	P3	1203	Distal Intergenic	2	0.07853029690039466
peak_001016	chr1:201468410-201469493	P1	1084	Promoter	0	0.05027406240882496
peak_001017	chr1:201480389-201480817	P1	429	Distal Intergenic	0	0.059653711329785364
peak_001018	chr1:201481734-201482240	P2	507	Distal Intergenic	1	0.02157293584564031
peak_001019	chr1:201503445-201503938	P2	494	Intron	0	0.03525697018402768
peak_001020	chr1:201511936-201512362	P3	427	Intron	0	0.040265508656479085
peak_001021	chr1:201516036-201517511	P5	1476	Intron	32	0.1688724339938303
peak_001022	chr1:201597321-201598083	P1	763	Intron	2	0.06517642365873974
peak_001023	chr1:201636623-201637040	P3	418	Intron	0	0.06717399133783455
peak_001024	chr1:201648082-201648955	P1	874	Promoter	12	0.03996327157793854
peak_001025	chr1:201713167-201713688	P3	522	Intron	0	0.07335587755129679
peak_001026	chr1:201714568-201715106	P3	539	Intron	1	0.07593790143193624
peak_001027	chr1:201792753-201793162	P4	410	Intron	0	0.09003484010926867
peak_001028	chr1:201955152-201955441	P2	290	Promoter	9	0.06701049884554844
peak_001029	chr1:202013588-202014037	P2	450	Exon	0	0.08786003980115922
peak_001030	chr1:202348522-202348878	P2	357	Promoter	0	0.03108816967258104
peak_001031	chr1:202615523-202615971	P3	449	Intron	0	0.04030272043962115
peak_001032	chr1:202888668-202889214	P1	547	Promoter	2	0.09504849150783568
peak_001033	chr1:202958231-202958628	P1	398	Promoter	1	0.03216786328056859
peak_001034	chr1:203153226-203154907	P1	1682	Promoter	3	0.1012512753150967
peak_001035	chr1:203453338-203453902	P6	565	Distal Intergenic	1	0.047900895378468894
peak_001036	chr1:203665984-203666409	P4	426	Intron	0	0.08076623568310201
peak_001037	chr1:203795473-203796585	P1	1113	Promoter	3	0.07884366742176231
peak_001038	chr1:203860868-203862457	P1	1590	Promoter	1	0.3386478335731997
peak_001039	chr1:203889534-203890087	P2	554	Distal Intergenic	0	0.02415879537383777
peak_001040	chr1:204129054-204129479	P1	426	Downstream	2	0.029119815038423053
peak_001041	chr1:204130666-204131285	P1	620	Promoter	1	0.056168763791405334
peak_001042	chr1:204410923-204412310	P1	1388	Promoter	1	0.18284232291382307
peak_001043	chr1:204452787-204453426	P2	640	Intron	3	0.07800157856257849
peak_001044	chr1:204461504-204462064	P1	561	Intron	2	0.03306270796785159
peak_001045	chr1:204494161-204495035	P1	875	Promoter	0	0.030702152917318568
peak_001046	chr1:204505725-204508489	P7	2765	Distal Intergenic	10	0.06929376821875932
peak_001047	chr1:204513071-204513754	P7	684	Distal Intergenic	4	0.1044556269853271
peak_001048	chr1:204515724-204517048	P1	1325	Promoter	0	0.24437600549906544
peak_001049	chr1:205122034-205122517	P4	484	Promoter	1	0.10223825726975502
peak_001050	chr1:205582668-205583016	P6	349	Intron	0	0.07722983749049449
peak_001051	chr1:205631302-205632126	P1	825	Promoter	1	0.04205248037045031
peak_001052	chr1:205699821-205700078	P3	258	Distal Intergenic	0	0.06818441358635845
peak_001053	chr1:205701326-205701979	P2	654	Distal Intergenic	1	0.06392102047699733
peak_001054	chr1:205749466-205749878	P1	413	Promoter	0	0.046373236000060616
peak_001055	chr1:205813129-205813520	P1	392	Promoter	1	0.045738166690529776
peak_001056	chr1:206503948-206504239	P2	292	Promoter	0	0.0557641681167164
peak_001057	chr1:206635450-206635881	P1	432	Promoter	0	0.0803304023842589
peak_001058	chr1:206959724-206961058	P2	1335	Exon	1	0.1206919678681577
peak_001059	chr1:207751887-207752640	P1	754	Promoter	1	0.08710748708659176
peak_001060	chr1:209597382-209597957	P4	576	Intron	0	0.031146278099645243
peak_001061	chr1:209624342-209625542	P5	1201	Promoter	26	0.08290583668886331
peak_001062	chr1:209627946-209628194	P2	249	Exon	0	0.02003247076242206
peak_001063	chr1:209769267-209770365	P3	1099	Promoter	2	0.1298111950713757
peak_001064	chr1:209784295-209785099	P1	805	Promoter	3	0.08367654157674692
peak_001065	chr1:209907830-209908495	P5	666	Distal Intergenic	24	0.10201296243049467
peak_001066	chr1:209937887-209938493	P1	607	Promoter	0	0.05502598325608978
peak_001067	chr1:210232789-210233043	P2	255	Promoter	0	0.04038184011479181
peak_001068	chr1:210233123-210233472	P1	350	Promoter	0	0.08651837735565104
peak_001069	chr1:210290018-210290317	P4	300	Distal Intergenic	0	0.12202091326295983
peak_001070	chr1:210438796-210439202	P4	407	Promoter	0	0.047035590895163765
peak_001071	chr1:210710917-210711315	P4	399	Intron	1	0.11618149592220109
peak_001072	chr1:212035269-212035958	P2	690	Promoter	1	0.06915067687062404
peak_001073	chr1:212385194-212385934	P6	741	Exon	0	0.059263596552888737
peak_001074	chr1:212791422-212791888	P2	467	Promoter	0	0.09104497655106478
peak_001075	chr1:212950487-212950828	P1	342	Promoter	0	0.02023802613435159
peak_001076	chr1:213051161-213051577	P1	417	Promoter	0	0.06232989114090341
peak_001077	chr1:213689509-213689954	P4	446	Distal Intergenic	0	0.03482066498681523
peak_001078	chr1:214402051-214405162	P5	3112	Exon	23	0.12094043011974687
peak_001079	chr1:214427716-214428179	P3	464	Intron	0	0.05543530650159498
peak_001080	chr1:214446607-214447477	P6	871	Intron	0	0.06565057724706827
peak_001081	chr1:214454699-214455633	P3	935	Intron	1	0.09666003032490128
peak_001082	chr1:214551319-214552209	P1	891	Promoter	2	0.04462091602746891
peak_001083	chr1:215282436-215282888	P4	453	Distal Intergenic	0	0.08384584085690203
peak_001084	chr1:216270107-216270733	P7	627	Intron	0	0.0303501821326628
peak_001085	chr1:216475757-216476033	P2	277	Distal Intergenic	4	0.07525964559423448
peak_001086	chr1:217630819-217631646	P2	828	Promoter	1	0.06343374835525539
peak_001087	chr1:219276172-219276817	P6	646	Downstream	0	0.06321694560877135
peak_001088	chr1:219329528-219330250	P3	723	Distal Intergenic	0	0.0896372436833172
peak_001089	chr1:219724652-219724907	P2	256	Distal Intergenic	0	0.2168661480959012
peak_001090	chr1:220271993-220272818	P1	826	Promoter	2	0.05489757234489819
peak_001091	chr1:220369802-220370362	P8	561	Distal Intergenic	2	0.0680487096010909
peak_001092	chr1:222465245-222466089	P2	845	Distal Intergenic	0	0.036851849165013495
peak_001093	chr1:222618107-222618418	P1	312	Promoter	0	0.02228712249382285
peak_001094	chr1:222643806-222644222	P3	417	Promoter	3	0.0547409889084359
peak_001095	chr1:222711867-222713875	P1	2009	Promoter	0	0.058028575712810705
peak_001096	chr1:223180564-223181111	P3	548	Promoter	0	0.0967379024606563
peak_001097	chr1:223726200-223726478	P2	279	Intron	0	0.029654288076414903
peak_001098	chr1:224067536-224068037	P4	502	Distal Intergenic	0	0.03683061062702414
peak_001099	chr1:224114101-224114665	P1	565	Promoter	3	0.036016852731575275
peak_001100	chr1:224371450-224371937	P2	488	Intron	0	0.02996351500964768
peak_001101	chr1:224434552-224435263	P1	712	Promoter	2	0.05381041147827946
peak_001102	chr1:224571654-224572214	P3	561	Distal Intergenic	0	0.09575244032150115
peak_001103	chr1:225155462-225156699	P3	1238	Intron	5	0.07548750971989938
peak_001104	chr1:225746698-225747011	P6	314	Intron	0	0.04177726488672452
peak_001105	chr1:225923838-225924472	P1	635	Promoter	0	0.06848609295134504
peak_001106	chr1:225999334-226000052	P1	719	Promoter	0	0.08456671818726103
peak_001107	chr1:226002223-226002779	P3	557	Downstream	0	0.07828132260567505
peak_001108	chr1:226062723-226063091	P1	369	Promoter	0	0.015678318985270202
peak_001109	chr1:226078317-226078784	P4	468	Distal Intergenic	0	0.09766299102370612
peak_001110	chr1:226108899-226109174	P7	276	Distal Intergenic	0	0.03539454347026613
peak_001111	chr1:226186391-226187168	P1	778	Promoter	0	0.06602594612258372
peak_001112	chr1:226309542-226309908	P6	367	Promoter	0	0.03859645027723435
peak_001113	chr1:226527343-226527807	P6	465	Distal Intergenic	0	0.022592875260986592
peak_001114	chr1:226939488-226940671	P1	1184	Promoter	1	0.022750866689754637
peak_001115	chr1:227356611-227357542	P3	932	Distal Intergenic	0	0.08409839654546748
peak_001116	chr1:228139889-228140911	P1	1023	Promoter	0	0.05925640386388162
peak_001117	chr1:228165635-228166346	P1	712	Promoter	2	0.08642542421794439
peak_001118	chr1:228169307-228169784	P4	478	Intron	0	0.019761234521482797
peak_001119	chr1:228212826-228213566	P1	741	Promoter	1	0.055444509447483324
peak_001120	chr1:228457666-228457989	P2	324	Promoter	0	0.019410258626619627
peak_001121	chr1:228487071-228487650	P1	580	Promoter	0	0.057544307123076836
peak_001122	chr1:228735663-228736092	P1	430	Promoter	0	0.08665735405804109
peak_001123	chr1:229558519-229559100	P1	582	Promoter	0	0.034476145055667505
peak_001124	chr1:229619422-229619948	P4	527	Intron	0	0.12430444620723938
peak_001125	chr1:229626200-229626784	P6	585	Promoter	0	0.036506478053001605
peak_001126	chr1:229694118-229694609	P2	492	Distal Intergenic	0	0.026365251560218208
peak_001127	chr1:229894207-229894758	P2	552	Distal Intergenic	0	0.05338606047824605
peak_001128	chr1:230039060-230039523	P5	464	Distal Intergenic	18	0.03149295946238014
peak_001129	chr1:230270440-230271445	P6	1006	Promoter	0	0.07071123094664977
peak_001130	chr1:231039324-231040280	P1	957	Promoter	0	0.026129143272046764
peak_001131	chr1:231211530-231211967	P3	438	Intron	0	0.022160804847089922
peak_001132	chr1:231337851-231338476	P2	626	Promoter	0	0.04368976935835715
peak_001133	chr1:231421645-231422838	P1	1194	Promoter	1	0.0517179057084052
peak_001134	chr1:231527843-231529245	P1	1403	Promoter	0	0.11902705514591014
peak_001135	chr1:231805264-231805677	P2	414	Intron	0	0.031270470744436785
peak_001136	chr1:232471056-232471570	P3	515	Exon	0	0.06562359884027544
peak_001137	chr1:232558246-232559468	P2	1223	Intron	2	0.1843697246716366
peak_001138	chr1:232559935-232560123	P4	189	Intron	0	0.06388246894707364
peak_001139	chr1:232578434-232578815	P4	382	Intron	1	0.17863761685145424
peak_001140	chr1:232629287-232630866	P1	1580	Promoter	1	0.04291999515739728
peak_001141	chr1:232793688-232794339	P3	652	Distal Intergenic	1	0.06421276790948635
peak_001142	chr1:233113103-233113959	P3	857	Intron	2	0.06724158882895324
peak_001143	chr1:233647408-233647873	P2	466	Intron	0	0.21068919515856563
peak_001144	chr1:233858534-233859104	P2	571	Intron	0	0.08272094955970152
peak_001145	chr1:234303086-234304023	P2	938	Intron	5	0.07567846345924989
peak_001146	chr1:234373109-234373964	P3	856	Promoter	0	0.12686245466167537
peak_001147	chr1:234610726-234611290	P1	565	Promoter	0	0.03745678835771863
peak_001148	chr1:235059972-235060791	P5	820	Distal Intergenic	12	0.059199319689571726
peak_001149	chr1:235128052-235129066	P3	1015	Promoter	0	0.05004845047903745
peak_001150	chr1:236141445-236142001	P6	557	Promoter	0	0.04322602541368806
peak_001151	chr1:236604133-236604851	P3	719	Promoter	0	0.06794666104282797
peak_001152	chr1:236623147-236623802	P2	656	Distal Intergenic	0	0.04611860816938622
peak_001153	chr1:236654622-236655410	P5	789	Distal Intergenic	40	0.0807582919529541
peak_001154	chr1:236795113-236795385	P2	273	Promoter	0	0.071007316954753
peak_001155	chr1:241847909-241848189	P2	281	Promoter	0	0.058877813740127655
peak_001156	chr1:242524158-242524391	P2	234	Promoter	0	0.03719814349254309
peak_001157	chr1:242871078-242872030	P3	953	Distal Intergenic	2	0.10074816720905308
peak_001158	chr1:242872139-242873685	P7	1547	Distal Intergenic	0	0.12519387281172328
peak_001159	chr1:242924859-242925102	P4	244	Distal Intergenic	0	0.03482066498681523
peak_001160	chr1:242936543-242937427	P3	885	Distal Intergenic	0	0.048755138727418254
peak_001161	chr1:243254423-243254896	P1	474	Promoter	0	0.027104714923280402
peak_001162	chr1:243255744-243256256	P2	513	Promoter	1	0.03945628906017325
peak_001163	chr1:243850504-243851050	P1	547	Promoter	1	0.026925165919654256
peak_001164	chr1:244163738-244164418	P6	681	Distal Intergenic	1	0.11389307280967298
peak_001165	chr1:244599481-244599872	P4	392	Promoter	0	0.09371680843702003
peak_001166	chr1:244652941-244653370	P1	430	Promoter	0	0.03487932934547169
peak_001167	chr1:244835008-244835554	P1	547	Promoter	0	0.044265536940938106
peak_001168	chr1:244863088-244863334	P1	247	Promoter	0	0.07245856658731212
peak_001169	chr1:246565845-246566993	P3	1149	Promoter	2	0.08044552227263496
peak_001170	chr1:247103823-247104545	P1	723	Promoter	0	0.03968328889709405
peak_001171	chr1:247210490-247210942	P2	453	Promoter	0	0.06304093361558548
peak_001172	chr1:247331166-247331575	P2	410	Promoter	0	0.04019196074386924
peak_001173	chr1:248570597-248571102	P3	506	Distal Intergenic	0	0.04382240754108591
peak_001174	chr1:248825485-248826769	P1	1285	Promoter	0	0.18317331014397942
peak_001175	chr1:248838108-248838650	P1	543	Promoter	1	0.03169035561856387
peak_001176	chr1:248873017-248874357	P2	1341	Distal Intergenic	0	0.1065849947373811
peak_001177	chr2:113485-113856	P4	372	Distal Intergenic	0	0.11108211184004987
peak_001178	chr2:393701-394379	P6	679	Intron	0	0.17667776383132577
peak_001179	chr2:676535-677441	P1	907	Promoter	0	0.05383467468043881
peak_001180	chr2:691851-692344	P2	494	Promoter	0	0.024039223924429455
peak_001181	chr2:855102-855752	P3	651	Intron	3	0.04568110221273949
peak_001182	chr2:1162739-1163803	P3	1065	Intron	0	0.11499766959453578
peak_001183	chr2:1220313-1220570	P6	258	Intron	0	0.13090392965276457
peak_001184	chr2:1679989-1680567	P8	579	Exon	0	0.07743052386865128
peak_001185	chr2:1721285-1721844	P3	560	Intron	0	0.042290997383761415
peak_001186	chr2:1849466-1850608	P5	1143	Intron	33	0.0900714043065506
peak_001187	chr2:3126619-3128371	P1	1753	Promoter	2	0.08198458386004981
peak_001188	chr2:3130902-3131548	P3	647	Distal Intergenic	1	0.04593855970639966
peak_001189	chr2:3289417-3289876	P2	460	Intron	0	0.051211560772809424
peak_001190	chr2:3377420-3378564	P3	1145	Promoter	2	0.11250546150698892
peak_001191	chr2:3379361-3380392	P1	1032	Promoter	0	0.14656428973743613
peak_001192	chr2:3518464-3519562	P1	1099	Promoter	0	0.03537216248448311
peak_001193	chr2:3728383-3728617	P4	235	Intron	0	0.028725853744055105
peak_001194	chr2:3778506-3779402	P2	897	Exon	2	0.05784987572585579
peak_001195	chr2:3976521-3977091	P3	571	Distal Intergenic	0	0.07828619998468887
peak_001196	chr2:4151058-4152478	P5	1421	Distal Intergenic	22	0.21105032846651312
peak_001197	chr2:4152606-4152934	P4	329	Distal Intergenic	1	0.0470123208471436
peak_001198	chr2:4218999-4220030	P3	1032	Distal Intergenic	0	0.09394912118314598
peak_001199	chr2:4237644-4238054	P4	411	Distal Intergenic	0	0.11245379238129913
peak_001200	chr2:4265929-4266279	P3	351	Distal Intergenic	0	0.0908158129354189
peak_001201	chr2:4584751-4586290	P5	1540	Intron	29	0.16588101066606215
peak_001202	chr2:4651819-4652042	P4	224	Intron	0	0.12236746710145739
peak_001203	chr2:4653730-4654457	P3	728	Intron	1	0.05597215496614019
peak_001204	chr2:4674172-4674752	P2	581	Distal Intergenic	0	0.029911212170304437
peak_001205	chr2:4745738-4745981	P2	244	Distal Intergenic	0	0.05520546067175258
peak_001206	chr2:4873803-4874126	P3	324	Distal Intergenic	0	0.11912815627471134
peak_001207	chr2:5077304-5078121	P7	818	Distal Intergenic	1	0.06871647117333521
peak_001208	chr2:5249483-5251143	P3	1661	Distal Intergenic	0	0.0685068532101876
peak_001209	chr2:5509323-5509928	P8	606	Distal Intergenic	0	0.062138072002704894
peak_001210	chr2:5691443-5691852	P1	410	Promoter	0	0.022955054519307093
peak_001211	chr2:5834385-5834776	P3	392	Distal Intergenic	4	0.05446999558630919
peak_001212	chr2:6310081-6310920	P3	840	Intron	1	0.04204079092654047
peak_001213	chr2:6313869-6315050	P3	1182	Exon	0	0.04506613753128513
peak_001214	chr2:6556835-6557376	P3	542	Distal Intergenic	5	0.06631909802189746
peak_001215	chr2:7194494-7195637	P5	1144	Distal Intergenic	17	0.06522868443028172
peak_001216	chr2:7595352-7595619	P4	268	Distal Intergenic	0	0.02287029504238732
peak_001217	chr2:8112490-8113225	P4	736	Intron	0	0.1010894345699071
peak_001218	chr2:8284058-8284385	P4	328	Intron	2	0.08125553160097046
peak_001219	chr2:8389095-8390382	P5	1288	Intron	17	0.1714178704366114
peak_001220	chr2:8395338-8396258	P5	921	Intron	17	0.0537450698633109
peak_001221	chr2:8678699-8679304	P1	606	Promoter	0	0.06157111648372068
peak_001222	chr2:8680199-8680507	P4	309	Intron	0	0.020150404681714376
peak_001223	chr2:8682008-8682272	P2	265	Promoter	0	0.027247119631416114
peak_001224	chr2:9071085-9071985	P5	901	Distal Intergenic	29	0.05021406240989129
peak_001225	chr2:9110839-9111449	P2	611	Promoter	1	0.1524018765092537
peak_001226	chr2:9206363-9207042	P1	680	Promoter	1	0.07282594971413289
peak_001227	chr2:9234242-9235513	P3	1272	Intron	0	0.08809404595814864
peak_001228	chr2:9263215-9263990	P6	776	Intron	1	0.028867611766245443
peak_001229	chr2:9422927-9424008	P1	1082	Promoter	2	0.0440246056210836
peak_001230	chr2:9555047-9556166	P1	1120	Promoter	4	0.07378622316301173
peak_001231	chr2:9630932-9631249	P2	318	Promoter	1	0.03314069047911338
peak_001232	chr2:9843181-9844127	P1	947	Promoter	1	0.1806243402000233
peak_001233	chr2:9951141-9951800	P1	660	Promoter	0	0.05547788140722244
peak_001234	chr2:10033436-10033690	P6	255	Distal Intergenic	2	0.058679412481205985
peak_001235	chr2:10120142-10120813	P1	672	Promoter	0	0.06692053523996205
peak_001236	chr2:10142514-10143112	P2	599	Distal Intergenic	0	0.14104886105723868
peak_001237	chr2:10689716-10690248	P3	533	Promoter	0	0.06416825384481703
peak_001238	chr2:10812304-10812933	P1	630	Promoter	0	0.05572189290405132
peak_001239	chr2:10868602-10868966	P6	365	Promoter	0	0.09697575255401009
peak_001240	chr2:11112691-11113249	P5	559	Intron	73	0.08015235300060304
peak_001241	chr2:11154635-11155012	P6	378	Promoter	0	0.1009105803069654
peak_001242	chr2:11155371-11155807	P1	437	Promoter	0	0.04816029182596281
peak_001243	chr2:11344481-11345527	P1	1047	Promoter	3	0.05806884646863929
peak_001244	chr2:11354356-11354734	P4	379	Downstream	7	0.18979741576087344
peak_001245	chr2:11374784-11375255	P2	472	Distal Intergenic	0	0.09337645120999515
peak_001246	chr2:11829560-11830763	P1	1204	Downstream	1	0.0755514905107729
peak_001247	chr2:12056183-12056573	P2	391	Intron	0	0.10010116118071709
peak_001248	chr2:12057500-12058364	P6	865	Intron	0	0.0708450648312008
peak_001249	chr2:12106402-12106812	P2	411	Exon	1	0.025682892269912862
peak_001250	chr2:12192955-12193208	P2	254	Promoter	0	0.03187262031831343
peak_001251	chr2:12286993-12287794	P2	802	Intron	0	0.11222370013733936
peak_001252	chr2:12715858-12716689	P6	832	Promoter	1	0.05588021795324184
peak_001253	chr2:12717180-12718314	P1	1135	Promoter	1	0.04505440639529324
peak_001254	chr2:12824322-12824705	P2	384	Intron	3	0.09001674154606232
peak_001255	chr2:12951054-12951830	P8	777	Intron	0	0.01716263056199365
peak_001256	chr2:15982432-15982912	P1	481	Distal Intergenic	0	0.04820910215271056
peak_001257	chr2:16624932-16625934	P1	1003	Intron	3	0.09136966566298477
peak_001258	chr2:16652268-16653017	P2	750	Intron	0	0.04553040546017439
peak_001259	chr2:16665631-16667016	P1	1386	Promoter	2	0.06716671901843431
peak_001260	chr2:16684715-16686800	P5	2086	Distal Intergenic	48	0.23467925608515536
peak_001261	chr2:16729771-16730465	P7	695	Intron	0	0.03706416729669972
peak_001262	chr2:17543003-17543444	P3	442	Intron	0	0.12502454561955617
peak_001263	chr2:17616002-17616528	P4	527	Intron	2	0.036745550060100565
peak_001264	chr2:17622795-17623048	P3	254	Intron	0	0.06620137482829343
peak_001265	chr2:17753293-17754621	P1	1329	Promoter	3	0.08966858626694699
peak_001266	chr2:17878353-17878723	P1	371	Promoter	0	0.02675049475307218
peak_001267	chr2:18242365-18243910	P5	1546	Distal Intergenic	38	0.1865644715780413
peak_001268	chr2:18244755-18245167	P4	413	Distal Intergenic	1	0.06422428645442203
peak_001269	chr2:18560338-18560576	P2	239	Promoter	0	0.0564880134130981
peak_001270	chr2:19108066-19108389	P4	324	Intron	0	0.1060230864877384
peak_001271	chr2:19979916-19980582	P7	667	Intron	1	0.12512429005863634
peak_001272	chr2:19989637-19990517	P3	881	Promoter	1	0.10361516334711254
peak_001273	chr2:20013338-20013865	P4	528	Promoter	0	0.05721326643013121
peak_001274	chr2:20051425-20052349	P1	925	Promoter	0	0.11131573430744525
peak_001275	chr2:20349881-20350399	P6	519	Promoter	1	0.0350237517891798
peak_001276	chr2:20578578-20579694	P3	1117	Distal Intergenic	0	0.0833219596398493
peak_001277	chr2:20584363-20584731	P2	369	Distal Intergenic	0	0.04248794373480608
peak_001278	chr2:21380030-21380262	P3	233	Intron	0	0.08461787677258653
peak_001279	chr2:22078687-22079186	P4	500	Intron	0	0.0608030672092136
peak_001280	chr2:23076049-23076365	P3	317	Intron	0	0.0812131974228987
peak_001281	chr2:23380353-23381512	P3	1160	Promoter	3	0.046253999784234445
peak_001282	chr2:23549990-23550858	P3	869	Intron	1	0.09207120453525444
peak_001283	chr2:23744991-23746125	P5	1135	Distal Intergenic	32	0.060153073238916235
peak_001284	chr2:24047031-24047380	P2	350	Promoter	0	0.03347025553823292
peak_001285	chr2:24076104-24076804	P1	701	Promoter	0	0.05512528820147203
peak_001286	chr2:24360101-24360900	P1	800	Promoter	1	0.0434328682707395
peak_001287	chr2:24468480-24468812	P4	333	Distal Intergenic	0	0.05433599620173988
peak_001288	chr2:24769518-24769913	P4	396	3' UTR	1	0.10453458308201412
peak_001289	chr2:24793088-24793380	P6	293	Promoter	0	0.040431230766900826
peak_001290	chr2:24971761-24972254	P1	494	Promoter	0	0.03559885011352842
peak_001291	chr2:25041533-25042135	P1	603	Promoter	0	0.03590640675039705
peak_001292	chr2:25076713-25077113	P2	401	Intron	1	0.04687590404486561
peak_001293	chr2:25114340-25114611	P6	272	Intron	0	0.048735619965783815
peak_001294	chr2:25285869-25286612	P3	744	Intron	1	0.02166926435721038
peak_001295	chr2:25292806-25293389	P2	584	Intron	3	0.05777267472685545
peak_001296	chr2:25294460-25295519	P1	1060	Intron	2	0.08866571554830566
peak_001297	chr2:25416720-25418346	P5	1627	Intron	19	0.051901306357745675
peak_001298	chr2:25418957-25419253	P3	297	Intron	0	0.09473444111037094
peak_001299	chr2:25960393-25961983	P7	1591	Intron	1	0.09335897901470706
peak_001300	chr2:26033310-26034366	P1	1057	Promoter	0	0.04534241363227902
peak_001301	chr2:26111901-26112677	P3	777	Intron	1	0.04879454703712127
peak_001302	chr2:26345759-26346244	P2	486	Promoter	0	0.04643088352997399
peak_001303	chr2:26670163-26671069	P5	907	Distal Intergenic	65	0.059448255369977845
peak_001304	chr2:26750095-26750428	P4	334	Distal Intergenic	1	0.028236091992910987
peak_001305	chr2:26849667-26850074	P2	408	Intron	0	0.049401889958229646
peak_001306	chr2:27049838-27051814	P1	1977	Promoter	0	0.09605168063853203
peak_001307	chr2:27071385-27072262	P1	878	Promoter	0	0.05553667228646082
peak_001308	chr2:27078185-27079196	P1	1012	Promoter	9	0.05675488888855503
peak_001309	chr2:27081254-27081617	P3	364	Intron	1	0.02979064144742455
peak_001310	chr2:27086380-27087238	P1	859	Promoter	1	0.03154366195142115
peak_001311	chr2:27111354-27111768	P6	415	Intron	0	0.08840804936832918
peak_001312	chr2:27193072-27194316	P5	1245	Distal Intergenic	19	0.12718169199058127
peak_001313	chr2:27211464-27212546	P1	1083	Promoter	0	0.043924166445613776
peak_001314	chr2:27322294-27323356	P3	1063	Promoter	1	0.038651909888314406
peak_001315	chr2:27356560-27357188	P3	629	Promoter	0	0.0255390107802259
peak_001316	chr2:27380615-27381052	P1	438	Promoter	0	0.014776884986255996
peak_001317	chr2:27409008-27409996	P1	989	Promoter	1	0.06623404684114131
peak_001318	chr2:27428365-27429466	P1	1102	Promoter	1	0.06689827338306775
peak_001319	chr2:27582637-27583768	P1	1132	Promoter	1	0.08287412029985326
peak_001320	chr2:27663420-27664225	P3	806	Promoter	1	0.054259821131576166
peak_001321	chr2:27771251-27772137	P2	887	Promoter	1	0.08360151329000724
peak_001322	chr2:28274721-28275454	P3	734	Intron	0	0.07317694847678453
peak_001323	chr2:29269133-29269887	P3	755	Intron	1	0.06364570146014506
peak_001324	chr2:29271834-29272306	P6	473	Intron	0	0.10480899062099702
peak_001325	chr2:29397630-29399069	P3	1440	Intron	1	0.04956688002206888
peak_001326	chr2:29466858-29467165	P2	308	Intron	0	0.1403029942021828
peak_001327	chr2:29747914-29748372	P2	459	Intron	0	0.13026097190706928
peak_001328	chr2:29749798-29750533	P2	736	Intron	0	0.06455427473883021
peak_001329	chr2:29750769-29751599	P2	831	Intron	0	0.0687062949067352
peak_001330	chr2:29844742-29845246	P8	505	Intron	0	0.02245861489760629
peak_001331	chr2:29921192-29921847	P1	656	Promoter	0	0.04113443019435063
peak_001332	chr2:30029566-30030193	P5	628	Distal Intergenic	33	0.0754857264688474
peak_001333	chr2:30072402-30072688	P4	287	Distal Intergenic	0	0.03212402557332218
peak_001334	chr2:30115370-30115810	P7	441	Distal Intergenic	0	0.03318438651384864
peak_001335	chr2:30126896-30127812	P5	917	Distal Intergenic	40	0.1928594970240508
peak_001336	chr2:30146284-30147282	P1	999	Promoter	0	0.049635553818876695
peak_001337	chr2:30147901-30148550	P2	650	Promoter	0	0.017706948927449735
peak_001338	chr2:30200684-30201274	P7	591	Distal Intergenic	2	0.068653566828845
peak_001339	chr2:30222701-30223725	P5	1025	Distal Intergenic	23	0.08026425777211212
peak_001340	chr2:30231172-30231706	P1	535	Promoter	0	0.0239912133814568
peak_001341	chr2:30997092-30997561	P3	470	Intron	0	0.05891799844492321
peak_001342	chr2:31138170-31138742	P1	573	Promoter	2	0.10771205329663758
peak_001343	chr2:31233865-31234521	P1	657	Promoter	0	0.0546673204293263
peak_001344	chr2:31287108-31287388	P4	281	Distal Intergenic	0	0.02939398543513124
peak_001345	chr2:31820049-31820452	P6	404	Distal Intergenic	0	0.054719113205665686
peak_001346	chr2:32165459-32166258	P2	800	Promoter	1	0.04567997184766766
peak_001347	chr2:32277919-32278415	P2	497	Promoter	1	0.07823938958872999
peak_001348	chr2:32356599-32357820	P1	1222	Promoter	0	0.03957467623542193
peak_001349	chr2:33648973-33649826	P3	854	Intron	0	0.023148312272141727
peak_001350	chr2:33704674-33705092	P4	419	Distal Intergenic	0	0.15597973468353715
peak_001351	chr2:33917388-33918089	P4	702	Intron	0	0.14358621379368383
peak_001352	chr2:33933072-33933887	P5	816	Intron	45	0.0929821035424994
peak_001353	chr2:35510483-35511149	P2	667	Distal Intergenic	1	0.08243983682960557
peak_001354	chr2:36380398-36381450	P1	1053	Intron	5	0.13911561598111075
peak_001355	chr2:36456463-36456768	P4	306	Intron	3	0.06897419421240923
peak_001356	chr2:36460978-36461705	P3	728	Intron	2	0.057301760083981
peak_001357	chr2:36533990-36534679	P5	690	Intron	100	0.02731409811207694
peak_001358	chr2:36561474-36562009	P6	536	Intron	2	0.07381803370761014
peak_001359	chr2:36597477-36598087	P1	611	Promoter	2	0.05313680303589263
peak_001360	chr2:37084082-37084813	P3	732	Promoter	1	0.053191513082373014
peak_001361	chr2:37231382-37231915	P3	534	Promoter	0	0.04272976297766362
peak_001362	chr2:37344731-37345609	P1	879	Promoter	0	0.05117101836473331
peak_001363	chr2:37389793-37391450	P7	1658	Distal Intergenic	0	0.15371959701382537
peak_001364	chr2:37566342-37567075	P2	734	Intron	4	0.029891406603431522
peak_001365	chr2:37925055-37925817	P1	763	Promoter	0	0.07655459357696633
peak_001366	chr2:38542856-38543245	P4	390	Distal Intergenic	1	0.03592880308811032
peak_001367	chr2:38602431-38603084	P1	654	Promoter	2	0.03344669993049019
peak_001368	chr2:38636892-38637429	P2	538	Distal Intergenic	5	0.02243327723649729
peak_001369	chr2:38736361-38738077	P7	1717	Downstream	2	0.11136797822301103
peak_001370	chr2:39243847-39244554	P1	708	Promoter	1	0.0805084758926693
peak_001371	chr2:39437087-39437625	P1	539	Promoter	1	0.034130574128778124
peak_001372	chr2:39516439-39517621	P3	1183	Exon	3	0.057304940265499746
peak_001373	chr2:39568556-39568935	P3	380	Intron	1	0.05051919218719201
peak_001374	chr2:39626992-39627328	P4	337	Distal Intergenic	0	0.11291232107121645
peak_001375	chr2:39665912-39666460	P1	549	Promoter	0	0.05492065545536956
peak_001376	chr2:41520857-41521971	P3	1115	Distal Intergenic	0	0.08813557283365549
peak_001377	chr2:41646798-41647235	P4	438	Distal Intergenic	4	0.11441273217033798
peak_001378	chr2:41937372-41937731	P8	360	Exon	0	0.055545598961681694
peak_001379	chr2:41940533-41941151	P1	619	Intron	3	0.06354300123343169
peak_001380	chr2:41980976-41981804	P5	829	Distal Intergenic	18	0.021843924929819868
peak_001381	chr2:41989350-41990263	P1	914	Distal Intergenic	0	0.03785059416984084
peak_001382	chr2:42028337-42029083	P3	747	Distal Intergenic	1	0.07741239943557737
peak_001383	chr2:42100857-42101198	P6	342	Distal Intergenic	0	0.06183490801794987
peak_001384	chr2:42809873-42810472	P1	600	Distal Intergenic	0	0.06604915333479122
peak_001385	chr2:42848776-42849221	P2	446	Distal Intergenic	2	0.11131109620549018
peak_001386	chr2:43219831-43220420	P3	590	Promoter	0	0.050031751487305744
peak_001387	chr2:43595819-43596231	P2	413	Promoter	0	0.039939539640996634
peak_001388	chr2:44361130-44361916	P1	787	Promoter	2	0.1250613152974636
peak_001389	chr2:44769977-44770238	P4	262	Intron	0	0.1016036418185276
peak_001390	chr2:44778271-44778888	P1	618	Distal Intergenic	1	0.059892741791032475
peak_001391	chr2:45239022-45239357	P4	336	Intron	0	0.09508920472681921
peak_001392	chr2:45567366-45568785	P7	1420	Promoter	0	0.13196005041408418
peak_001393	chr2:45610555-45611615	P7	1061	Promoter	1	0.08930052388611943
peak_001394	chr2:45938910-45939399	P2	490	Intron	0	0.04063915409224762
peak_001395	chr2:46616750-46617520	P1	771	Promoter	0	0.04906007229290913
peak_001396	chr2:46848260-46848557	P4	298	Intron	0	0.10070231466876689
peak_001397	chr2:47014301-47015107	P1	807	Intron	1	0.07042705584202029
peak_001398	chr2:48314083-48315054	P1	972	Promoter	0	0.06287183693134973
peak_001399	chr2:48440491-48441021	P1	531	Promoter	1	0.03984622739929381
peak_001400	chr2:52305399-52305879	P6	481	Intron	1	0.046663330453259697
peak_001401	chr2:53971042-53971574	P1	533	Promoter	0	0.06675364128334405
peak_001402	chr2:54115461-54116026	P1	566	Promoter	3	0.045995016419680804
peak_001403	chr2:54330430-54330745	P2	316	Promoter	0	0.051493760222158916
peak_001404	chr2:54965261-54965904	P3	644	Intron	0	0.06811480764005011
peak_001405	chr2:55050325-55051361	P1	1037	Promoter	0	0.05357124816918955
peak_001406	chr2:55231428-55232627	P6	1200	Promoter	1	0.07834788237998708
peak_001407	chr2:55268945-55269257	P4	313	Promoter	1	0.05363555280984436
peak_001408	chr2:56183560-56184013	P6	454	Promoter	0	0.1026921155418108
peak_001409	chr2:57145133-57145448	P6	316	Distal Intergenic	0	0.10688861143766235
peak_001410	chr2:57518904-57519418	P5	515	Distal Intergenic	15	0.04086004684738592
peak_001411	chr2:57720544-57721056	P3	513	Distal Intergenic	0	0.11511571447694746
peak_001412	chr2:58240964-58241625	P1	662	Promoter	0	0.05644674547295155
peak_001413	chr2:60807069-60807380	P2	312	Distal Intergenic	0	0.05167440672707487
peak_001414	chr2:60867923-60868262	P3	340	Intron	0	0.1647122630655764
peak_001415	chr2:61177052-61177494	P1	443	Promoter	0	0.05165300323738191
peak_001416	chr2:61763820-61764777	P1	958	Promoter	1	0.052289758242058705
peak_001417	chr2:62195984-62196883	P1	900	Promoter	1	0.10682824825031684
peak_001418	chr2:64143977-64144459	P1	483	Promoter	0	0.02678031727027587
peak_001419	chr2:64272962-64274222	P8	1261	Promoter	1	0.04684166253771552
peak_001420	chr2:64311195-64311626	P2	432	Distal Intergenic	0	0.07414790121175573
peak_001421	chr2:64404094-64404429	P2	336	Intron	1	0.05263783293783209
peak_001422	chr2:64644252-64644753	P2	502	Promoter	0	0.05928866796300184
peak_001423	chr2:64750705-64751350	P1	646	Distal Intergenic	1	0.030521926469763032
peak_001424	chr2:64831151-64831497	P3	347	Distal Intergenic	0	0.04140624753517512
peak_001425	chr2:64899353-64899820	P6	468	Distal Intergenic	1	0.052061725980596496
peak_001426	chr2:64917636-64918323	P1	688	Intron	0	0.05106697303184567
peak_001427	chr2:64975294-64975620	P2	327	Intron	0	0.07278315682373801
peak_001428	chr2:64987816-64989092	P5	1277	Promoter	34	0.0714384293127635
peak_001429	chr2:64989436-64990086	P1	651	Promoter	0	0.028285234915073138
peak_001430	chr2:65211835-65212156	P7	322	Intron	0	0.12797040848416558
peak_001431	chr2:65226987-65228420	P1	1434	Promoter	0	0.07096146759715807
peak_001432	chr2:65350291-65351435	P2	1145	Intron	0	0.03782849593002044
peak_001433	chr2:65366375-65367151	P2	777	Promoter	0	0.059585539773077206
peak_001434	chr2:65420556-65421665	P3	1110	Intron	0	0.06631560579271076
peak_001435	chr2:65430100-65431151	P1	1052	Intron	2	0.0468007134125601
peak_001436	chr2:65431429-65433070	P1	1642	Promoter	4	0.08221997934487658
peak_001437	chr2:65435600-65436991	P1	1392	Promoter	0	0.05155779720091873
peak_001438	chr2:65466034-65467376	P5	1343	Intron	16	0.12293908072242703
peak_001439	chr2:65556377-65556901	P2	525	Promoter	0	0.10264654440182726
peak_001440	chr2:65640343-65640691	P4	349	Promoter	1	0.09352097410298303
peak_001441	chr2:65661921-65662892	P3	972	Intron	1	0.06335537951611832
peak_001442	chr2:65746215-65749223	P5	3009	Intron	56	0.13710072636690016
peak_001443	chr2:65794218-65795694	P5	1477	Intron	15	0.08018629327545032
peak_001444	chr2:65991307-65992178	P2	872	Intron	1	0.08967213804305534
peak_001445	chr2:65999756-66000384	P4	629	Intron	0	0.05182867670205033
peak_001446	chr2:66433020-66433553	P1	534	Promoter	0	0.024967197077609724
peak_001447	chr2:66434011-66434509	P1	499	Promoter	3	0.016951089793417622
peak_001448	chr2:66434888-66435680	P7	793	Promoter	5	0.048635107759744924
peak_001449	chr2:66529885-66530174	P2	290	Intron	0	0.08666652670427424
peak_001450	chr2:66575167-66575496	P2	330	Intron	1	0.030359303948545892
peak_001451	chr2:66875840-66876825	P5	986	Intron	26	0.139149516498189
peak_001452	chr2:67397391-67397694	P6	304	Promoter	0	0.09450781005853785
peak_001453	chr2:67798576-67798956	P4	381	Intron	0	0.028661307861563706
peak_001454	chr2:67825402-67825962	P3	561	Promoter	0	0.10248571544234988
peak_001455	chr2:67917529-67917967	P2	439	Distal Intergenic	2	0.06965906089736544
peak_001456	chr2:68252343-68253045	P1	703	Promoter	7	0.042844244622079336
peak_001457	chr2:68467010-68467831	P1	822	Promoter	1	0.05280367169565023
peak_001458	chr2:68594327-68595061	P2	735	Distal Intergenic	3	0.049192101240516366
peak_001459	chr2:68620893-68622567	P5	1675	Distal Intergenic	15	0.10017642994382805
peak_001460	chr2:68637241-68637827	P3	587	Distal Intergenic	1	0.06985234509205931
peak_001461	chr2:68653488-68654162	P7	675	Intron	1	0.019706336955812323
peak_001462	chr2:68709129-68709806	P2	678	Distal Intergenic	1	0.02703377270408205
peak_001463	chr2:69012704-69013767	P1	1064	Promoter	9	0.023320919141006285
peak_001464	chr2:69014161-69014636	P2	476	Promoter	0	0.03979460662078973
peak_001465	chr2:69082434-69083905	P3	1472	Intron	6	0.03756874724646415
peak_001466	chr2:69095400-69098229	P5	2830	Intron	58	0.11270172303305431
peak_001467	chr2:69307240-69307679	P2	440	Distal Intergenic	0	0.04197906034796477
peak_001468	chr2:69437139-69437439	P2	301	Promoter	0	0.0223915150039144
peak_001469	chr2:69643270-69644278	P1	1009	Promoter	1	0.05220130625871933
peak_001470	chr2:70190275-70191184	P3	910	Promoter	0	0.1733877906382708
peak_001471	chr2:70340844-70341306	P2	463	Distal Intergenic	0	0.08721573919116248
peak_001472	chr2:70371800-70372439	P3	640	Distal Intergenic	0	0.0544547732991565
peak_001473	chr2:70900434-70900818	P1	385	Promoter	0	0.0427694057715882
peak_001474	chr2:70984660-70985928	P1	1269	3' UTR	1	0.061961941640491416
peak_001475	chr2:71068260-71068887	P1	628	Promoter	1	0.0638724104655569
peak_001476	chr2:71130119-71130847	P1	729	Promoter	0	0.05540990220896047
peak_001477	chr2:71331891-71332356	P2	466	Promoter	0	0.045707209038061664
peak_001478	chr2:71423753-71424172	P4	420	Exon	2	0.054013700049418564
peak_001479	chr2:71923074-71923886	P3	813	Distal Intergenic	1	0.020587718184069608
peak_001480	chr2:72010777-72011181	P3	405	Distal Intergenic	4	0.1316976603053459
peak_001481	chr2:72271917-72272659	P3	743	Intron	3	0.05205210270851085
peak_001482	chr2:72511202-72514241	P5	3040	Exon	37	0.12802984403655682
peak_001483	chr2:72514671-72515487	P8	817	Exon	0	0.032098706565253717
peak_001484	chr2:72515535-72516374	P7	840	Intron	0	0.03985053285296346
peak_001485	chr2:72518353-72518722	P8	370	Intron	0	0.04827335863251162
peak_001486	chr2:72534721-72535211	P2	491	Intron	0	0.02638085082290942
peak_001487	chr2:72772291-72772631	P2	341	Intron	0	0.11572403104010877
peak_001488	chr2:72833276-72833541	P3	266	Distal Intergenic	0	0.06631922343803089
peak_001489	chr2:72887272-72887600	P1	329	Promoter	0	0.030682809886581338
peak_001490	chr2:73071013-73071908	P1	896	Promoter	0	0.05515545664450059
peak_001491	chr2:73112682-73113557	P1	876	Promoter	0	0.03548248943543177
peak_001492	chr2:73183298-73183665	P4	368	Distal Intergenic	7	0.0359013255941132
peak_001493	chr2:73232755-73234747	P1	1993	Promoter	2	0.06408150703802551
peak_001494	chr2:73340867-73341329	P3	463	Distal Intergenic	0	0.10757155605952777
peak_001495	chr2:73344612-73344997	P2	386	Distal Intergenic	0	0.058436623983593686
peak_001496	chr2:73736528-73738216	P3	1689	Promoter	1	0.2020321930169749
peak_001497	chr2:73814931-73815392	P3	462	Exon	1	0.14775444392598294
peak_001498	chr2:73823276-73823811	P3	536	Promoter	1	0.10357081091529186
peak_001499	chr2:73828917-73829622	P3	706	Promoter	0	0.0705872544319455
peak_001500	chr2:73926733-73927208	P3	476	Promoter	0	0.09344770669459058
peak_001501	chr2:73997870-73998228	P6	359	Promoter	0	0.03816220005434173
peak_001502	chr2:74120083-74120601	P1	519	Promoter	1	0.09680042115732715
peak_001503	chr2:74198641-74199324	P1	684	Promoter	0	0.029778249140797686
peak_001504	chr2:74436821-74437441	P1	621	Intron	1	0.07168119044075823
peak_001505	chr2:74457372-74458250	P1	879	Promoter	1	0.0503701994810016
peak_001506	chr2:74465342-74465675	P2	334	Promoter	0	0.052843100744800954
peak_001507	chr2:74472189-74473395	P3	1207	Promoter	3	0.05553334196509683
peak_001508	chr2:74483060-74483508	P2	449	Promoter	0	0.10033516133193399
peak_001509	chr2:74507131-74508330	P1	1200	Promoter	1	0.10760733246604409
peak_001510	chr2:74515210-74515904	P1	695	Promoter	0	0.034153000769245656
peak_001511	chr2:74529315-74529969	P6	655	Promoter	0	0.02167220298489238
peak_001512	chr2:74554387-74554980	P1	594	Promoter	2	0.022225888425436102
peak_001513	chr2:74833704-74834067	P1	364	Promoter	0	0.0672847060729528
peak_001514	chr2:74958472-74959026	P1	555	Promoter	0	0.07904771309919711
peak_001515	chr2:75560617-75561331	P1	715	Promoter	2	0.0403940920176322
peak_001516	chr2:75646957-75647419	P2	463	Promoter	0	0.09001453057831599
peak_001517	chr2:76867609-76868079	P3	471	Intron	0	0.06300690481350193
peak_001518	chr2:78062803-78064566	P5	1764	Intron	24	0.13376531438861983
peak_001519	chr2:78065374-78065943	P4	570	Intron	0	0.07714074616993644
peak_001520	chr2:78707808-78708547	P3	740	Distal Intergenic	1	0.021897598238733336
peak_001521	chr2:78710361-78711051	P5	691	Distal Intergenic	21	0.07882838777190035
peak_001522	chr2:84970308-84971209	P1	902	Promoter	2	0.0519070981258663
peak_001523	chr2:85327285-85327832	P1	548	Promoter	1	0.06514699390359316
peak_001524	chr2:85437732-85437949	P6	218	Downstream	1	0.03674278760449112
peak_001525	chr2:85561227-85561542	P1	316	Promoter	0	0.03699041412952848
peak_001526	chr2:85595244-85595847	P6	604	Promoter	0	0.027520227115132422
peak_001527	chr2:85611576-85612635	P1	1060	Promoter	0	0.07112186983217506
peak_001528	chr2:85913492-85913822	P2	331	Distal Intergenic	0	0.12293822539334076
peak_001529	chr2:86036210-86036873	P3	664	Intron	8	0.06259450213497236
peak_001530	chr2:86195083-86196132	P1	1050	Promoter	0	0.05486915393526718
peak_001531	chr2:86239276-86239599	P4	324	Intron	0	0.03295706134192994
peak_001532	chr2:86417975-86418317	P5	343	Distal Intergenic	19	0.06186361416241906
peak_001533	chr2:88517797-88518136	P2	340	Distal Intergenic	1	0.036713071799159884
peak_001534	chr2:88636197-88636789	P4	593	Intron	0	0.12702365534187232
peak_001535	chr2:95323815-95324103	P1	289	Intron	0	0.10689278805753383
peak_001536	chr2:95799145-95799410	P2	266	Intron	0	0.14481769230322517
peak_001537	chr2:96131770-96132415	P2	646	Intron	0	0.05351867915345392
peak_001538	chr2:96208473-96208947	P1	475	Promoter	0	0.03784307351626498
peak_001539	chr2:96265798-96266626	P1	829	Promoter	0	0.03005762341786948
peak_001540	chr2:96305093-96306088	P1	996	Promoter	0	0.07553637048039116
peak_001541	chr2:96324905-96325426	P1	522	Promoter	0	0.11857711414309022
peak_001542	chr2:96828698-96829015	P4	318	Exon	1	0.07636868067543728
peak_001543	chr2:96858177-96858421	P2	245	Promoter	0	0.02677313971559942
peak_001544	chr2:96934185-96934843	P4	659	Intron	4	0.11830595699827963
peak_001545	chr2:97645829-97646470	P1	642	Promoter	0	0.08037878224394987
peak_001546	chr2:97663672-97664243	P1	572	Promoter	0	0.059794898257825295
peak_001547	chr2:98608156-98608951	P1	796	Promoter	0	0.07019287466168284
peak_001548	chr2:99140999-99141612	P1	614	Promoter	6	0.02649480536503236
peak_001549	chr2:99154582-99155379	P1	798	Promoter	0	0.10281115743098507
peak_001550	chr2:99180856-99181138	P4	283	Promoter	0	0.13453114891985854
peak_001551	chr2:99336018-99336483	P1	466	Promoter	0	0.03573218884068225
peak_001552	chr2:99489304-99490594	P1	1291	Promoter	0	0.05027202457774055
peak_001553	chr2:101464132-101464595	P3	464	Intron	2	0.03720156806695203
peak_001554	chr2:101697233-101697551	P1	319	Promoter	0	0.04848311580476013
peak_001555	chr2:101766699-101767335	P4	637	Intron	5	0.03709868301130901
peak_001556	chr2:101828939-101829247	P4	309	Intron	0	0.09865339788874919
peak_001557	chr2:101893498-101894255	P4	758	3' UTR	2	0.037349491066863826
peak_001558	chr2:102177330-102177798	P2	469	3' UTR	0	0.1272859848463444
peak_001559	chr2:102313462-102313854	P3	393	Intron	0	0.09757232755869293
peak_001560	chr2:104939567-104940435	P1	869	Intron	1	0.10412127550824812
peak_001561	chr2:105108214-105108876	P6	663	Distal Intergenic	0	0.14172333152895292
peak_001562	chr2:105329662-105330013	P1	352	Promoter	0	0.044276843969592534
peak_001563	chr2:105790159-105790715	P2	557	Exon	1	0.17962271391271628
peak_001564	chr2:105943297-105944195	P3	899	Intron	0	0.09169165329130714
peak_001565	chr2:106193800-106194622	P1	823	Promoter	0	0.0547029828249725
peak_001566	chr2:106601907-106602517	P4	611	Distal Intergenic	0	0.06320338575459726
peak_001567	chr2:108448985-108449696	P3	712	Promoter	0	0.08664997913838257
peak_001568	chr2:108533647-108534349	P1	703	Promoter	1	0.04209715713760821
peak_001569	chr2:109086321-109087074	P2	754	Distal Intergenic	0	0.07391264346893439
peak_001570	chr2:109128377-109129402	P1	1026	Promoter	0	0.07966122745231569
peak_001571	chr2:109272498-109272813	P2	316	Intron	0	0.05112042803200981
peak_001572	chr2:109332370-109333129	P2	760	Intron	0	0.028101852592268422
peak_001573	chr2:109609556-109610057	P7	502	Intron	0	0.026842026047195804
peak_001574	chr2:109613402-109615025	P1	1624	Promoter	3	0.05698617055752717
peak_001575	chr2:110101166-110101656	P1	491	Intron	0	0.09209669661925363
peak_001576	chr2:112054165-112054586	P1	422	Promoter	0	0.05257196641159734
peak_001577	chr2:112055014-112055665	P1	652	Promoter	0	0.029421879829752716
peak_001578	chr2:112055959-112056776	P3	818	Promoter	0	0.08232635077739135
peak_001579	chr2:112481884-112482276	P1	393	Promoter	0	0.048210975378030096
peak_001580	chr2:112522964-112523846	P8	883	Intron	1	0.06981615277983219
peak_001581	chr2:112541464-112543056	P1	1593	Promoter	0	0.08427586451406062
peak_001582	chr2:112583899-112584834	P3	936	Promoter	1	0.08027167709025276
peak_001583	chr2:112811281-112812751	P3	1471	Distal Intergenic	7	0.12599772119315295
peak_001584	chr2:112933191-112933646	P4	456	Promoter	0	0.06388246894707364
peak_001585	chr2:113227780-113228316	P2	537	Intron	0	0.11854880012424471
peak_001586	chr2:113873680-113874409	P3	730	Intron	1	0.07306737754447937
peak_001587	chr2:116335249-116335478	P4	230	Distal Intergenic	0	0.02287029504238732
peak_001588	chr2:117032157-117032649	P4	493	Distal Intergenic	0	0.05512854573130602
peak_001589	chr2:117814436-117815141	P3	706	Promoter	0	0.1214644251682844
peak_001590	chr2:118013529-118014106	P1	578	Promoter	1	0.056212067273952795
peak_001591	chr2:118087913-118088675	P1	763	Promoter	1	0.08290195949848389
peak_001592	chr2:118954377-118954622	P2	246	Intron	0	0.11291702846806936
peak_001593	chr2:118982748-118983177	P4	430	Intron	1	0.049111994603366654
peak_001594	chr2:119193642-119194416	P5	775	Distal Intergenic	36	0.07433681797265995
peak_001595	chr2:119366592-119367182	P1	591	Promoter	0	0.06805120589196409
peak_001596	chr2:119431282-119432119	P1	838	Promoter	2	0.055880909560221605
peak_001597	chr2:119525280-119526430	P2	1151	Promoter	3	0.2783516830149175
peak_001598	chr2:119544164-119544642	P1	479	Promoter	0	0.027677003209982103
peak_001599	chr2:120223168-120223388	P2	221	Promoter	0	0.051921903262109236
peak_001600	chr2:120252604-120253542	P1	939	Promoter	2	0.07567659300332438
peak_001601	chr2:120383752-120384276	P6	525	Distal Intergenic	2	0.0893323520195963
peak_001602	chr2:120576641-120576970	P1	330	Distal Intergenic	0	0.08301034241842659
peak_001603	chr2:120679368-120679643	P2	276	Distal Intergenic	0	0.12668534886851074
peak_001604	chr2:120793867-120794628	P2	762	Intron	0	0.08654776941587272
peak_001605	chr2:120810350-120810733	P2	384	Intron	0	0.08915415981640525
peak_001606	chr2:120948159-120948511	P2	353	Intron	0	0.03845895061739852
peak_001607	chr2:121529755-121530965	P1	1211	Promoter	5	0.07223807387924219
peak_001608	chr2:121649621-121650613	P1	993	Promoter	0	0.11704403121945262
peak_001609	chr2:121736416-121737191	P1	776	Promoter	1	0.04955049323238653
peak_001610	chr2:122218338-122218793	P2	456	Intron	0	0.0845238747205613
peak_001611	chr2:122485478-122486566	P8	1089	Intron	5	0.0762605117740165
peak_001612	chr2:122499279-122501316	P5	2038	Intron	37	0.14060817553919033
peak_001613	chr2:122748857-122749487	P2	631	Intron	0	0.020350619182554604
peak_001614	chr2:126808847-126809720	P2	874	Distal Intergenic	0	0.047869979733582015
peak_001615	chr2:127025651-127025942	P4	292	Promoter	1	0.056978320868857985
peak_001616	chr2:127218738-127219126	P2	389	Intron	1	0.042536013648595605
peak_001617	chr2:127293444-127294458	P1	1015	Promoter	1	0.1192680197030262
peak_001618	chr2:127305870-127306623	P7	754	3' UTR	0	0.08883399659585617
peak_001619	chr2:127619820-127620382	P1	563	Promoter	0	0.021192473995260926
peak_001620	chr2:127637645-127638290	P1	646	3' UTR	9	0.03360155936993371
peak_001621	chr2:127701386-127702387	P1	1002	Promoter	0	0.05641955779287182
peak_001622	chr2:128026972-128028567	P1	1596	Promoter	0	0.05124161429191665
peak_001623	chr2:128090837-128091682	P3	846	Promoter	0	0.14325216712012268
peak_001624	chr2:128156123-128156487	P4	365	Exon	0	0.035958491744694294
peak_001625	chr2:128233264-128233876	P2	613	Distal Intergenic	2	0.053799319627980215
peak_001626	chr2:128319507-128320300	P1	794	Promoter	0	0.04555505419350947
peak_001627	chr2:128493407-128493664	P1	258	Distal Intergenic	0	0.03977324755158731
peak_001628	chr2:129605493-129607203	P3	1711	Distal Intergenic	0	0.10538267959289535
peak_001629	chr2:130836685-130837232	P1	548	Promoter	0	0.037046048395886974
peak_001630	chr2:131092943-131093442	P1	500	Promoter	0	0.06444925731880725
peak_001631	chr2:131202777-131203281	P2	505	Promoter	0	0.10800358132466054
peak_001632	chr2:132276492-132277657	P5	1166	Distal Intergenic	36	0.09422163398808349
peak_001633	chr2:132415961-132416952	P1	992	Promoter	0	0.06142483416526873
peak_001634	chr2:132811347-132812217	P1	871	Intron	1	0.046886704847750885
peak_001635	chr2:133266560-133267148	P1	589	Promoter	1	0.05379723741181408
peak_001636	chr2:133496999-133499495	P5	2497	Intron	44	0.11103396125469037
peak_001637	chr2:133500423-133501721	P4	1299	Intron	1	0.0885810315671079
peak_001638	chr2:133510610-133510868	P4	259	Intron	0	0.06175572116780474
peak_001639	chr2:133524966-133527471	P5	2506	Intron	70	0.14153191026623937
peak_001640	chr2:133561278-133561853	P4	576	Intron	3	0.05466994569507643
peak_001641	chr2:133674436-133675115	P7	680	Distal Intergenic	0	0.0919040138530949
peak_001642	chr2:133818108-133818681	P3	574	Distal Intergenic	0	0.08437721057473135
peak_001643	chr2:133841983-133842557	P3	575	Distal Intergenic	0	0.05414898848018401
peak_001644	chr2:133880094-133880433	P4	340	Distal Intergenic	0	0.10061071972772602
peak_001645	chr2:135052119-135052601	P1	483	Promoter	0	0.08830796788837343
peak_001646	chr2:135732547-135733111	P2	565	Distal Intergenic	0	0.10762430528567819
peak_001647	chr2:135876042-135876531	P1	490	Promoter	0	0.06710895157551024
peak_001648	chr2:138501448-138501808	P1	361	Promoter	0	0.0484854865883753
peak_001649	chr2:138712615-138712955	P4	341	Intron	2	0.0939363558343138
peak_001650	chr2:140143998-140145344	P5	1347	Distal Intergenic	25	0.1732453762538672
peak_001651	chr2:140146392-140146731	P2	340	Distal Intergenic	0	0.0395528022768381
peak_001652	chr2:140959925-140960766	P4	842	Intron	0	0.1033330845506813
peak_001653	chr2:141392685-141393402	P8	718	Intron	0	0.044525105788540915
peak_001654	chr2:141473439-141474009	P4	571	Intron	1	0.07368398638701897
peak_001655	chr2:141601284-141601692	P5	409	Intron	13	0.07598470213741927
peak_001656	chr2:142112610-142112922	P4	313	Intron	0	0.08498900598825261
peak_001657	chr2:142130863-142131668	P3	806	Promoter	1	0.029579113558953384
peak_001658	chr2:142185572-142186469	P7	898	Distal Intergenic	0	0.11515928375833681
peak_001659	chr2:142542218-142543584	P5	1367	Promoter	17	0.14652903312346266
peak_001660	chr2:142556957-142557936	P3	980	Distal Intergenic	0	0.1335129279873117
peak_001661	chr2:143263365-143263732	P4	368	Intron	0	0.08054910159680734
peak_001662	chr2:143451623-143452799	P7	1177	Intron	1	0.08059596230013194
peak_001663	chr2:144316718-144318062	P5	1345	Intron	18	0.15863467852424687
peak_001664	chr2:144331780-144333128	P1	1349	Promoter	2	0.05254693313032929
peak_001665	chr2:144361542-144362557	P5	1016	Distal Intergenic	39	0.06443156087895739
peak_001666	chr2:144523917-144524496	P1	580	Promoter	0	0.06721676293956531
peak_001667	chr2:144834887-144835536	P2	650	Intron	1	0.06755944091370866
peak_001668	chr2:145046521-145048065	P5	1545	Intron	22	0.17376047337451236
peak_001669	chr2:145048283-145048823	P7	541	Intron	6	0.05679539042782389
peak_001670	chr2:145543217-145544189	P5	973	Distal Intergenic	19	0.13341267003948123
peak_001671	chr2:145652750-145653685	P7	936	Intron	0	0.043938373148244815
peak_001672	chr2:145655516-145656162	P3	647	Intron	0	0.025352515725317496
peak_001673	chr2:145751264-145751512	P2	249	Intron	0	0.01892272145597519
peak_001674	chr2:145751760-145752911	P2	1152	Intron	2	0.08190374988355295
peak_001675	chr2:146064071-146064391	P2	321	Distal Intergenic	0	0.09428999177099276
peak_001676	chr2:146312310-146313380	P3	1071	Distal Intergenic	4	0.1362154359446633
peak_001677	chr2:146313698-146314379	P3	682	Distal Intergenic	0	0.056019982112913626
peak_001678	chr2:146415016-146415695	P3	680	Distal Intergenic	0	0.06949818873550327
peak_001679	chr2:146822002-146822465	P4	464	Intron	0	0.022796947683419708
peak_001680	chr2:147064323-147064731	P4	409	Distal Intergenic	2	0.13785685597142344
peak_001681	chr2:147205764-147206591	P4	828	Distal Intergenic	0	0.08299414806774531
peak_001682	chr2:147450519-147453535	P5	3017	Distal Intergenic	20	0.1301879664245578
peak_001683	chr2:147456706-147457343	P4	638	Distal Intergenic	0	0.02243327723649729
peak_001684	chr2:147469372-147469709	P2	338	Distal Intergenic	2	0.025943833017019392
peak_001685	chr2:147844024-147844838	P1	815	Promoter	0	0.06544525702623008
peak_001686	chr2:148020494-148020932	P1	439	Promoter	1	0.03413284052482092
peak_001687	chr2:148615477-148615878	P6	402	Distal Intergenic	0	0.0945061084647622
peak_001688	chr2:148644180-148645186	P1	1007	Promoter	3	0.03972645113642721
peak_001689	chr2:148645996-148646242	P4	247	Promoter	1	0.06279587980961503
peak_001690	chr2:148720507-148720794	P4	288	Intron	0	0.08925522308675414
peak_001691	chr2:149733785-149734387	P3	603	Intron	2	0.05752354711987818
peak_001692	chr2:149777933-149778326	P2	394	Intron	0	0.1512681475227083
peak_001693	chr2:149827504-149828165	P3	662	Intron	0	0.08554146153178757
peak_001694	chr2:150485254-150485674	P6	421	Promoter	0	0.025284716114703384
peak_001695	chr2:150662909-150663305	P2	397	Distal Intergenic	0	0.017011460068881476
peak_001696	chr2:151289313-151289856	P6	544	Promoter	1	0.03625447768613423
peak_001697	chr2:151329191-151330301	P5	1111	Distal Intergenic	11	0.048024688316058745
peak_001698	chr2:151336860-151337371	P3	512	Distal Intergenic	7	0.08365801659707041
peak_001699	chr2:151338267-151338567	P4	301	Distal Intergenic	0	0.036278842800357966
peak_001700	chr2:151410001-151410599	P1	599	Promoter	0	0.015584220833819296
peak_001701	chr2:151878736-151879516	P7	781	Intron	0	0.034201974219119115
peak_001702	chr2:152175246-152176466	P1	1221	Promoter	0	0.10207153302833376
peak_001703	chr2:152200734-152201014	P6	281	Intron	0	0.017011460068881476
peak_001704	chr2:152432248-152432473	P4	226	Intron	0	0.06116001804516964
peak_001705	chr2:152536442-152537577	P3	1136	Intron	0	0.051680530079226315
peak_001706	chr2:156333881-156334372	P2	492	Intron	1	0.11997226793273866
peak_001707	chr2:156342582-156342843	P1	262	Promoter	1	0.07571349180480619
peak_001708	chr2:156399843-156401133	P7	1291	Distal Intergenic	0	0.09784861841764815
peak_001709	chr2:156818832-156819582	P3	751	Intron	0	0.03048921300181175
peak_001710	chr2:157182385-157183416	P3	1032	Distal Intergenic	1	0.08104042426600212
peak_001711	chr2:157876054-157876393	P1	340	Promoter	5	0.041438747819519034
peak_001712	chr2:158042586-158043069	P2	484	Intron	0	0.05278103031173878
peak_001713	chr2:158043926-158044787	P3	862	Intron	1	0.06352950464420332
peak_001714	chr2:158047164-158047804	P6	641	Intron	0	0.09470198422181722
peak_001715	chr2:158477172-158477588	P3	417	Intron	0	0.06394994997106075
peak_001716	chr2:159712807-159713091	P6	285	Promoter	0	0.055226888193407236
peak_001717	chr2:160062303-160063018	P1	716	Promoter	0	0.08269689974988628
peak_001718	chr2:160279908-160280292	P7	385	Intron	0	0.06555134223089291
peak_001719	chr2:160372740-160373119	P2	380	Intron	0	0.13961901892091733
peak_001720	chr2:160427988-160428704	P3	717	Intron	0	0.043693265534163715
peak_001721	chr2:160492769-160493372	P1	604	Promoter	0	0.06446844007291681
peak_001722	chr2:160515096-160515410	P4	315	Distal Intergenic	1	0.060187141919337876
peak_001723	chr2:161122932-161123477	P4	546	Intron	1	0.043351971264339526
peak_001724	chr2:161160194-161161106	P1	913	Promoter	2	0.04809805310866629
peak_001725	chr2:161308157-161308793	P1	637	Promoter	1	0.04326817574880918
peak_001726	chr2:161487796-161489059	P5	1264	Distal Intergenic	12	0.1135437308765043
peak_001727	chr2:162748560-162749287	P5	728	Intron	38	0.059644955328834785
peak_001728	chr2:164994698-164995031	P2	334	Intron	0	0.17948735843313374
peak_001729	chr2:165406325-165406823	P3	499	Distal Intergenic	0	0.053655559584812704
peak_001730	chr2:165408090-165408734	P3	645	Distal Intergenic	1	0.14453861539308296
peak_001731	chr2:165452138-165452780	P5	643	Distal Intergenic	26	0.04637817683803357
peak_001732	chr2:165587335-165587910	P3	576	Intron	0	0.0729651521812978
peak_001733	chr2:165953266-165954433	P1	1168	Promoter	1	0.19044342878898626
peak_001734	chr2:166895264-166895721	P4	458	Intron	0	0.11912815627471134
peak_001735	chr2:167292260-167293260	P1	1001	Promoter	1	0.060273468046779785
peak_001736	chr2:167293889-167294310	P1	422	Promoter	2	0.0422855279544527
peak_001737	chr2:167331618-167332123	P2	506	Intron	0	0.0447329151624458
peak_001738	chr2:167406452-167406801	P2	350	Intron	0	0.027461576097122804
peak_001739	chr2:168156521-168157245	P6	725	Intron	0	0.1469403167925113
peak_001740	chr2:169687998-169688246	P2	249	Intron	0	0.07147134512263104
peak_001741	chr2:169694159-169694806	P1	648	Promoter	0	0.05077146277659295
peak_001742	chr2:170139185-170140577	P3	1393	Distal Intergenic	0	0.09300492504968944
peak_001743	chr2:170154875-170155354	P3	480	Distal Intergenic	0	0.10988813568464806
peak_001744	chr2:170313523-170313981	P2	459	Intron	0	0.09859677145772949
peak_001745	chr2:170503640-170505341	P3	1702	Intron	1	0.13311373084604736
peak_001746	chr2:170525461-170525844	P2	384	Intron	0	0.020709055402631904
peak_001747	chr2:171671602-171672574	P5	973	Distal Intergenic	11	0.0749670988351037
peak_001748	chr2:171711354-171712990	P7	1637	Exon	0	0.07463310032943099
peak_001749	chr2:171922267-171923036	P1	770	Promoter	0	0.08971385669896675
peak_001750	chr2:172084491-172085888	P1	1398	Promoter	1	0.05456603604407734
peak_001751	chr2:172090237-172090829	P6	593	Intron	0	0.03020351554934363
peak_001752	chr2:172095179-172096033	P1	855	Distal Intergenic	0	0.05927903480423267
peak_001753	chr2:172096458-172097382	P1	925	Distal Intergenic	2	0.024149418600181258
peak_001754	chr2:172101420-172103305	P1	1886	Promoter	1	0.045587789126162015
peak_001755	chr2:172105956-172106642	P2	687	Exon	0	0.03117194371207182
peak_001756	chr2:172438629-172439537	P3	909	Intron	2	0.068159465294643
peak_001757	chr2:172962794-172963253	P3	460	Intron	0	0.13298330992455643
peak_001758	chr2:173963535-173964725	P1	1191	Promoter	3	0.06079030066927095
peak_001759	chr2:173964750-173966001	P1	1252	Promoter	1	0.07075702684585905
peak_001760	chr2:174248418-174248931	P1	514	Promoter	3	0.04422366477069996
peak_001761	chr2:174395397-174395713	P3	317	Promoter	1	0.023452106760590695
peak_001762	chr2:174593624-174593985	P3	362	Intron	0	0.03869961329510245
peak_001763	chr2:175367009-175367211	P4	203	Intron	0	0.04732463043609983
peak_001764	chr2:175372508-175374096	P2	1589	Intron	2	0.16566874857831018
peak_001765	chr2:175401884-175405032	P5	3149	Intron	33	0.17090284127438773
peak_001766	chr2:175430164-175430756	P2	593	Intron	1	0.049192101240516366
peak_001767	chr2:175430777-175432883	P3	2107	Intron	4	0.09112458938930265
peak_001768	chr2:175478270-175478734	P2	465	Distal Intergenic	0	0.017819287758848154
peak_001769	chr2:175600537-175600896	P4	360	Intron	0	0.03435092590977377
peak_001770	chr2:176002009-176002317	P2	309	Promoter	0	0.04530859393824706
peak_001771	chr2:176106113-176107530	P1	1418	Promoter	13	0.0755649264623418
peak_001772	chr2:176128354-176128663	P3	310	Intron	0	0.03268611861238289
peak_001773	chr2:176129916-176130821	P1	906	Promoter	0	0.03717394555511215
peak_001774	chr2:176136539-176136908	P2	370	Promoter	0	0.022519556911372432
peak_001775	chr2:176139417-176140223	P1	807	Distal Intergenic	0	0.04506813597999221
peak_001776	chr2:176140486-176141042	P1	557	Distal Intergenic	0	0.10933822156066253
peak_001777	chr2:176269222-176270019	P1	798	Promoter	0	0.08833626137818351
peak_001778	chr2:176455714-176456302	P2	589	Distal Intergenic	1	0.052727053100899285
peak_001779	chr2:176518800-176519539	P4	740	Intron	2	0.04389022572549996
peak_001780	chr2:176545086-176545552	P4	467	Intron	0	0.06879545993008215
peak_001781	chr2:176613899-176614269	P4	371	Intron	0	0.06865134456362541
peak_001782	chr2:176637301-176638102	P1	802	Promoter	0	0.06793945295239684
peak_001783	chr2:176643624-176644096	P4	473	Intron	2	0.0517124595643239
peak_001784	chr2:176653682-176655053	P3	1372	Intron	1	0.08193842533357482
peak_001785	chr2:176655300-176658108	P5	2809	Exon	49	0.13156553360111872
peak_001786	chr2:176658497-176659332	P4	836	Intron	3	0.07164140519244094
peak_001787	chr2:176679127-176679429	P4	303	Intron	0	0.04229691300675168
peak_001788	chr2:176689353-176690990	P3	1638	Intron	1	0.12366587387920788
peak_001789	chr2:176704181-176704632	P4	452	Intron	0	0.08871830095761746
peak_001790	chr2:176709048-176709989	P3	942	Intron	0	0.07786229457405405
peak_001791	chr2:176816855-176817572	P8	718	Intron	0	0.083620223078112
peak_001792	chr2:176818472-176819770	P2	1299	Promoter	1	0.12078550528830172
peak_001793	chr2:177072036-177072363	P8	328	Intron	0	0.09658118795173447
peak_001794	chr2:177212499-177213440	P1	942	Promoter	0	0.0701082427479552
peak_001795	chr2:177263553-177264475	P1	923	Promoter	0	0.07059481405791311
peak_001796	chr2:177552545-177553360	P6	816	Promoter	1	0.08594701033979679
peak_001797	chr2:177618403-177619189	P6	787	Promoter	0	0.08169958297375232
peak_001798	chr2:178194313-178194831	P1	519	Promoter	2	0.03191646597047999
peak_001799	chr2:178197943-178198423	P7	481	Intron	0	0.04468159110427487
peak_001800	chr2:178450453-178451177	P1	725	Promoter	0	0.076521497360808
peak_001801	chr2:180006807-180007422	P3	616	Promoter	1	0.051455101482984635
peak_001802	chr2:180067149-180067599	P2	451	Distal Intergenic	1	0.1376356678937935
peak_001803	chr2:180441634-180442135	P3	502	Distal Intergenic	0	0.11765534060638741
peak_001804	chr2:181777697-181778167	P4	471	Distal Intergenic	0	0.09603845045138658
peak_001805	chr2:181778684-181781701	P3	3018	Distal Intergenic	5	0.15663651375400506
peak_001806	chr2:181791322-181791816	P7	495	Distal Intergenic	0	0.08653934829039675
peak_001807	chr2:181891460-181892746	P1	1287	Promoter	8	0.02898044394808083
peak_001808	chr2:182358691-182359867	P5	1177	Intron	23	0.06160493410768806
peak_001809	chr2:182395771-182396254	P6	484	Intron	2	0.11003185912790672
peak_001810	chr2:182577430-182578329	P5	900	Distal Intergenic	22	0.13326067786038695
peak_001811	chr2:182715924-182716643	P1	720	Promoter	1	0.07691226618576949
peak_001812	chr2:182911957-182913539	P5	1583	3' UTR	12	0.17026914742955152
peak_001813	chr2:182914786-182916042	P3	1257	3' UTR	0	0.1260625991730196
peak_001814	chr2:182929913-182930925	P3	1013	Exon	2	0.0667489155453447
peak_001815	chr2:182952684-182953377	P3	694	Exon	1	0.06498211912220528
peak_001816	chr2:183008834-183010767	P5	1934	Intron	31	0.11026269192628899
peak_001817	chr2:183124294-183124794	P3	501	Promoter	0	0.04757767993810899
peak_001818	chr2:184649526-184649945	P3	420	Intron	0	0.03032842440932155
peak_001819	chr2:186486208-186486529	P2	322	Promoter	0	0.05522254976695663
peak_001820	chr2:186589664-186590285	P1	622	Promoter	2	0.1369480956441753
peak_001821	chr2:188292346-188293049	P1	704	Promoter	0	0.022877518426129353
peak_001822	chr2:189002369-189002624	P4	256	Intron	0	0.09924852482260754
peak_001823	chr2:189425650-189426805	P3	1156	Distal Intergenic	1	0.057263541181876744
peak_001824	chr2:189674407-189674714	P2	308	Promoter	0	0.04669306477939519
peak_001825	chr2:189783522-189784561	P1	1040	Promoter	0	0.03248156808586974
peak_001826	chr2:190319326-190320169	P1	844	Promoter	3	0.12629784488522977
peak_001827	chr2:190648660-190648956	P1	297	Promoter	0	0.028600898305917662
peak_001828	chr2:190749037-190749373	P2	337	Intron	0	0.08278089559270144
peak_001829	chr2:190881417-190882291	P1	875	Promoter	2	0.05466812659679811
peak_001830	chr2:191013968-191014358	P1	391	Promoter	0	0.03749644929173393
peak_001831	chr2:191321447-191322466	P2	1020	Intron	0	0.09901595295242019
peak_001832	chr2:191715093-191715735	P3	643	Distal Intergenic	0	0.06691384117305536
peak_001833	chr2:191938599-191939341	P4	743	Intron	3	0.03449177823180416
peak_001834	chr2:192194892-192195439	P1	548	Promoter	1	0.03538246785648502
peak_001835	chr2:193278910-193279858	P4	949	Distal Intergenic	7	0.08915146530676307
peak_001836	chr2:193628144-193628490	P4	347	Distal Intergenic	0	0.1237058843477844
peak_001837	chr2:195787667-195787982	P4	316	Intron	1	0.16580942147986635
peak_001838	chr2:195863582-195863903	P3	322	Intron	2	0.09992691566752285
peak_001839	chr2:195967497-195967763	P3	267	Intron	0	0.06466689079512594
peak_001840	chr2:196068421-196069172	P3	752	Promoter	0	0.08397836178848046
peak_001841	chr2:196233074-196233395	P2	322	Intron	0	0.08492187074747068
peak_001842	chr2:196233602-196233933	P4	332	Intron	1	0.07228842314398783
peak_001843	chr2:196291628-196291943	P4	316	Intron	0	0.11873987963488253
peak_001844	chr2:196331848-196332247	P3	400	Intron	0	0.023687019584739878
peak_001845	chr2:196639433-196639958	P6	526	Promoter	0	0.05044028683752747
peak_001846	chr2:197071485-197072741	P5	1257	Intron	32	0.07667968141999983
peak_001847	chr2:197434802-197435392	P2	591	Promoter	0	0.05819551915634816
peak_001848	chr2:197453006-197453928	P1	923	Promoter	1	0.07351243210816069
peak_001849	chr2:197705353-197705899	P2	547	Promoter	0	0.05528104648741086
peak_001850	chr2:199458284-199459009	P1	726	Promoter	3	0.04911544899705659
peak_001851	chr2:199602214-199603767	P5	1554	Distal Intergenic	28	0.05340858281039078
peak_001852	chr2:199693825-199694141	P4	317	Distal Intergenic	0	0.19909160179271945
peak_001853	chr2:199695948-199696391	P6	444	Distal Intergenic	0	0.09339380319327299
peak_001854	chr2:200811183-200812636	P1	1454	Promoter	0	0.22970643016931405
peak_001855	chr2:200864231-200865024	P1	794	Promoter	2	0.06272652219262521
peak_001856	chr2:200887989-200890300	P7	2312	Promoter	4	0.23788066093578228
peak_001857	chr2:200963284-200964014	P1	731	Promoter	3	0.09784698959390074
peak_001858	chr2:201071246-201072380	P1	1135	Promoter	3	0.0705648764307924
peak_001859	chr2:201118174-201119649	P1	1476	Promoter	1	0.08443345987633158
peak_001860	chr2:201151194-201151751	P7	558	Exon	0	0.027593131624175073
peak_001861	chr2:201257738-201258418	P3	681	Promoter	0	0.078161626476196
peak_001862	chr2:201451632-201452147	P1	516	Promoter	1	0.04784149116876625
peak_001863	chr2:201698477-201698990	P3	514	Promoter	0	0.08317962223229164
peak_001864	chr2:201780877-201781268	P1	392	Promoter	0	0.07938483435853833
peak_001865	chr2:201882397-201882866	P8	470	Intron	1	0.037947817774986084
peak_001866	chr2:201964455-201964931	P8	477	Distal Intergenic	0	0.07278464742113788
peak_001867	chr2:202033371-202034224	P1	854	Promoter	0	0.04523233763297534
peak_001868	chr2:202237825-202239023	P1	1199	Promoter	3	0.07056705079275749
peak_001869	chr2:202742853-202743159	P4	307	Intron	0	0.10699296926585142
peak_001870	chr2:202871318-202871686	P1	369	Promoter	0	0.026049985195845532
peak_001871	chr2:203238858-203239649	P1	792	Promoter	1	0.03905063070372143
peak_001872	chr2:203327775-203328485	P1	711	Promoter	1	0.04524652999991996
peak_001873	chr2:203534866-203535712	P1	847	Promoter	1	0.03425528044541797
peak_001874	chr2:203535950-203536414	P2	465	Promoter	0	0.10854419043343796
peak_001875	chr2:203548703-203549547	P5	845	Distal Intergenic	20	0.042672844325773986
peak_001876	chr2:204176970-204177568	P5	599	Distal Intergenic	29	0.1549439422838123
peak_001877	chr2:206159418-206160175	P3	758	Promoter	2	0.06341370336498522
peak_001878	chr2:207344831-207345277	P4	447	Intron	1	0.206199286659558
peak_001879	chr2:207624737-207625918	P1	1182	Promoter	1	0.05804930980333283
peak_001880	chr2:208025332-208025874	P2	543	Promoter	1	0.04214489092714419
peak_001881	chr2:208266267-208266571	P2	305	Promoter	1	0.032024027898699986
peak_001882	chr2:208560821-208561569	P2	749	Distal Intergenic	2	0.3834413777607704
peak_001883	chr2:209663048-209663331	P4	284	Intron	0	0.033401917480451696
peak_001884	chr2:209831028-209831716	P7	689	Exon	0	0.08413993581356817
peak_001885	chr2:209943157-209944029	P3	873	Exon	0	0.05893175842826557
peak_001886	chr2:209960671-209961163	P8	493	Intron	0	0.06722100793995855
peak_001887	chr2:210002024-210003247	P1	1224	Promoter	2	0.14258436193719531
peak_001888	chr2:210170701-210171924	P1	1224	Promoter	2	0.05158734638451595
peak_001889	chr2:210986505-210986982	P2	478	Distal Intergenic	0	0.025411994101414585
peak_001890	chr2:211258339-211260037	P5	1699	Distal Intergenic	31	0.09446464901368493
peak_001891	chr2:211737192-211737899	P3	708	Intron	3	0.1079509080718404
peak_001892	chr2:212051927-212053252	P2	1326	Intron	3	0.09901378414397494
peak_001893	chr2:212530462-212531467	P3	1006	Intron	1	0.06163773000538784
peak_001894	chr2:212536377-212537022	P6	646	Intron	0	0.038806371384202176
peak_001895	chr2:212721108-212721582	P1	475	Intron	0	0.09695091795724203
peak_001896	chr2:212843074-212843640	P4	567	Intron	0	0.03749927314405598
peak_001897	chr2:212843643-212844671	P3	1029	Intron	0	0.05504275565960745
peak_001898	chr2:212863295-212863564	P4	270	Intron	0	0.021185176071468335
peak_001899	chr2:212901086-212903809	P5	2724	Exon	32	0.12429156630307367
peak_001900	chr2:212958897-212959385	P2	489	Intron	0	0.10916672630035494
peak_001901	chr2:213151435-213152343	P1	909	Promoter	2	0.027101017234005695
peak_001902	chr2:213159705-213160115	P4	411	Intron	2	0.07322731229997975
peak_001903	chr2:213189283-213189540	P4	258	Promoter	0	0.05994055998324915
peak_001904	chr2:214126093-214126700	P2	608	Intron	6	0.025323323384901723
peak_001905	chr2:214490683-214491060	P3	378	Intron	1	0.0922533063631169
peak_001906	chr2:214809331-214809820	P1	490	Promoter	2	0.03797945075569619
peak_001907	chr2:215178012-215178891	P7	880	Exon	0	0.07765724067516006
peak_001908	chr2:215311668-215312581	P1	914	Promoter	0	0.06247196031373408
peak_001909	chr2:215436259-215437122	P1	864	Promoter	1	0.0677494940134839
peak_001910	chr2:215536409-215539265	P5	2857	Exon	21	0.0955867027855916
peak_001911	chr2:215771794-215772515	P6	722	Intron	1	0.047434198828303895
peak_001912	chr2:216013084-216013735	P1	652	Promoter	0	0.031058533353325507
peak_001913	chr2:216073853-216074902	P5	1050	Intron	24	0.0894992907112346
peak_001914	chr2:216109021-216110108	P1	1088	Promoter	1	0.17975249412659208
peak_001915	chr2:216412207-216412958	P1	752	Promoter	1	0.10433782048026642
peak_001916	chr2:216491936-216493384	P1	1449	Intron	4	0.02609252037288258
peak_001917	chr2:216545459-216545964	P2	506	Intron	0	0.02202571500903802
peak_001918	chr2:216546492-216546746	P2	255	Intron	0	0.04002855192300868
peak_001919	chr2:216555021-216555558	P3	538	Intron	1	0.0468474608940572
peak_001920	chr2:216596046-216597359	P3	1314	Intron	0	0.09331709463139276
peak_001921	chr2:216730874-216731312	P2	439	Intron	1	0.059570673926225046
peak_001922	chr2:216773321-216773634	P2	314	Intron	0	0.09132750205159468
peak_001923	chr2:217316520-217317055	P3	536	Intron	0	0.04158577626370913
peak_001924	chr2:217317068-217317601	P3	534	Intron	0	0.06244231420878767
peak_001925	chr2:217796283-217796586	P2	304	Distal Intergenic	0	0.13165642616027662
peak_001926	chr2:218010020-218011061	P1	1042	Promoter	0	0.039521326434935534
peak_001927	chr2:218011320-218011796	P1	477	Promoter	1	0.026907336873074436
peak_001928	chr2:218014532-218016089	P5	1558	Distal Intergenic	29	0.06392800832111523
peak_001929	chr2:218216790-218218317	P1	1528	Promoter	3	0.11070912847108177
peak_001930	chr2:218269805-218270719	P1	915	Promoter	4	0.05795811963039818
peak_001931	chr2:218405988-218406775	P1	788	Downstream	1	0.03715718820632905
peak_001932	chr2:218671306-218672550	P3	1245	Promoter	2	0.13088109970178363
peak_001933	chr2:218710846-218711322	P2	477	Promoter	0	0.02568806415077877
peak_001934	chr2:218896893-218897330	P1	438	Downstream	0	0.0260483862145763
peak_001935	chr2:218908753-218909452	P1	700	Promoter	0	0.046077575408575905
peak_001936	chr2:218931686-218932046	P1	361	Intron	0	0.10934874084754148
peak_001937	chr2:218962832-218963258	P6	427	Downstream	0	0.022115710970861083
peak_001938	chr2:219001393-219001824	P2	432	Promoter	0	0.08307149651546233
peak_001939	chr2:219160335-219160862	P1	528	Promoter	0	0.03218869488835141
peak_001940	chr2:219206693-219207106	P1	414	Promoter	0	0.023935111473665407
peak_001941	chr2:219245215-219245675	P3	461	Promoter	0	0.040132920529727785
peak_001942	chr2:219253988-219254367	P6	380	Promoter	1	0.03380251303664979
peak_001943	chr2:219302206-219302736	P2	531	Exon	0	0.09568106298668386
peak_001944	chr2:219387834-219388723	P1	890	Promoter	0	0.04993071713326337
peak_001945	chr2:219543168-219544258	P1	1091	Promoter	0	0.05995333544470259
peak_001946	chr2:219552403-219552736	P1	334	Exon	0	0.06880209411159326
peak_001947	chr2:219597069-219598887	P1	1819	Promoter	0	0.45718720124296497
peak_001948	chr2:219620932-219621547	P2	616	Distal Intergenic	0	0.02031247360590182
peak_001949	chr2:219727833-219728339	P2	507	Intron	0	0.035522394881270104
peak_001950	chr2:219736508-219736890	P6	383	Intron	0	0.03471296050883178
peak_001951	chr2:219759379-219759735	P3	357	Distal Intergenic	0	0.01834019448159042
peak_001952	chr2:219776637-219776892	P3	256	Distal Intergenic	0	0.052528548971001704
peak_001953	chr2:219871546-219871810	P2	265	Distal Intergenic	0	0.03711134841880429
peak_001954	chr2:220037239-220037644	P2	406	Downstream	1	0.09598400653406655
peak_001955	chr2:220138670-220138933	P4	264	Intron	2	0.02136245509706953
peak_001956	chr2:220269262-220270204	P8	943	Intron	0	0.09938973431826015
peak_001957	chr2:220270395-220270929	P7	535	Intron	1	0.029454343894039565
peak_001958	chr2:220336477-220338767	P5	2291	Intron	15	0.20172152281564248
peak_001959	chr2:220663273-220663547	P4	275	Intron	0	0.198949433791224
peak_001960	chr2:221235778-221236686	P3	909	Distal Intergenic	0	0.10385377674668375
peak_001961	chr2:221572496-221573904	P1	1409	Promoter	0	0.05723290397233784
peak_001962	chr2:222121232-222122722	P5	1491	Distal Intergenic	30	0.05354775389355903
peak_001963	chr2:222193505-222194040	P2	536	Distal Intergenic	0	0.13858119442522412
peak_001964	chr2:222205046-222205594	P4	549	Intron	0	0.03538359802057433
peak_001965	chr2:222290745-222291564	P1	820	Intron	3	0.042816772590899686
peak_001966	chr2:222318182-222318732	P1	551	Promoter	0	0.035058344071227085
peak_001967	chr2:222448588-222449164	P6	577	Intron	0	0.02755558275230016
peak_001968	chr2:222860697-222861254	P1	558	Promoter	0	0.044141907554552134
peak_001969	chr2:223041410-223042035	P5	626	Distal Intergenic	20	0.16150301041716836
peak_001970	chr2:223042285-223044882	P3	2598	Distal Intergenic	4	0.13493214549832067
peak_001971	chr2:223051633-223052107	P2	475	Promoter	0	0.051488161785567574
peak_001972	chr2:223057800-223058074	P2	275	Downstream	0	0.027900472178823264
peak_001973	chr2:223114473-223114998	P7	526	Distal Intergenic	0	0.03312288694089997
peak_001974	chr2:223117380-223118690	P7	1311	Distal Intergenic	0	0.1979397479342827
peak_001975	chr2:223123778-223124838	P1	1061	Distal Intergenic	4	0.05274635790951525
peak_001976	chr2:223197278-223197850	P4	573	Distal Intergenic	0	0.028922549881936686
peak_001977	chr2:223199332-223200583	P5	1252	Distal Intergenic	13	0.12397624896683851
peak_001978	chr2:223460937-223461152	P6	216	Distal Intergenic	0	0.04091355952572549
peak_001979	chr2:223549139-223549485	P6	347	Distal Intergenic	0	0.03581169416981534
peak_001980	chr2:223613085-223613983	P2	899	Distal Intergenic	0	0.06244022556397472
peak_001981	chr2:223626837-223627082	P4	246	Distal Intergenic	0	0.12024042519227868
peak_001982	chr2:223725688-223725986	P2	299	Distal Intergenic	2	0.035027622211976306
peak_001983	chr2:223746331-223747965	P5	1635	Distal Intergenic	31	0.09368123008523192
peak_001984	chr2:224038710-224040176	P1	1467	Promoter	0	0.07484412213158687
peak_001985	chr2:224099845-224100994	P3	1150	Distal Intergenic	0	0.1117494590889701
peak_001986	chr2:224101181-224102973	P3	1793	Distal Intergenic	1	0.08176799626624964
peak_001987	chr2:224133008-224134688	P2	1681	Distal Intergenic	0	0.07634130916364688
peak_001988	chr2:224136044-224138120	P5	2077	Distal Intergenic	22	0.19383894944482388
peak_001989	chr2:224142426-224143030	P7	605	Distal Intergenic	1	0.12485618140399357
peak_001990	chr2:224210674-224211325	P1	652	Distal Intergenic	2	0.04171303234476382
peak_001991	chr2:224219717-224220751	P6	1035	Distal Intergenic	0	0.10186404681629782
peak_001992	chr2:224284589-224284942	P4	354	Distal Intergenic	1	0.02776228829568815
peak_001993	chr2:224584839-224585993	P1	1155	Promoter	4	0.03841100773506101
peak_001994	chr2:224948709-224949316	P2	608	Intron	0	0.047216721053437265
peak_001995	chr2:225669824-225670459	P3	636	Promoter	0	0.049192101240516366
peak_001996	chr2:225793406-225795309	P5	1904	Distal Intergenic	23	0.13146301419057446
peak_001997	chr2:225878526-225879126	P5	601	Distal Intergenic	29	0.16527858122403724
peak_001998	chr2:226649549-226651019	P2	1471	Distal Intergenic	1	0.11035021839601862
peak_001999	chr2:226772577-226773046	P7	470	Intron	0	0.08565779046783616
[truncated: 10,371 more rows]
