# Supplementary material for: Modelling EWS::FLI1 protein fluctuations reveal determinants of tumor plasticity in Ewing sarcoma
Source: EMBO Mol Med. 2026 Jan 3;18(2):646–76. doi: 10.1038/s44321-025-00364-7 (PMC12905378; doi:10.1038/s44321-025-00364-7)
Supplement: Supplementary file 15 — Source data Fig. 4 [file 44321_2025_364_MOESM15_ESM.zip › Fig_4_C.csv]

motif_name	log-odds ratio of enrichment with P1	log-odds ratio of enrichment with P2	log-odds ratio of enrichment with P3	log-odds ratio of enrichment with P4	log-odds ratio of enrichment with P5	log-odds ratio of enrichment with P6	log-odds ratio of enrichment with P7	log-odds ratio of enrichment with P8
EWSR1.FLI1	0	0	0	0	12.074000581442656	0	0	0
ELF1	0	0	3.7029851950744535	0	0	0	0.583875731866286	0
GABPA	0	0	3.960567079310106	0	0.14204888468360805	0	0.7088582383097928	0
ETV1	0	0	3.8506454227824123	0	0.08738296906987952	0	0.7813085116747706	0
EHF	0	0	3.6235343688692825	0	0.41564298196431954	0	0.8635559510470748	0.17820331351765922
ELF3	0	0	3.3572828713850074	0	0.41683913928452576	0	0.7562275906267948	0
ZNF384	0	0	0	0	2.6398605270731377	0	8.377271704574644	0.5660492499420205
IRF1	0	0	0.15281045214840352	0	3.4449518484011508	0	4.147028928298335	0.4420199133324787
SPI1	0	0	1.6144436262198576	0	3.402681641282316	0	1.4701620857175957	0.657141770566676
MEF2A	0	0	0	0	2.8792457388533306	0	2.0533806671764445	0
MEF2D	0	0	0	0	2.807700587059788	0	1.9347324110444533	0
TFAP2C.var.3.	2.8821481676913923	0	0	0	0	8.801342045228509	0	0
TFAP2B.var.3.	2.707655024661499	0	0	0	0	7.014931683569019	0	0
TFAP2A.var.3.	2.6910508929756256	0	0	0	0	5.86491926290749	0	0
KLF15	6.537635038485329	0	0	0	0	0	0	0
KLF16	4.461068101643825	0	0	0	0	0	0	0
SP9	4.211980363845001	0	0	0	0	0	0	0
MAZ	4.838386937234525	0	0	0	0	0	0	0
ZNF148	4.5466911445314135	0	0	0	0.4380261063238599	0	0	0
RREB1	0.6203966336587943	0	0	0	0.6229793129320343	0	0.2445121388491847	5.220184367923635
ZSCAN4	0	0	0	0	1.1459838459118215	0	0.2205263122830169	5.241655148654474
EGR1	3.725943884473795	0	0	0	0	0	0	5.169106120686673
KLF9	1.8369732032286037	0	0	0	0	0	0	4.956466728324182
