# Supplementary material for: Modelling EWS::FLI1 protein fluctuations reveal determinants of tumor plasticity in Ewing sarcoma
Source: EMBO Mol Med. 2026 Jan 3;18(2):646–76. doi: 10.1038/s44321-025-00364-7 (PMC12905378; doi:10.1038/s44321-025-00364-7)
Supplement: Supplementary file 15 — Source data Fig. 4 [file 44321_2025_364_MOESM15_ESM.zip › Fig_4_D.csv]

peak_name	locus	peak_cluster	associated_slamseq_cluster
peak_000001	chr1:844593-844959	P6	NA
peak_000002	chr1:940335-940905	P1	NA
peak_000003	chr1:941674-942788	P1	NA
peak_000004	chr1:958802-959599	P1	NA
peak_000005	chr1:960730-961051	P1	NA
peak_000006	chr1:976176-976748	P1	NA
peak_000007	chr1:1019525-1020283	P1	NA
peak_000008	chr1:1075001-1075605	P1	NA
peak_000009	chr1:1080053-1080347	P1	NA
peak_000010	chr1:1115830-1116298	P1	NA
peak_000011	chr1:1273578-1274202	P1	NA
peak_000012	chr1:1304792-1305993	P1	NA
peak_000013	chr1:1307538-1308805	P1	NA
peak_000014	chr1:1324233-1325164	P1	NA
peak_000015	chr1:1349213-1349957	P1	NA
peak_000016	chr1:1353402-1354092	P1	NA
peak_000017	chr1:1361295-1361891	P6	NA
peak_000018	chr1:1374167-1376491	P1	NA
peak_000019	chr1:1398944-1400215	P1	NA
peak_000020	chr1:1406389-1407882	P1	NA
peak_000021	chr1:1471451-1471909	P1	NA
peak_000022	chr1:1511432-1512221	P1	NA
peak_000023	chr1:1513573-1513906	P2	NA
peak_000024	chr1:1528413-1528901	P2	NA
peak_000025	chr1:1573968-1575393	P1	NA
peak_000026	chr1:1615182-1616239	P1	NA
peak_000027	chr1:1658759-1659308	P3	NA
peak_000028	chr1:1724040-1724838	P3	NA
peak_000029	chr1:1891542-1891903	P2	NA
peak_000030	chr1:1908956-1909341	P1	NA
peak_000031	chr1:1918836-1919633	P1	NA
peak_000032	chr1:1954828-1955525	P3	NA
peak_000033	chr1:2133133-2133555	P1	NA
peak_000034	chr1:2189556-2190012	P6	NA
peak_000035	chr1:2194330-2195591	P1	NA
peak_000036	chr1:2199226-2199733	P6	NA
peak_000037	chr1:2204234-2206185	P1	NA
peak_000038	chr1:2212202-2213607	P1	NA
peak_000039	chr1:2227309-2228463	P1	NA
peak_000040	chr1:2228767-2229704	P1	NA
peak_000041	chr1:2234407-2234690	P4	NA
peak_000042	chr1:2243461-2243908	P2	NA
peak_000043	chr1:2246047-2246642	P2	NA
peak_000044	chr1:2253174-2254069	P6	NA
peak_000045	chr1:2254525-2257628	P3	NA
peak_000046	chr1:2278711-2279906	P1	NA
peak_000047	chr1:2290524-2291724	P1	NA
peak_000048	chr1:2300585-2301440	P1	NA
peak_000049	chr1:2313432-2315244	P1	NA
peak_000050	chr1:2324574-2325059	P2	NA
peak_000051	chr1:2384863-2385414	P2	NA
peak_000052	chr1:2391090-2392411	P1	NA
peak_000053	chr1:2526248-2526623	P1	NA
peak_000054	chr1:2546263-2546953	P1	NA
peak_000055	chr1:2586257-2586932	P1	NA
peak_000056	chr1:2642920-2643539	P1	NA
peak_000057	chr1:2789535-2789986	P6	NA
peak_000058	chr1:2808700-2808986	P2	NA
peak_000059	chr1:2956776-2957111	P2	NA
peak_000060	chr1:3316513-3317031	P3	NA
peak_000061	chr1:3365097-3365579	P1	NA
peak_000062	chr1:3531040-3531411	P1	NA
peak_000063	chr1:3611119-3611809	P1	NA
peak_000064	chr1:3624023-3625538	P1	NA
peak_000065	chr1:3649644-3650384	P1	NA
peak_000066	chr1:3795776-3797045	P1	NA
peak_000067	chr1:4051088-4051487	P2	NA
peak_000068	chr1:4629387-4629724	P3	NA
peak_000069	chr1:5349320-5350169	P3	NA
peak_000070	chr1:5780857-5781700	P1	NA
peak_000071	chr1:6393532-6394029	P1	NA
peak_000072	chr1:6784637-6785321	P1	NA
peak_000073	chr1:7298164-7298623	P2	NA
peak_000074	chr1:7471334-7472270	P6	NA
peak_000075	chr1:7477818-7478513	P2	NA
peak_000076	chr1:7770937-7771537	P1	NA
peak_000077	chr1:7783946-7784198	P1	NA
peak_000078	chr1:7856827-7857426	P5	NA
peak_000079	chr1:7953906-7954679	P1	NA
peak_000080	chr1:7961168-7962147	P1	NA
peak_000081	chr1:8047671-8048477	P3	G1
peak_000082	chr1:8387030-8387304	P4	NA
peak_000083	chr1:8396506-8397043	P2	NA
peak_000084	chr1:8423387-8423822	P1	NA
peak_000085	chr1:8443589-8443893	P2	NA
peak_000086	chr1:8525655-8526081	P4	NA
peak_000087	chr1:8544754-8545592	P2	NA
peak_000088	chr1:8596123-8596653	P7	NA
peak_000089	chr1:8597963-8600507	P2	NA
peak_000090	chr1:8603257-8605641	P5	NA
peak_000091	chr1:8606635-8607380	P7	NA
peak_000092	chr1:8660337-8662915	P3	NA
peak_000093	chr1:8666082-8666708	P2	NA
peak_000094	chr1:8671048-8671722	P4	NA
peak_000095	chr1:8686960-8687707	P3	NA
peak_000096	chr1:8701116-8702003	P8	NA
peak_000097	chr1:8712517-8713174	P7	NA
peak_000098	chr1:8878695-8879255	P1	NA
peak_000099	chr1:9234655-9235087	P1	NA
peak_000100	chr1:9593535-9594111	P1	NA
peak_000101	chr1:9719694-9720239	P2	NA
peak_000102	chr1:9910182-9910538	P1	NA
peak_000103	chr1:9910696-9911304	P2	NA
peak_000104	chr1:9942590-9943832	P1	NA
peak_000105	chr1:10472033-10472705	P2	NA
peak_000106	chr1:10679833-10680094	P6	NA
peak_000107	chr1:10988130-10988486	P2	NA
peak_000108	chr1:11012437-11012654	P2	NA
peak_000109	chr1:11060103-11060439	P2	NA
peak_000110	chr1:11161146-11161556	P2	NA
peak_000111	chr1:11262302-11263049	P1	G2
peak_000112	chr1:11272810-11273499	P1	NA
peak_000113	chr1:11730314-11730873	P8	NA
peak_000114	chr1:11805471-11806540	P1	NA
peak_000115	chr1:11979756-11980649	P1	NA
peak_000116	chr1:11985643-11986811	P7	NA
peak_000117	chr1:12019274-12019710	P2	NA
peak_000118	chr1:12109835-12110336	P2	NA
peak_000119	chr1:12435434-12436194	P3	NA
peak_000120	chr1:12541265-12541675	P2	NA
peak_000121	chr1:13838274-13838591	P7	NA
peak_000122	chr1:13949304-13949687	P4	NA
peak_000123	chr1:13965993-13966557	P2	NA
peak_000124	chr1:14114401-14114662	P4	NA
peak_000125	chr1:14115422-14116255	P3	NA
peak_000126	chr1:14865072-14865394	P4	NA
peak_000127	chr1:14991383-14991813	P6	NA
peak_000128	chr1:15153230-15153661	P2	NA
peak_000129	chr1:15247244-15248017	P1	G4
peak_000130	chr1:15337901-15338302	P1	G4
peak_000131	chr1:15409279-15410176	P1	NA
peak_000132	chr1:15524609-15525378	P1	NA
peak_000133	chr1:15526494-15526967	P2	NA
peak_000134	chr1:15617274-15617768	P1	NA
peak_000135	chr1:15800037-15800647	P1	NA
peak_000136	chr1:16089899-16090208	P5	NA
peak_000137	chr1:16146203-16146859	P1	NA
peak_000138	chr1:16206687-16207165	P1	NA
peak_000139	chr1:16366795-16367734	P1	NA
peak_000140	chr1:16513424-16514151	P6	NA
peak_000141	chr1:16612992-16613820	P1	NA
peak_000142	chr1:16644337-16644944	P1	NA
peak_000143	chr1:17053575-17054229	P1	NA
peak_000144	chr1:17059915-17060824	P6	NA
peak_000145	chr1:17128378-17128955	P7	G5
peak_000146	chr1:17206999-17207448	P3	NA
peak_000147	chr1:17207486-17208880	P1	NA
peak_000148	chr1:17234446-17236056	P5	NA
peak_000149	chr1:17509521-17509957	P2	NA
peak_000150	chr1:17633610-17633980	P2	NA
peak_000151	chr1:17765122-17765871	P2	NA
peak_000152	chr1:17978493-17979051	P7	NA
peak_000153	chr1:18110381-18110814	P6	NA
peak_000154	chr1:18328535-18329020	P3	NA
peak_000155	chr1:18354604-18355183	P2	NA
peak_000156	chr1:18358654-18359333	P7	NA
peak_000157	chr1:18359448-18360242	P5	NA
peak_000158	chr1:18539999-18540580	P5	NA
peak_000159	chr1:18611315-18611821	P5	NA
peak_000160	chr1:18902554-18902832	P2	NA
peak_000161	chr1:18926205-18927235	P1	NA
peak_000162	chr1:18949578-18950309	P1	NA
peak_000163	chr1:18955493-18956109	P1	NA
peak_000164	chr1:18956315-18956656	P2	NA
peak_000165	chr1:18985132-18985710	P2	NA
peak_000166	chr1:19034359-19034954	P6	NA
peak_000167	chr1:19048249-19049314	P5	NA
peak_000168	chr1:19053438-19054008	P6	NA
peak_000169	chr1:19054886-19056132	P2	NA
peak_000170	chr1:19516832-19517660	P2	NA
peak_000171	chr1:19596670-19597470	P1	NA
peak_000172	chr1:19765155-19766111	P3	NA
peak_000173	chr1:19782305-19782965	P5	NA
peak_000174	chr1:19790603-19791134	P3	NA
peak_000175	chr1:19882366-19882884	P1	NA
peak_000176	chr1:19949013-19949298	P4	NA
peak_000177	chr1:20507382-20508707	P3	NA
peak_000178	chr1:20633493-20634004	P1	NA
peak_000179	chr1:20661139-20661687	P3	NA
peak_000180	chr1:20696618-20697260	P1	NA
peak_000181	chr1:21300058-21300368	P4	NA
peak_000182	chr1:21439787-21440359	P1	NA
peak_000183	chr1:21558441-21559240	P1	NA
peak_000184	chr1:21651437-21654002	P5	NA
peak_000185	chr1:21677852-21678066	P4	NA
peak_000186	chr1:21782932-21783646	P1	NA
peak_000187	chr1:22024682-22026214	P1	NA
peak_000188	chr1:22338883-22339492	P2	NA
peak_000189	chr1:22651132-22651358	P4	NA
peak_000190	chr1:22871765-22872378	P7	NA
peak_000191	chr1:23168223-23168966	P1	NA
peak_000192	chr1:23177481-23178031	P1	NA
peak_000193	chr1:23419112-23419515	P2	NA
peak_000194	chr1:23558315-23558623	P2	NA
peak_000195	chr1:23691607-23692325	P3	NA
peak_000196	chr1:23743116-23743684	P1	NA
peak_000197	chr1:23790634-23791744	P1	NA
peak_000198	chr1:23800428-23800830	P1	NA
peak_000199	chr1:23959181-23960179	P1	NA
peak_000200	chr1:25033936-25034390	P3	NA
peak_000201	chr1:25074579-25075083	P4	NA
peak_000202	chr1:25231879-25232904	P1	NA
peak_000203	chr1:25239493-25240630	P3	NA
peak_000204	chr1:25246348-25247905	P1	NA
peak_000205	chr1:25338298-25338574	P2	NA
peak_000206	chr1:25738666-25739250	P3	NA
peak_000207	chr1:25819729-25820191	P1	NA
peak_000208	chr1:25875086-25875956	P1	NA
peak_000209	chr1:26153706-26154377	P2	G5
peak_000210	chr1:26155916-26156330	P3	G5
peak_000211	chr1:26306479-26306950	P1	NA
peak_000212	chr1:26620344-26621269	P1	NA
peak_000213	chr1:27112219-27112718	P2	G2
peak_000214	chr1:27322075-27322653	P3	NA
peak_000215	chr1:27379324-27380213	P1	NA
peak_000216	chr1:27602255-27602710	P1	NA
peak_000217	chr1:27959519-27960519	P1	NA
peak_000218	chr1:28087684-28088807	P1	NA
peak_000219	chr1:28259248-28259794	P1	NA
peak_000220	chr1:28328458-28329423	P7	NA
peak_000221	chr1:28437769-28438175	P2	NA
peak_000222	chr1:28517969-28518465	P6	NA
peak_000223	chr1:28601874-28602266	P2	NA
peak_000224	chr1:28642385-28643661	P3	NA
peak_000225	chr1:28648011-28648399	P3	NA
peak_000226	chr1:28648698-28649091	P7	NA
peak_000227	chr1:28812097-28812522	P1	NA
peak_000228	chr1:28886438-28887099	P1	G5
peak_000229	chr1:28914046-28914713	P1	G5
peak_000230	chr1:28989784-28990972	P5	G5
peak_000231	chr1:29124341-29124820	P1	NA
peak_000232	chr1:29156677-29157103	P2	NA
peak_000233	chr1:29181098-29182086	P1	NA
peak_000234	chr1:29230731-29231224	P1	NA
peak_000235	chr1:29250844-29251231	P2	NA
peak_000236	chr1:29323599-29323976	P2	NA
peak_000237	chr1:29708555-29708838	P2	NA
peak_000238	chr1:29709183-29710192	P3	NA
peak_000239	chr1:29717608-29717897	P2	NA
peak_000240	chr1:30083695-30084044	P4	NA
peak_000241	chr1:30170557-30171052	P7	NA
peak_000242	chr1:30250502-30250935	P8	NA
peak_000243	chr1:30257732-30259980	P5	NA
peak_000244	chr1:30273650-30274260	P6	NA
peak_000245	chr1:30379751-30380494	P3	NA
peak_000246	chr1:30515726-30516384	P3	NA
peak_000247	chr1:30718019-30718505	P1	NA
peak_000248	chr1:30807172-30807736	P1	NA
peak_000249	chr1:30814015-30814356	P2	NA
peak_000250	chr1:30824187-30824515	P2	NA
peak_000251	chr1:31594037-31594410	P2	NA
peak_000252	chr1:31644664-31645312	P1	NA
peak_000253	chr1:31788940-31789562	P1	G1
peak_000254	chr1:32013505-32014629	P1	NA
peak_000255	chr1:32072158-32073498	P1	NA
peak_000256	chr1:32179674-32180083	P1	NA
peak_000257	chr1:32221739-32222937	P1	NA
peak_000258	chr1:32234416-32234700	P2	NA
peak_000259	chr1:32240314-32241748	P1	NA
peak_000260	chr1:32249893-32250308	P2	NA
peak_000261	chr1:32351180-32352188	P1	NA
peak_000262	chr1:32448559-32449192	P2	NA
peak_000263	chr1:32650116-32651622	P1	NA
peak_000264	chr1:32816978-32818105	P1	G4
peak_000265	chr1:33127102-33127866	P3	NA
peak_000266	chr1:33346654-33347536	P3	NA
peak_000267	chr1:33421097-33422183	P3	NA
peak_000268	chr1:33430388-33431438	P1	NA
peak_000269	chr1:33433422-33434052	P8	NA
peak_000270	chr1:33443652-33444146	P4	NA
peak_000271	chr1:34305991-34306408	P4	NA
peak_000272	chr1:35079273-35079580	P1	NA
peak_000273	chr1:35557160-35557680	P1	NA
peak_000274	chr1:35769225-35770288	P1	NA
peak_000275	chr1:35930876-35931663	P1	NA
peak_000276	chr1:36088414-36089576	P1	NA
peak_000277	chr1:36160809-36161827	P3	G2
peak_000278	chr1:36224154-36224893	P1	NA
peak_000279	chr1:36366236-36366824	P3	NA
peak_000280	chr1:36373489-36374837	P1	NA
peak_000281	chr1:36385453-36386843	P1	NA
peak_000282	chr1:36397225-36398021	P2	NA
peak_000283	chr1:36406099-36406847	P5	NA
peak_000284	chr1:36443299-36443668	P2	NA
peak_000285	chr1:36739966-36740307	P2	NA
peak_000286	chr1:37131375-37131732	P2	NA
peak_000287	chr1:37474169-37474593	P1	NA
peak_000288	chr1:37514519-37515059	P1	NA
peak_000289	chr1:37553727-37554635	P1	NA
peak_000290	chr1:37556591-37557237	P1	NA
peak_000291	chr1:37595456-37596439	P3	NA
peak_000292	chr1:37690420-37690993	P2	NA
peak_000293	chr1:37692042-37692699	P2	NA
peak_000294	chr1:37807430-37809168	P1	NA
peak_000295	chr1:37859111-37860228	P1	NA
peak_000296	chr1:37943696-37944022	P2	NA
peak_000297	chr1:37989801-37990258	P6	NA
peak_000298	chr1:37995903-37997134	P8	NA
peak_000299	chr1:37999108-38001328	P1	NA
peak_000300	chr1:38012362-38013658	P3	NA
peak_000301	chr1:38024971-38025927	P6	NA
peak_000302	chr1:38026555-38027198	P3	NA
peak_000303	chr1:38029099-38030389	P1	NA
peak_000304	chr1:38045492-38046243	P1	G5
peak_000305	chr1:38046325-38048116	P1	G5
peak_000306	chr1:38061743-38063390	P5	G5
peak_000307	chr1:38063903-38064736	P1	G5
peak_000308	chr1:38092178-38092922	P1	G5
peak_000309	chr1:38093127-38095417	P1	G5
peak_000310	chr1:38297797-38298231	P4	NA
peak_000311	chr1:38485742-38486599	P2	NA
peak_000312	chr1:38507953-38508706	P2	NA
peak_000313	chr1:38519586-38520535	P3	NA
peak_000314	chr1:38584635-38585695	P3	NA
peak_000315	chr1:38727505-38728743	P7	NA
peak_000316	chr1:38872794-38873746	P1	NA
peak_000317	chr1:39132054-39133347	P3	NA
peak_000318	chr1:39183909-39184412	P2	NA
peak_000319	chr1:39408876-39409842	P1	NA
peak_000320	chr1:39587870-39588255	P3	NA
peak_000321	chr1:39639628-39640017	P1	NA
peak_000322	chr1:39902023-39902410	P1	NA
peak_000323	chr1:40039451-40041417	P1	NA
peak_000324	chr1:40059347-40059794	P3	NA
peak_000325	chr1:40257410-40258894	P1	NA
peak_000326	chr1:40317452-40318120	P2	NA
peak_000327	chr1:40373508-40373904	P1	G2
peak_000328	chr1:40449822-40450374	P1	NA
peak_000329	chr1:40477315-40477717	P2	G5
peak_000330	chr1:40862415-40862758	P1	NA
peak_000331	chr1:40907288-40907671	P2	NA
peak_000332	chr1:41649550-41649758	P2	NA
peak_000333	chr1:41649965-41650436	P2	NA
peak_000334	chr1:41661995-41662905	P1	NA
peak_000335	chr1:42013931-42014294	P3	NA
peak_000336	chr1:42143282-42143587	P3	NA
peak_000337	chr1:42191223-42191664	P1	NA
peak_000338	chr1:42334959-42335310	P1	NA
peak_000339	chr1:42766701-42767622	P1	NA
peak_000340	chr1:42816944-42817519	P1	NA
peak_000341	chr1:43129348-43129819	P4	NA
peak_000342	chr1:43147621-43148213	P1	NA
peak_000343	chr1:43171653-43172852	P1	NA
peak_000344	chr1:43206295-43208056	P6	NA
peak_000345	chr1:43274117-43274934	P3	NA
peak_000346	chr1:43367825-43368561	P1	NA
peak_000347	chr1:43389381-43390323	P1	NA
peak_000348	chr1:43453632-43453907	P1	NA
peak_000349	chr1:43606776-43607255	P6	NA
peak_000350	chr1:43650122-43650689	P1	NA
peak_000351	chr1:43853074-43853854	P3	NA
peak_000352	chr1:43856891-43857462	P7	NA
peak_000353	chr1:43857493-43858598	P5	NA
peak_000354	chr1:43934413-43934923	P2	NA
peak_000355	chr1:44010954-44011309	P2	NA
peak_000356	chr1:44029838-44030746	P1	NA
peak_000357	chr1:44213411-44213819	P1	NA
peak_000358	chr1:44238262-44238776	P6	NA
peak_000359	chr1:44674096-44674482	P1	NA
peak_000360	chr1:44799939-44800541	P1	NA
peak_000361	chr1:44807300-44808455	P1	NA
peak_000362	chr1:44843086-44843721	P1	NA
peak_000363	chr1:45303565-45304285	P1	NA
peak_000364	chr1:45339676-45340438	P1	NA
peak_000365	chr1:45573272-45573596	P2	NA
peak_000366	chr1:45583991-45584607	P1	NA
peak_000367	chr1:45686754-45687518	P1	NA
peak_000368	chr1:45688173-45688423	P3	NA
peak_000369	chr1:46039641-46040002	P2	NA
peak_000370	chr1:46302908-46304274	P1	NA
peak_000371	chr1:47314091-47314427	P2	NA
peak_000372	chr1:47333799-47334230	P1	G5
peak_000373	chr1:48019862-48020197	P3	NA
peak_000374	chr1:48052340-48052910	P8	NA
peak_000375	chr1:48700198-48700717	P4	NA
peak_000376	chr1:48996302-48997124	P5	NA
peak_000377	chr1:50959487-50960161	P1	NA
peak_000378	chr1:51433239-51434185	P3	NA
peak_000379	chr1:51841860-51842630	P7	NA
peak_000380	chr1:51842703-51846028	P5	NA
peak_000381	chr1:51877932-51879489	P1	NA
peak_000382	chr1:51919193-51919496	P6	NA
peak_000383	chr1:51931393-51931830	P3	NA
peak_000384	chr1:51991485-51991856	P4	NA
peak_000385	chr1:52033201-52034129	P3	NA
peak_000386	chr1:52055061-52055477	P1	NA
peak_000387	chr1:52056230-52056756	P1	G5
peak_000388	chr1:52141803-52142721	P1	NA
peak_000389	chr1:52365779-52366465	P1	NA
peak_000390	chr1:52403466-52404952	P1	NA
peak_000391	chr1:53146056-53146705	P2	NA
peak_000392	chr1:53196666-53197178	P1	NA
peak_000393	chr1:53220310-53220661	P2	NA
peak_000394	chr1:53469284-53469880	P6	NA
peak_000395	chr1:53838062-53838570	P1	NA
peak_000396	chr1:53945433-53945752	P1	NA
peak_000397	chr1:54052794-54053335	P3	NA
peak_000398	chr1:54053670-54054040	P4	NA
peak_000399	chr1:54095775-54097128	P3	NA
peak_000400	chr1:54153595-54153938	P3	NA
peak_000401	chr1:54464565-54465134	P2	NA
peak_000402	chr1:54499591-54499991	P2	NA
peak_000403	chr1:54541912-54542396	P1	NA
peak_000404	chr1:54746043-54746402	P4	NA
peak_000405	chr1:54764089-54765051	P1	NA
peak_000406	chr1:54886947-54887195	P4	NA
peak_000407	chr1:54945033-54945532	P4	NA
peak_000408	chr1:55304283-55304745	P6	NA
peak_000409	chr1:56907632-56908054	P3	NA
peak_000410	chr1:57269776-57270199	P3	G5
peak_000411	chr1:57273140-57273931	P5	G5
peak_000412	chr1:57306918-57307958	P1	G5
peak_000413	chr1:57373408-57373762	P6	G5
peak_000414	chr1:57422331-57422970	P1	G5
peak_000415	chr1:57423808-57424610	P1	G5
peak_000416	chr1:57474288-57474538	P3	G5
peak_000417	chr1:57622655-57623822	P3	NA
peak_000418	chr1:57696313-57696551	P4	NA
peak_000419	chr1:57703720-57705933	P5	NA
peak_000420	chr1:57724078-57724634	P5	NA
peak_000421	chr1:58090752-58091130	P3	NA
peak_000422	chr1:58195081-58195660	P4	NA
peak_000423	chr1:58249972-58250434	P1	NA
peak_000424	chr1:58300121-58301352	P5	NA
peak_000425	chr1:58441551-58442391	P8	NA
peak_000426	chr1:58546105-58547130	P1	NA
peak_000427	chr1:58755281-58756013	P3	G1
peak_000428	chr1:58783974-58784892	P1	G1
peak_000429	chr1:58883247-58883638	P3	G1
peak_000430	chr1:59018212-59018864	P4	NA
peak_000431	chr1:59057428-59057849	P6	NA
peak_000432	chr1:59063482-59063951	P3	NA
peak_000433	chr1:59072091-59072906	P3	NA
peak_000434	chr1:59083983-59084873	P3	NA
peak_000435	chr1:59283398-59283761	P4	NA
peak_000436	chr1:59296744-59297249	P1	NA
peak_000437	chr1:59766979-59767679	P3	G5
peak_000438	chr1:59844952-59846856	P5	G5
peak_000439	chr1:59847641-59848568	P7	G5
peak_000440	chr1:59850076-59850874	P7	G5
peak_000441	chr1:60017855-60018273	P4	NA
peak_000442	chr1:60857650-60858114	P4	NA
peak_000443	chr1:61310079-61311559	P5	NA
peak_000444	chr1:61724875-61725594	P1	NA
peak_000445	chr1:61993006-61994424	P3	NA
peak_000446	chr1:62271649-62272533	P3	NA
peak_000447	chr1:62286538-62287294	P2	NA
peak_000448	chr1:62436771-62437085	P2	NA
peak_000449	chr1:62687556-62688738	P1	NA
peak_000450	chr1:62783799-62784403	P3	G5
peak_000451	chr1:62826972-62827418	P4	G5
peak_000452	chr1:62923399-62926120	P5	G5
peak_000453	chr1:62937073-62937563	P2	NA
peak_000454	chr1:63356221-63356814	P5	NA
peak_000455	chr1:63367478-63367881	P1	NA
peak_000456	chr1:63523166-63523713	P3	NA
peak_000457	chr1:63714175-63714627	P2	NA
peak_000458	chr1:63781582-63782058	P2	NA
peak_000459	chr1:63786352-63788417	P5	NA
peak_000460	chr1:63892749-63893098	P4	NA
peak_000461	chr1:64243342-64244051	P3	NA
peak_000462	chr1:64245338-64245932	P3	NA
peak_000463	chr1:64361527-64363971	P5	NA
peak_000464	chr1:64469676-64470745	P1	NA
peak_000465	chr1:64540107-64540434	P7	NA
peak_000466	chr1:64540473-64540909	P3	NA
peak_000467	chr1:64643901-64644148	P4	NA
peak_000468	chr1:64745504-64746166	P2	NA
peak_000469	chr1:64746190-64746800	P4	NA
peak_000470	chr1:64864199-64864473	P3	G4
peak_000471	chr1:64913340-64914152	P5	G4
peak_000472	chr1:64917046-64918488	P3	G4
peak_000473	chr1:64965393-64965752	P4	G4
peak_000474	chr1:64966398-64966962	P1	G4
peak_000475	chr1:65002203-65003010	P6	G4
peak_000476	chr1:65009575-65010244	P3	G4
peak_000477	chr1:65026228-65026606	P4	G4
peak_000478	chr1:65119608-65119946	P2	NA
peak_000479	chr1:65420276-65420572	P1	NA
peak_000480	chr1:66335616-66336680	P3	NA
peak_000481	chr1:66533551-66534083	P1	NA
peak_000482	chr1:66548731-66549824	P5	NA
peak_000483	chr1:66924707-66925585	P1	NA
peak_000484	chr1:66930146-66930720	P1	NA
peak_000485	chr1:67684971-67685582	P1	G1
peak_000486	chr1:67735908-67736545	P3	G1
peak_000487	chr1:67831978-67832468	P3	NA
peak_000488	chr1:69706452-69707322	P7	NA
peak_000489	chr1:70126361-70126791	P4	NA
peak_000490	chr1:70719067-70721817	P5	NA
peak_000491	chr1:70738532-70739196	P3	NA
peak_000492	chr1:70818577-70819058	P4	NA
peak_000493	chr1:71025566-71026030	P3	G5
peak_000494	chr1:71028523-71029238	P3	G5
peak_000495	chr1:71047396-71048180	P1	G5
peak_000496	chr1:72111390-72112049	P3	NA
peak_000497	chr1:72183149-72183601	P3	NA
peak_000498	chr1:72282722-72284115	P1	NA
peak_000499	chr1:72284304-72284763	P2	NA
peak_000500	chr1:72371476-72371864	P2	NA
peak_000501	chr1:72704377-72706290	P5	NA
peak_000502	chr1:72706960-72707536	P7	NA
peak_000503	chr1:72869195-72870395	P5	NA
peak_000504	chr1:75724361-75724943	P1	NA
peak_000505	chr1:77619990-77620954	P5	NA
peak_000506	chr1:77682418-77683819	P1	NA
peak_000507	chr1:77758857-77760279	P1	NA
peak_000508	chr1:77914879-77915382	P7	NA
peak_000509	chr1:78491378-78491834	P2	NA
peak_000510	chr1:79079747-79080410	P2	NA
peak_000511	chr1:80059856-80060135	P4	NA
peak_000512	chr1:81208152-81209179	P3	NA
peak_000513	chr1:81209582-81209837	P4	NA
peak_000514	chr1:84077537-84078347	P1	NA
peak_000515	chr1:84479099-84479776	P3	NA
peak_000516	chr1:84505571-84506743	P1	NA
peak_000517	chr1:84573928-84574481	P2	NA
peak_000518	chr1:84944841-84945393	P4	NA
peak_000519	chr1:84996686-84997109	P4	NA
peak_000520	chr1:85048097-85048495	P1	NA
peak_000521	chr1:85061683-85062670	P2	NA
peak_000522	chr1:85087023-85087377	P2	NA
peak_000523	chr1:85200240-85202120	P1	NA
peak_000524	chr1:85243649-85244920	P3	NA
peak_000525	chr1:85258409-85259999	P1	NA
peak_000526	chr1:85274687-85275403	P3	NA
peak_000527	chr1:85275702-85277239	P1	NA
peak_000528	chr1:85297821-85298453	P8	NA
peak_000529	chr1:85355590-85356253	P6	NA
peak_000530	chr1:85356299-85357404	P3	NA
peak_000531	chr1:85366423-85366763	P3	NA
peak_000532	chr1:85858309-85858933	P5	NA
peak_000533	chr1:86156876-86157233	P6	NA
peak_000534	chr1:86704574-86704801	P6	NA
peak_000535	chr1:86914493-86915399	P1	NA
peak_000536	chr1:87495115-87495471	P4	NA
peak_000537	chr1:87586392-87586901	P3	NA
peak_000538	chr1:87685499-87685773	P4	NA
peak_000539	chr1:87880121-87881431	P5	NA
peak_000540	chr1:88541425-88541767	P2	NA
peak_000541	chr1:88992533-88993134	P1	NA
peak_000542	chr1:89435699-89436107	P6	G1
peak_000543	chr1:89632733-89633455	P1	NA
peak_000544	chr1:89719264-89720273	P2	NA
peak_000545	chr1:89757489-89757813	P3	NA
peak_000546	chr1:89761973-89763618	P1	NA
peak_000547	chr1:89843362-89844010	P3	NA
peak_000548	chr1:89906516-89907518	P7	NA
peak_000549	chr1:89908015-89909470	P8	NA
peak_000550	chr1:89985916-89986372	P7	NA
peak_000551	chr1:89994816-89995563	P1	NA
peak_000552	chr1:90065341-90066034	P3	NA
peak_000553	chr1:90066434-90069601	P5	NA
peak_000554	chr1:90128736-90129074	P4	NA
peak_000555	chr1:90310415-90311699	P5	NA
peak_000556	chr1:90613046-90614241	P3	G5
peak_000557	chr1:90706924-90707844	P2	G5
peak_000558	chr1:90708049-90709950	P5	G5
peak_000559	chr1:90710393-90711118	P6	G5
peak_000560	chr1:90718378-90719424	P1	NA
peak_000561	chr1:90974272-90974798	P2	NA
peak_000562	chr1:91500649-91501376	P1	NA
peak_000563	chr1:92080052-92080684	P1	NA
peak_000564	chr1:92882786-92883286	P3	NA
peak_000565	chr1:93015781-93016041	P4	NA
peak_000566	chr1:93179984-93180439	P2	NA
peak_000567	chr1:93345265-93346974	P1	NA
peak_000568	chr1:93567105-93567717	P3	NA
peak_000569	chr1:93846096-93848134	P1	NA
peak_000570	chr1:93878738-93879492	P2	NA
peak_000571	chr1:94048441-94049174	P2	NA
peak_000572	chr1:94541516-94541954	P1	NA
peak_000573	chr1:94723713-94724334	P2	NA
peak_000574	chr1:94735424-94735754	P2	NA
peak_000575	chr1:94926952-94927653	P1	NA
peak_000576	chr1:95072676-95072940	P3	NA
peak_000577	chr1:96862556-96862915	P2	NA
peak_000578	chr1:96979533-96981930	P3	NA
peak_000579	chr1:97001972-97003234	P5	NA
peak_000580	chr1:97101406-97101957	P7	NA
peak_000581	chr1:97849842-97850286	P2	NA
peak_000582	chr1:98009818-98010305	P3	NA
peak_000583	chr1:98044393-98044932	P2	NA
peak_000584	chr1:98045529-98046230	P1	NA
peak_000585	chr1:98323327-98324366	P2	NA
peak_000586	chr1:98452177-98453288	P3	NA
peak_000587	chr1:98536635-98537135	P2	NA
peak_000588	chr1:99418341-99418616	P4	NA
peak_000589	chr1:100133046-100133627	P3	NA
peak_000590	chr1:100461114-100461677	P4	NA
peak_000591	chr1:100894356-100895176	P6	NA
peak_000592	chr1:100895773-100896291	P1	NA
peak_000593	chr1:101905337-101905942	P3	G5
peak_000594	chr1:101995862-101996951	P3	G5
peak_000595	chr1:102181296-102181833	P3	NA
peak_000596	chr1:102181846-102182469	P4	NA
peak_000597	chr1:102183625-102186817	P5	NA
peak_000598	chr1:102466963-102467206	P4	NA
peak_000599	chr1:103899814-103900172	P2	NA
peak_000600	chr1:104560601-104561045	P3	NA
peak_000601	chr1:105113839-105114252	P4	NA
peak_000602	chr1:106651279-106651879	P4	NA
peak_000603	chr1:106746451-106747297	P3	NA
peak_000604	chr1:106860354-106861538	P5	NA
peak_000605	chr1:106880262-106880516	P2	NA
peak_000606	chr1:106926395-106928828	P5	NA
peak_000607	chr1:107056429-107057509	P1	NA
peak_000608	chr1:107093334-107093604	P2	NA
peak_000609	chr1:107139918-107140661	P1	NA
peak_000610	chr1:107140950-107141843	P1	NA
peak_000611	chr1:107141916-107142579	P7	NA
peak_000612	chr1:107226104-107226811	P6	NA
peak_000613	chr1:107230219-107230563	P2	NA
peak_000614	chr1:107246865-107247755	P2	NA
peak_000615	chr1:107252309-107252794	P3	NA
peak_000616	chr1:107262594-107264435	P5	NA
peak_000617	chr1:107480717-107481272	P2	NA
peak_000618	chr1:107532432-107532920	P6	NA
peak_000619	chr1:108114138-108114734	P3	NA
peak_000620	chr1:108199840-108200880	P1	NA
peak_000621	chr1:108591618-108591923	P2	NA
peak_000622	chr1:109041899-109042234	P2	NA
peak_000623	chr1:109075580-109076194	P3	NA
peak_000624	chr1:109090714-109091148	P1	NA
peak_000625	chr1:109099923-109100706	P1	NA
peak_000626	chr1:109213593-109214130	P1	NA
peak_000627	chr1:109282954-109283640	P1	NA
peak_000628	chr1:109483784-109484521	P1	NA
peak_000629	chr1:109532537-109532989	P6	NA
peak_000630	chr1:109546199-109547710	P2	NA
peak_000631	chr1:109547721-109549490	P1	NA
peak_000632	chr1:109620379-109621345	P1	NA
peak_000633	chr1:109653346-109654078	P2	NA
peak_000634	chr1:109654271-109655198	P2	NA
peak_000635	chr1:109655638-109656817	P8	NA
peak_000636	chr1:109667885-109668503	P1	NA
peak_000637	chr1:109687502-109688279	P1	NA
peak_000638	chr1:109739710-109740236	P1	NA
peak_000639	chr1:109774992-109775354	P4	NA
peak_000640	chr1:110338283-110338792	P1	NA
peak_000641	chr1:110606146-110607360	P1	NA
peak_000642	chr1:110609883-110611640	P5	NA
peak_000643	chr1:110615711-110616335	P1	NA
peak_000644	chr1:110619243-110619648	P2	NA
peak_000645	chr1:110646949-110647991	P3	NA
peak_000646	chr1:110963444-110964279	P1	NA
peak_000647	chr1:111738817-111739331	P6	NA
peak_000648	chr1:111755144-111755855	P1	NA
peak_000649	chr1:113041624-113042111	P2	NA
peak_000650	chr1:113390290-113390784	P1	NA
peak_000651	chr1:113423795-113424182	P1	NA
peak_000652	chr1:113849692-113850778	P5	NA
peak_000653	chr1:113871600-113871901	P4	NA
peak_000654	chr1:113904643-113905324	P1	NA
peak_000655	chr1:113928968-113930238	P1	NA
peak_000656	chr1:113947166-113947411	P4	NA
peak_000657	chr1:113978985-113979644	P1	G5
peak_000658	chr1:114112875-114113627	P6	G5
peak_000659	chr1:114153221-114153850	P1	G5
peak_000660	chr1:114196869-114198534	P5	G5
peak_000661	chr1:114298707-114299474	P4	G5
peak_000662	chr1:114716524-114716895	P1	NA
peak_000663	chr1:114757569-114758064	P2	NA
peak_000664	chr1:115166665-115167237	P8	NA
peak_000665	chr1:115337587-115338097	P1	NA
peak_000666	chr1:115360232-115360624	P2	NA
peak_000667	chr1:115545832-115546239	P6	G2
peak_000668	chr1:116079878-116081428	P5	NA
peak_000669	chr1:116151914-116152518	P2	NA
peak_000670	chr1:116200224-116200477	P4	NA
peak_000671	chr1:116354400-116355003	P2	G5
peak_000672	chr1:116355675-116358483	P5	G5
peak_000673	chr1:116358884-116360321	P2	G5
peak_000674	chr1:116372630-116373118	P1	G5
peak_000675	chr1:116373397-116373986	P1	G5
peak_000676	chr1:116376398-116376733	P2	G5
peak_000677	chr1:116418256-116418623	P2	NA
peak_000678	chr1:116463702-116464457	P7	NA
peak_000679	chr1:116486062-116486379	P4	NA
peak_000680	chr1:117121875-117122176	P2	NA
peak_000681	chr1:117605763-117606162	P1	NA
peak_000682	chr1:117929000-117929879	P1	NA
peak_000683	chr1:119647728-119648593	P1	NA
peak_000684	chr1:119712407-119712690	P2	NA
peak_000685	chr1:120175896-120176628	P3	NA
peak_000686	chr1:143804129-143804429	P4	NA
peak_000687	chr1:144546318-144546763	P2	NA
peak_000688	chr1:144551852-144552488	P2	NA
peak_000689	chr1:145287479-145287869	P2	NA
peak_000690	chr1:145823768-145824034	P4	NA
peak_000691	chr1:145845544-145846185	P1	NA
peak_000692	chr1:145858886-145859561	P1	NA
peak_000693	chr1:145926899-145927544	P2	NA
peak_000694	chr1:145979107-145979734	P3	NA
peak_000695	chr1:145996814-145997620	P3	NA
peak_000696	chr1:146035407-146039656	P7	NA
peak_000697	chr1:146376940-146377401	P2	NA
peak_000698	chr1:149176573-149176869	P6	NA
peak_000699	chr1:149899568-149899924	P2	NA
peak_000700	chr1:150010305-150011004	P1	NA
peak_000701	chr1:150067381-150067694	P2	NA
peak_000702	chr1:150281913-150282462	P2	NA
peak_000703	chr1:150293551-150294421	P3	NA
peak_000704	chr1:150363655-150364342	P1	NA
peak_000705	chr1:150578473-150578963	P4	NA
peak_000706	chr1:150579177-150580069	P1	NA
peak_000707	chr1:150604404-150605184	P3	NA
peak_000708	chr1:150629001-150630016	P1	NA
peak_000709	chr1:150926277-150927025	P1	NA
peak_000710	chr1:151059375-151059738	P2	NA
peak_000711	chr1:151146175-151147044	P1	NA
peak_000712	chr1:151165614-151166427	P3	NA
peak_000713	chr1:151254508-151255003	P2	NA
peak_000714	chr1:151281396-151282522	P1	NA
peak_000715	chr1:151763317-151763833	P2	NA
peak_000716	chr1:151790375-151790804	P2	NA
peak_000717	chr1:151909399-151909672	P2	NA
peak_000718	chr1:152047800-152048572	P3	NA
peak_000719	chr1:153658637-153658929	P1	NA
peak_000720	chr1:153670898-153671674	P4	NA
peak_000721	chr1:153727529-153728294	P1	NA
peak_000722	chr1:153775563-153775956	P2	NA
peak_000723	chr1:153783338-153783869	P1	NA
peak_000724	chr1:153928399-153929290	P3	NA
peak_000725	chr1:153957824-153958619	P1	NA
peak_000726	chr1:153963176-153963869	P1	NA
peak_000727	chr1:153967283-153968026	P7	NA
peak_000728	chr1:153986055-153986832	P1	NA
peak_000729	chr1:153990504-153991179	P3	NA
peak_000730	chr1:154182176-154183587	P1	NA
peak_000731	chr1:154441973-154442392	P3	NA
peak_000732	chr1:154558356-154559566	P1	NA
peak_000733	chr1:154840440-154840689	P4	NA
peak_000734	chr1:154936650-154937265	P2	NA
peak_000735	chr1:154955877-154956428	P2	NA
peak_000736	chr1:154961444-154962012	P1	NA
peak_000737	chr1:154970841-154971855	P1	NA
peak_000738	chr1:154972487-154973183	P1	NA
peak_000739	chr1:154973580-154975287	P1	NA
peak_000740	chr1:154982937-154983578	P2	NA
peak_000741	chr1:155050695-155050947	P4	NA
peak_000742	chr1:155084933-155085475	P1	NA
peak_000743	chr1:155127676-155128160	P1	NA
peak_000744	chr1:155135109-155136452	P1	NA
peak_000745	chr1:155139628-155140749	P7	NA
peak_000746	chr1:155172869-155173381	P2	NA
peak_000747	chr1:155217853-155218166	P4	NA
peak_000748	chr1:155261950-155262383	P2	NA
peak_000749	chr1:155273066-155273486	P1	NA
peak_000750	chr1:155308594-155309006	P2	NA
peak_000751	chr1:155324022-155324527	P1	NA
peak_000752	chr1:155562509-155563265	P1	NA
peak_000753	chr1:155688257-155689183	P1	NA
peak_000754	chr1:155856819-155857329	P3	NA
peak_000755	chr1:155859456-155860570	P1	NA
peak_000756	chr1:155910593-155911591	P1	NA
peak_000757	chr1:155933650-155934722	P3	NA
peak_000758	chr1:156020185-156021216	P1	NA
peak_000759	chr1:156053234-156053700	P1	NA
peak_000760	chr1:156096848-156097298	P2	G1
peak_000761	chr1:156106277-156106719	P1	G1
peak_000762	chr1:156126135-156126723	P1	G1
peak_000763	chr1:156193735-156194484	P3	NA
peak_000764	chr1:156212667-156213281	P1	NA
peak_000765	chr1:156500755-156501367	P1	NA
peak_000766	chr1:156660099-156660765	P8	NA
peak_000767	chr1:156660952-156662362	P8	NA
peak_000768	chr1:156678283-156678658	P2	NA
peak_000769	chr1:156726807-156727169	P2	NA
peak_000770	chr1:156727597-156729264	P1	NA
peak_000771	chr1:156740669-156741774	P3	NA
peak_000772	chr1:156746790-156747554	P1	NA
peak_000773	chr1:156767086-156768149	P1	NA
peak_000774	chr1:157091820-157092179	P2	G2
peak_000775	chr1:157137221-157137824	P8	NA
peak_000776	chr1:157138054-157139006	P1	NA
peak_000777	chr1:157148293-157148810	P3	NA
peak_000778	chr1:157771584-157772551	P3	NA
peak_000779	chr1:157963791-157964257	P2	NA
peak_000780	chr1:157969211-157970205	P2	NA
peak_000781	chr1:157981437-157982707	P5	NA
peak_000782	chr1:158019170-158019705	P4	NA
peak_000783	chr1:158037696-158038275	P6	NA
peak_000784	chr1:158090977-158091515	P2	NA
peak_000785	chr1:158103738-158104701	P2	NA
peak_000786	chr1:158113084-158114002	P1	NA
peak_000787	chr1:158186678-158187018	P2	NA
peak_000788	chr1:158247710-158247934	P4	NA
peak_000789	chr1:159889016-159890624	P3	NA
peak_000790	chr1:159936962-159937234	P2	NA
peak_000791	chr1:160031148-160032959	P1	NA
peak_000792	chr1:160070324-160070911	P1	NA
peak_000793	chr1:160169488-160169949	P3	NA
peak_000794	chr1:160342692-160343665	P3	NA
peak_000795	chr1:160375900-160376614	P6	NA
peak_000796	chr1:160575997-160576459	P3	NA
peak_000797	chr1:160646777-160647618	P3	NA
peak_000798	chr1:160651613-160652117	P4	NA
peak_000799	chr1:160665477-160665968	P3	NA
peak_000800	chr1:160837515-160838238	P3	NA
peak_000801	chr1:161045435-161046464	P1	NA
peak_000802	chr1:161132703-161133427	P2	NA
peak_000803	chr1:161153766-161154295	P3	NA
peak_000804	chr1:161201834-161202597	P2	NA
peak_000805	chr1:161314292-161314928	P2	NA
peak_000806	chr1:161389591-161390778	P1	NA
peak_000807	chr1:161398128-161400768	P7	NA
peak_000808	chr1:161421866-161422480	P2	NA
peak_000809	chr1:161439806-161440205	P2	NA
peak_000810	chr1:161440330-161440883	P1	NA
peak_000811	chr1:161473411-161473646	P4	NA
peak_000812	chr1:161523977-161524659	P1	NA
peak_000813	chr1:161529619-161531714	P7	NA
peak_000814	chr1:161539811-161540553	P4	NA
peak_000815	chr1:161612145-161613295	P1	NA
peak_000816	chr1:161726213-161727174	P1	NA
peak_000817	chr1:161749767-161750341	P2	NA
peak_000818	chr1:161961946-161962579	P7	NA
peak_000819	chr1:162023660-162024502	P1	NA
peak_000820	chr1:162069593-162069958	P1	NA
peak_000821	chr1:162087104-162087459	P3	NA
peak_000822	chr1:162144842-162146246	P1	NA
peak_000823	chr1:162169498-162169754	P4	NA
peak_000824	chr1:162212772-162213606	P3	NA
peak_000825	chr1:162220167-162220648	P2	NA
peak_000826	chr1:162229556-162231886	P3	NA
peak_000827	chr1:162288458-162289647	P5	NA
peak_000828	chr1:162292328-162292928	P4	NA
peak_000829	chr1:162293568-162293920	P6	NA
peak_000830	chr1:162294134-162294603	P5	NA
peak_000831	chr1:162310129-162311129	P2	NA
peak_000832	chr1:162390510-162393018	P5	NA
peak_000833	chr1:162398405-162399735	P2	NA
peak_000834	chr1:162497653-162498807	P1	NA
peak_000835	chr1:162561156-162561854	P1	NA
peak_000836	chr1:162656022-162656760	P5	NA
peak_000837	chr1:162829734-162830282	P4	NA
peak_000838	chr1:162839872-162840675	P5	NA
peak_000839	chr1:162984561-162985219	P3	G2
peak_000840	chr1:163035943-163036206	P4	G2
peak_000841	chr1:163069291-163069495	P6	G2
peak_000842	chr1:163122245-163122647	P4	G2
peak_000843	chr1:163166501-163167535	P3	NA
peak_000844	chr1:163168121-163168480	P3	NA
peak_000845	chr1:163395808-163396097	P3	NA
peak_000846	chr1:163507334-163507614	P2	NA
peak_000847	chr1:163561606-163562162	P4	NA
peak_000848	chr1:163565183-163565456	P2	NA
peak_000849	chr1:163588413-163591395	P5	NA
peak_000850	chr1:163747328-163748041	P4	NA
peak_000851	chr1:164771888-164772392	P3	NA
peak_000852	chr1:165009285-165009690	P4	NA
peak_000853	chr1:165630884-165631435	P1	NA
peak_000854	chr1:165663625-165663978	P2	NA
peak_000855	chr1:165698036-165698676	P1	NA
peak_000856	chr1:165768590-165769426	P6	NA
peak_000857	chr1:166038446-166039138	P3	NA
peak_000858	chr1:166976504-166976820	P2	NA
peak_000859	chr1:167121342-167121896	P6	NA
peak_000860	chr1:167162895-167163600	P8	NA
peak_000861	chr1:167220193-167220820	P1	NA
peak_000862	chr1:167617435-167618065	P1	NA
peak_000863	chr1:167714199-167715636	P1	NA
peak_000864	chr1:167936692-167937002	P1	NA
peak_000865	chr1:168178947-168179583	P1	NA
peak_000866	chr1:168465940-168466313	P4	NA
peak_000867	chr1:168469504-168469958	P4	NA
peak_000868	chr1:168833462-168834200	P6	NA
peak_000869	chr1:169106263-169106665	P1	NA
peak_000870	chr1:169367437-169368778	P1	NA
peak_000871	chr1:169794669-169795310	P3	NA
peak_000872	chr1:169893256-169894291	P1	G2
peak_000873	chr1:170087098-170087446	P4	NA
peak_000874	chr1:170097405-170098008	P3	NA
peak_000875	chr1:170166389-170166881	P2	NA
peak_000876	chr1:170493629-170495141	P2	NA
peak_000877	chr1:170531820-170532834	P3	NA
peak_000878	chr1:171174981-171175426	P1	NA
peak_000879	chr1:171434969-171435276	P3	NA
peak_000880	chr1:171741439-171742404	P1	NA
peak_000881	chr1:171781220-171781651	P2	NA
peak_000882	chr1:171841069-171841841	P1	G2
peak_000883	chr1:171841934-171842302	P1	G2
peak_000884	chr1:172044483-172044775	P3	G2
peak_000885	chr1:172108860-172109942	P3	G2
peak_000886	chr1:172136997-172137227	P6	G2
peak_000887	chr1:172144248-172145745	P3	G2
peak_000888	chr1:172358575-172359311	P8	NA
peak_000889	chr1:172380786-172381264	P8	NA
peak_000890	chr1:172443690-172444102	P3	NA
peak_000891	chr1:172532539-172532781	P4	NA
peak_000892	chr1:172732053-172732365	P7	NA
peak_000893	chr1:172933841-172935290	P3	G2
peak_000894	chr1:173464354-173464638	P4	NA
peak_000895	chr1:173476981-173477193	P2	NA
peak_000896	chr1:173715005-173715614	P6	NA
peak_000897	chr1:173824189-173824948	P2	NA
peak_000898	chr1:173868082-173868996	P1	NA
peak_000899	chr1:174998874-174999679	P2	NA
peak_000900	chr1:175011888-175012173	P2	NA
peak_000901	chr1:175105418-175105848	P4	NA
peak_000902	chr1:175427477-175428120	P5	NA
peak_000903	chr1:175578853-175579144	P2	NA
peak_000904	chr1:176207154-176207747	P1	NA
peak_000905	chr1:176425768-176426295	P2	NA
peak_000906	chr1:177170572-177171253	P2	NA
peak_000907	chr1:177286911-177287380	P5	NA
peak_000908	chr1:177354717-177355284	P4	NA
peak_000909	chr1:177561115-177561632	P5	NA
peak_000910	chr1:177728991-177731118	P5	G4
peak_000911	chr1:177731334-177732661	P3	G4
peak_000912	chr1:177950730-177951351	P5	G4
peak_000913	chr1:178052195-178053328	P3	NA
peak_000914	chr1:178119808-178120764	P3	NA
peak_000915	chr1:179081754-179082298	P2	NA
peak_000916	chr1:179141452-179142019	P4	G2
peak_000917	chr1:179365714-179366285	P3	NA
peak_000918	chr1:180632379-180632699	P2	NA
peak_000919	chr1:180853943-180854451	P3	NA
peak_000920	chr1:181101580-181102072	P2	NA
peak_000921	chr1:182603764-182604412	P8	NA
peak_000922	chr1:182614881-182616848	P1	NA
peak_000923	chr1:183022138-183023071	P1	NA
peak_000924	chr1:183023223-183024078	P1	NA
peak_000925	chr1:183024300-183024988	P6	NA
peak_000926	chr1:183039602-183041038	P3	NA
peak_000927	chr1:183070763-183071593	P7	NA
peak_000928	chr1:183471114-183473068	P1	NA
peak_000929	chr1:183635061-183635880	P1	NA
peak_000930	chr1:183778013-183779873	P5	NA
peak_000931	chr1:183805065-183805544	P2	NA
peak_000932	chr1:183841299-183841837	P4	NA
peak_000933	chr1:183842212-183843002	P7	NA
peak_000934	chr1:183872442-183872897	P2	NA
peak_000935	chr1:183914600-183915999	P3	NA
peak_000936	chr1:184031521-184031989	P5	NA
peak_000937	chr1:184151851-184154262	P7	NA
peak_000938	chr1:184298781-184299283	P4	NA
peak_000939	chr1:184754372-184755259	P1	NA
peak_000940	chr1:184881338-184881926	P6	NA
peak_000941	chr1:185045471-185045761	P2	NA
peak_000942	chr1:185156367-185157480	P1	NA
peak_000943	chr1:185316146-185316732	P1	NA
peak_000944	chr1:185317467-185317957	P6	NA
peak_000945	chr1:185567086-185567477	P2	NA
peak_000946	chr1:185647627-185648144	P3	NA
peak_000947	chr1:185657534-185658313	P5	NA
peak_000948	chr1:185663447-185663878	P7	NA
peak_000949	chr1:185679128-185679668	P6	NA
peak_000950	chr1:185686045-185689718	P5	NA
peak_000951	chr1:185693251-185695736	P7	NA
peak_000952	chr1:185696134-185696871	P7	NA
peak_000953	chr1:185714562-185717153	P8	NA
peak_000954	chr1:185718949-185719418	P4	NA
peak_000955	chr1:185733515-185735909	P1	NA
peak_000956	chr1:185790041-185790669	P3	NA
peak_000957	chr1:185804250-185805080	P3	NA
peak_000958	chr1:185811111-185811564	P7	NA
peak_000959	chr1:185837754-185838349	P3	NA
peak_000960	chr1:186063125-186064078	P5	NA
peak_000961	chr1:186082288-186082597	P3	NA
peak_000962	chr1:186093064-186093893	P3	NA
peak_000963	chr1:186094094-186094745	P4	NA
peak_000964	chr1:186375193-186376102	P8	NA
peak_000965	chr1:186535608-186536227	P3	NA
peak_000966	chr1:186574902-186576293	P3	NA
peak_000967	chr1:186896240-186896714	P4	NA
peak_000968	chr1:187892236-187892588	P4	NA
peak_000969	chr1:188043737-188044065	P3	NA
peak_000970	chr1:190823130-190823715	P5	NA
peak_000971	chr1:192007181-192007841	P3	NA
peak_000972	chr1:192008131-192009504	P5	NA
peak_000973	chr1:192131847-192132207	P4	NA
peak_000974	chr1:192225394-192225792	P2	NA
peak_000975	chr1:192225984-192226286	P4	NA
peak_000976	chr1:192511921-192514606	P5	NA
peak_000977	chr1:192516554-192517251	P7	NA
peak_000978	chr1:192539647-192540082	P4	NA
peak_000979	chr1:192543043-192543897	P3	NA
peak_000980	chr1:192544540-192545533	P7	NA
peak_000981	chr1:192546005-192546364	P4	NA
peak_000982	chr1:192808112-192809234	P1	G1
peak_000983	chr1:192837645-192838076	P4	G1
peak_000984	chr1:193059504-193060196	P6	NA
peak_000985	chr1:198156872-198157912	P1	NA
peak_000986	chr1:198892089-198892679	P3	NA
peak_000987	chr1:198930062-198930803	P3	NA
peak_000988	chr1:199159738-199162210	P5	NA
peak_000989	chr1:199242301-199242750	P2	NA
peak_000990	chr1:199272204-199273476	P2	NA
peak_000991	chr1:199312146-199314117	P3	NA
peak_000992	chr1:199681077-199681748	P7	NA
peak_000993	chr1:199691334-199692096	P3	NA
peak_000994	chr1:199719372-199720199	P5	NA
peak_000995	chr1:199733945-199734420	P8	NA
peak_000996	chr1:199861216-199861580	P4	NA
peak_000997	chr1:200154316-200154895	P2	NA
peak_000998	chr1:200240785-200241118	P3	NA
peak_000999	chr1:200620396-200620816	P6	NA
peak_001000	chr1:200669507-200669911	P1	NA
peak_001001	chr1:200872754-200873120	P1	NA
peak_001002	chr1:201114182-201114864	P1	NA
peak_001003	chr1:201154024-201154537	P1	NA
peak_001004	chr1:201241183-201242032	P3	G5
peak_001005	chr1:201254628-201255361	P1	G5
peak_001006	chr1:201265618-201267340	P5	G5
peak_001007	chr1:201267419-201268156	P2	G5
peak_001008	chr1:201268490-201268984	P2	G5
peak_001009	chr1:201274977-201275811	P2	G5
peak_001010	chr1:201282962-201283721	P2	G5
peak_001011	chr1:201294798-201295386	P4	G5
peak_001012	chr1:201300899-201301470	P2	G5
peak_001013	chr1:201310644-201311541	P1	G5
peak_001014	chr1:201334657-201335777	P2	NA
peak_001015	chr1:201457058-201458260	P3	NA
peak_001016	chr1:201468410-201469493	P1	NA
peak_001017	chr1:201480389-201480817	P1	NA
peak_001018	chr1:201481734-201482240	P2	NA
peak_001019	chr1:201503445-201503938	P2	NA
peak_001020	chr1:201511936-201512362	P3	NA
peak_001021	chr1:201516036-201517511	P5	NA
peak_001022	chr1:201597321-201598083	P1	NA
peak_001023	chr1:201636623-201637040	P3	NA
peak_001024	chr1:201648082-201648955	P1	NA
peak_001025	chr1:201713167-201713688	P3	NA
peak_001026	chr1:201714568-201715106	P3	NA
peak_001027	chr1:201792753-201793162	P4	NA
peak_001028	chr1:201955152-201955441	P2	NA
peak_001029	chr1:202013588-202014037	P2	NA
peak_001030	chr1:202348522-202348878	P2	NA
peak_001031	chr1:202615523-202615971	P3	NA
peak_001032	chr1:202888668-202889214	P1	NA
peak_001033	chr1:202958231-202958628	P1	NA
peak_001034	chr1:203153226-203154907	P1	G4
peak_001035	chr1:203453338-203453902	P6	NA
peak_001036	chr1:203665984-203666409	P4	NA
peak_001037	chr1:203795473-203796585	P1	NA
peak_001038	chr1:203860868-203862457	P1	NA
peak_001039	chr1:203889534-203890087	P2	NA
peak_001040	chr1:204129054-204129479	P1	NA
peak_001041	chr1:204130666-204131285	P1	NA
peak_001042	chr1:204410923-204412310	P1	NA
peak_001043	chr1:204452787-204453426	P2	G5
peak_001044	chr1:204461504-204462064	P1	G5
peak_001045	chr1:204494161-204495035	P1	G5
peak_001046	chr1:204505725-204508489	P7	NA
peak_001047	chr1:204513071-204513754	P7	NA
peak_001048	chr1:204515724-204517048	P1	NA
peak_001049	chr1:205122034-205122517	P4	NA
peak_001050	chr1:205582668-205583016	P6	NA
peak_001051	chr1:205631302-205632126	P1	NA
peak_001052	chr1:205699821-205700078	P3	NA
peak_001053	chr1:205701326-205701979	P2	NA
peak_001054	chr1:205749466-205749878	P1	NA
peak_001055	chr1:205813129-205813520	P1	NA
peak_001056	chr1:206503948-206504239	P2	NA
peak_001057	chr1:206635450-206635881	P1	NA
peak_001058	chr1:206959724-206961058	P2	NA
peak_001059	chr1:207751887-207752640	P1	NA
peak_001060	chr1:209597382-209597957	P4	NA
peak_001061	chr1:209624342-209625542	P5	NA
peak_001062	chr1:209627946-209628194	P2	NA
peak_001063	chr1:209769267-209770365	P3	NA
peak_001064	chr1:209784295-209785099	P1	NA
peak_001065	chr1:209907830-209908495	P5	NA
peak_001066	chr1:209937887-209938493	P1	NA
peak_001067	chr1:210232789-210233043	P2	NA
peak_001068	chr1:210233123-210233472	P1	NA
peak_001069	chr1:210290018-210290317	P4	NA
peak_001070	chr1:210438796-210439202	P4	NA
peak_001071	chr1:210710917-210711315	P4	NA
peak_001072	chr1:212035269-212035958	P2	NA
peak_001073	chr1:212385194-212385934	P6	NA
peak_001074	chr1:212791422-212791888	P2	NA
peak_001075	chr1:212950487-212950828	P1	NA
peak_001076	chr1:213051161-213051577	P1	NA
peak_001077	chr1:213689509-213689954	P4	NA
peak_001078	chr1:214402051-214405162	P5	NA
peak_001079	chr1:214427716-214428179	P3	NA
peak_001080	chr1:214446607-214447477	P6	NA
peak_001081	chr1:214454699-214455633	P3	NA
peak_001082	chr1:214551319-214552209	P1	NA
peak_001083	chr1:215282436-215282888	P4	NA
peak_001084	chr1:216270107-216270733	P7	NA
peak_001085	chr1:216475757-216476033	P2	NA
peak_001086	chr1:217630819-217631646	P2	NA
peak_001087	chr1:219276172-219276817	P6	NA
peak_001088	chr1:219329528-219330250	P3	NA
peak_001089	chr1:219724652-219724907	P2	NA
peak_001090	chr1:220271993-220272818	P1	NA
peak_001091	chr1:220369802-220370362	P8	NA
peak_001092	chr1:222465245-222466089	P2	NA
peak_001093	chr1:222618107-222618418	P1	NA
peak_001094	chr1:222643806-222644222	P3	NA
peak_001095	chr1:222711867-222713875	P1	NA
peak_001096	chr1:223180564-223181111	P3	NA
peak_001097	chr1:223726200-223726478	P2	NA
peak_001098	chr1:224067536-224068037	P4	NA
peak_001099	chr1:224114101-224114665	P1	NA
peak_001100	chr1:224371450-224371937	P2	NA
peak_001101	chr1:224434552-224435263	P1	NA
peak_001102	chr1:224571654-224572214	P3	NA
peak_001103	chr1:225155462-225156699	P3	NA
peak_001104	chr1:225746698-225747011	P6	NA
peak_001105	chr1:225923838-225924472	P1	NA
peak_001106	chr1:225999334-226000052	P1	NA
peak_001107	chr1:226002223-226002779	P3	NA
peak_001108	chr1:226062723-226063091	P1	NA
peak_001109	chr1:226078317-226078784	P4	NA
peak_001110	chr1:226108899-226109174	P7	NA
peak_001111	chr1:226186391-226187168	P1	NA
peak_001112	chr1:226309542-226309908	P6	NA
peak_001113	chr1:226527343-226527807	P6	NA
peak_001114	chr1:226939488-226940671	P1	NA
peak_001115	chr1:227356611-227357542	P3	NA
peak_001116	chr1:228139889-228140911	P1	NA
peak_001117	chr1:228165635-228166346	P1	NA
peak_001118	chr1:228169307-228169784	P4	NA
peak_001119	chr1:228212826-228213566	P1	NA
peak_001120	chr1:228457666-228457989	P2	NA
peak_001121	chr1:228487071-228487650	P1	NA
peak_001122	chr1:228735663-228736092	P1	NA
peak_001123	chr1:229558519-229559100	P1	NA
peak_001124	chr1:229619422-229619948	P4	NA
peak_001125	chr1:229626200-229626784	P6	NA
peak_001126	chr1:229694118-229694609	P2	NA
peak_001127	chr1:229894207-229894758	P2	NA
peak_001128	chr1:230039060-230039523	P5	NA
peak_001129	chr1:230270440-230271445	P6	NA
peak_001130	chr1:231039324-231040280	P1	NA
peak_001131	chr1:231211530-231211967	P3	NA
peak_001132	chr1:231337851-231338476	P2	NA
peak_001133	chr1:231421645-231422838	P1	NA
peak_001134	chr1:231527843-231529245	P1	NA
peak_001135	chr1:231805264-231805677	P2	NA
peak_001136	chr1:232471056-232471570	P3	G1
peak_001137	chr1:232558246-232559468	P2	G1
peak_001138	chr1:232559935-232560123	P4	G1
peak_001139	chr1:232578434-232578815	P4	G1
peak_001140	chr1:232629287-232630866	P1	G1
peak_001141	chr1:232793688-232794339	P3	NA
peak_001142	chr1:233113103-233113959	P3	NA
peak_001143	chr1:233647408-233647873	P2	NA
peak_001144	chr1:233858534-233859104	P2	G5
peak_001145	chr1:234303086-234304023	P2	NA
peak_001146	chr1:234373109-234373964	P3	NA
peak_001147	chr1:234610726-234611290	P1	NA
peak_001148	chr1:235059972-235060791	P5	NA
peak_001149	chr1:235128052-235129066	P3	NA
peak_001150	chr1:236141445-236142001	P6	NA
peak_001151	chr1:236604133-236604851	P3	NA
peak_001152	chr1:236623147-236623802	P2	NA
peak_001153	chr1:236654622-236655410	P5	G5
peak_001154	chr1:236795113-236795385	P2	NA
peak_001155	chr1:241847909-241848189	P2	NA
peak_001156	chr1:242524158-242524391	P2	NA
peak_001157	chr1:242871078-242872030	P3	NA
peak_001158	chr1:242872139-242873685	P7	NA
peak_001159	chr1:242924859-242925102	P4	NA
peak_001160	chr1:242936543-242937427	P3	NA
peak_001161	chr1:243254423-243254896	P1	NA
peak_001162	chr1:243255744-243256256	P2	NA
peak_001163	chr1:243850504-243851050	P1	NA
peak_001164	chr1:244163738-244164418	P6	NA
peak_001165	chr1:244599481-244599872	P4	NA
peak_001166	chr1:244652941-244653370	P1	NA
peak_001167	chr1:244835008-244835554	P1	NA
peak_001168	chr1:244863088-244863334	P1	NA
peak_001169	chr1:246565845-246566993	P3	G3
peak_001170	chr1:247103823-247104545	P1	NA
peak_001171	chr1:247210490-247210942	P2	NA
peak_001172	chr1:247331166-247331575	P2	NA
peak_001173	chr1:248570597-248571102	P3	NA
peak_001174	chr1:248825485-248826769	P1	NA
peak_001175	chr1:248838108-248838650	P1	NA
peak_001176	chr1:248873017-248874357	P2	NA
peak_001177	chr2:113485-113856	P4	NA
peak_001178	chr2:393701-394379	P6	NA
peak_001179	chr2:676535-677441	P1	NA
peak_001180	chr2:691851-692344	P2	NA
peak_001181	chr2:855102-855752	P3	NA
peak_001182	chr2:1162739-1163803	P3	NA
peak_001183	chr2:1220313-1220570	P6	NA
peak_001184	chr2:1679989-1680567	P8	NA
peak_001185	chr2:1721285-1721844	P3	NA
peak_001186	chr2:1849466-1850608	P5	NA
peak_001187	chr2:3126619-3128371	P1	NA
peak_001188	chr2:3130902-3131548	P3	NA
peak_001189	chr2:3289417-3289876	P2	NA
peak_001190	chr2:3377420-3378564	P3	NA
peak_001191	chr2:3379361-3380392	P1	NA
peak_001192	chr2:3518464-3519562	P1	NA
peak_001193	chr2:3728383-3728617	P4	NA
peak_001194	chr2:3778506-3779402	P2	NA
peak_001195	chr2:3976521-3977091	P3	NA
peak_001196	chr2:4151058-4152478	P5	NA
peak_001197	chr2:4152606-4152934	P4	NA
peak_001198	chr2:4218999-4220030	P3	NA
peak_001199	chr2:4237644-4238054	P4	NA
peak_001200	chr2:4265929-4266279	P3	NA
peak_001201	chr2:4584751-4586290	P5	NA
peak_001202	chr2:4651819-4652042	P4	NA
peak_001203	chr2:4653730-4654457	P3	NA
peak_001204	chr2:4674172-4674752	P2	NA
peak_001205	chr2:4745738-4745981	P2	NA
peak_001206	chr2:4873803-4874126	P3	NA
peak_001207	chr2:5077304-5078121	P7	NA
peak_001208	chr2:5249483-5251143	P3	NA
peak_001209	chr2:5509323-5509928	P8	NA
peak_001210	chr2:5691443-5691852	P1	NA
peak_001211	chr2:5834385-5834776	P3	NA
peak_001212	chr2:6310081-6310920	P3	NA
peak_001213	chr2:6313869-6315050	P3	NA
peak_001214	chr2:6556835-6557376	P3	NA
peak_001215	chr2:7194494-7195637	P5	NA
peak_001216	chr2:7595352-7595619	P4	NA
peak_001217	chr2:8112490-8113225	P4	NA
peak_001218	chr2:8284058-8284385	P4	NA
peak_001219	chr2:8389095-8390382	P5	NA
peak_001220	chr2:8395338-8396258	P5	NA
peak_001221	chr2:8678699-8679304	P1	NA
peak_001222	chr2:8680199-8680507	P4	NA
peak_001223	chr2:8682008-8682272	P2	NA
peak_001224	chr2:9071085-9071985	P5	NA
peak_001225	chr2:9110839-9111449	P2	NA
peak_001226	chr2:9206363-9207042	P1	NA
peak_001227	chr2:9234242-9235513	P3	NA
peak_001228	chr2:9263215-9263990	P6	NA
peak_001229	chr2:9422927-9424008	P1	NA
peak_001230	chr2:9555047-9556166	P1	NA
peak_001231	chr2:9630932-9631249	P2	NA
peak_001232	chr2:9843181-9844127	P1	NA
peak_001233	chr2:9951141-9951800	P1	NA
peak_001234	chr2:10033436-10033690	P6	G4
peak_001235	chr2:10120142-10120813	P1	NA
peak_001236	chr2:10142514-10143112	P2	NA
peak_001237	chr2:10689716-10690248	P3	NA
peak_001238	chr2:10812304-10812933	P1	NA
peak_001239	chr2:10868602-10868966	P6	NA
peak_001240	chr2:11112691-11113249	P5	NA
peak_001241	chr2:11154635-11155012	P6	NA
peak_001242	chr2:11155371-11155807	P1	NA
peak_001243	chr2:11344481-11345527	P1	NA
peak_001244	chr2:11354356-11354734	P4	NA
peak_001245	chr2:11374784-11375255	P2	NA
peak_001246	chr2:11829560-11830763	P1	NA
peak_001247	chr2:12056183-12056573	P2	NA
peak_001248	chr2:12057500-12058364	P6	NA
peak_001249	chr2:12106402-12106812	P2	NA
peak_001250	chr2:12192955-12193208	P2	NA
peak_001251	chr2:12286993-12287794	P2	NA
peak_001252	chr2:12715858-12716689	P6	NA
peak_001253	chr2:12717180-12718314	P1	NA
peak_001254	chr2:12824322-12824705	P2	NA
peak_001255	chr2:12951054-12951830	P8	NA
peak_001256	chr2:15982432-15982912	P1	G4
peak_001257	chr2:16624932-16625934	P1	G5
peak_001258	chr2:16652268-16653017	P2	G5
peak_001259	chr2:16665631-16667016	P1	G5
peak_001260	chr2:16684715-16686800	P5	G5
peak_001261	chr2:16729771-16730465	P7	G5
peak_001262	chr2:17543003-17543444	P3	NA
peak_001263	chr2:17616002-17616528	P4	NA
peak_001264	chr2:17622795-17623048	P3	NA
peak_001265	chr2:17753293-17754621	P1	NA
peak_001266	chr2:17878353-17878723	P1	NA
peak_001267	chr2:18242365-18243910	P5	NA
peak_001268	chr2:18244755-18245167	P4	NA
peak_001269	chr2:18560338-18560576	P2	NA
peak_001270	chr2:19108066-19108389	P4	NA
peak_001271	chr2:19979916-19980582	P7	NA
peak_001272	chr2:19989637-19990517	P3	NA
peak_001273	chr2:20013338-20013865	P4	NA
peak_001274	chr2:20051425-20052349	P1	NA
peak_001275	chr2:20349881-20350399	P6	NA
peak_001276	chr2:20578578-20579694	P3	NA
peak_001277	chr2:20584363-20584731	P2	NA
peak_001278	chr2:21380030-21380262	P3	NA
peak_001279	chr2:22078687-22079186	P4	NA
peak_001280	chr2:23076049-23076365	P3	NA
peak_001281	chr2:23380353-23381512	P3	NA
peak_001282	chr2:23549990-23550858	P3	NA
peak_001283	chr2:23744991-23746125	P5	NA
peak_001284	chr2:24047031-24047380	P2	NA
peak_001285	chr2:24076104-24076804	P1	NA
peak_001286	chr2:24360101-24360900	P1	NA
peak_001287	chr2:24468480-24468812	P4	NA
peak_001288	chr2:24769518-24769913	P4	NA
peak_001289	chr2:24793088-24793380	P6	NA
peak_001290	chr2:24971761-24972254	P1	NA
peak_001291	chr2:25041533-25042135	P1	NA
peak_001292	chr2:25076713-25077113	P2	NA
peak_001293	chr2:25114340-25114611	P6	NA
peak_001294	chr2:25285869-25286612	P3	NA
peak_001295	chr2:25292806-25293389	P2	NA
peak_001296	chr2:25294460-25295519	P1	NA
peak_001297	chr2:25416720-25418346	P5	NA
peak_001298	chr2:25418957-25419253	P3	NA
peak_001299	chr2:25960393-25961983	P7	NA
peak_001300	chr2:26033310-26034366	P1	NA
peak_001301	chr2:26111901-26112677	P3	NA
peak_001302	chr2:26345759-26346244	P2	NA
peak_001303	chr2:26670163-26671069	P5	NA
peak_001304	chr2:26750095-26750428	P4	NA
peak_001305	chr2:26849667-26850074	P2	NA
peak_001306	chr2:27049838-27051814	P1	NA
peak_001307	chr2:27071385-27072262	P1	G3
peak_001308	chr2:27078185-27079196	P1	NA
peak_001309	chr2:27081254-27081617	P3	NA
peak_001310	chr2:27086380-27087238	P1	NA
peak_001311	chr2:27111354-27111768	P6	NA
peak_001312	chr2:27193072-27194316	P5	G5
peak_001313	chr2:27211464-27212546	P1	G5
peak_001314	chr2:27322294-27323356	P3	NA
peak_001315	chr2:27356560-27357188	P3	NA
peak_001316	chr2:27380615-27381052	P1	NA
peak_001317	chr2:27409008-27409996	P1	NA
peak_001318	chr2:27428365-27429466	P1	NA
peak_001319	chr2:27582637-27583768	P1	NA
peak_001320	chr2:27663420-27664225	P3	NA
peak_001321	chr2:27771251-27772137	P2	NA
peak_001322	chr2:28274721-28275454	P3	G1
peak_001323	chr2:29269133-29269887	P3	NA
peak_001324	chr2:29271834-29272306	P6	NA
peak_001325	chr2:29397630-29399069	P3	NA
peak_001326	chr2:29466858-29467165	P2	NA
peak_001327	chr2:29747914-29748372	P2	NA
peak_001328	chr2:29749798-29750533	P2	NA
peak_001329	chr2:29750769-29751599	P2	NA
peak_001330	chr2:29844742-29845246	P8	NA
peak_001331	chr2:29921192-29921847	P1	NA
peak_001332	chr2:30029566-30030193	P5	NA
peak_001333	chr2:30072402-30072688	P4	NA
peak_001334	chr2:30115370-30115810	P7	NA
peak_001335	chr2:30126896-30127812	P5	NA
peak_001336	chr2:30146284-30147282	P1	NA
peak_001337	chr2:30147901-30148550	P2	NA
peak_001338	chr2:30200684-30201274	P7	NA
peak_001339	chr2:30222701-30223725	P5	NA
peak_001340	chr2:30231172-30231706	P1	NA
peak_001341	chr2:30997092-30997561	P3	NA
peak_001342	chr2:31138170-31138742	P1	NA
peak_001343	chr2:31233865-31234521	P1	NA
peak_001344	chr2:31287108-31287388	P4	NA
peak_001345	chr2:31820049-31820452	P6	NA
peak_001346	chr2:32165459-32166258	P2	NA
peak_001347	chr2:32277919-32278415	P2	NA
peak_001348	chr2:32356599-32357820	P1	NA
peak_001349	chr2:33648973-33649826	P3	NA
peak_001350	chr2:33704674-33705092	P4	NA
peak_001351	chr2:33917388-33918089	P4	NA
peak_001352	chr2:33933072-33933887	P5	NA
peak_001353	chr2:35510483-35511149	P2	NA
peak_001354	chr2:36380398-36381450	P1	NA
peak_001355	chr2:36456463-36456768	P4	NA
peak_001356	chr2:36460978-36461705	P3	NA
peak_001357	chr2:36533990-36534679	P5	NA
peak_001358	chr2:36561474-36562009	P6	NA
peak_001359	chr2:36597477-36598087	P1	NA
peak_001360	chr2:37084082-37084813	P3	NA
peak_001361	chr2:37231382-37231915	P3	NA
peak_001362	chr2:37344731-37345609	P1	G4
peak_001363	chr2:37389793-37391450	P7	G4
peak_001364	chr2:37566342-37567075	P2	NA
peak_001365	chr2:37925055-37925817	P1	NA
peak_001366	chr2:38542856-38543245	P4	NA
peak_001367	chr2:38602431-38603084	P1	NA
peak_001368	chr2:38636892-38637429	P2	NA
peak_001369	chr2:38736361-38738077	P7	NA
peak_001370	chr2:39243847-39244554	P1	NA
peak_001371	chr2:39437087-39437625	P1	NA
peak_001372	chr2:39516439-39517621	P3	NA
peak_001373	chr2:39568556-39568935	P3	NA
peak_001374	chr2:39626992-39627328	P4	NA
peak_001375	chr2:39665912-39666460	P1	NA
peak_001376	chr2:41520857-41521971	P3	NA
peak_001377	chr2:41646798-41647235	P4	NA
peak_001378	chr2:41937372-41937731	P8	G5
peak_001379	chr2:41940533-41941151	P1	G5
peak_001380	chr2:41980976-41981804	P5	G5
peak_001381	chr2:41989350-41990263	P1	G5
peak_001382	chr2:42028337-42029083	P3	G5
peak_001383	chr2:42100857-42101198	P6	G5
peak_001384	chr2:42809873-42810472	P1	NA
peak_001385	chr2:42848776-42849221	P2	NA
peak_001386	chr2:43219831-43220420	P3	NA
peak_001387	chr2:43595819-43596231	P2	NA
peak_001388	chr2:44361130-44361916	P1	NA
peak_001389	chr2:44769977-44770238	P4	NA
peak_001390	chr2:44778271-44778888	P1	NA
peak_001391	chr2:45239022-45239357	P4	NA
peak_001392	chr2:45567366-45568785	P7	NA
peak_001393	chr2:45610555-45611615	P7	NA
peak_001394	chr2:45938910-45939399	P2	NA
peak_001395	chr2:46616750-46617520	P1	NA
peak_001396	chr2:46848260-46848557	P4	NA
peak_001397	chr2:47014301-47015107	P1	NA
peak_001398	chr2:48314083-48315054	P1	NA
peak_001399	chr2:48440491-48441021	P1	NA
peak_001400	chr2:52305399-52305879	P6	NA
peak_001401	chr2:53971042-53971574	P1	NA
peak_001402	chr2:54115461-54116026	P1	NA
peak_001403	chr2:54330430-54330745	P2	NA
peak_001404	chr2:54965261-54965904	P3	NA
peak_001405	chr2:55050325-55051361	P1	NA
peak_001406	chr2:55231428-55232627	P6	NA
peak_001407	chr2:55268945-55269257	P4	NA
peak_001408	chr2:56183560-56184013	P6	NA
peak_001409	chr2:57145133-57145448	P6	NA
peak_001410	chr2:57518904-57519418	P5	NA
peak_001411	chr2:57720544-57721056	P3	NA
peak_001412	chr2:58240964-58241625	P1	G2
peak_001413	chr2:60807069-60807380	P2	NA
peak_001414	chr2:60867923-60868262	P3	NA
peak_001415	chr2:61177052-61177494	P1	NA
peak_001416	chr2:61763820-61764777	P1	NA
peak_001417	chr2:62195984-62196883	P1	NA
peak_001418	chr2:64143977-64144459	P1	NA
peak_001419	chr2:64272962-64274222	P8	NA
peak_001420	chr2:64311195-64311626	P2	NA
peak_001421	chr2:64404094-64404429	P2	G3
peak_001422	chr2:64644252-64644753	P2	NA
peak_001423	chr2:64750705-64751350	P1	NA
peak_001424	chr2:64831151-64831497	P3	NA
peak_001425	chr2:64899353-64899820	P6	NA
peak_001426	chr2:64917636-64918323	P1	NA
peak_001427	chr2:64975294-64975620	P2	G4
peak_001428	chr2:64987816-64989092	P5	G4
peak_001429	chr2:64989436-64990086	P1	G4
peak_001430	chr2:65211835-65212156	P7	NA
peak_001431	chr2:65226987-65228420	P1	NA
peak_001432	chr2:65350291-65351435	P2	G5
peak_001433	chr2:65366375-65367151	P2	G5
peak_001434	chr2:65420556-65421665	P3	G5
peak_001435	chr2:65430100-65431151	P1	G5
peak_001436	chr2:65431429-65433070	P1	G5
peak_001437	chr2:65435600-65436991	P1	G5
peak_001438	chr2:65466034-65467376	P5	G5
peak_001439	chr2:65556377-65556901	P2	G5
peak_001440	chr2:65640343-65640691	P4	NA
peak_001441	chr2:65661921-65662892	P3	NA
peak_001442	chr2:65746215-65749223	P5	NA
peak_001443	chr2:65794218-65795694	P5	NA
peak_001444	chr2:65991307-65992178	P2	NA
peak_001445	chr2:65999756-66000384	P4	NA
peak_001446	chr2:66433020-66433553	P1	NA
peak_001447	chr2:66434011-66434509	P1	NA
peak_001448	chr2:66434888-66435680	P7	NA
peak_001449	chr2:66529885-66530174	P2	NA
peak_001450	chr2:66575167-66575496	P2	NA
peak_001451	chr2:66875840-66876825	P5	NA
peak_001452	chr2:67397391-67397694	P6	NA
peak_001453	chr2:67798576-67798956	P4	NA
peak_001454	chr2:67825402-67825962	P3	NA
peak_001455	chr2:67917529-67917967	P2	NA
peak_001456	chr2:68252343-68253045	P1	NA
peak_001457	chr2:68467010-68467831	P1	NA
peak_001458	chr2:68594327-68595061	P2	NA
peak_001459	chr2:68620893-68622567	P5	NA
peak_001460	chr2:68637241-68637827	P3	NA
peak_001461	chr2:68653488-68654162	P7	NA
peak_001462	chr2:68709129-68709806	P2	NA
peak_001463	chr2:69012704-69013767	P1	G4
peak_001464	chr2:69014161-69014636	P2	G4
peak_001465	chr2:69082434-69083905	P3	G4
peak_001466	chr2:69095400-69098229	P5	G4
peak_001467	chr2:69307240-69307679	P2	NA
peak_001468	chr2:69437139-69437439	P2	NA
peak_001469	chr2:69643270-69644278	P1	G2
peak_001470	chr2:70190275-70191184	P3	NA
peak_001471	chr2:70340844-70341306	P2	G3
peak_001472	chr2:70371800-70372439	P3	G3
peak_001473	chr2:70900434-70900818	P1	NA
peak_001474	chr2:70984660-70985928	P1	NA
peak_001475	chr2:71068260-71068887	P1	NA
peak_001476	chr2:71130119-71130847	P1	NA
peak_001477	chr2:71331891-71332356	P2	NA
peak_001478	chr2:71423753-71424172	P4	NA
peak_001479	chr2:71923074-71923886	P3	NA
peak_001480	chr2:72010777-72011181	P3	NA
peak_001481	chr2:72271917-72272659	P3	NA
peak_001482	chr2:72511202-72514241	P5	NA
peak_001483	chr2:72514671-72515487	P8	NA
peak_001484	chr2:72515535-72516374	P7	NA
peak_001485	chr2:72518353-72518722	P8	NA
peak_001486	chr2:72534721-72535211	P2	NA
peak_001487	chr2:72772291-72772631	P2	NA
peak_001488	chr2:72833276-72833541	P3	NA
peak_001489	chr2:72887272-72887600	P1	NA
peak_001490	chr2:73071013-73071908	P1	NA
peak_001491	chr2:73112682-73113557	P1	NA
peak_001492	chr2:73183298-73183665	P4	NA
peak_001493	chr2:73232755-73234747	P1	NA
peak_001494	chr2:73340867-73341329	P3	NA
peak_001495	chr2:73344612-73344997	P2	NA
peak_001496	chr2:73736528-73738216	P3	NA
peak_001497	chr2:73814931-73815392	P3	NA
peak_001498	chr2:73823276-73823811	P3	NA
peak_001499	chr2:73828917-73829622	P3	NA
peak_001500	chr2:73926733-73927208	P3	NA
peak_001501	chr2:73997870-73998228	P6	NA
peak_001502	chr2:74120083-74120601	P1	NA
peak_001503	chr2:74198641-74199324	P1	NA
peak_001504	chr2:74436821-74437441	P1	NA
peak_001505	chr2:74457372-74458250	P1	NA
peak_001506	chr2:74465342-74465675	P2	NA
peak_001507	chr2:74472189-74473395	P3	NA
peak_001508	chr2:74483060-74483508	P2	NA
peak_001509	chr2:74507131-74508330	P1	NA
peak_001510	chr2:74515210-74515904	P1	NA
peak_001511	chr2:74529315-74529969	P6	NA
peak_001512	chr2:74554387-74554980	P1	NA
peak_001513	chr2:74833704-74834067	P1	NA
peak_001514	chr2:74958472-74959026	P1	NA
peak_001515	chr2:75560617-75561331	P1	G1
peak_001516	chr2:75646957-75647419	P2	NA
peak_001517	chr2:76867609-76868079	P3	NA
peak_001518	chr2:78062803-78064566	P5	NA
peak_001519	chr2:78065374-78065943	P4	NA
peak_001520	chr2:78707808-78708547	P3	NA
peak_001521	chr2:78710361-78711051	P5	NA
peak_001522	chr2:84970308-84971209	P1	NA
peak_001523	chr2:85327285-85327832	P1	NA
peak_001524	chr2:85437732-85437949	P6	NA
peak_001525	chr2:85561227-85561542	P1	NA
peak_001526	chr2:85595244-85595847	P6	G2
peak_001527	chr2:85611576-85612635	P1	NA
peak_001528	chr2:85913492-85913822	P2	NA
peak_001529	chr2:86036210-86036873	P3	NA
peak_001530	chr2:86195083-86196132	P1	NA
peak_001531	chr2:86239276-86239599	P4	NA
peak_001532	chr2:86417975-86418317	P5	NA
peak_001533	chr2:88517797-88518136	P2	NA
peak_001534	chr2:88636197-88636789	P4	NA
peak_001535	chr2:95323815-95324103	P1	NA
peak_001536	chr2:95799145-95799410	P2	NA
peak_001537	chr2:96131770-96132415	P2	G1
peak_001538	chr2:96208473-96208947	P1	NA
peak_001539	chr2:96265798-96266626	P1	NA
peak_001540	chr2:96305093-96306088	P1	NA
peak_001541	chr2:96324905-96325426	P1	NA
peak_001542	chr2:96828698-96829015	P4	NA
peak_001543	chr2:96858177-96858421	P2	NA
peak_001544	chr2:96934185-96934843	P4	NA
peak_001545	chr2:97645829-97646470	P1	NA
peak_001546	chr2:97663672-97664243	P1	NA
peak_001547	chr2:98608156-98608951	P1	NA
peak_001548	chr2:99140999-99141612	P1	NA
peak_001549	chr2:99154582-99155379	P1	NA
peak_001550	chr2:99180856-99181138	P4	NA
peak_001551	chr2:99336018-99336483	P1	NA
peak_001552	chr2:99489304-99490594	P1	NA
peak_001553	chr2:101464132-101464595	P3	NA
peak_001554	chr2:101697233-101697551	P1	NA
peak_001555	chr2:101766699-101767335	P4	NA
peak_001556	chr2:101828939-101829247	P4	NA
peak_001557	chr2:101893498-101894255	P4	NA
peak_001558	chr2:102177330-102177798	P2	NA
peak_001559	chr2:102313462-102313854	P3	NA
peak_001560	chr2:104939567-104940435	P1	NA
peak_001561	chr2:105108214-105108876	P6	NA
peak_001562	chr2:105329662-105330013	P1	NA
peak_001563	chr2:105790159-105790715	P2	NA
peak_001564	chr2:105943297-105944195	P3	NA
peak_001565	chr2:106193800-106194622	P1	NA
peak_001566	chr2:106601907-106602517	P4	NA
peak_001567	chr2:108448985-108449696	P3	NA
peak_001568	chr2:108533647-108534349	P1	NA
peak_001569	chr2:109086321-109087074	P2	NA
peak_001570	chr2:109128377-109129402	P1	NA
peak_001571	chr2:109272498-109272813	P2	NA
peak_001572	chr2:109332370-109333129	P2	NA
peak_001573	chr2:109609556-109610057	P7	NA
peak_001574	chr2:109613402-109615025	P1	NA
peak_001575	chr2:110101166-110101656	P1	NA
peak_001576	chr2:112054165-112054586	P1	NA
peak_001577	chr2:112055014-112055665	P1	NA
peak_001578	chr2:112055959-112056776	P3	NA
peak_001579	chr2:112481884-112482276	P1	NA
peak_001580	chr2:112522964-112523846	P8	NA
peak_001581	chr2:112541464-112543056	P1	NA
peak_001582	chr2:112583899-112584834	P3	NA
peak_001583	chr2:112811281-112812751	P3	G5
peak_001584	chr2:112933191-112933646	P4	G5
peak_001585	chr2:113227780-113228316	P2	NA
peak_001586	chr2:113873680-113874409	P3	NA
peak_001587	chr2:116335249-116335478	P4	NA
peak_001588	chr2:117032157-117032649	P4	NA
peak_001589	chr2:117814436-117815141	P3	NA
peak_001590	chr2:118013529-118014106	P1	NA
peak_001591	chr2:118087913-118088675	P1	NA
peak_001592	chr2:118954377-118954622	P2	NA
peak_001593	chr2:118982748-118983177	P4	NA
peak_001594	chr2:119193642-119194416	P5	NA
peak_001595	chr2:119366592-119367182	P1	NA
peak_001596	chr2:119431282-119432119	P1	NA
peak_001597	chr2:119525280-119526430	P2	NA
peak_001598	chr2:119544164-119544642	P1	NA
peak_001599	chr2:120223168-120223388	P2	NA
peak_001600	chr2:120252604-120253542	P1	NA
peak_001601	chr2:120383752-120384276	P6	NA
peak_001602	chr2:120576641-120576970	P1	NA
peak_001603	chr2:120679368-120679643	P2	NA
peak_001604	chr2:120793867-120794628	P2	NA
peak_001605	chr2:120810350-120810733	P2	NA
peak_001606	chr2:120948159-120948511	P2	NA
peak_001607	chr2:121529755-121530965	P1	NA
peak_001608	chr2:121649621-121650613	P1	NA
peak_001609	chr2:121736416-121737191	P1	NA
peak_001610	chr2:122218338-122218793	P2	NA
peak_001611	chr2:122485478-122486566	P8	NA
peak_001612	chr2:122499279-122501316	P5	NA
peak_001613	chr2:122748857-122749487	P2	NA
peak_001614	chr2:126808847-126809720	P2	NA
peak_001615	chr2:127025651-127025942	P4	NA
peak_001616	chr2:127218738-127219126	P2	NA
peak_001617	chr2:127293444-127294458	P1	NA
peak_001618	chr2:127305870-127306623	P7	NA
peak_001619	chr2:127619820-127620382	P1	NA
peak_001620	chr2:127637645-127638290	P1	NA
peak_001621	chr2:127701386-127702387	P1	NA
peak_001622	chr2:128026972-128028567	P1	NA
peak_001623	chr2:128090837-128091682	P3	NA
peak_001624	chr2:128156123-128156487	P4	NA
peak_001625	chr2:128233264-128233876	P2	G5
peak_001626	chr2:128319507-128320300	P1	G5
peak_001627	chr2:128493407-128493664	P1	NA
peak_001628	chr2:129605493-129607203	P3	NA
peak_001629	chr2:130836685-130837232	P1	NA
peak_001630	chr2:131092943-131093442	P1	NA
peak_001631	chr2:131202777-131203281	P2	NA
peak_001632	chr2:132276492-132277657	P5	NA
peak_001633	chr2:132415961-132416952	P1	NA
peak_001634	chr2:132811347-132812217	P1	NA
peak_001635	chr2:133266560-133267148	P1	NA
peak_001636	chr2:133496999-133499495	P5	NA
peak_001637	chr2:133500423-133501721	P4	NA
peak_001638	chr2:133510610-133510868	P4	NA
peak_001639	chr2:133524966-133527471	P5	NA
peak_001640	chr2:133561278-133561853	P4	NA
peak_001641	chr2:133674436-133675115	P7	NA
peak_001642	chr2:133818108-133818681	P3	NA
peak_001643	chr2:133841983-133842557	P3	NA
peak_001644	chr2:133880094-133880433	P4	NA
peak_001645	chr2:135052119-135052601	P1	NA
peak_001646	chr2:135732547-135733111	P2	NA
peak_001647	chr2:135876042-135876531	P1	NA
peak_001648	chr2:138501448-138501808	P1	NA
peak_001649	chr2:138712615-138712955	P4	NA
peak_001650	chr2:140143998-140145344	P5	NA
peak_001651	chr2:140146392-140146731	P2	NA
peak_001652	chr2:140959925-140960766	P4	NA
peak_001653	chr2:141392685-141393402	P8	NA
peak_001654	chr2:141473439-141474009	P4	NA
peak_001655	chr2:141601284-141601692	P5	NA
peak_001656	chr2:142112610-142112922	P4	NA
peak_001657	chr2:142130863-142131668	P3	NA
peak_001658	chr2:142185572-142186469	P7	NA
peak_001659	chr2:142542218-142543584	P5	NA
peak_001660	chr2:142556957-142557936	P3	NA
peak_001661	chr2:143263365-143263732	P4	NA
peak_001662	chr2:143451623-143452799	P7	NA
peak_001663	chr2:144316718-144318062	P5	NA
peak_001664	chr2:144331780-144333128	P1	NA
peak_001665	chr2:144361542-144362557	P5	NA
peak_001666	chr2:144523917-144524496	P1	G5
peak_001667	chr2:144834887-144835536	P2	NA
peak_001668	chr2:145046521-145048065	P5	NA
peak_001669	chr2:145048283-145048823	P7	NA
peak_001670	chr2:145543217-145544189	P5	NA
peak_001671	chr2:145652750-145653685	P7	NA
peak_001672	chr2:145655516-145656162	P3	NA
peak_001673	chr2:145751264-145751512	P2	NA
peak_001674	chr2:145751760-145752911	P2	NA
peak_001675	chr2:146064071-146064391	P2	NA
peak_001676	chr2:146312310-146313380	P3	NA
peak_001677	chr2:146313698-146314379	P3	NA
peak_001678	chr2:146415016-146415695	P3	NA
peak_001679	chr2:146822002-146822465	P4	NA
peak_001680	chr2:147064323-147064731	P4	NA
peak_001681	chr2:147205764-147206591	P4	NA
peak_001682	chr2:147450519-147453535	P5	NA
peak_001683	chr2:147456706-147457343	P4	NA
peak_001684	chr2:147469372-147469709	P2	NA
peak_001685	chr2:147844024-147844838	P1	NA
peak_001686	chr2:148020494-148020932	P1	NA
peak_001687	chr2:148615477-148615878	P6	NA
peak_001688	chr2:148644180-148645186	P1	NA
peak_001689	chr2:148645996-148646242	P4	NA
peak_001690	chr2:148720507-148720794	P4	NA
peak_001691	chr2:149733785-149734387	P3	NA
peak_001692	chr2:149777933-149778326	P2	NA
peak_001693	chr2:149827504-149828165	P3	NA
peak_001694	chr2:150485254-150485674	P6	G2
peak_001695	chr2:150662909-150663305	P2	NA
peak_001696	chr2:151289313-151289856	P6	NA
peak_001697	chr2:151329191-151330301	P5	NA
peak_001698	chr2:151336860-151337371	P3	NA
peak_001699	chr2:151338267-151338567	P4	NA
peak_001700	chr2:151410001-151410599	P1	NA
peak_001701	chr2:151878736-151879516	P7	NA
peak_001702	chr2:152175246-152176466	P1	NA
peak_001703	chr2:152200734-152201014	P6	NA
peak_001704	chr2:152432248-152432473	P4	NA
peak_001705	chr2:152536442-152537577	P3	NA
peak_001706	chr2:156333881-156334372	P2	NA
peak_001707	chr2:156342582-156342843	P1	NA
peak_001708	chr2:156399843-156401133	P7	NA
peak_001709	chr2:156818832-156819582	P3	NA
peak_001710	chr2:157182385-157183416	P3	NA
peak_001711	chr2:157876054-157876393	P1	NA
peak_001712	chr2:158042586-158043069	P2	NA
peak_001713	chr2:158043926-158044787	P3	NA
peak_001714	chr2:158047164-158047804	P6	NA
peak_001715	chr2:158477172-158477588	P3	NA
peak_001716	chr2:159712807-159713091	P6	NA
peak_001717	chr2:160062303-160063018	P1	NA
peak_001718	chr2:160279908-160280292	P7	NA
peak_001719	chr2:160372740-160373119	P2	NA
peak_001720	chr2:160427988-160428704	P3	NA
peak_001721	chr2:160492769-160493372	P1	NA
peak_001722	chr2:160515096-160515410	P4	NA
peak_001723	chr2:161122932-161123477	P4	NA
peak_001724	chr2:161160194-161161106	P1	NA
peak_001725	chr2:161308157-161308793	P1	NA
peak_001726	chr2:161487796-161489059	P5	NA
peak_001727	chr2:162748560-162749287	P5	NA
peak_001728	chr2:164994698-164995031	P2	NA
peak_001729	chr2:165406325-165406823	P3	NA
peak_001730	chr2:165408090-165408734	P3	NA
peak_001731	chr2:165452138-165452780	P5	NA
peak_001732	chr2:165587335-165587910	P3	NA
peak_001733	chr2:165953266-165954433	P1	NA
peak_001734	chr2:166895264-166895721	P4	NA
peak_001735	chr2:167292260-167293260	P1	NA
peak_001736	chr2:167293889-167294310	P1	NA
peak_001737	chr2:167331618-167332123	P2	NA
peak_001738	chr2:167406452-167406801	P2	NA
peak_001739	chr2:168156521-168157245	P6	NA
peak_001740	chr2:169687998-169688246	P2	NA
peak_001741	chr2:169694159-169694806	P1	NA
peak_001742	chr2:170139185-170140577	P3	NA
peak_001743	chr2:170154875-170155354	P3	NA
peak_001744	chr2:170313523-170313981	P2	NA
peak_001745	chr2:170503640-170505341	P3	NA
peak_001746	chr2:170525461-170525844	P2	NA
peak_001747	chr2:171671602-171672574	P5	G2
peak_001748	chr2:171711354-171712990	P7	G2
peak_001749	chr2:171922267-171923036	P1	NA
peak_001750	chr2:172084491-172085888	P1	NA
peak_001751	chr2:172090237-172090829	P6	NA
peak_001752	chr2:172095179-172096033	P1	NA
peak_001753	chr2:172096458-172097382	P1	NA
peak_001754	chr2:172101420-172103305	P1	G2
peak_001755	chr2:172105956-172106642	P2	G2
peak_001756	chr2:172438629-172439537	P3	NA
peak_001757	chr2:172962794-172963253	P3	G2
peak_001758	chr2:173963535-173964725	P1	NA
peak_001759	chr2:173964750-173966001	P1	NA
peak_001760	chr2:174248418-174248931	P1	NA
peak_001761	chr2:174395397-174395713	P3	NA
peak_001762	chr2:174593624-174593985	P3	NA
peak_001763	chr2:175367009-175367211	P4	NA
peak_001764	chr2:175372508-175374096	P2	NA
peak_001765	chr2:175401884-175405032	P5	NA
peak_001766	chr2:175430164-175430756	P2	NA
peak_001767	chr2:175430777-175432883	P3	NA
peak_001768	chr2:175478270-175478734	P2	NA
peak_001769	chr2:175600537-175600896	P4	NA
peak_001770	chr2:176002009-176002317	P2	NA
peak_001771	chr2:176106113-176107530	P1	NA
peak_001772	chr2:176128354-176128663	P3	G5
peak_001773	chr2:176129916-176130821	P1	G5
peak_001774	chr2:176136539-176136908	P2	NA
peak_001775	chr2:176139417-176140223	P1	NA
peak_001776	chr2:176140486-176141042	P1	NA
peak_001777	chr2:176269222-176270019	P1	NA
peak_001778	chr2:176455714-176456302	P2	NA
peak_001779	chr2:176518800-176519539	P4	NA
peak_001780	chr2:176545086-176545552	P4	NA
peak_001781	chr2:176613899-176614269	P4	NA
peak_001782	chr2:176637301-176638102	P1	NA
peak_001783	chr2:176643624-176644096	P4	NA
peak_001784	chr2:176653682-176655053	P3	NA
peak_001785	chr2:176655300-176658108	P5	NA
peak_001786	chr2:176658497-176659332	P4	NA
peak_001787	chr2:176679127-176679429	P4	NA
peak_001788	chr2:176689353-176690990	P3	NA
peak_001789	chr2:176704181-176704632	P4	NA
peak_001790	chr2:176709048-176709989	P3	NA
peak_001791	chr2:176816855-176817572	P8	NA
peak_001792	chr2:176818472-176819770	P2	NA
peak_001793	chr2:177072036-177072363	P8	NA
peak_001794	chr2:177212499-177213440	P1	NA
peak_001795	chr2:177263553-177264475	P1	NA
peak_001796	chr2:177552545-177553360	P6	NA
peak_001797	chr2:177618403-177619189	P6	NA
peak_001798	chr2:178194313-178194831	P1	NA
peak_001799	chr2:178197943-178198423	P7	NA
peak_001800	chr2:178450453-178451177	P1	NA
peak_001801	chr2:180006807-180007422	P3	NA
peak_001802	chr2:180067149-180067599	P2	NA
peak_001803	chr2:180441634-180442135	P3	NA
peak_001804	chr2:181777697-181778167	P4	NA
peak_001805	chr2:181778684-181781701	P3	NA
peak_001806	chr2:181791322-181791816	P7	NA
peak_001807	chr2:181891460-181892746	P1	NA
peak_001808	chr2:182358691-182359867	P5	NA
peak_001809	chr2:182395771-182396254	P6	NA
peak_001810	chr2:182577430-182578329	P5	NA
peak_001811	chr2:182715924-182716643	P1	NA
peak_001812	chr2:182911957-182913539	P5	NA
peak_001813	chr2:182914786-182916042	P3	NA
peak_001814	chr2:182929913-182930925	P3	NA
peak_001815	chr2:182952684-182953377	P3	NA
peak_001816	chr2:183008834-183010767	P5	NA
peak_001817	chr2:183124294-183124794	P3	NA
peak_001818	chr2:184649526-184649945	P3	NA
peak_001819	chr2:186486208-186486529	P2	NA
peak_001820	chr2:186589664-186590285	P1	G1
peak_001821	chr2:188292346-188293049	P1	NA
peak_001822	chr2:189002369-189002624	P4	G1
peak_001823	chr2:189425650-189426805	P3	NA
peak_001824	chr2:189674407-189674714	P2	NA
peak_001825	chr2:189783522-189784561	P1	NA
peak_001826	chr2:190319326-190320169	P1	NA
peak_001827	chr2:190648660-190648956	P1	G2
peak_001828	chr2:190749037-190749373	P2	G2
peak_001829	chr2:190881417-190882291	P1	NA
peak_001830	chr2:191013968-191014358	P1	NA
peak_001831	chr2:191321447-191322466	P2	NA
peak_001832	chr2:191715093-191715735	P3	NA
peak_001833	chr2:191938599-191939341	P4	NA
peak_001834	chr2:192194892-192195439	P1	NA
peak_001835	chr2:193278910-193279858	P4	NA
peak_001836	chr2:193628144-193628490	P4	NA
peak_001837	chr2:195787667-195787982	P4	NA
peak_001838	chr2:195863582-195863903	P3	NA
peak_001839	chr2:195967497-195967763	P3	NA
peak_001840	chr2:196068421-196069172	P3	NA
peak_001841	chr2:196233074-196233395	P2	NA
peak_001842	chr2:196233602-196233933	P4	NA
peak_001843	chr2:196291628-196291943	P4	NA
peak_001844	chr2:196331848-196332247	P3	NA
peak_001845	chr2:196639433-196639958	P6	NA
peak_001846	chr2:197071485-197072741	P5	NA
peak_001847	chr2:197434802-197435392	P2	NA
peak_001848	chr2:197453006-197453928	P1	NA
peak_001849	chr2:197705353-197705899	P2	G4
peak_001850	chr2:199458284-199459009	P1	NA
peak_001851	chr2:199602214-199603767	P5	NA
peak_001852	chr2:199693825-199694141	P4	NA
peak_001853	chr2:199695948-199696391	P6	NA
peak_001854	chr2:200811183-200812636	P1	NA
peak_001855	chr2:200864231-200865024	P1	NA
peak_001856	chr2:200887989-200890300	P7	NA
peak_001857	chr2:200963284-200964014	P1	NA
peak_001858	chr2:201071246-201072380	P1	NA
peak_001859	chr2:201118174-201119649	P1	G2
peak_001860	chr2:201151194-201151751	P7	G2
peak_001861	chr2:201257738-201258418	P3	NA
peak_001862	chr2:201451632-201452147	P1	NA
peak_001863	chr2:201698477-201698990	P3	NA
peak_001864	chr2:201780877-201781268	P1	G1
peak_001865	chr2:201882397-201882866	P8	G1
peak_001866	chr2:201964455-201964931	P8	G1
peak_001867	chr2:202033371-202034224	P1	G1
peak_001868	chr2:202237825-202239023	P1	NA
peak_001869	chr2:202742853-202743159	P4	NA
peak_001870	chr2:202871318-202871686	P1	NA
peak_001871	chr2:203238858-203239649	P1	NA
peak_001872	chr2:203327775-203328485	P1	NA
peak_001873	chr2:203534866-203535712	P1	NA
peak_001874	chr2:203535950-203536414	P2	NA
peak_001875	chr2:203548703-203549547	P5	NA
peak_001876	chr2:204176970-204177568	P5	NA
peak_001877	chr2:206159418-206160175	P3	NA
peak_001878	chr2:207344831-207345277	P4	NA
peak_001879	chr2:207624737-207625918	P1	NA
peak_001880	chr2:208025332-208025874	P2	NA
peak_001881	chr2:208266267-208266571	P2	NA
peak_001882	chr2:208560821-208561569	P2	NA
peak_001883	chr2:209663048-209663331	P4	NA
peak_001884	chr2:209831028-209831716	P7	NA
peak_001885	chr2:209943157-209944029	P3	NA
peak_001886	chr2:209960671-209961163	P8	NA
peak_001887	chr2:210002024-210003247	P1	NA
peak_001888	chr2:210170701-210171924	P1	NA
peak_001889	chr2:210986505-210986982	P2	NA
peak_001890	chr2:211258339-211260037	P5	NA
peak_001891	chr2:211737192-211737899	P3	NA
peak_001892	chr2:212051927-212053252	P2	NA
peak_001893	chr2:212530462-212531467	P3	NA
peak_001894	chr2:212536377-212537022	P6	NA
peak_001895	chr2:212721108-212721582	P1	NA
peak_001896	chr2:212843074-212843640	P4	NA
peak_001897	chr2:212843643-212844671	P3	NA
peak_001898	chr2:212863295-212863564	P4	NA
peak_001899	chr2:212901086-212903809	P5	NA
peak_001900	chr2:212958897-212959385	P2	NA
peak_001901	chr2:213151435-213152343	P1	G5
peak_001902	chr2:213159705-213160115	P4	NA
peak_001903	chr2:213189283-213189540	P4	NA
peak_001904	chr2:214126093-214126700	P2	NA
peak_001905	chr2:214490683-214491060	P3	NA
peak_001906	chr2:214809331-214809820	P1	NA
peak_001907	chr2:215178012-215178891	P7	NA
peak_001908	chr2:215311668-215312581	P1	NA
peak_001909	chr2:215436259-215437122	P1	NA
peak_001910	chr2:215536409-215539265	P5	NA
peak_001911	chr2:215771794-215772515	P6	NA
peak_001912	chr2:216013084-216013735	P1	NA
peak_001913	chr2:216073853-216074902	P5	NA
peak_001914	chr2:216109021-216110108	P1	NA
peak_001915	chr2:216412207-216412958	P1	NA
peak_001916	chr2:216491936-216493384	P1	NA
peak_001917	chr2:216545459-216545964	P2	NA
peak_001918	chr2:216546492-216546746	P2	NA
peak_001919	chr2:216555021-216555558	P3	NA
peak_001920	chr2:216596046-216597359	P3	G2
peak_001921	chr2:216730874-216731312	P2	G2
peak_001922	chr2:216773321-216773634	P2	G2
peak_001923	chr2:217316520-217317055	P3	G2
peak_001924	chr2:217317068-217317601	P3	G2
peak_001925	chr2:217796283-217796586	P2	G2
peak_001926	chr2:218010020-218011061	P1	G3
peak_001927	chr2:218011320-218011796	P1	G3
peak_001928	chr2:218014532-218016089	P5	G3
peak_001929	chr2:218216790-218218317	P1	NA
peak_001930	chr2:218269805-218270719	P1	NA
peak_001931	chr2:218405988-218406775	P1	NA
peak_001932	chr2:218671306-218672550	P3	NA
peak_001933	chr2:218710846-218711322	P2	NA
peak_001934	chr2:218896893-218897330	P1	NA
peak_001935	chr2:218908753-218909452	P1	NA
peak_001936	chr2:218931686-218932046	P1	NA
peak_001937	chr2:218962832-218963258	P6	NA
peak_001938	chr2:219001393-219001824	P2	NA
peak_001939	chr2:219160335-219160862	P1	NA
peak_001940	chr2:219206693-219207106	P1	NA
peak_001941	chr2:219245215-219245675	P3	NA
peak_001942	chr2:219253988-219254367	P6	NA
peak_001943	chr2:219302206-219302736	P2	NA
peak_001944	chr2:219387834-219388723	P1	NA
peak_001945	chr2:219543168-219544258	P1	NA
peak_001946	chr2:219552403-219552736	P1	NA
peak_001947	chr2:219597069-219598887	P1	NA
peak_001948	chr2:219620932-219621547	P2	NA
peak_001949	chr2:219727833-219728339	P2	NA
peak_001950	chr2:219736508-219736890	P6	NA
peak_001951	chr2:219759379-219759735	P3	NA
peak_001952	chr2:219776637-219776892	P3	NA
peak_001953	chr2:219871546-219871810	P2	NA
peak_001954	chr2:220037239-220037644	P2	NA
peak_001955	chr2:220138670-220138933	P4	NA
peak_001956	chr2:220269262-220270204	P8	NA
peak_001957	chr2:220270395-220270929	P7	NA
peak_001958	chr2:220336477-220338767	P5	NA
peak_001959	chr2:220663273-220663547	P4	NA
peak_001960	chr2:221235778-221236686	P3	NA
peak_001961	chr2:221572496-221573904	P1	NA
peak_001962	chr2:222121232-222122722	P5	NA
peak_001963	chr2:222193505-222194040	P2	NA
peak_001964	chr2:222205046-222205594	P4	NA
peak_001965	chr2:222290745-222291564	P1	NA
peak_001966	chr2:222318182-222318732	P1	NA
peak_001967	chr2:222448588-222449164	P6	NA
peak_001968	chr2:222860697-222861254	P1	NA
peak_001969	chr2:223041410-223042035	P5	NA
peak_001970	chr2:223042285-223044882	P3	NA
peak_001971	chr2:223051633-223052107	P2	NA
peak_001972	chr2:223057800-223058074	P2	NA
peak_001973	chr2:223114473-223114998	P7	NA
peak_001974	chr2:223117380-223118690	P7	NA
peak_001975	chr2:223123778-223124838	P1	NA
peak_001976	chr2:223197278-223197850	P4	NA
peak_001977	chr2:223199332-223200583	P5	NA
peak_001978	chr2:223460937-223461152	P6	G1
peak_001979	chr2:223549139-223549485	P6	G1
peak_001980	chr2:223613085-223613983	P2	G1
peak_001981	chr2:223626837-223627082	P4	G1
peak_001982	chr2:223725688-223725986	P2	NA
peak_001983	chr2:223746331-223747965	P5	NA
peak_001984	chr2:224038710-224040176	P1	NA
peak_001985	chr2:224099845-224100994	P3	NA
peak_001986	chr2:224101181-224102973	P3	NA
peak_001987	chr2:224133008-224134688	P2	NA
peak_001988	chr2:224136044-224138120	P5	NA
peak_001989	chr2:224142426-224143030	P7	NA
peak_001990	chr2:224210674-224211325	P1	NA
peak_001991	chr2:224219717-224220751	P6	NA
peak_001992	chr2:224284589-224284942	P4	NA
peak_001993	chr2:224584839-224585993	P1	NA
peak_001994	chr2:224948709-224949316	P2	NA
peak_001995	chr2:225669824-225670459	P3	NA
peak_001996	chr2:225793406-225795309	P5	NA
peak_001997	chr2:225878526-225879126	P5	NA
peak_001998	chr2:226649549-226651019	P2	NA
peak_001999	chr2:226772577-226773046	P7	NA
[truncated: 10,371 more rows]
