# Supplementary material for: Modelling EWS::FLI1 protein fluctuations reveal determinants of tumor plasticity in Ewing sarcoma
Source: EMBO Mol Med. 2026 Jan 3;18(2):646–76. doi: 10.1038/s44321-025-00364-7 (PMC12905378; doi:10.1038/s44321-025-00364-7)
Supplement: Supplementary file 15 — Source data Fig. 4 [file 44321_2025_364_MOESM15_ESM.zip › Fig_4_E.csv]

peak_cluster	slamseq_cluster	odds_ratio	FDR
P1	G1	1.8852883251983836	0.002148714808878007
P1	G2	0.925769472665893	0.7985820238603987
P1	G3	2.544644829731021	0.015097833373887481
P1	G4	1.1478437860333164	0.6343022117293281
P1	G5	0.5662524221023919	2.135964478237419e-4
P2	G1	0.7266746732212069	0.36921416022368453
P2	G2	1.1031338076201602	0.7985820238603987
P2	G3	1.6393131433796773	0.36921416022368453
P2	G4	0.72036552456595	0.36921416022368453
P2	G5	1.2082855934152348	0.4597610843970383
P3	G1	0.8810908057917981	0.7985820238603987
P3	G2	1.7388840774388568	0.03374003592814719
P3	G3	0.6745637697197957	0.7324231405172476
P3	G4	1.5381316853629108	0.13734677326395892
P3	G5	0.6164861446947405	0.019071225940737412
P4	G1	1.241706022995596	0.6343022117293281
P4	G2	1.6060659345137833	0.22570731720010123
P4	G3	0.2864244114365203	0.30842313631341556
P4	G4	0.9259849493727241	0.8920774964201885
P4	G5	0.7962536839498963	0.5306591639584153
P5	G1	0.25685040510604557	4.0000284510317667e-4
P5	G2	0.2179028896320472	1.4769591991966474e-4
P5	G3	0.4998926491857912	0.47187219153117793
P5	G4	0.729010367374223	0.47187219153117793
P5	G5	3.924822910253379	1.1149944516297764e-11
P6	G1	1.132321803352023	0.7985820238603987
P6	G2	1.8119703131629936	0.23666411700770867
P6	G3	0.5430653598071197	0.7985820238603987
P6	G4	0.8578572837891686	0.8920774964201885
P6	G5	0.7627897655106385	0.6343022117293281
P7	G1	0.9188930290893684	0.8920774964201885
P7	G2	0.6322519148237595	0.47187219153117793
P7	G3	0.10913302603613072	0.22570731720010123
P7	G4	0.8862946513471843	0.8920774964201885
P7	G5	1.6457496202518151	0.175872293813627
P8	G1	1.245518013730093	0.7887190420076047
P8	G2	0.27647894585692007	0.3029022745136711
P8	G3	0.2625901255721806	0.7985820238603987
P8	G4	1.3627603184237567	0.6343022117293281
P8	G5	1.3424978912571566	0.6343022117293281
