# Supplementary material for: Modelling EWS::FLI1 protein fluctuations reveal determinants of tumor plasticity in Ewing sarcoma
Source: EMBO Mol Med. 2026 Jan 3;18(2):646–76. doi: 10.1038/s44321-025-00364-7 (PMC12905378; doi:10.1038/s44321-025-00364-7)
Supplement: Supplementary file 16 — Source data Fig. 5 [file 44321_2025_364_MOESM16_ESM.zip]

Archive with 6 entries (6 files):
- Fig_5_A.csv
- Fig_5_B.csv
- Fig_5_C.csv
- Fig_5_D.csv
- Fig_5_E.csv
- Fig_5_F.csv
