# Supplementary material for: Modelling EWS::FLI1 protein fluctuations reveal determinants of tumor plasticity in Ewing sarcoma
Source: EMBO Mol Med. 2026 Jan 3;18(2):646–76. doi: 10.1038/s44321-025-00364-7 (PMC12905378; doi:10.1038/s44321-025-00364-7)
Supplement: Supplementary file 16 — Source data Fig. 5 [file 44321_2025_364_MOESM16_ESM.zip › Fig_5_A.csv]

dTAGV-1_conc	days_washout	days_treated	PC1_min	PC1_max	PC1
0	0	7	-27.02338298	-26.55968455	-26.79153377
0	0	14	-24.39577153	-21.42665516	-22.91121335
0	0	21	-25.34809145	-24.77687802	-25.06248473
0	0	28	-29.94458245	-28.82588435	-29.3852334
0	7	7	-27.71147274	-27.35054274	-27.53100774
0	7	14	-28.12909329	-27.35721373	-27.74315351
0	7	21	-30.41341642	-29.65868859	-30.03605251
0	7	28	-31.31180717	-31.02503585	-31.16842151
1.5	0	7	-4.893660133	3.784791079	-0.554434527
1.5	0	14	4.137859152	14.31021238	9.224035765
1.5	0	21	-1.624095472	15.06920552	6.722555025
1.5	0	28	8.354996508	16.4156627	12.3853296
1.5	7	7	-22.65276579	-21.92863906	-22.29070243
1.5	7	14	-21.26377108	-20.82680704	-21.04528906
1.5	7	21	-22.63714573	-20.97881672	-21.80798122
1.5	7	28	-24.09304607	-20.7952947	-22.44417039
5	0	7	12.82159866	15.28222456	14.05191161
5	0	14	19.65534883	23.80161763	21.72848323
5	0	21	16.28347765	20.96848538	18.62598151
5	0	28	25.29413183	25.37690766	25.33551974
5	7	7	-19.76418451	-19.13942057	-19.45180254
5	7	14	-15.93449616	-15.67072173	-15.80260894
5	7	21	-15.42994799	-14.83477385	-15.13236092
5	7	28	-14.2601486	-13.25379943	-13.75697402
15	0	7	18.30987188	18.8258066	18.56783924
15	0	14	25.40070318	29.39906709	27.39988513
15	0	21	28.38086145	28.66937248	28.52511697
15	0	28	32.25183562	33.40010113	32.82596838
15	7	7	-15.76273836	-15.59338274	-15.67806055
15	7	14	-14.27646433	-13.55375194	-13.91510814
15	7	21	-11.625191	-11.08055103	-11.35287101
15	7	28	-10.62906745	-9.560484037	-10.09477574
50	0	7	18.76686423	19.50467415	19.13576919
50	0	14	28.51922673	29.02003427	28.7696305
50	0	21	31.53174204	32.56862612	32.05018408
50	0	28	36.02087502	37.47010044	36.74548773
50	7	7	-12.90905593	-10.64194041	-11.77549817
50	7	14	-9.638205658	-7.864265572	-8.751235615
50	7	21	-10.35630195	-9.470566279	-9.913434116
50	7	28	-12.11195077	-10.05026345	-11.08110711
150	0	7	19.15051904	19.97920897	19.564864
150	0	14	28.75223246	29.28866193	29.0204472
150	0	21	30.93479762	33.25023073	32.09251418
150	0	28	35.95703426	36.8595668	36.40830053
150	7	7	3.064065858	7.550111666	5.307088762
150	7	14	-2.989020611	6.672431494	1.841705442
150	7	21	2.863004625	3.032436424	2.947720524
150	7	28	1.874024651	10.52832868	6.201176663
