# Supplementary material for: Modelling EWS::FLI1 protein fluctuations reveal determinants of tumor plasticity in Ewing sarcoma
Source: EMBO Mol Med. 2026 Jan 3;18(2):646–76. doi: 10.1038/s44321-025-00364-7 (PMC12905378; doi:10.1038/s44321-025-00364-7)
Supplement: Supplementary file 16 — Source data Fig. 5 [file 44321_2025_364_MOESM16_ESM.zip › Fig_5_B.csv]

days_treated	dTAGV-1_conc	gene_id	DE_dir	log2FoldChange	padj
7	1.5	ENSG00000005884.18	Up	4.875424139	5.56E-09
7	1.5	ENSG00000010278.15	Up	4.09187797	3.21E-06
7	1.5	ENSG00000011422.12	Up	2.792237501	2.04E-11
7	1.5	ENSG00000013588.10	Up	4.760684962	2.65E-09
7	1.5	ENSG00000017427.17	Down	-4.573632273	3.14E-16
7	1.5	ENSG00000026508.21	Up	3.668359068	8.67E-26
7	1.5	ENSG00000029534.22	Up	3.808182304	1.80E-05
7	1.5	ENSG00000039560.14	Up	2.16175282	2.94E-14
7	1.5	ENSG00000052850.8	Down	-2.541520046	3.67E-06
7	1.5	ENSG00000054598.9	Up	3.047729161	1.23E-15
7	1.5	ENSG00000058866.15	Down	-2.346319875	0.005672622
7	1.5	ENSG00000060718.22	Up	2.796080415	8.07E-05
7	1.5	ENSG00000064787.14	Down	-4.765449423	2.53E-04
7	1.5	ENSG00000066248.15	Up	3.794848761	0.001694851
7	1.5	ENSG00000072657.10	Down	-3.094755103	0.001499791
7	1.5	ENSG00000072682.20	Up	2.102195336	1.61E-10
7	1.5	ENSG00000074416.16	Up	2.4859649	1.04E-11
7	1.5	ENSG00000078401.7	Up	2.612438598	0.001131201
7	1.5	ENSG00000082684.16	Down	-2.59904028	9.57E-05
7	1.5	ENSG00000084628.10	Up	3.363722914	0.002958102
7	1.5	ENSG00000085063.18	Up	2.810811966	5.84E-48
7	1.5	ENSG00000090530.10	Up	3.081509745	6.19E-07
7	1.5	ENSG00000090776.6	Down	-2.187585359	1.54E-05
7	1.5	ENSG00000091409.17	Up	2.016124025	1.80E-05
7	1.5	ENSG00000092969.12	Up	2.012678843	6.51E-05
7	1.5	ENSG00000095752.7	Up	3.98406468	2.91E-04
7	1.5	ENSG00000100036.13	Up	2.164401761	1.63E-04
7	1.5	ENSG00000100065.15	Up	4.475157039	5.19E-06
7	1.5	ENSG00000100504.17	Up	2.112593671	4.76E-04
7	1.5	ENSG00000100593.18	Down	-2.570464884	0.008457566
7	1.5	ENSG00000103647.13	Up	2.886447185	1.29E-09
7	1.5	ENSG00000104368.19	Up	3.256240025	4.92E-08
7	1.5	ENSG00000104783.15	Up	3.339542901	0.00265
7	1.5	ENSG00000104870.13	Down	-2.964657919	1.24E-12
7	1.5	ENSG00000105369.10	Down	-3.021436688	4.95E-04
7	1.5	ENSG00000105825.14	Up	3.528166561	3.71E-09
7	1.5	ENSG00000105855.10	Up	3.708529632	0.001840049
7	1.5	ENSG00000105880.7	Down	-2.1603687	0.002525986
7	1.5	ENSG00000105894.13	Up	2.252960599	1.04E-20
7	1.5	ENSG00000106366.9	Up	4.637534803	1.12E-11
7	1.5	ENSG00000107438.9	Up	4.719685472	1.32E-18
7	1.5	ENSG00000107796.14	Up	2.277041819	1.07E-06
7	1.5	ENSG00000107984.10	Up	2.136502353	0.003880963
7	1.5	ENSG00000108821.14	Up	3.284680156	1.19E-17
7	1.5	ENSG00000109846.9	Up	3.424835833	5.28E-08
7	1.5	ENSG00000111057.11	Up	2.047310602	1.07E-06
7	1.5	ENSG00000111186.13	Up	2.440756571	1.07E-06
7	1.5	ENSG00000111341.10	Up	3.021819208	3.77E-05
7	1.5	ENSG00000111799.22	Up	2.750882047	1.14E-04
7	1.5	ENSG00000112378.12	Up	5.347547391	5.14E-05
7	1.5	ENSG00000112769.20	Up	3.852349629	3.98E-08
7	1.5	ENSG00000113083.15	Up	3.492401033	1.42E-13
7	1.5	ENSG00000114270.18	Up	2.37420652	0.00474603
7	1.5	ENSG00000115232.14	Up	3.455913999	1.57E-08
7	1.5	ENSG00000115461.5	Up	3.440951699	8.67E-26
7	1.5	ENSG00000115641.19	Up	5.331478901	4.36E-17
7	1.5	ENSG00000115884.11	Up	2.289063514	9.82E-04
7	1.5	ENSG00000116132.12	Up	4.982173565	2.19E-23
7	1.5	ENSG00000116285.13	Up	2.576287578	2.31E-08
7	1.5	ENSG00000116962.15	Up	2.949656767	3.82E-04
7	1.5	ENSG00000118523.6	Up	2.393585776	2.30E-07
7	1.5	ENSG00000118785.15	Up	4.078402784	0.001034228
7	1.5	ENSG00000119681.12	Up	4.600813631	4.60E-09
7	1.5	ENSG00000120337.10	Up	4.686703253	1.58E-06
7	1.5	ENSG00000120875.9	Up	2.196562528	0.001736918
7	1.5	ENSG00000122861.16	Up	2.708376346	1.75E-04
7	1.5	ENSG00000124479.11	Up	3.284261119	0.003659148
7	1.5	ENSG00000125144.14	Down	-3.884184067	1.80E-05
7	1.5	ENSG00000125378.16	Up	2.122617187	0.016823971
7	1.5	ENSG00000125726.11	Up	2.656353465	0.008457566
7	1.5	ENSG00000125851.10	Down	-2.101035697	0.005815272
7	1.5	ENSG00000128283.7	Up	2.193439528	0.001033704
7	1.5	ENSG00000128510.12	Up	4.28773387	1.85E-04
7	1.5	ENSG00000128610.12	Down	-2.859462524	1.97E-05
7	1.5	ENSG00000128805.15	Up	2.067446642	0.003311229
7	1.5	ENSG00000129667.13	Up	2.513164797	7.78E-07
7	1.5	ENSG00000130707.18	Up	2.850601417	4.57E-06
7	1.5	ENSG00000131016.17	Up	2.337494939	2.46E-10
7	1.5	ENSG00000131459.13	Up	2.039922382	0.014466792
7	1.5	ENSG00000132481.7	Up	3.909867951	2.05E-07
7	1.5	ENSG00000132688.11	Up	2.176152101	3.10E-06
7	1.5	ENSG00000134259.6	Up	4.47004265	5.56E-04
7	1.5	ENSG00000134668.13	Up	2.562392788	9.73E-04
7	1.5	ENSG00000134853.12	Up	3.557845542	1.85E-04
7	1.5	ENSG00000134954.14	Up	2.891803629	5.50E-08
7	1.5	ENSG00000135318.12	Up	2.228156914	3.92E-07
7	1.5	ENSG00000136153.21	Up	2.115537	6.28E-08
7	1.5	ENSG00000136378.15	Up	2.177738315	0.001946012
7	1.5	ENSG00000137309.21	Up	2.150364223	1.91E-06
7	1.5	ENSG00000137331.12	Up	2.917235059	4.81E-13
7	1.5	ENSG00000137558.9	Down	-3.591277848	0.001237804
7	1.5	ENSG00000137801.11	Up	2.657925487	0.003141766
7	1.5	ENSG00000137809.17	Up	4.253365788	9.00E-21
7	1.5	ENSG00000138061.13	Up	3.269724104	2.64E-08
7	1.5	ENSG00000138131.4	Up	3.514028647	0.002139098
7	1.5	ENSG00000138162.19	Up	4.493888934	4.16E-04
7	1.5	ENSG00000139278.10	Up	2.66791677	1.02E-06
7	1.5	ENSG00000139289.15	Up	2.271016574	5.18E-12
7	1.5	ENSG00000140057.9	Down	-3.596943854	2.07E-09
7	1.5	ENSG00000140416.26	Up	2.545298481	1.57E-17
7	1.5	ENSG00000140945.17	Up	3.667892475	2.94E-14
7	1.5	ENSG00000141469.18	Up	3.097471711	0.002772517
7	1.5	ENSG00000142552.8	Down	-2.306839836	0.007516364
7	1.5	ENSG00000143127.13	Up	4.587106246	5.48E-05
7	1.5	ENSG00000144583.5	Up	2.054435961	0.011664287
7	1.5	ENSG00000144645.16	Up	2.739500854	2.62E-08
7	1.5	ENSG00000144810.16	Up	2.500618181	2.05E-12
7	1.5	ENSG00000145632.15	Up	2.677401971	3.82E-04
7	1.5	ENSG00000146250.7	Down	-2.642446946	5.55E-04
7	1.5	ENSG00000146648.21	Up	2.072815689	0.018407323
7	1.5	ENSG00000146674.16	Up	5.121968637	4.36E-17
7	1.5	ENSG00000148677.7	Up	3.307532338	1.56E-05
7	1.5	ENSG00000149090.13	Up	4.560025754	1.11E-14
7	1.5	ENSG00000149591.17	Up	2.378045431	1.66E-07
7	1.5	ENSG00000150394.14	Down	-2.547481438	2.52E-04
7	1.5	ENSG00000150551.11	Up	3.886294541	9.71E-11
7	1.5	ENSG00000150556.17	Up	2.004824559	0.01823787
7	1.5	ENSG00000150672.19	Down	-2.805425975	1.57E-06
7	1.5	ENSG00000150687.12	Up	3.701022963	3.12E-24
7	1.5	ENSG00000151967.19	Up	3.028928844	2.70E-04
7	1.5	ENSG00000154229.12	Up	2.541563488	4.21E-06
7	1.5	ENSG00000154545.17	Up	23.60592349	1.36E-07
7	1.5	ENSG00000155011.9	Down	-3.787393496	6.46E-06
7	1.5	ENSG00000156113.25	Up	2.286180393	0.005075045
7	1.5	ENSG00000156265.17	Up	3.329887105	1.94E-05
7	1.5	ENSG00000157214.14	Down	-2.321476188	4.89E-07
7	1.5	ENSG00000157680.17	Up	3.046009133	0.003369601
7	1.5	ENSG00000159167.12	Up	2.580454892	6.69E-05
7	1.5	ENSG00000159216.20	Up	3.08319703	0.00385227
7	1.5	ENSG00000159674.12	Up	2.001710779	0.019121796
7	1.5	ENSG00000161031.13	Down	-2.323727225	0.014320281
7	1.5	ENSG00000162458.13	Up	2.058146898	2.00E-17
7	1.5	ENSG00000162512.16	Up	2.045088737	0.014396563
7	1.5	ENSG00000162576.17	Up	4.778953068	2.75E-05
7	1.5	ENSG00000162614.19	Up	2.618758338	4.77E-07
7	1.5	ENSG00000162692.12	Down	-15.83714161	1.66E-07
7	1.5	ENSG00000163359.17	Up	2.208982133	6.14E-04
7	1.5	ENSG00000163453.11	Up	2.743868604	1.22E-08
7	1.5	ENSG00000163497.3	Down	-4.427135781	2.15E-05
7	1.5	ENSG00000163661.4	Up	4.648499971	1.81E-11
7	1.5	ENSG00000163814.8	Up	2.117517766	0.014755963
7	1.5	ENSG00000164128.7	Down	-2.762271079	1.74E-06
7	1.5	ENSG00000164129.12	Down	-2.967406941	0.005156121
7	1.5	ENSG00000164283.13	Up	3.799145582	0.001634185
7	1.5	ENSG00000164484.12	Up	2.099531459	3.00E-05
7	1.5	ENSG00000164932.13	Up	4.075000833	3.97E-04
7	1.5	ENSG00000166033.13	Up	2.664929933	7.38E-14
7	1.5	ENSG00000166289.6	Up	2.073303545	0.013446476
7	1.5	ENSG00000166501.14	Down	-2.798989597	4.78E-05
7	1.5	ENSG00000166741.9	Up	6.411716548	1.07E-06
7	1.5	ENSG00000166825.15	Up	3.726888235	0.001881019
7	1.5	ENSG00000167601.12	Up	4.74730226	1.88E-15
7	1.5	ENSG00000167641.11	Up	3.126209754	0.004085149
7	1.5	ENSG00000167779.9	Up	2.255263934	3.57E-05
7	1.5	ENSG00000168621.15	Down	-2.229192945	0.013446476
7	1.5	ENSG00000168671.10	Down	-2.442427609	9.83E-05
7	1.5	ENSG00000168916.16	Up	3.953372464	0.001286368
7	1.5	ENSG00000169242.12	Up	2.961419629	0.005815272
7	1.5	ENSG00000169618.7	Down	-3.78691273	1.67E-04
7	1.5	ENSG00000169715.15	Down	-2.948628744	1.41E-04
7	1.5	ENSG00000169908.12	Up	5.206045613	8.01E-25
7	1.5	ENSG00000170579.19	Down	-2.143771824	0.016131559
7	1.5	ENSG00000173406.16	Down	-3.118370236	1.42E-05
7	1.5	ENSG00000173868.12	Down	-2.970517398	6.55E-04
7	1.5	ENSG00000174600.14	Up	3.326589084	1.85E-12
7	1.5	ENSG00000174640.15	Up	2.946985723	0.005114767
7	1.5	ENSG00000175592.9	Up	3.34845211	1.31E-04
7	1.5	ENSG00000176641.11	Up	3.306296935	6.43E-10
7	1.5	ENSG00000176692.8	Up	3.394581772	4.17E-12
7	1.5	ENSG00000176697.20	Up	2.998483075	0.002360742
7	1.5	ENSG00000176971.4	Up	2.203616855	0.012726151
7	1.5	ENSG00000177469.13	Up	2.162298838	9.87E-21
7	1.5	ENSG00000180667.11	Down	-2.632711895	0.008189732
7	1.5	ENSG00000181195.11	Down	-2.072919416	7.31E-05
7	1.5	ENSG00000181634.8	Up	3.399945668	3.41E-05
7	1.5	ENSG00000182752.10	Down	-2.158544039	2.99E-05
7	1.5	ENSG00000182871.16	Up	2.754994118	1.06E-06
7	1.5	ENSG00000182968.5	Down	-3.085622911	0.002297434
7	1.5	ENSG00000183145.9	Down	-2.160622996	0.006128583
7	1.5	ENSG00000183570.17	Up	2.228626985	0.00118261
7	1.5	ENSG00000183696.14	Up	2.286384809	3.30E-07
7	1.5	ENSG00000183780.13	Down	-2.422690387	9.76E-04
7	1.5	ENSG00000183876.9	Up	2.638176602	0.007571483
7	1.5	ENSG00000184261.5	Up	2.194238793	0.015993502
7	1.5	ENSG00000184613.11	Down	-2.047231641	0.00530344
7	1.5	ENSG00000184985.17	Up	3.675591905	3.62E-04
7	1.5	ENSG00000185432.12	Down	-2.00419521	0.007110038
7	1.5	ENSG00000185567.7	Up	3.600842564	4.06E-06
7	1.5	ENSG00000186153.19	Down	-2.213898865	7.22E-04
7	1.5	ENSG00000187193.9	Down	-2.441522723	1.22E-08
7	1.5	ENSG00000187957.8	Up	3.425218452	4.67E-29
7	1.5	ENSG00000188015.10	Up	3.294115024	0.001840049
7	1.5	ENSG00000188643.11	Up	4.71113429	1.23E-15
7	1.5	ENSG00000188778.6	Down	-2.580954339	3.00E-11
7	1.5	ENSG00000189129.14	Up	2.818820619	4.91E-08
7	1.5	ENSG00000196562.16	Up	2.258181056	0.013823369
7	1.5	ENSG00000196586.17	Up	3.236895954	1.00E-04
7	1.5	ENSG00000197046.12	Up	2.946666612	1.00E-15
7	1.5	ENSG00000197467.17	Up	3.060399603	6.07E-12
7	1.5	ENSG00000197747.9	Up	3.497981425	4.81E-13
7	1.5	ENSG00000198417.7	Down	-3.448377515	2.03E-05
7	1.5	ENSG00000198796.7	Up	4.921199056	9.35E-06
7	1.5	ENSG00000198832.11	Up	2.162201378	2.26E-06
7	1.5	ENSG00000198848.13	Down	-2.76784134	0.002893906
7	1.5	ENSG00000205336.14	Up	3.85664317	3.68E-04
7	1.5	ENSG00000215183.5	Up	5.015925071	3.25E-05
7	1.5	ENSG00000227496.3	Up	3.058269391	0.004413043
7	1.5	ENSG00000240583.14	Up	6.623047351	1.17E-05
7	1.5	ENSG00000244198.7	Down	-2.32133037	9.24E-06
7	1.5	ENSG00000249992.2	Up	2.501582029	1.22E-08
7	1.5	ENSG00000259207.10	Up	3.38455133	3.44E-05
7	1.5	ENSG00000270504.1	Up	3.069572063	0.00314131
7	1.5	ENSG00000283632.4	Up	2.497808319	0.002729796
7	1.5	ENSG00000284969.1	Up	2.274405601	0.015196497
7	1.5	ENSG00000286264.2	Up	16.91821687	4.19E-05
7	1.5	ENSG00000287430.1	Down	-2.629166336	0.008231124
7	1.5	ENSG00000288765.1	Down	-2.371218912	0.008186268
7	1.5	ENSG00000288781.2	Up	4.168976367	2.89E-04
7	5	ENSG00000004848.8	Down	-5.036882884	0.001342763
7	5	ENSG00000005884.18	Up	6.959474598	6.62E-17
7	5	ENSG00000006210.7	Up	2.010480543	0.022683511
7	5	ENSG00000006327.14	Up	2.829981043	1.29E-11
7	5	ENSG00000006740.18	Up	3.513909239	1.17E-06
7	5	ENSG00000010278.15	Up	5.762201487	4.34E-11
7	5	ENSG00000011422.12	Up	4.052538359	1.63E-23
7	5	ENSG00000013588.10	Up	5.859423718	3.62E-13
7	5	ENSG00000016490.16	Down	-7.670512356	2.42E-07
7	5	ENSG00000017427.17	Down	-10.45608022	7.88E-13
7	5	ENSG00000026508.21	Up	4.589075202	1.46E-40
7	5	ENSG00000029534.22	Up	4.560613174	3.25E-07
7	5	ENSG00000030419.17	Down	-2.172538491	7.03E-05
7	5	ENSG00000033867.18	Up	2.245044438	3.23E-18
7	5	ENSG00000038295.8	Down	-3.056687172	1.53E-04
7	5	ENSG00000038427.16	Up	4.183142465	0.002867941
7	5	ENSG00000039560.14	Up	2.268126241	6.17E-16
7	5	ENSG00000040608.14	Down	-2.948316881	0.002452865
7	5	ENSG00000043591.6	Down	-3.584459691	1.77E-07
7	5	ENSG00000048540.16	Down	-5.956560937	1.10E-04
7	5	ENSG00000049323.16	Up	2.221282344	0.001877157
7	5	ENSG00000050628.21	Down	-2.784408663	1.89E-09
7	5	ENSG00000051620.11	Up	2.076453666	4.95E-05
7	5	ENSG00000052850.8	Down	-2.877194868	1.03E-07
7	5	ENSG00000054392.13	Up	2.128604608	0.005658135
7	5	ENSG00000054598.9	Up	3.249248496	6.97E-18
7	5	ENSG00000056998.21	Down	-2.299427348	0.004152165
7	5	ENSG00000057019.16	Up	3.068606497	1.34E-21
7	5	ENSG00000063180.9	Down	-3.607287766	3.36E-08
7	5	ENSG00000064787.14	Down	-5.600834961	2.13E-04
7	5	ENSG00000065923.10	Up	2.907152048	2.72E-06
7	5	ENSG00000066248.15	Up	6.535921199	1.50E-05
7	5	ENSG00000066735.16	Down	-3.740674071	2.48E-04
7	5	ENSG00000067141.17	Down	-2.988021622	3.65E-09
7	5	ENSG00000070404.10	Up	3.5887783	6.72E-04
7	5	ENSG00000071575.12	Up	2.0766362	6.89E-26
7	5	ENSG00000072071.17	Down	-2.817427341	7.75E-09
7	5	ENSG00000074416.16	Up	2.72170362	3.16E-14
7	5	ENSG00000074527.13	Up	2.318167344	0.001832978
7	5	ENSG00000076864.21	Down	-3.9249272	3.49E-05
7	5	ENSG00000078401.7	Up	2.924464314	2.08E-04
7	5	ENSG00000078596.11	Down	-3.3924161	1.38E-09
7	5	ENSG00000080573.7	Up	2.742428575	2.72E-04
7	5	ENSG00000081803.17	Down	-2.420817997	6.41E-13
7	5	ENSG00000082684.16	Down	-5.44890073	7.12E-11
7	5	ENSG00000084628.10	Up	2.836901582	0.01376492
7	5	ENSG00000085063.18	Up	3.685633122	2.33E-83
7	5	ENSG00000085117.12	Up	3.728615104	4.91E-13
7	5	ENSG00000087253.13	Up	2.251279158	2.57E-05
7	5	ENSG00000090530.10	Up	4.476676597	7.33E-14
7	5	ENSG00000090776.6	Down	-3.903761402	1.11E-14
7	5	ENSG00000091844.8	Up	2.753148514	7.07E-07
7	5	ENSG00000091986.16	Up	2.65595937	1.95E-19
7	5	ENSG00000092421.17	Down	-2.673129175	5.25E-04
7	5	ENSG00000095203.15	Up	3.106236871	0.010653504
7	5	ENSG00000095752.7	Up	6.034342519	1.02E-07
7	5	ENSG00000099889.14	Down	-3.659701538	9.05E-07
7	5	ENSG00000099954.19	Down	-2.165947518	0.019663317
7	5	ENSG00000100003.18	Up	2.291107425	9.92E-08
7	5	ENSG00000100036.13	Up	3.088440225	1.76E-08
7	5	ENSG00000100065.15	Up	5.59369301	2.81E-08
7	5	ENSG00000100504.17	Up	2.630547043	5.90E-06
7	5	ENSG00000100593.18	Down	-5.482555282	4.81E-04
7	5	ENSG00000100985.7	Down	-5.376754687	4.35E-04
7	5	ENSG00000101230.6	Up	2.676073355	0.015751305
7	5	ENSG00000101307.16	Up	3.510891712	0.007194921
7	5	ENSG00000101333.19	Down	-2.208355316	6.55E-04
7	5	ENSG00000101384.12	Up	2.437979429	4.50E-09
7	5	ENSG00000101463.6	Down	-2.105356981	2.34E-05
7	5	ENSG00000101542.10	Down	-4.124985586	0.003396354
7	5	ENSG00000101638.14	Up	2.873345707	3.12E-05
7	5	ENSG00000101955.15	Up	2.335735533	0.009025303
7	5	ENSG00000102290.23	Down	-3.188902121	0.001555793
7	5	ENSG00000102445.20	Down	-2.373566003	1.24E-09
7	5	ENSG00000102554.14	Up	2.357001581	8.77E-05
7	5	ENSG00000102935.12	Down	-2.715896321	1.14E-06
7	5	ENSG00000103381.12	Up	2.227373834	5.15E-05
7	5	ENSG00000103460.17	Down	-2.396494619	0.001204661
7	5	ENSG00000103485.19	Down	-3.023895118	0.001050833
7	5	ENSG00000103647.13	Up	4.406863928	3.54E-22
7	5	ENSG00000103888.17	Up	2.667712105	0.016280621
7	5	ENSG00000104368.19	Up	5.452042138	1.12E-21
7	5	ENSG00000104783.15	Up	7.111509244	2.32E-05
7	5	ENSG00000104870.13	Down	-4.448474563	2.68E-26
7	5	ENSG00000105048.18	Down	-3.91609437	7.45E-04
7	5	ENSG00000105329.11	Up	2.064875168	3.70E-07
7	5	ENSG00000105369.10	Down	-6.325297027	1.70E-05
7	5	ENSG00000105516.11	Down	-3.102811553	0.001953463
7	5	ENSG00000105642.16	Down	-4.536144833	1.41E-06
7	5	ENSG00000105755.8	Up	2.062287765	2.30E-08
7	5	ENSG00000105825.14	Up	5.71594106	2.17E-23
7	5	ENSG00000105855.10	Up	5.499478618	4.71E-04
7	5	ENSG00000105880.7	Down	-4.094251331	2.99E-07
7	5	ENSG00000106069.26	Down	-2.517004351	0.012259984
7	5	ENSG00000106366.9	Up	5.623388995	2.66E-16
7	5	ENSG00000106546.14	Up	2.784042579	1.53E-05
7	5	ENSG00000106688.12	Up	4.36601652	5.47E-04
7	5	ENSG00000107438.9	Up	4.607789238	2.77E-17
7	5	ENSG00000107796.14	Up	2.05826505	6.28E-06
7	5	ENSG00000108176.15	Down	-2.210992319	2.02E-04
7	5	ENSG00000108821.14	Up	5.963810456	1.53E-59
7	5	ENSG00000108924.14	Down	-5.544044086	2.90E-04
7	5	ENSG00000109321.11	Up	2.680332055	0.015587433
7	5	ENSG00000109846.9	Up	2.655492119	1.91E-05
7	5	ENSG00000109906.15	Down	-2.915811693	6.27E-06
7	5	ENSG00000110057.9	Up	2.279201436	0.005281487
7	5	ENSG00000110315.7	Down	-2.158439152	1.02E-05
7	5	ENSG00000110900.16	Down	-2.363682146	1.81E-05
7	5	ENSG00000111057.11	Up	2.429281372	2.19E-09
7	5	ENSG00000111186.13	Up	3.342435857	5.20E-12
7	5	ENSG00000111341.10	Up	2.225526007	0.001214319
7	5	ENSG00000111799.22	Up	2.803840965	5.23E-05
7	5	ENSG00000111913.20	Up	2.572392669	0.007089409
7	5	ENSG00000112378.12	Up	6.739083823	6.20E-06
7	5	ENSG00000112769.20	Up	4.761538984	7.18E-12
7	5	ENSG00000113083.15	Up	4.24714395	8.68E-20
7	5	ENSG00000113361.13	Up	2.344701236	0.008313911
7	5	ENSG00000113742.14	Up	2.034015134	0.015029131
7	5	ENSG00000114270.18	Up	4.654187757	9.33E-08
7	5	ENSG00000114790.13	Down	-2.290787276	0.001239685
7	5	ENSG00000115232.14	Up	3.904057879	9.86E-11
7	5	ENSG00000115363.14	Up	2.214855796	0.001000001
7	5	ENSG00000115414.21	Up	2.032324226	6.93E-12
7	5	ENSG00000115461.5	Up	3.674112001	1.23E-29
7	5	ENSG00000115641.19	Up	6.516699383	1.80E-24
7	5	ENSG00000115648.14	Up	3.600530312	5.46E-04
7	5	ENSG00000115756.13	Up	2.755786706	1.82E-12
7	5	ENSG00000115884.11	Up	2.778452401	4.03E-05
7	5	ENSG00000116132.12	Up	5.446416583	2.72E-27
7	5	ENSG00000116285.13	Up	3.580449323	1.04E-15
7	5	ENSG00000116962.15	Up	3.228454268	8.25E-05
7	5	ENSG00000117115.13	Down	-5.942242901	3.00E-13
7	5	ENSG00000118276.12	Down	-2.061876612	0.029778425
7	5	ENSG00000118292.9	Down	-2.084414139	0.026314397
7	5	ENSG00000118507.19	Down	-2.957464194	8.83E-10
7	5	ENSG00000118508.5	Up	4.385631218	0.002356224
7	5	ENSG00000118523.6	Up	2.674163159	2.55E-09
7	5	ENSG00000118733.17	Down	-6.449972367	2.11E-14
7	5	ENSG00000118785.15	Up	9.180870007	1.30E-09
7	5	ENSG00000118946.12	Down	-2.242456427	1.63E-04
7	5	ENSG00000118985.16	Up	2.047711571	2.95E-04
7	5	ENSG00000119655.11	Up	2.280766368	1.88E-09
7	5	ENSG00000119681.12	Up	6.818525644	1.16E-18
7	5	ENSG00000119714.11	Up	2.608570923	0.005800167
7	5	ENSG00000120337.10	Up	5.680799194	1.78E-08
7	5	ENSG00000120549.19	Down	-2.817157322	2.51E-11
7	5	ENSG00000120693.16	Down	-2.562958064	9.94E-05
7	5	ENSG00000120875.9	Up	2.693740632	8.33E-05
7	5	ENSG00000121068.14	Up	2.59774848	0.016771838
7	5	ENSG00000121900.19	Up	2.458685382	0.004874207
7	5	ENSG00000122861.16	Up	2.696035097	1.12E-04
7	5	ENSG00000123200.17	Down	-2.307436976	1.73E-17
7	5	ENSG00000123610.5	Down	-2.206444688	0.006111805
7	5	ENSG00000124126.14	Down	-2.506947917	3.40E-09
7	5	ENSG00000124140.15	Down	-3.7285047	0.002319289
7	5	ENSG00000124145.6	Up	2.235993697	1.82E-05
7	5	ENSG00000124225.16	Up	2.445722586	3.43E-11
7	5	ENSG00000124479.11	Up	6.941868103	2.70E-06
7	5	ENSG00000124749.18	Down	-4.0666713	2.11E-16
7	5	ENSG00000125144.14	Down	-4.586270764	1.29E-06
7	5	ENSG00000125378.16	Up	4.431153944	0.001797577
7	5	ENSG00000125726.11	Up	7.560141483	3.65E-07
7	5	ENSG00000125755.20	Up	2.053470096	1.25E-06
7	5	ENSG00000125820.6	Down	-2.25053654	4.12E-08
7	5	ENSG00000125851.10	Down	-6.462702351	8.42E-13
7	5	ENSG00000127152.18	Down	-4.305809046	5.15E-14
7	5	ENSG00000127418.15	Up	2.024483835	2.17E-06
7	5	ENSG00000127920.6	Up	2.010286442	1.07E-07
7	5	ENSG00000128283.7	Up	2.300222248	3.41E-04
7	5	ENSG00000128342.5	Up	2.510657609	0.016711092
7	5	ENSG00000128510.12	Up	6.892413525	6.03E-09
7	5	ENSG00000128606.13	Up	2.355979192	3.62E-10
7	5	ENSG00000128610.12	Down	-6.743987315	1.41E-06
7	5	ENSG00000128709.13	Down	-2.009313904	6.49E-05
7	5	ENSG00000128805.15	Up	4.351722335	2.11E-10
7	5	ENSG00000129667.13	Up	2.85168996	7.52E-09
7	5	ENSG00000130529.16	Down	-2.440095763	4.06E-08
7	5	ENSG00000130558.20	Down	-3.48401699	2.94E-13
7	5	ENSG00000130592.17	Up	3.361671175	0.002555103
7	5	ENSG00000130707.18	Up	4.004819776	3.66E-11
7	5	ENSG00000131016.17	Up	2.625956677	3.50E-13
7	5	ENSG00000131459.13	Up	6.747600511	4.70E-05
7	5	ENSG00000132207.18	Up	23.53197172	1.40E-07
7	5	ENSG00000132329.11	Up	2.065080003	2.58E-04
7	5	ENSG00000132481.7	Up	3.622675518	2.12E-06
7	5	ENSG00000132688.11	Up	2.715674934	1.67E-09
7	5	ENSG00000132849.22	Down	-4.004166624	0.003244271
7	5	ENSG00000132938.22	Down	-3.179096451	2.00E-04
7	5	ENSG00000132958.19	Down	-7.732298379	6.36E-06
7	5	ENSG00000133056.14	Down	-2.139469969	0.003472977
7	5	ENSG00000133107.15	Down	-2.52821034	9.65E-04
7	5	ENSG00000133687.16	Up	2.236141826	3.02E-04
7	5	ENSG00000134013.16	Up	2.093061586	5.12E-08
7	5	ENSG00000134259.6	Up	5.122302062	0.00107289
7	5	ENSG00000134363.12	Up	3.380058102	1.79E-06
7	5	ENSG00000134443.10	Down	-4.133830602	9.31E-09
7	5	ENSG00000134470.21	Up	3.127574096	0.010586856
7	5	ENSG00000134668.13	Up	4.420659196	6.47E-09
7	5	ENSG00000134709.13	Down	-3.893491286	4.20E-12
7	5	ENSG00000134853.12	Up	4.007924933	3.37E-05
7	5	ENSG00000134954.14	Up	3.591261281	4.34E-12
7	5	ENSG00000135114.14	Up	3.126710532	0.010573663
7	5	ENSG00000135318.12	Up	2.735303905	1.26E-10
7	5	ENSG00000135324.6	Up	4.680599169	0.001985718
7	5	ENSG00000135625.8	Down	-2.332447853	0.021555939
7	5	ENSG00000135636.16	Up	2.308835992	0.019265752
7	5	ENSG00000136153.21	Up	2.23519511	4.50E-09
7	5	ENSG00000136160.17	Up	2.765641878	0.012514965
7	5	ENSG00000136378.15	Up	2.279403766	7.46E-04
7	5	ENSG00000137033.12	Down	-3.42167651	2.30E-08
7	5	ENSG00000137070.19	Down	-2.747850409	0.003262122
7	5	ENSG00000137198.10	Up	3.227597312	5.39E-06
7	5	ENSG00000137309.21	Up	3.389437172	6.87E-15
7	5	ENSG00000137331.12	Up	3.679963515	1.60E-20
7	5	ENSG00000137463.5	Down	-2.318091496	0.004773315
7	5	ENSG00000137558.9	Down	-4.461811129	0.001636918
7	5	ENSG00000137571.11	Down	-2.816327172	9.59E-09
7	5	ENSG00000137801.11	Up	3.04038597	8.43E-04
7	5	ENSG00000137809.17	Up	4.141421282	1.77E-19
7	5	ENSG00000137819.14	Up	2.961601033	3.94E-05
7	5	ENSG00000138061.13	Up	4.548768997	1.69E-15
7	5	ENSG00000138131.4	Up	5.512307941	6.35E-04
7	5	ENSG00000138162.19	Up	7.452369773	2.64E-07
7	5	ENSG00000138311.18	Up	2.371267292	0.010481886
7	5	ENSG00000138347.17	Up	4.559352237	0.001071736
7	5	ENSG00000138623.10	Up	2.263812306	0.011584147
7	5	ENSG00000138678.11	Up	2.460328712	0.019818348
7	5	ENSG00000139132.16	Down	-2.707717283	8.83E-05
7	5	ENSG00000139278.10	Up	3.44762171	7.46E-11
7	5	ENSG00000139289.15	Up	3.583271922	2.94E-29
7	5	ENSG00000139410.15	Up	2.036092514	0.030798277
7	5	ENSG00000139567.14	Down	-3.46813713	0.007406001
7	5	ENSG00000140057.9	Down	-8.695512847	7.63E-10
7	5	ENSG00000140263.15	Down	-2.134430521	7.89E-13
7	5	ENSG00000140416.26	Up	2.751103877	7.66E-21
7	5	ENSG00000140600.17	Down	-3.963097587	2.20E-07
7	5	ENSG00000140832.11	Down	-2.438293846	0.019752685
7	5	ENSG00000140945.17	Up	3.772107526	6.05E-15
7	5	ENSG00000141469.18	Up	3.192338299	0.002462869
7	5	ENSG00000141968.8	Down	-3.918950515	0.002322582
7	5	ENSG00000142156.16	Up	2.670642066	3.55E-12
7	5	ENSG00000142173.17	Up	2.724446791	9.35E-10
7	5	ENSG00000142552.8	Down	-2.064771808	0.009328372
7	5	ENSG00000142623.11	Down	-3.603952927	0.006260535
7	5	ENSG00000142871.18	Up	2.019804119	1.03E-05
7	5	ENSG00000142920.18	Up	2.300393213	0.017598848
7	5	ENSG00000143032.8	Down	-2.623315479	0.006393104
7	5	ENSG00000143127.13	Up	5.242474536	1.67E-05
7	5	ENSG00000143341.12	Down	-3.705864648	5.55E-07
7	5	ENSG00000143387.14	Down	-2.202917046	0.011663238
7	5	ENSG00000144152.13	Down	-3.292138167	3.30E-06
7	5	ENSG00000144583.5	Up	2.384999357	0.004193065
7	5	ENSG00000144644.15	Down	-5.084613098	5.77E-05
7	5	ENSG00000144645.16	Up	2.632438715	4.91E-08
7	5	ENSG00000144810.16	Up	2.640225029	4.47E-14
7	5	ENSG00000145506.14	Down	-4.106411236	0.003719201
7	5	ENSG00000145632.15	Up	3.786909355	2.91E-07
7	5	ENSG00000146250.7	Down	-3.674575138	2.92E-06
7	5	ENSG00000146352.13	Down	-2.799644316	3.81E-09
7	5	ENSG00000146411.6	Up	2.632949028	0.016850843
7	5	ENSG00000146648.21	Up	5.665303615	1.22E-04
7	5	ENSG00000146674.16	Up	6.829092062	3.90E-29
7	5	ENSG00000146776.15	Down	-2.378180874	5.62E-05
7	5	ENSG00000147138.3	Down	-3.593999449	0.006102008
7	5	ENSG00000147145.14	Down	-2.561810814	0.0031237
7	5	ENSG00000147251.16	Up	2.560533302	0.007013511
7	5	ENSG00000147869.5	Down	-5.897050608	1.26E-05
7	5	ENSG00000148344.11	Up	3.293017495	8.48E-04
7	5	ENSG00000148677.7	Up	2.926552501	9.71E-05
7	5	ENSG00000148848.15	Up	2.785375625	1.63E-04
7	5	ENSG00000149090.13	Up	4.761567004	1.69E-15
7	5	ENSG00000149380.12	Up	3.034426957	0.011284465
7	5	ENSG00000149591.17	Up	3.047129802	4.65E-12
7	5	ENSG00000149596.7	Up	3.854720494	0.001221977
7	5	ENSG00000149925.22	Down	-3.350051711	0.002826188
7	5	ENSG00000150394.14	Down	-5.606583544	6.71E-11
7	5	ENSG00000150551.11	Up	5.403826664	4.10E-20
7	5	ENSG00000150556.17	Up	3.488192104	1.00E-03
7	5	ENSG00000150672.19	Down	-5.951691112	3.41E-17
7	5	ENSG00000150687.12	Up	4.676684531	1.03E-38
7	5	ENSG00000151617.17	Up	2.744912677	5.29E-11
7	5	ENSG00000151632.18	Down	-2.683919065	0.015922957
7	5	ENSG00000151967.19	Up	3.8211869	3.39E-06
7	5	ENSG00000152049.7	Down	-2.289963915	1.17E-08
7	5	ENSG00000152377.15	Up	4.853934994	2.46E-08
7	5	ENSG00000152580.9	Down	-6.488316304	1.42E-05
7	5	ENSG00000152583.13	Down	-2.775859744	1.27E-04
7	5	ENSG00000152953.13	Up	2.065024587	1.00E-07
7	5	ENSG00000153234.16	Up	2.231562059	0.011499956
7	5	ENSG00000153246.13	Up	4.554758807	0.001998152
7	5	ENSG00000153993.14	Down	-2.605185389	2.97E-06
7	5	ENSG00000154175.19	Up	2.502486781	1.84E-04
7	5	ENSG00000154229.12	Up	2.552214994	2.07E-06
7	5	ENSG00000154545.17	Up	23.50075449	1.60E-07
7	5	ENSG00000154556.20	Up	3.854225723	0.005174988
7	5	ENSG00000154856.13	Down	-5.164026403	7.46E-07
7	5	ENSG00000155011.9	Down	-6.484915521	1.74E-07
7	5	ENSG00000155366.17	Up	2.610952108	3.12E-32
7	5	ENSG00000155850.9	Down	-2.145942904	8.55E-10
7	5	ENSG00000156113.25	Up	4.68905605	2.30E-08
7	5	ENSG00000156265.17	Up	4.254445529	3.14E-08
7	5	ENSG00000156466.11	Down	-2.233820257	1.25E-06
7	5	ENSG00000156564.10	Down	-4.719233957	1.08E-04
7	5	ENSG00000157214.14	Down	-3.251183335	2.82E-11
7	5	ENSG00000157483.9	Up	2.335621549	5.26E-11
7	5	ENSG00000157613.11	Up	2.506283456	5.52E-10
7	5	ENSG00000157654.19	Up	2.289373439	9.64E-20
7	5	ENSG00000157680.17	Up	4.495217986	9.59E-05
7	5	ENSG00000158270.12	Up	3.808110432	1.00E-03
7	5	ENSG00000158467.17	Down	-2.134389331	0.021240155
7	5	ENSG00000158710.15	Up	2.769420995	1.62E-23
7	5	ENSG00000159023.23	Down	-3.145817002	2.59E-11
7	5	ENSG00000159167.12	Up	4.873396548	2.89E-15
7	5	ENSG00000159216.20	Up	2.307155785	0.014553349
7	5	ENSG00000159263.16	Down	-2.287725984	1.50E-06
7	5	ENSG00000159674.12	Up	4.606212132	0.001498685
7	5	ENSG00000161031.13	Down	-4.922004691	9.34E-04
7	5	ENSG00000161091.15	Up	2.319895555	0.003666702
7	5	ENSG00000161544.10	Up	4.345914735	5.19E-06
7	5	ENSG00000162496.10	Up	2.002674059	0.032000771
7	5	ENSG00000162512.16	Up	2.679412968	0.003262122
7	5	ENSG00000162545.6	Up	2.223747439	4.00E-04
7	5	ENSG00000162576.17	Up	6.175504274	3.01E-07
7	5	ENSG00000162614.19	Up	3.643694567	4.50E-13
7	5	ENSG00000162627.17	Up	2.132766583	7.48E-05
7	5	ENSG00000162692.12	Down	-15.14943906	6.44E-08
7	5	ENSG00000162878.13	Down	-2.2856714	1.02E-04
7	5	ENSG00000163347.6	Down	-2.40400403	6.72E-07
7	5	ENSG00000163359.17	Up	3.870489547	5.74E-10
7	5	ENSG00000163406.11	Down	-2.159654198	0.012264563
7	5	ENSG00000163453.11	Up	3.140889765	2.43E-11
7	5	ENSG00000163497.3	Down	-6.284620685	3.62E-06
7	5	ENSG00000163629.13	Down	-3.436527655	7.51E-15
7	5	ENSG00000163661.4	Up	5.398346927	1.12E-14
7	5	ENSG00000163686.15	Down	-4.059137006	3.00E-14
7	5	ENSG00000163710.9	Up	3.089291453	0.010960744
7	5	ENSG00000163814.8	Up	2.675487588	0.004902934
7	5	ENSG00000163874.11	Up	2.026954032	0.016280621
7	5	ENSG00000164128.7	Down	-6.076880841	2.64E-15
7	5	ENSG00000164129.12	Down	-5.591266043	2.87E-04
7	5	ENSG00000164171.11	Up	2.500122311	0.008052877
7	5	ENSG00000164283.13	Up	7.992006345	3.76E-07
7	5	ENSG00000164403.15	Up	3.910621146	8.77E-05
7	5	ENSG00000164465.19	Up	2.884230258	2.86E-12
7	5	ENSG00000164484.12	Up	2.080049152	1.94E-05
7	5	ENSG00000164488.12	Down	-3.901253264	1.43E-09
7	5	ENSG00000164684.13	Down	-3.26546043	5.06E-14
7	5	ENSG00000164743.5	Up	2.31586995	4.90E-04
7	5	ENSG00000164932.13	Up	6.155565533	3.71E-07
7	5	ENSG00000164946.20	Down	-2.535176997	0.018604799
7	5	ENSG00000165821.12	Down	-2.29995386	5.88E-08
7	5	ENSG00000166033.13	Up	3.641578952	6.91E-26
7	5	ENSG00000166501.14	Down	-6.275721741	9.43E-20
7	5	ENSG00000166741.9	Up	7.574584387	1.01E-07
7	5	ENSG00000166825.15	Up	5.686868196	1.53E-04
7	5	ENSG00000167601.12	Up	5.757820815	6.92E-22
7	5	ENSG00000167641.11	Up	4.666395616	0.001711468
7	5	ENSG00000167772.12	Up	2.2039907	0.006154987
7	5	ENSG00000167779.9	Up	3.621312874	4.06E-12
7	5	ENSG00000167994.13	Down	-4.125183814	6.13E-10
7	5	ENSG00000168016.15	Down	-3.431587532	0.006019109
7	5	ENSG00000168421.14	Down	-3.578753682	4.03E-05
7	5	ENSG00000168477.21	Up	2.135913821	0.006461063
7	5	ENSG00000168487.20	Up	2.798675915	5.36E-16
7	5	ENSG00000168671.10	Down	-5.583673731	3.20E-17
7	5	ENSG00000168672.4	Down	-2.749761094	1.94E-04
7	5	ENSG00000168685.15	Up	2.448901791	8.77E-05
7	5	ENSG00000168824.15	Down	-2.357266998	0.002826188
7	5	ENSG00000168916.16	Up	5.871958029	1.23E-04
7	5	ENSG00000168938.6	Up	2.233268709	3.55E-04
7	5	ENSG00000169129.16	Up	3.30909995	0.008028128
7	5	ENSG00000169242.12	Up	2.305281574	0.018908191
7	5	ENSG00000169297.8	Down	-2.620343666	0.001440882
7	5	ENSG00000169429.12	Up	2.907724421	0.004423863
7	5	ENSG00000169618.7	Down	-5.361370682	2.74E-04
7	5	ENSG00000169715.15	Down	-4.369589269	1.49E-06
7	5	ENSG00000169783.13	Down	-3.65527148	4.85E-07
7	5	ENSG00000169908.12	Up	5.495162783	5.08E-27
7	5	ENSG00000170439.8	Down	-6.120864056	5.41E-05
7	5	ENSG00000170579.19	Down	-3.321237944	0.00863627
7	5	ENSG00000171201.12	Down	-5.589999208	6.22E-07
7	5	ENSG00000171246.7	Up	2.789150142	0.012229243
7	5	ENSG00000171954.13	Down	-3.088195384	0.001645291
7	5	ENSG00000172061.9	Up	3.838636712	0.005105728
7	5	ENSG00000172201.12	Down	-2.32163551	1.68E-07
7	5	ENSG00000172236.19	Down	-5.411847901	8.24E-04
7	5	ENSG00000172965.17	Up	2.069280179	1.66E-09
7	5	ENSG00000173376.14	Down	-2.665304692	0.014518587
7	5	ENSG00000173406.16	Down	-5.410909574	8.45E-11
7	5	ENSG00000173698.18	Down	-2.543948569	2.26E-04
7	5	ENSG00000173868.12	Down	-5.756729389	8.25E-05
7	5	ENSG00000174099.12	Up	2.22986147	3.02E-09
7	5	ENSG00000174332.6	Up	4.531413293	0.002171632
7	5	ENSG00000174482.11	Down	-2.173904841	0.006458851
7	5	ENSG00000174600.14	Up	3.236734122	6.28E-12
7	5	ENSG00000174640.15	Up	3.920104924	0.001099322
7	5	ENSG00000174791.11	Up	2.234195172	6.56E-05
7	5	ENSG00000175105.8	Down	-2.549905792	6.30E-06
7	5	ENSG00000175155.11	Up	3.856741574	6.90E-04
7	5	ENSG00000175482.9	Up	2.401257187	5.04E-07
7	5	ENSG00000175538.11	Down	-2.194704857	2.24E-07
7	5	ENSG00000175592.9	Up	3.584916583	4.20E-05
7	5	ENSG00000175745.15	Up	2.985692884	2.44E-09
7	5	ENSG00000175832.13	Up	2.219591511	0.001407307
7	5	ENSG00000176049.16	Down	-2.085084137	8.48E-08
7	5	ENSG00000176641.11	Up	3.388812559	1.53E-10
7	5	ENSG00000176692.8	Up	4.07462325	3.17E-17
7	5	ENSG00000176697.20	Up	2.579237322	0.005305676
7	5	ENSG00000176971.4	Up	3.197825461	0.009679101
7	5	ENSG00000177469.13	Up	2.453628848	5.16E-27
7	5	ENSG00000178662.16	Down	-2.843475362	1.93E-09
7	5	ENSG00000179242.16	Down	-2.024415789	7.54E-04
7	5	ENSG00000180209.12	Up	3.31916206	0.008757457
7	5	ENSG00000180440.4	Down	-4.236868575	0.003411422
7	5	ENSG00000181195.11	Down	-3.217843455	4.70E-10
7	5	ENSG00000181625.18	Down	-19.07154883	1.59E-05
7	5	ENSG00000181634.8	Up	4.22197465	2.17E-07
7	5	ENSG00000182050.14	Down	-5.786652156	2.48E-04
7	5	ENSG00000182853.12	Down	-6.233751585	3.82E-05
7	5	ENSG00000182871.16	Up	3.370609648	8.83E-10
7	5	ENSG00000182968.5	Down	-2.866073323	0.003450562
7	5	ENSG00000183145.9	Down	-4.110355404	3.68E-06
7	5	ENSG00000183287.15	Up	4.921897992	0.001515065
7	5	ENSG00000183696.14	Up	2.761136643	1.91E-10
7	5	ENSG00000183780.13	Down	-2.304997901	9.98E-04
7	5	ENSG00000183876.9	Up	2.830914661	0.013782738
7	5	ENSG00000183963.19	Up	2.328223628	1.18E-05
7	5	ENSG00000184261.5	Up	2.692013172	0.008273698
7	5	ENSG00000184613.11	Down	-4.484962417	8.07E-09
7	5	ENSG00000184985.17	Up	2.233993762	0.010796576
7	5	ENSG00000185008.19	Down	-2.568525851	9.70E-04
7	5	ENSG00000185022.12	Up	2.314736265	1.04E-04
7	5	ENSG00000185052.13	Down	-3.219687225	2.29E-06
7	5	ENSG00000185164.15	Down	-22.78647726	1.85E-07
7	5	ENSG00000185272.14	Down	-3.885158904	2.65E-05
7	5	ENSG00000185519.9	Up	2.075368645	0.02876423
7	5	ENSG00000185567.7	Up	3.711491763	2.14E-06
7	5	ENSG00000185585.20	Down	-2.937512298	2.58E-06
7	5	ENSG00000185668.8	Down	-4.184042574	1.04E-09
7	5	ENSG00000185760.18	Up	2.700285453	6.00E-04
7	5	ENSG00000185811.21	Down	-5.63310127	1.26E-04
7	5	ENSG00000186153.19	Down	-3.597408851	1.32E-06
7	5	ENSG00000186439.16	Down	-3.846853298	0.002375965
7	5	ENSG00000187123.15	Up	2.838548649	0.013892252
7	5	ENSG00000187134.14	Down	-6.630808586	1.08E-04
7	5	ENSG00000187193.9	Down	-2.552384849	1.60E-09
7	5	ENSG00000187323.13	Down	-2.937260258	1.03E-09
7	5	ENSG00000187957.8	Up	4.687565772	4.76E-56
7	5	ENSG00000188015.10	Up	3.890217635	5.23E-04
7	5	ENSG00000188643.11	Up	6.917131997	1.17E-32
7	5	ENSG00000188778.6	Down	-6.355117712	1.49E-17
7	5	ENSG00000188803.15	Down	-2.186763245	0.010960744
7	5	ENSG00000189120.5	Down	-3.090731834	3.00E-05
7	5	ENSG00000189129.14	Up	2.873127066	1.25E-08
7	5	ENSG00000189171.15	Up	3.513389108	3.96E-09
7	5	ENSG00000196139.14	Down	-3.067439147	1.01E-22
7	5	ENSG00000196141.14	Up	2.20995564	1.70E-09
7	5	ENSG00000196159.14	Down	-3.397042202	6.12E-07
7	5	ENSG00000196562.16	Up	5.683974575	2.10E-04
7	5	ENSG00000196586.17	Up	3.888940658	2.40E-06
7	5	ENSG00000196754.13	Up	3.615968546	1.18E-06
7	5	ENSG00000197046.12	Up	3.016192828	9.46E-17
7	5	ENSG00000197245.6	Down	-2.650236882	0.003800594
7	5	ENSG00000197253.14	Down	-6.377731288	6.51E-05
7	5	ENSG00000197324.9	Up	2.079907937	1.65E-12
7	5	ENSG00000197467.17	Up	2.979313856	1.42E-11
7	5	ENSG00000197747.9	Up	4.524574412	2.04E-21
7	5	ENSG00000197956.10	Up	2.802885161	6.35E-42
7	5	ENSG00000197959.15	Up	3.474171355	0.002918325
7	5	ENSG00000198300.14	Down	-3.695104043	1.31E-05
7	5	ENSG00000198400.14	Down	-4.933091709	1.12E-06
7	5	ENSG00000198417.7	Down	-6.199176468	5.13E-11
7	5	ENSG00000198467.16	Up	2.26184748	4.23E-07
7	5	ENSG00000198542.15	Up	4.690815544	1.67E-06
7	5	ENSG00000198695.2	Up	2.089495796	1.14E-05
7	5	ENSG00000198768.11	Up	3.705614824	0.005276032
7	5	ENSG00000198796.7	Up	5.323405244	8.26E-06
7	5	ENSG00000198807.13	Down	-2.938675679	0.001291179
7	5	ENSG00000198829.6	Up	4.507925514	9.77E-05
7	5	ENSG00000198832.11	Up	2.21915411	6.22E-07
7	5	ENSG00000198848.13	Down	-6.525268704	1.42E-05
7	5	ENSG00000198892.7	Up	2.14605005	1.08E-05
7	5	ENSG00000198924.8	Down	-2.045923471	0.01420024
7	5	ENSG00000198959.12	Up	2.041700426	0.006111805
7	5	ENSG00000203706.9	Up	2.250261081	0.001045595
7	5	ENSG00000204634.13	Up	2.053684776	0.017435878
7	5	ENSG00000205336.14	Up	5.375229772	1.62E-06
7	5	ENSG00000205542.11	Up	2.219455824	7.29E-05
7	5	ENSG00000205808.7	Down	-2.652731487	8.32E-05
7	5	ENSG00000206579.10	Down	-3.302174415	5.53E-05
7	5	ENSG00000214717.12	Down	-20.47357902	1.80E-05
7	5	ENSG00000215183.5	Up	5.097275793	1.32E-04
7	5	ENSG00000215475.5	Down	-3.04726169	0.004425753
7	5	ENSG00000219438.9	Down	-2.78018977	8.82E-06
7	5	ENSG00000222041.13	Up	2.141579062	1.55E-12
7	5	ENSG00000223485.5	Up	2.085081723	0.027299099
7	5	ENSG00000224577.4	Down	-2.317583974	0.017220281
7	5	ENSG00000226070.2	Down	-3.523207605	0.007083431
7	5	ENSG00000227496.3	Up	5.182384424	8.19E-04
7	5	ENSG00000227674.3	Down	-2.209811821	0.02516202
7	5	ENSG00000229619.6	Up	5.076544496	1.70E-05
7	5	ENSG00000230316.8	Down	-7.4324568	6.27E-06
7	5	ENSG00000230749.5	Down	-2.63283639	0.016850843
7	5	ENSG00000232310.10	Down	-4.17788647	0.001832978
7	5	ENSG00000233093.8	Down	-2.886672138	0.013112219
7	5	ENSG00000233521.8	Up	2.249204155	0.024246161
7	5	ENSG00000234224.3	Down	-6.278997431	4.79E-09
7	5	ENSG00000235750.10	Up	2.496831472	0.019314513
7	5	ENSG00000235903.11	Down	-2.296161994	0.007583889
7	5	ENSG00000236452.1	Down	-2.628574984	0.015751592
7	5	ENSG00000238266.3	Up	3.938891807	0.00486748
7	5	ENSG00000240583.14	Up	7.944891542	1.19E-06
7	5	ENSG00000243927.6	Up	2.016520815	2.36E-17
7	5	ENSG00000244198.7	Down	-4.609750717	7.90E-14
7	5	ENSG00000249992.2	Up	4.04976579	5.43E-22
7	5	ENSG00000250305.9	Down	-3.937165	2.03E-07
7	5	ENSG00000250387.3	Down	-4.344826679	0.002767067
7	5	ENSG00000251448.2	Down	-5.387386271	4.65E-04
7	5	ENSG00000254416.6	Down	-5.556764114	6.97E-18
7	5	ENSG00000259207.10	Up	4.775999383	2.54E-09
7	5	ENSG00000260589.1	Down	-3.018732596	0.011663238
7	5	ENSG00000261786.1	Up	2.958706835	0.012247344
7	5	ENSG00000262454.4	Up	3.981524947	0.004645967
7	5	ENSG00000269226.8	Down	-2.013626585	0.014476512
7	5	ENSG00000270316.1	Down	-2.802263804	3.45E-04
7	5	ENSG00000270959.2	Up	4.300071575	0.0031237
7	5	ENSG00000271303.2	Up	2.037733763	4.86E-07
7	5	ENSG00000273259.3	Up	4.659695761	0.002282925
7	5	ENSG00000275342.6	Up	3.236754716	0.00923478
7	5	ENSG00000275895.8	Down	-22.11930028	8.77E-06
7	5	ENSG00000284969.1	Up	4.773408586	2.62E-04
7	5	ENSG00000287430.1	Down	-2.994103292	0.00567235
7	5	ENSG00000288765.1	Down	-3.259522559	0.00155242
7	5	ENSG00000288781.2	Up	4.421185908	3.23E-04
7	5	ENSG00000289192.1	Down	-3.636490723	0.005346692
7	5	ENSG00000289316.1	Up	3.075618759	8.14E-06
7	5	ENSG00000289612.1	Down	-2.1260678	1.23E-08
7	5	ENSG00000290105.1	Down	-4.727821776	0.001188817
7	5	ENSG00000290818.1	Down	-2.593395411	3.10E-04
7	5	ENSG00000291186.1	Up	2.120124025	0.020440284
7	5	ENSG00000292345.1	Up	22.66531091	5.33E-06
7	5	ENSG00000293176.1	Up	2.116408726	0.022629854
7	5	ENSG00000293322.1	Up	3.183196249	0.009444063
7	15	ENSG00000002933.9	Down	-4.416389809	0.004562935
7	15	ENSG00000004848.8	Down	-3.647818307	0.008002639
7	15	ENSG00000005243.10	Up	3.274566005	0.00185842
7	15	ENSG00000005513.11	Down	-2.285362101	8.72E-05
7	15	ENSG00000005884.18	Up	6.744021285	1.17E-15
7	15	ENSG00000006062.18	Up	2.839036036	0.018795754
7	15	ENSG00000006327.14	Up	2.676669749	2.01E-10
7	15	ENSG00000006453.14	Up	3.302244421	0.010442969
7	15	ENSG00000006740.18	Up	2.110223152	0.002060205
7	15	ENSG00000007062.12	Down	-4.98888006	9.39E-05
7	15	ENSG00000008128.23	Down	-2.081172982	3.03E-04
7	15	ENSG00000008516.18	Down	-2.345028866	0.029781049
7	15	ENSG00000010278.15	Up	6.203607071	1.17E-12
7	15	ENSG00000011422.12	Up	3.441597857	5.03E-17
7	15	ENSG00000013364.19	Up	2.208390347	3.38E-06
7	15	ENSG00000013588.10	Up	5.698144487	2.23E-12
7	15	ENSG00000016490.16	Down	-7.057118867	3.30E-06
7	15	ENSG00000017427.17	Down	-10.89329584	1.12E-13
7	15	ENSG00000020181.18	Down	-2.062479265	2.57E-07
7	15	ENSG00000024422.12	Up	2.307431324	6.78E-17
7	15	ENSG00000026508.21	Up	4.757591577	1.28E-43
7	15	ENSG00000029534.22	Up	5.166331665	5.81E-09
7	15	ENSG00000030419.17	Down	-3.043500584	8.10E-08
7	15	ENSG00000033867.18	Up	2.257616375	1.53E-18
7	15	ENSG00000036448.10	Down	-2.84327861	6.08E-04
7	15	ENSG00000038427.16	Up	4.163211154	0.004115957
7	15	ENSG00000039560.14	Up	2.23739539	1.18E-15
7	15	ENSG00000043591.6	Down	-3.173942138	3.78E-06
7	15	ENSG00000048540.16	Down	-6.559272819	4.25E-05
7	15	ENSG00000049192.15	Up	3.326634076	0.012431403
7	15	ENSG00000049323.16	Up	3.265659279	2.17E-05
7	15	ENSG00000050628.21	Down	-4.170176845	4.28E-18
7	15	ENSG00000052850.8	Down	-3.081178344	1.56E-08
7	15	ENSG00000054392.13	Up	2.086635243	0.006520939
7	15	ENSG00000054598.9	Up	3.540875849	5.05E-21
7	15	ENSG00000056998.21	Down	-2.125025526	0.006007718
7	15	ENSG00000057019.16	Up	3.485455412	1.75E-27
7	15	ENSG00000063180.9	Down	-2.018799954	3.93E-04
7	15	ENSG00000063660.9	Up	2.10846515	7.89E-04
7	15	ENSG00000064042.18	Down	-2.805673301	0.004368179
7	15	ENSG00000064300.9	Down	-2.446974492	0.005019812
7	15	ENSG00000064547.14	Down	-3.169246849	0.014218315
7	15	ENSG00000064787.14	Down	-4.290198374	9.55E-04
7	15	ENSG00000065923.10	Up	2.937991139	2.84E-06
7	15	ENSG00000066248.15	Up	7.799003638	4.74E-07
7	15	ENSG00000066735.16	Down	-3.994719734	1.34E-04
7	15	ENSG00000067141.17	Down	-3.784641561	2.09E-13
7	15	ENSG00000070404.10	Up	4.415693053	5.90E-05
7	15	ENSG00000072071.17	Down	-2.886089081	4.05E-09
7	15	ENSG00000072682.20	Up	3.167146618	1.14E-23
7	15	ENSG00000073849.16	Down	-2.335570461	1.91E-10
7	15	ENSG00000074410.14	Up	2.461100546	0.002186605
7	15	ENSG00000074416.16	Up	2.035888697	1.64E-08
7	15	ENSG00000074527.13	Up	3.272821184	4.05E-05
7	15	ENSG00000075429.9	Down	-2.511916916	0.025462203
7	15	ENSG00000076864.21	Down	-5.441487244	9.88E-08
7	15	ENSG00000077063.11	Down	-3.006755934	3.17E-05
7	15	ENSG00000077522.15	Down	-4.815844999	0.002635812
7	15	ENSG00000077943.8	Down	-2.732598118	2.99E-04
7	15	ENSG00000078596.11	Down	-3.862671005	6.19E-12
7	15	ENSG00000080573.7	Up	4.172451606	6.16E-08
7	15	ENSG00000081138.14	Down	-4.250131073	0.002738418
7	15	ENSG00000082684.16	Down	-8.790156183	2.56E-09
7	15	ENSG00000085063.18	Up	3.263374131	3.86E-65
7	15	ENSG00000085117.12	Up	4.228461742	1.85E-16
7	15	ENSG00000085741.14	Down	-2.088315134	0.037121955
7	15	ENSG00000087253.13	Up	2.973418807	2.67E-08
7	15	ENSG00000089169.15	Down	-4.293444396	0.001321669
7	15	ENSG00000089250.20	Down	-2.30683054	6.13E-05
7	15	ENSG00000090530.10	Up	4.516929009	4.61E-14
7	15	ENSG00000090776.6	Down	-4.627683693	1.05E-19
7	15	ENSG00000091844.8	Up	3.307898973	3.28E-09
7	15	ENSG00000091986.16	Up	2.496872134	3.55E-17
7	15	ENSG00000092421.17	Down	-3.97547838	1.12E-06
7	15	ENSG00000095203.15	Up	4.492949033	0.003525625
7	15	ENSG00000095752.7	Up	6.04062184	1.64E-07
7	15	ENSG00000096696.17	Up	2.565116887	0.023220622
7	15	ENSG00000099889.14	Down	-2.590203095	1.87E-04
7	15	ENSG00000100003.18	Up	2.963190677	4.36E-12
7	15	ENSG00000100036.13	Up	3.738794603	8.08E-12
7	15	ENSG00000100065.15	Up	6.447483341	1.26E-10
7	15	ENSG00000100504.17	Up	2.946273823	4.46E-07
7	15	ENSG00000100593.18	Down	-4.525389165	0.002906455
7	15	ENSG00000100985.7	Down	-4.388607534	0.002880274
7	15	ENSG00000101384.12	Up	2.219466921	9.93E-08
7	15	ENSG00000101542.10	Down	-6.493912041	1.21E-04
7	15	ENSG00000101638.14	Up	3.681295167	1.37E-07
7	15	ENSG00000101670.12	Up	3.051916857	0.015488983
7	15	ENSG00000101955.15	Up	3.982938906	2.45E-04
7	15	ENSG00000102290.23	Down	-7.726028239	1.39E-06
7	15	ENSG00000102445.20	Down	-2.838094734	4.86E-13
7	15	ENSG00000103460.17	Down	-2.472144298	9.68E-04
7	15	ENSG00000103485.19	Down	-2.107296586	0.005975045
7	15	ENSG00000103647.13	Up	4.511142559	2.99E-23
7	15	ENSG00000103710.11	Up	3.480818722	0.010882792
7	15	ENSG00000104368.19	Up	5.561812531	1.86E-22
7	15	ENSG00000104783.15	Up	7.324558614	3.48E-05
7	15	ENSG00000104870.13	Down	-4.896252669	1.37E-31
7	15	ENSG00000105048.18	Down	-7.069526479	1.15E-05
7	15	ENSG00000105329.11	Up	2.114593432	1.47E-07
7	15	ENSG00000105369.10	Down	-6.87666625	5.54E-06
7	15	ENSG00000105472.14	Down	-2.03446485	1.61E-04
7	15	ENSG00000105642.16	Down	-9.137160023	4.48E-09
7	15	ENSG00000105755.8	Up	2.054465825	1.92E-08
7	15	ENSG00000105825.14	Up	5.679841615	5.41E-23
7	15	ENSG00000105855.10	Up	5.474182025	8.43E-04
7	15	ENSG00000105880.7	Down	-3.41738599	5.42E-06
7	15	ENSG00000106069.26	Down	-3.423785274	0.004425718
7	15	ENSG00000106366.9	Up	6.05745887	1.03E-18
7	15	ENSG00000106479.11	Down	-4.724150957	0.002631938
7	15	ENSG00000106546.14	Up	3.575632264	4.56E-08
7	15	ENSG00000106560.11	Down	-2.63738785	0.022570474
7	15	ENSG00000106565.19	Down	-2.973683148	0.01668601
7	15	ENSG00000106688.12	Up	3.79133357	0.00236971
7	15	ENSG00000107249.24	Up	2.731581085	0.005131117
7	15	ENSG00000107438.9	Up	4.469726521	3.00E-16
7	15	ENSG00000107821.15	Down	-2.062154099	0.017568618
7	15	ENSG00000108001.16	Down	-2.786887794	3.87E-07
7	15	ENSG00000108176.15	Down	-2.387415373	6.30E-05
7	15	ENSG00000108821.14	Up	8.202403883	7.88E-114
7	15	ENSG00000108830.11	Down	-2.166410245	0.026491519
7	15	ENSG00000108846.16	Up	2.406924714	0.021252618
7	15	ENSG00000108924.14	Down	-4.207975385	0.001440791
7	15	ENSG00000109062.12	Up	2.621521889	8.46E-07
7	15	ENSG00000109321.11	Up	4.345913441	0.003528791
7	15	ENSG00000109625.19	Up	2.71591405	0.014955086
7	15	ENSG00000109906.15	Down	-3.939290236	1.00E-08
7	15	ENSG00000110057.9	Up	2.707479805	0.002075148
7	15	ENSG00000110315.7	Down	-2.301140979	2.00E-06
7	15	ENSG00000110900.16	Down	-2.366958432	1.47E-05
7	15	ENSG00000111186.13	Up	2.961612783	1.51E-09
7	15	ENSG00000111799.22	Up	3.530033692	5.50E-07
7	15	ENSG00000112378.12	Up	8.084558725	1.27E-07
7	15	ENSG00000112769.20	Up	4.572316172	6.72E-11
7	15	ENSG00000113083.15	Up	5.135776868	7.25E-29
7	15	ENSG00000113361.13	Up	4.046733156	1.47E-04
7	15	ENSG00000113657.13	Up	2.575375697	1.71E-11
7	15	ENSG00000114270.18	Up	5.804022218	1.22E-11
7	15	ENSG00000114646.10	Down	-3.681786565	1.37E-04
7	15	ENSG00000115232.14	Up	3.945959207	7.54E-11
7	15	ENSG00000115414.21	Up	2.431517617	1.29E-16
7	15	ENSG00000115461.5	Up	3.74542162	1.07E-30
7	15	ENSG00000115641.19	Up	7.237599738	5.33E-30
7	15	ENSG00000115648.14	Up	6.04852299	5.43E-09
7	15	ENSG00000115756.13	Up	2.597136637	4.07E-11
7	15	ENSG00000115884.11	Up	2.759815557	5.41E-05
7	15	ENSG00000116132.12	Up	5.75899553	1.49E-30
7	15	ENSG00000116285.13	Up	3.991154717	3.24E-19
7	15	ENSG00000116774.12	Down	-2.091605842	4.10E-09
7	15	ENSG00000117115.13	Down	-7.27340555	6.00E-13
7	15	ENSG00000117122.14	Up	2.112155479	4.05E-09
7	15	ENSG00000118276.12	Down	-2.873472065	0.01694295
7	15	ENSG00000118507.19	Down	-2.964773653	5.13E-10
7	15	ENSG00000118508.5	Up	2.934265544	0.015618966
7	15	ENSG00000118523.6	Up	2.660463764	4.28E-09
7	15	ENSG00000118733.17	Down	-7.337996498	3.71E-16
7	15	ENSG00000118785.15	Up	10.28804529	4.57E-11
7	15	ENSG00000118804.9	Up	3.051557178	0.01566959
7	15	ENSG00000119138.5	Up	4.757822394	0.002774018
7	15	ENSG00000119655.11	Up	2.029882257	8.62E-08
7	15	ENSG00000119681.12	Up	7.240070766	1.09E-20
7	15	ENSG00000119714.11	Up	2.212877713	0.012572053
7	15	ENSG00000119922.11	Down	-2.103606522	0.008448145
7	15	ENSG00000120337.10	Up	6.546282371	7.21E-11
7	15	ENSG00000120693.16	Down	-2.19305238	6.26E-04
7	15	ENSG00000120899.18	Down	-2.00664593	0.016018201
7	15	ENSG00000121068.14	Up	4.043481492	0.004932
7	15	ENSG00000121900.19	Up	3.167181544	0.001000237
7	15	ENSG00000122861.16	Up	3.004402826	2.55E-05
7	15	ENSG00000123200.17	Down	-2.447410783	1.52E-19
7	15	ENSG00000123338.13	Down	-2.197965062	2.16E-07
7	15	ENSG00000123388.4	Up	2.080092256	0.038234349
7	15	ENSG00000123610.5	Down	-2.412937009	0.004178735
7	15	ENSG00000124126.14	Down	-2.536054463	2.05E-09
7	15	ENSG00000124145.6	Up	2.315295639	8.95E-06
7	15	ENSG00000124225.16	Up	2.408646487	6.93E-11
7	15	ENSG00000124440.16	Down	-2.392230376	0.028624008
7	15	ENSG00000124479.11	Up	6.254043944	5.69E-05
7	15	ENSG00000124749.18	Down	-3.039584535	2.70E-10
7	15	ENSG00000125144.14	Down	-4.901206512	2.33E-07
7	15	ENSG00000125378.16	Up	3.116262654	0.011916701
7	15	ENSG00000125726.11	Up	8.37643151	5.49E-08
7	15	ENSG00000125820.6	Down	-2.008352725	4.46E-07
7	15	ENSG00000125851.10	Down	-7.05603867	2.36E-14
7	15	ENSG00000127152.18	Down	-4.776056933	7.14E-17
7	15	ENSG00000127951.8	Down	-3.786104591	0.001229194
7	15	ENSG00000128052.10	Down	-2.406663046	0.006798876
7	15	ENSG00000128283.7	Up	2.733280464	3.17E-05
7	15	ENSG00000128284.20	Up	2.042315389	0.039311532
7	15	ENSG00000128340.16	Up	2.50858204	8.09E-06
7	15	ENSG00000128342.5	Up	4.077537566	0.006443707
7	15	ENSG00000128510.12	Up	7.571434212	3.06E-10
7	15	ENSG00000128594.8	Down	-3.735949407	2.37E-05
7	15	ENSG00000128606.13	Up	3.638132468	1.25E-22
7	15	ENSG00000128610.12	Down	-8.512079495	7.37E-09
7	15	ENSG00000128805.15	Up	3.839755972	3.88E-08
7	15	ENSG00000129654.8	Down	-2.572083306	0.024144729
7	15	ENSG00000129667.13	Up	3.652223304	7.63E-14
7	15	ENSG00000129951.19	Down	-2.140633337	0.031154863
7	15	ENSG00000130066.17	Up	2.295728746	1.50E-05
7	15	ENSG00000130176.8	Up	2.466409018	0.011307571
7	15	ENSG00000130300.9	Down	-3.410667915	0.001096796
7	15	ENSG00000130529.16	Down	-3.262671739	9.17E-13
7	15	ENSG00000130558.20	Down	-3.708135065	7.31E-15
7	15	ENSG00000130592.17	Up	2.297190658	0.015618966
7	15	ENSG00000130707.18	Up	4.050422899	2.79E-11
7	15	ENSG00000131016.17	Up	2.547802834	1.95E-12
7	15	ENSG00000131409.13	Down	-3.811665299	0.001287521
7	15	ENSG00000131459.13	Up	7.990482496	4.46E-06
7	15	ENSG00000132207.18	Up	22.39013882	2.10E-07
7	15	ENSG00000132256.20	Down	-2.150197171	0.027956365
7	15	ENSG00000132329.11	Up	2.71297419	2.26E-06
7	15	ENSG00000132359.17	Up	3.404112951	0.011065238
7	15	ENSG00000132429.10	Up	3.703235714	0.007889309
7	15	ENSG00000132481.7	Up	3.729450931	1.41E-06
7	15	ENSG00000132688.11	Up	2.686337044	3.49E-09
7	15	ENSG00000132849.22	Down	-3.310147791	0.006429312
7	15	ENSG00000132938.22	Down	-2.59174322	9.14E-04
7	15	ENSG00000132958.19	Down	-8.472738268	2.67E-06
7	15	ENSG00000133056.14	Down	-2.392533802	0.001622496
7	15	ENSG00000134013.16	Up	2.41908411	2.51E-10
7	15	ENSG00000134107.5	Up	2.393464196	0.002803369
7	15	ENSG00000134138.22	Up	2.36535282	1.21E-06
7	15	ENSG00000134259.6	Up	3.113983126	0.014357523
7	15	ENSG00000134363.12	Up	5.16676091	7.33E-14
7	15	ENSG00000134443.10	Down	-5.888149812	3.88E-16
7	15	ENSG00000134470.21	Up	4.681042415	0.003114665
7	15	ENSG00000134668.13	Up	4.916451722	9.51E-11
7	15	ENSG00000134709.13	Down	-6.839340417	6.52E-25
7	15	ENSG00000134853.12	Up	4.090220108	3.17E-05
7	15	ENSG00000134954.14	Up	2.811234321	9.85E-08
7	15	ENSG00000135114.14	Up	4.175423896	0.005249033
7	15	ENSG00000135218.19	Down	-2.634709781	0.022020906
7	15	ENSG00000135318.12	Up	2.551010032	2.70E-09
7	15	ENSG00000135324.6	Up	5.118081835	0.001820951
7	15	ENSG00000135480.17	Up	2.037658901	0.037852009
7	15	ENSG00000135625.8	Down	-3.2279083	0.013577494
7	15	ENSG00000135636.16	Up	2.902231864	0.011862865
7	15	ENSG00000136052.10	Up	2.856354881	0.018335565
7	15	ENSG00000136167.15	Down	-2.580900995	0.023220622
7	15	ENSG00000136720.7	Down	-2.055195306	4.81E-06
7	15	ENSG00000136932.15	Down	-2.241559215	0.002440416
7	15	ENSG00000137033.12	Down	-8.919565819	9.45E-10
7	15	ENSG00000137070.19	Down	-2.575797912	0.005019812
7	15	ENSG00000137193.14	Up	2.090486336	1.34E-07
7	15	ENSG00000137198.10	Up	3.304091806	4.48E-06
7	15	ENSG00000137309.21	Up	3.513617567	8.84E-16
7	15	ENSG00000137331.12	Up	2.960778454	1.49E-13
7	15	ENSG00000137463.5	Down	-4.563795752	1.23E-05
7	15	ENSG00000137496.19	Up	2.362043405	0.028884966
7	15	ENSG00000137507.11	Down	-3.289678556	3.97E-10
7	15	ENSG00000137558.9	Down	-4.402575654	3.83E-04
7	15	ENSG00000137571.11	Down	-2.739584149	1.18E-08
7	15	ENSG00000137809.17	Up	4.614057753	3.53E-24
7	15	ENSG00000137819.14	Up	3.096014035	2.35E-05
7	15	ENSG00000137834.15	Down	-2.935317139	5.02E-09
7	15	ENSG00000137841.12	Down	-5.404730304	0.001200088
7	15	ENSG00000138061.13	Up	5.728770804	2.09E-24
7	15	ENSG00000138131.4	Up	5.968440745	5.46E-04
7	15	ENSG00000138162.19	Up	7.786779381	1.97E-07
7	15	ENSG00000138311.18	Up	2.549720365	0.009094535
7	15	ENSG00000138347.17	Up	5.602552681	1.64E-04
7	15	ENSG00000138356.14	Up	2.136944522	0.036431287
7	15	ENSG00000138439.12	Down	-2.079287983	0.006601724
7	15	ENSG00000138623.10	Up	4.039345463	3.70E-04
7	15	ENSG00000138653.10	Down	-4.044237815	0.00642265
7	15	ENSG00000138678.11	Up	4.039296472	0.00640134
7	15	ENSG00000138944.8	Down	-2.969239205	6.93E-05
7	15	ENSG00000139211.7	Up	3.074207926	2.15E-10
7	15	ENSG00000139278.10	Up	4.255687703	4.82E-16
7	15	ENSG00000139289.15	Up	3.484805778	1.19E-27
7	15	ENSG00000139292.13	Down	-4.447355431	0.002376972
7	15	ENSG00000139410.15	Up	2.152918918	0.034730533
7	15	ENSG00000140057.9	Down	-6.956245562	1.57E-14
7	15	ENSG00000140263.15	Down	-2.659539194	3.24E-19
7	15	ENSG00000140416.26	Up	2.717413354	3.59E-20
7	15	ENSG00000140600.17	Down	-4.829610749	7.37E-09
7	15	ENSG00000140832.11	Down	-3.225282571	0.011608214
7	15	ENSG00000140945.17	Up	4.278070107	3.54E-19
7	15	ENSG00000141469.18	Up	2.703157708	0.007007398
7	15	ENSG00000141968.8	Down	-5.002561302	0.001287521
7	15	ENSG00000142156.16	Up	3.1141417	5.58E-16
7	15	ENSG00000142173.17	Up	2.981745712	2.87E-11
7	15	ENSG00000142552.8	Down	-3.630678095	5.04E-04
7	15	ENSG00000142619.4	Down	-3.128884088	0.008646091
7	15	ENSG00000142920.18	Up	3.284265323	0.006189211
7	15	ENSG00000142961.16	Up	2.399091306	0.028343076
7	15	ENSG00000143032.8	Down	-5.549259203	4.60E-04
7	15	ENSG00000143127.13	Up	4.116966657	8.77E-04
7	15	ENSG00000143341.12	Down	-3.21067952	6.85E-06
7	15	ENSG00000143494.16	Down	-2.243152633	0.010402529
7	15	ENSG00000144152.13	Down	-4.807381882	4.34E-10
7	15	ENSG00000144644.15	Down	-7.251961604	2.43E-06
7	15	ENSG00000144645.16	Up	2.564685242	1.23E-07
7	15	ENSG00000144810.16	Up	2.547722235	3.71E-13
7	15	ENSG00000144857.15	Up	2.831435113	0.018619542
7	15	ENSG00000145632.15	Up	3.430164278	4.76E-06
7	15	ENSG00000145990.11	Down	-2.006240407	0.001444171
7	15	ENSG00000146250.7	Down	-4.334004032	6.59E-08
7	15	ENSG00000146352.13	Down	-2.885598008	9.84E-10
7	15	ENSG00000146411.6	Up	4.833054342	0.002720088
7	15	ENSG00000146648.21	Up	6.832816033	5.87E-06
7	15	ENSG00000146674.16	Up	7.181379955	7.44E-32
7	15	ENSG00000146950.13	Up	2.273009231	1.89E-05
7	15	ENSG00000147138.3	Down	-6.482542675	2.43E-04
7	15	ENSG00000147145.14	Down	-2.966213178	0.001229283
7	15	ENSG00000147869.5	Down	-8.01808418	4.67E-07
7	15	ENSG00000148541.13	Down	-2.641089614	0.014196471
7	15	ENSG00000148848.15	Up	3.343423364	7.79E-06
7	15	ENSG00000148948.8	Down	-2.042394314	0.00667978
7	15	ENSG00000149090.13	Up	4.209692545	3.90E-12
7	15	ENSG00000149380.12	Up	2.244954986	0.032724662
7	15	ENSG00000149591.17	Up	2.472133148	2.55E-08
7	15	ENSG00000150394.14	Down	-3.554642117	4.66E-07
7	15	ENSG00000150551.11	Up	4.76754169	1.19E-15
7	15	ENSG00000150556.17	Up	3.814655852	5.54E-04
7	15	ENSG00000150630.4	Up	4.804484851	0.002948338
7	15	ENSG00000150672.19	Down	-5.288403528	3.83E-17
7	15	ENSG00000150687.12	Up	5.085783953	8.91E-46
7	15	ENSG00000151067.23	Down	-4.281365815	0.001219486
7	15	ENSG00000151617.17	Up	3.214118093	1.74E-14
7	15	ENSG00000151632.18	Down	-3.634723644	0.009425564
7	15	ENSG00000151967.19	Up	3.627634516	1.45E-05
7	15	ENSG00000152377.15	Up	5.903672585	5.57E-12
7	15	ENSG00000152580.9	Down	-2.347988957	0.003746376
7	15	ENSG00000152583.13	Down	-4.091864268	1.97E-07
7	15	ENSG00000152804.11	Down	-2.477096642	0.002284714
7	15	ENSG00000153246.13	Up	5.804228777	4.26E-04
7	15	ENSG00000154175.19	Up	3.042357071	8.57E-06
7	15	ENSG00000154229.12	Up	2.361703862	1.14E-05
7	15	ENSG00000154545.17	Up	22.60618329	1.88E-07
7	15	ENSG00000154856.13	Down	-4.711217356	6.20E-06
7	15	ENSG00000155011.9	Down	-5.69504596	3.27E-09
7	15	ENSG00000155366.17	Up	2.333130081	6.06E-26
7	15	ENSG00000155850.9	Down	-2.90571572	1.12E-16
7	15	ENSG00000156113.25	Up	5.434006962	6.15E-11
7	15	ENSG00000156265.17	Up	4.207830641	6.37E-08
7	15	ENSG00000156427.8	Down	-3.798315772	0.007237177
7	15	ENSG00000156466.11	Down	-4.53470435	4.90E-19
7	15	ENSG00000156564.10	Down	-7.295359536	4.17E-06
7	15	ENSG00000157483.9	Up	2.499296963	1.48E-12
7	15	ENSG00000157613.11	Up	3.302749639	2.76E-16
7	15	ENSG00000157680.17	Up	4.831305216	3.92E-05
7	15	ENSG00000158122.12	Up	2.145705582	0.005975045
7	15	ENSG00000158560.14	Down	-2.336135837	0.028699218
7	15	ENSG00000159023.23	Down	-3.405103251	4.86E-13
7	15	ENSG00000159167.12	Up	4.79489175	1.01E-14
7	15	ENSG00000159182.5	Down	-4.31905531	0.003708531
7	15	ENSG00000159216.20	Up	4.565617149	2.60E-04
7	15	ENSG00000159263.16	Down	-2.256623072	1.63E-06
7	15	ENSG00000159674.12	Up	5.098152795	0.001027581
7	15	ENSG00000160145.16	Down	-2.422790226	5.80E-05
7	15	ENSG00000160801.14	Down	-6.980264996	1.57E-05
7	15	ENSG00000161031.13	Down	-5.62112396	4.08E-04
7	15	ENSG00000161544.10	Up	4.43591896	4.46E-06
7	15	ENSG00000162194.13	Down	-3.464109764	0.001900592
7	15	ENSG00000162390.18	Down	-3.81354746	0.001444171
7	15	ENSG00000162433.15	Up	2.690867101	5.54E-07
7	15	ENSG00000162496.10	Up	3.303983649	0.011862865
7	15	ENSG00000162512.16	Up	2.373924883	0.006801208
7	15	ENSG00000162545.6	Up	2.599539216	5.02E-05
7	15	ENSG00000162576.17	Up	7.059938029	5.91E-09
7	15	ENSG00000162614.19	Up	3.113328776	1.04E-09
7	15	ENSG00000162627.17	Up	2.581514242	1.61E-06
7	15	ENSG00000162878.13	Down	-2.340389282	6.94E-05
7	15	ENSG00000163359.17	Up	4.353544145	2.69E-12
7	15	ENSG00000163406.11	Down	-6.588553457	4.00E-05
7	15	ENSG00000163453.11	Up	3.132165725	4.01E-11
7	15	ENSG00000163497.3	Down	-8.423615023	1.46E-07
7	15	ENSG00000163545.11	Up	3.070762622	0.015474776
7	15	ENSG00000163661.4	Up	4.381127761	1.03E-09
7	15	ENSG00000163686.15	Down	-5.668225328	1.89E-19
7	15	ENSG00000163762.7	Down	-3.311743016	0.010152544
7	15	ENSG00000163814.8	Up	3.692480597	5.64E-04
7	15	ENSG00000163815.6	Down	-7.237086156	4.13E-06
7	15	ENSG00000163947.12	Down	-2.732758319	7.46E-05
7	15	ENSG00000164128.7	Down	-8.185150906	7.37E-09
7	15	ENSG00000164129.12	Down	-3.365823284	0.003078953
7	15	ENSG00000164171.11	Up	2.864065342	0.005131117
7	15	ENSG00000164283.13	Up	6.22812675	1.68E-04
7	15	ENSG00000164403.15	Up	3.344286694	8.08E-04
7	15	ENSG00000164465.19	Up	2.941291541	1.12E-12
7	15	ENSG00000164483.17	Up	4.264695633	0.005249033
7	15	ENSG00000164488.12	Down	-5.315045021	2.65E-14
7	15	ENSG00000164684.13	Down	-3.513025632	4.22E-16
7	15	ENSG00000164932.13	Up	6.848283625	2.04E-08
7	15	ENSG00000164946.20	Down	-3.448245062	0.010860103
7	15	ENSG00000165495.16	Up	2.812338996	3.40E-07
7	15	ENSG00000165568.18	Down	-2.942365885	0.017015048
7	15	ENSG00000165731.22	Down	-3.512079004	4.45E-06
7	15	ENSG00000166033.13	Up	3.846049467	7.25E-29
7	15	ENSG00000166289.6	Up	2.44907653	0.005616209
7	15	ENSG00000166426.8	Down	-3.870485769	6.78E-17
7	15	ENSG00000166501.14	Down	-5.279596037	4.59E-15
7	15	ENSG00000166741.9	Up	7.959989463	6.36E-08
7	15	ENSG00000166825.15	Up	7.146253753	3.36E-06
7	15	ENSG00000166949.18	Up	2.29345445	5.43E-09
7	15	ENSG00000167210.17	Down	-2.037344499	0.032764297
7	15	ENSG00000167601.12	Up	5.82359862	2.86E-22
7	15	ENSG00000167641.11	Up	4.996690634	0.001649239
7	15	ENSG00000167779.9	Up	2.981434755	1.83E-08
7	15	ENSG00000167941.3	Down	-2.217618043	0.033583887
7	15	ENSG00000167994.13	Down	-4.164867321	4.00E-11
7	15	ENSG00000168421.14	Down	-3.056616575	2.52E-04
7	15	ENSG00000168487.20	Up	2.573798764	1.13E-13
7	15	ENSG00000168546.11	Down	-4.034490645	0.006301431
7	15	ENSG00000168671.10	Down	-6.320065753	1.55E-20
7	15	ENSG00000168672.4	Down	-2.932094917	9.41E-05
7	15	ENSG00000168685.15	Up	3.179455951	5.88E-07
7	15	ENSG00000168824.15	Down	-3.717587948	2.64E-05
7	15	ENSG00000168916.16	Up	6.592051802	3.17E-05
7	15	ENSG00000169129.16	Up	5.291321886	8.20E-04
7	15	ENSG00000169297.8	Down	-4.694579546	5.74E-06
7	15	ENSG00000169429.12	Up	2.762839163	0.006625137
7	15	ENSG00000169439.12	Up	2.253530956	3.34E-14
7	15	ENSG00000169618.7	Down	-7.175075348	3.88E-06
7	15	ENSG00000169715.15	Down	-2.608844832	3.55E-04
7	15	ENSG00000169783.13	Down	-4.546148219	8.66E-10
7	15	ENSG00000169860.7	Down	-2.481740224	0.003076624
7	15	ENSG00000169908.12	Up	3.649507889	5.31E-12
7	15	ENSG00000170537.13	Up	2.058325257	0.038922442
7	15	ENSG00000170579.19	Down	-3.826129706	0.006031697
7	15	ENSG00000170873.19	Down	-2.266125123	4.69E-04
7	15	ENSG00000171033.13	Up	2.290943685	1.75E-05
7	15	ENSG00000171201.12	Down	-6.144445666	6.29E-08
7	15	ENSG00000171227.7	Down	-2.809463323	0.00130884
7	15	ENSG00000171246.7	Up	2.006354486	0.034760396
7	15	ENSG00000171388.12	Down	-3.204505002	3.35E-04
7	15	ENSG00000171791.14	Down	-2.117790375	9.38E-04
7	15	ENSG00000171954.13	Down	-6.610958468	2.21E-05
7	15	ENSG00000172236.19	Down	-6.267940711	4.15E-04
7	15	ENSG00000172345.14	Down	-4.624153933	3.08E-04
7	15	ENSG00000172915.20	Down	-5.410872506	5.92E-04
7	15	ENSG00000173166.18	Up	2.350744523	3.03E-04
7	15	ENSG00000173376.14	Down	-6.457410466	2.60E-04
7	15	ENSG00000173406.16	Down	-3.757815466	2.19E-07
7	15	ENSG00000173698.18	Down	-4.54070655	1.82E-08
7	15	ENSG00000173868.12	Down	-7.525559115	8.73E-07
7	15	ENSG00000174099.12	Up	2.278130408	1.16E-09
7	15	ENSG00000174332.6	Up	6.245744531	2.07E-04
7	15	ENSG00000174469.23	Down	-2.509674306	0.019211863
7	15	ENSG00000174600.14	Up	2.763781797	6.57E-09
7	15	ENSG00000174640.15	Up	4.069414174	0.001085268
7	15	ENSG00000175482.9	Up	3.139342532	4.55E-11
7	15	ENSG00000175538.11	Down	-3.090241963	8.42E-13
7	15	ENSG00000175592.9	Up	4.513615671	2.85E-07
7	15	ENSG00000175745.15	Up	3.214685303	2.02E-10
7	15	ENSG00000176049.16	Down	-2.778786967	1.13E-12
7	15	ENSG00000176641.11	Up	2.62895156	8.82E-07
7	15	ENSG00000176678.6	Up	2.847974642	0.014015987
7	15	ENSG00000176692.8	Up	4.080869297	3.53E-17
7	15	ENSG00000176697.20	Up	3.69894046	4.52E-04
7	15	ENSG00000176928.7	Down	-3.186078362	2.00E-06
7	15	ENSG00000176971.4	Up	5.474972967	9.52E-04
7	15	ENSG00000177469.13	Up	2.379822501	1.89E-25
7	15	ENSG00000178662.16	Down	-4.496083062	7.82E-18
7	15	ENSG00000179242.16	Down	-4.672621601	1.78E-10
7	15	ENSG00000179954.16	Up	3.144815737	0.002738418
7	15	ENSG00000180176.15	Up	2.240011851	0.032810576
7	15	ENSG00000180440.4	Down	-5.17158839	0.001762004
7	15	ENSG00000181195.11	Down	-2.889442267	1.81E-08
7	15	ENSG00000181458.10	Up	3.502941617	9.98E-10
7	15	ENSG00000181625.18	Down	-18.34600519	7.85E-06
7	15	ENSG00000181634.8	Up	4.150479966	4.82E-07
7	15	ENSG00000182050.14	Down	-6.449245	1.06E-04
7	15	ENSG00000182871.16	Up	2.798042271	4.82E-07
7	15	ENSG00000182957.16	Down	-2.412639241	1.19E-05
7	15	ENSG00000182968.5	Down	-3.512047394	0.001046581
7	15	ENSG00000183145.9	Down	-3.437746985	6.95E-05
7	15	ENSG00000183287.15	Up	2.427830164	0.027420673
7	15	ENSG00000183696.14	Up	3.309950441	2.37E-14
7	15	ENSG00000183780.13	Down	-3.516646216	5.42E-06
7	15	ENSG00000183876.9	Up	6.599833043	7.72E-05
7	15	ENSG00000184058.16	Down	-2.066137446	0.001110368
7	15	ENSG00000184613.11	Down	-5.933639998	8.70E-14
7	15	ENSG00000184985.17	Up	3.660950094	6.62E-04
7	15	ENSG00000185008.19	Down	-3.453312936	3.50E-05
7	15	ENSG00000185052.13	Down	-4.517945156	3.55E-10
7	15	ENSG00000185272.14	Down	-3.007819757	4.78E-04
7	15	ENSG00000185339.10	Down	-2.166181207	0.004173073
7	15	ENSG00000185565.13	Down	-3.778968677	0.003114665
7	15	ENSG00000185567.7	Up	3.575578948	6.95E-06
7	15	ENSG00000185585.20	Down	-2.760751318	7.43E-06
7	15	ENSG00000185668.8	Down	-5.195758754	5.22E-14
7	15	ENSG00000185760.18	Up	2.51263512	0.001287521
7	15	ENSG00000185811.21	Down	-6.191764936	4.55E-05
7	15	ENSG00000185950.9	Down	-2.396433786	4.94E-16
7	15	ENSG00000186352.9	Up	2.873773136	0.017760077
7	15	ENSG00000186439.16	Down	-6.368184107	7.53E-05
7	15	ENSG00000186868.18	Down	-4.355614666	0.004712279
7	15	ENSG00000186907.8	Down	-2.36414209	0.02933486
7	15	ENSG00000186998.16	Down	-3.059102956	1.64E-05
7	15	ENSG00000187123.15	Up	3.101608333	0.014673324
7	15	ENSG00000187193.9	Down	-2.230540125	7.06E-08
7	15	ENSG00000187323.13	Down	-2.960951175	4.97E-10
7	15	ENSG00000187714.7	Down	-5.280015154	6.09E-05
7	15	ENSG00000187957.8	Up	3.714088801	1.33E-34
7	15	ENSG00000188015.10	Up	4.65203989	5.83E-05
7	15	ENSG00000188042.8	Up	2.375340807	8.96E-05
7	15	ENSG00000188517.17	Down	-3.871336876	6.24E-06
7	15	ENSG00000188643.11	Up	7.409634957	2.96E-37
7	15	ENSG00000188778.6	Down	-7.286817325	1.11E-15
7	15	ENSG00000188783.6	Down	-3.88825471	0.006829001
7	15	ENSG00000188803.15	Down	-3.797812395	7.04E-04
7	15	ENSG00000189120.5	Down	-7.623524233	2.65E-07
7	15	ENSG00000189171.15	Up	2.848246876	2.45E-06
7	15	ENSG00000196139.14	Down	-3.418984948	7.57E-28
7	15	ENSG00000196141.14	Up	2.021611264	3.28E-08
7	15	ENSG00000196159.14	Down	-2.157877185	5.39E-04
7	15	ENSG00000196562.16	Up	5.882065777	2.41E-04
7	15	ENSG00000196586.17	Up	2.794652438	6.84E-04
7	15	ENSG00000196754.13	Up	3.775827815	5.35E-07
7	15	ENSG00000196975.16	Up	2.149215528	0.0045023
7	15	ENSG00000197046.12	Up	2.116700237	8.19E-09
7	15	ENSG00000197245.6	Down	-2.724118326	0.003289452
7	15	ENSG00000197253.14	Down	-5.665404993	4.97E-04
7	15	ENSG00000197321.16	Up	2.162390355	1.88E-06
7	15	ENSG00000197324.9	Up	2.190193635	5.96E-14
7	15	ENSG00000197380.11	Down	-3.343628231	4.76E-06
7	15	ENSG00000197467.17	Up	2.948494627	3.12E-11
7	15	ENSG00000197747.9	Up	4.590124591	6.11E-22
7	15	ENSG00000197872.11	Down	-2.675344359	1.82E-09
7	15	ENSG00000197956.10	Up	2.972658739	7.17E-47
7	15	ENSG00000197959.15	Up	3.211953948	0.00546391
7	15	ENSG00000198039.12	Down	-2.351584955	0.029641677
7	15	ENSG00000198300.14	Down	-3.227049497	9.10E-05
7	15	ENSG00000198400.14	Down	-3.97666284	1.86E-07
7	15	ENSG00000198417.7	Down	-4.736960836	1.27E-08
7	15	ENSG00000198467.16	Up	2.444103209	4.59E-08
7	15	ENSG00000198542.15	Up	5.174360997	1.34E-07
7	15	ENSG00000198743.7	Up	2.196796813	1.16E-09
7	15	ENSG00000198768.11	Up	5.683610635	4.06E-04
7	15	ENSG00000198796.7	Up	5.641017241	3.05E-06
7	15	ENSG00000198807.13	Down	-2.898249271	0.001305531
7	15	ENSG00000198829.6	Up	7.221886765	1.48E-10
7	15	ENSG00000198832.11	Up	2.831889265	1.60E-10
7	15	ENSG00000198848.13	Down	-6.034518588	3.10E-07
7	15	ENSG00000198924.8	Down	-2.681210688	0.00546391
7	15	ENSG00000198959.12	Up	2.157132904	0.004855824
7	15	ENSG00000204634.13	Up	2.826974192	0.006320265
7	15	ENSG00000205336.14	Up	6.030445076	7.91E-08
7	15	ENSG00000205403.15	Up	3.732789035	0.001649239
7	15	ENSG00000205808.7	Down	-2.504126589	1.39E-04
7	15	ENSG00000206560.12	Up	2.461261579	3.50E-07
7	15	ENSG00000206579.10	Down	-4.938480573	1.43E-07
7	15	ENSG00000214226.9	Down	-3.256496137	0.012412229
7	15	ENSG00000216937.14	Down	-3.861188087	0.006470812
7	15	ENSG00000219438.9	Down	-2.289496008	1.77E-04
7	15	ENSG00000221869.5	Up	2.062418142	0.001952471
7	15	ENSG00000221890.6	Down	-2.418206474	2.51E-08
7	15	ENSG00000223573.7	Down	-3.883781641	0.006625137
7	15	ENSG00000224940.10	Down	-5.035502727	0.001541024
7	15	ENSG00000225899.8	Down	-5.101607408	0.001181773
7	15	ENSG00000226070.2	Down	-4.475948629	0.003703403
7	15	ENSG00000227496.3	Up	6.415473154	1.27E-04
7	15	ENSG00000227674.3	Down	-3.066534992	0.015480424
7	15	ENSG00000227704.3	Down	-2.283248552	0.03086
7	15	ENSG00000228623.9	Down	-2.526381344	0.025237968
7	15	ENSG00000229619.6	Up	3.900538922	0.001053666
7	15	ENSG00000230316.8	Down	-4.527905655	7.24E-04
7	15	ENSG00000230749.5	Down	-3.561275491	0.009794258
7	15	ENSG00000232310.10	Down	-2.134727121	0.017500188
7	15	ENSG00000233093.8	Down	-3.819881634	0.007073551
7	15	ENSG00000233117.4	Up	2.39092416	0.019165677
7	15	ENSG00000233521.8	Up	5.037419307	0.002367813
7	15	ENSG00000234224.3	Down	-9.245595737	3.25E-09
7	15	ENSG00000234465.11	Up	2.445177981	0.02723324
7	15	ENSG00000235568.7	Down	-5.97360923	1.60E-04
7	15	ENSG00000235903.11	Down	-3.989560328	2.20E-04
7	15	ENSG00000236452.1	Down	-3.599539876	0.009800506
7	15	ENSG00000238266.3	Up	4.367186344	0.00489145
7	15	ENSG00000239332.7	Up	2.931160907	0.017205411
7	15	ENSG00000240476.2	Up	4.419832959	0.001648439
7	15	ENSG00000240583.14	Up	8.991855741	1.51E-07
7	15	ENSG00000243199.1	Down	-2.841531573	0.018475764
7	15	ENSG00000243244.7	Up	2.251713352	0.014939966
7	15	ENSG00000244198.7	Down	-2.581446898	4.44E-07
7	15	ENSG00000244274.9	Up	2.441495963	5.34E-04
7	15	ENSG00000247095.5	Up	3.437149864	0.011308252
7	15	ENSG00000248636.7	Down	-4.788635249	0.002765991
7	15	ENSG00000249437.8	Down	-5.231847889	0.001048944
7	15	ENSG00000249992.2	Up	3.385326787	1.70E-15
7	15	ENSG00000250305.9	Down	-3.503117014	3.00E-06
7	15	ENSG00000250387.3	Down	-5.207979214	0.001346958
7	15	ENSG00000251448.2	Down	-6.056001245	2.02E-04
7	15	ENSG00000254416.6	Down	-7.173037546	1.19E-18
7	15	ENSG00000256802.3	Up	2.248806654	0.031071164
7	15	ENSG00000259207.10	Up	4.629426477	1.16E-08
7	15	ENSG00000259485.2	Down	-3.067646002	0.015476695
7	15	ENSG00000262454.4	Up	4.952339626	0.002581613
7	15	ENSG00000264635.1	Down	-2.283209814	0.031075859
7	15	ENSG00000270504.1	Up	3.945820186	6.41E-04
7	15	ENSG00000270959.2	Up	2.664935126	0.021584419
7	15	ENSG00000272825.1	Down	-6.048413728	1.59E-04
7	15	ENSG00000272841.1	Up	4.400948766	2.83E-04
7	15	ENSG00000273259.3	Up	7.089608361	1.52E-04
7	15	ENSG00000274265.5	Up	2.469539419	0.026619157
7	15	ENSG00000274588.2	Down	-5.707979666	6.17E-04
7	15	ENSG00000275793.1	Down	-3.247565076	0.01134999
7	15	ENSG00000276644.5	Down	-6.283616194	3.52E-04
7	15	ENSG00000277639.3	Down	-3.748177741	0.007865309
7	15	ENSG00000280339.1	Down	-3.645204766	0.008982876
7	15	ENSG00000284969.1	Up	4.303435462	0.001123796
7	15	ENSG00000285867.1	Up	2.537678485	0.024882414
7	15	ENSG00000286264.2	Up	22.16386093	1.09E-06
7	15	ENSG00000287430.1	Down	-6.557310994	6.82E-05
7	15	ENSG00000288622.1	Up	4.585770359	9.84E-04
7	15	ENSG00000288765.1	Down	-2.616008247	0.004497825
7	15	ENSG00000288781.2	Up	4.022572626	0.001178986
7	15	ENSG00000289159.2	Up	2.061575028	0.037576559
7	15	ENSG00000289192.1	Down	-4.094838127	0.002164202
7	15	ENSG00000289316.1	Up	2.066796855	0.001654854
7	15	ENSG00000289431.2	Down	-2.455730923	0.026644564
7	15	ENSG00000291156.1	Up	2.038070893	0.039558985
7	15	ENSG00000291186.1	Up	2.509707393	0.014674755
7	15	ENSG00000292344.1	Down	-4.144671518	0.001462852
7	15	ENSG00000292345.1	Up	18.05700714	1.52E-05
7	15	ENSG00000293322.1	Up	4.067075803	0.005031102
7	50	ENSG00000002933.9	Down	-2.597095801	0.024618273
7	50	ENSG00000004848.8	Down	-2.074198619	0.033225392
7	50	ENSG00000005243.10	Up	2.74930308	0.005352709
7	50	ENSG00000005513.11	Down	-2.450147527	3.38E-05
7	50	ENSG00000005884.18	Up	7.032465111	9.64E-17
7	50	ENSG00000006327.14	Up	2.581833695	9.65E-10
7	50	ENSG00000006377.11	Down	-3.298473517	0.005245134
7	50	ENSG00000006453.14	Up	3.046737156	0.01396338
7	50	ENSG00000007062.12	Down	-5.33247897	3.38E-05
7	50	ENSG00000008196.13	Down	-6.280786155	2.69E-07
7	50	ENSG00000010278.15	Up	5.574091825	3.40E-10
7	50	ENSG00000011422.12	Up	3.544901997	3.57E-18
7	50	ENSG00000013588.10	Up	5.505312162	1.86E-11
7	50	ENSG00000016490.16	Down	-8.680506714	3.26E-08
7	50	ENSG00000017427.17	Down	-11.09086379	4.09E-14
7	50	ENSG00000024422.12	Up	2.23574184	7.93E-16
7	50	ENSG00000026508.21	Up	4.687882465	3.94E-42
7	50	ENSG00000029534.22	Up	5.022364161	1.63E-08
7	50	ENSG00000033867.18	Up	2.069606368	1.24E-15
7	50	ENSG00000036448.10	Down	-2.505608545	0.001688275
7	50	ENSG00000038427.16	Up	4.946918721	0.001527798
7	50	ENSG00000039560.14	Up	2.346987268	5.98E-17
7	50	ENSG00000040608.14	Down	-2.153701095	0.012891396
7	50	ENSG00000043591.6	Down	-2.954275929	1.38E-05
7	50	ENSG00000048540.16	Down	-6.912586863	2.40E-05
7	50	ENSG00000049192.15	Up	4.783005505	0.003758314
7	50	ENSG00000049323.16	Up	3.223739915	2.47E-05
7	50	ENSG00000050628.21	Down	-3.830292641	2.60E-16
7	50	ENSG00000052850.8	Down	-2.206753242	3.48E-05
7	50	ENSG00000054392.13	Up	3.082630484	3.74E-04
7	50	ENSG00000054598.9	Up	2.842311739	7.33E-14
7	50	ENSG00000056998.21	Down	-3.067198395	5.03E-04
7	50	ENSG00000057019.16	Up	3.552050049	1.09E-28
7	50	ENSG00000063180.9	Down	-2.289498842	9.21E-05
7	50	ENSG00000064042.18	Down	-3.701279593	5.81E-04
7	50	ENSG00000064300.9	Down	-2.486149724	0.004846674
7	50	ENSG00000064763.12	Up	2.407072344	0.005397184
7	50	ENSG00000064787.14	Down	-3.000484925	0.002442553
7	50	ENSG00000065923.10	Up	3.711176423	1.80E-09
7	50	ENSG00000066248.15	Up	7.370118242	3.65E-06
7	50	ENSG00000066735.16	Down	-3.561160589	0.00045869
7	50	ENSG00000067141.17	Down	-2.780415076	2.83E-08
7	50	ENSG00000067606.17	Down	-2.070882799	0.038971492
7	50	ENSG00000070404.10	Up	4.192256767	1.21E-04
7	50	ENSG00000072071.17	Down	-2.378419247	1.04E-06
7	50	ENSG00000072682.20	Up	3.256693685	3.09E-25
7	50	ENSG00000072952.21	Down	-4.028606478	0.006610125
7	50	ENSG00000074410.14	Up	2.204005746	0.004841391
7	50	ENSG00000074527.13	Up	3.080506427	9.88E-05
7	50	ENSG00000075223.14	Up	2.044250539	2.14E-04
7	50	ENSG00000075426.12	Up	2.233222649	5.41E-11
7	50	ENSG00000076864.21	Down	-4.67914608	9.95E-07
7	50	ENSG00000077522.15	Down	-2.479672936	0.023481619
7	50	ENSG00000077943.8	Down	-3.705945332	1.67E-06
7	50	ENSG00000078596.11	Down	-3.545117806	2.49E-10
7	50	ENSG00000079385.23	Down	-2.010913598	0.034295646
7	50	ENSG00000080573.7	Up	3.88445976	4.01E-07
7	50	ENSG00000081138.14	Down	-3.107862424	0.001588071
7	50	ENSG00000082684.16	Down	-5.682436624	5.38E-13
7	50	ENSG00000084628.10	Up	2.0479707	0.038915155
7	50	ENSG00000085063.18	Up	2.839904944	4.36E-49
7	50	ENSG00000085117.12	Up	4.626662426	1.03E-19
7	50	ENSG00000085741.14	Down	-2.32806335	0.031011353
7	50	ENSG00000086696.11	Down	-2.690161926	0.002285975
7	50	ENSG00000087253.13	Up	2.506788226	2.96E-06
7	50	ENSG00000087303.19	Up	2.352478155	4.46E-05
7	50	ENSG00000089169.15	Down	-4.581049166	7.54E-04
7	50	ENSG00000089250.20	Down	-4.370667588	4.70E-11
7	50	ENSG00000090530.10	Up	5.030568857	2.19E-17
7	50	ENSG00000090776.6	Down	-4.414725659	1.19E-18
7	50	ENSG00000091129.22	Down	-2.095200253	4.63E-06
7	50	ENSG00000091844.8	Up	2.527072765	6.64E-06
7	50	ENSG00000091986.16	Up	2.795617861	3.18E-21
7	50	ENSG00000092421.17	Down	-3.911270692	1.15E-06
7	50	ENSG00000095203.15	Up	4.810701161	0.002707654
7	50	ENSG00000095752.7	Up	5.914111073	4.01E-07
7	50	ENSG00000096696.17	Up	5.019559764	0.001967718
7	50	ENSG00000099337.5	Up	2.423708672	0.007006924
7	50	ENSG00000099889.14	Down	-3.083931737	1.27E-05
7	50	ENSG00000100003.18	Up	2.263859595	1.65E-07
7	50	ENSG00000100036.13	Up	3.386362753	5.82E-10
7	50	ENSG00000100065.15	Up	6.005253734	3.62E-09
7	50	ENSG00000100504.17	Up	3.803083989	2.85E-11
7	50	ENSG00000100593.18	Down	-6.550928075	1.29E-04
7	50	ENSG00000100985.7	Down	-6.372494467	1.06E-04
7	50	ENSG00000101384.12	Up	2.015520743	1.66E-06
7	50	ENSG00000101638.14	Up	2.745080696	8.26E-05
7	50	ENSG00000101670.12	Up	3.162486	0.0154183
7	50	ENSG00000101955.15	Up	3.848005628	3.26E-04
7	50	ENSG00000102290.23	Down	-8.111324904	7.17E-07
7	50	ENSG00000102755.13	Down	-2.065451697	5.43E-06
7	50	ENSG00000103460.17	Down	-2.877961073	2.01E-04
7	50	ENSG00000103647.13	Up	3.933472837	7.77E-18
7	50	ENSG00000103710.11	Up	3.540295308	0.01141319
7	50	ENSG00000104368.19	Up	5.258269202	5.27E-20
7	50	ENSG00000104722.14	Down	-2.013609339	2.16E-06
7	50	ENSG00000104783.15	Up	7.165301679	8.06E-05
7	50	ENSG00000104870.13	Down	-5.206907121	1.68E-35
7	50	ENSG00000105048.18	Down	-2.165365532	0.013121417
7	50	ENSG00000105329.11	Up	2.312881134	1.25E-08
7	50	ENSG00000105369.10	Down	-7.223854745	2.84E-06
7	50	ENSG00000105538.10	Down	-5.806346455	7.16E-04
7	50	ENSG00000105642.16	Down	-7.754997971	3.61E-09
7	50	ENSG00000105825.14	Up	5.320535963	4.29E-20
7	50	ENSG00000105855.10	Up	4.354378654	0.004200941
7	50	ENSG00000105880.7	Down	-3.530150379	1.94E-06
7	50	ENSG00000105976.16	Up	2.87849621	0.002472716
7	50	ENSG00000106069.26	Down	-2.09697032	0.023045794
7	50	ENSG00000106366.9	Up	6.311936547	4.29E-20
7	50	ENSG00000106546.14	Up	4.001224326	5.08E-10
7	50	ENSG00000106688.12	Up	3.148802916	0.006538521
7	50	ENSG00000107249.24	Up	3.609334108	7.08E-04
7	50	ENSG00000107438.9	Up	4.629732549	1.58E-17
7	50	ENSG00000107796.14	Up	2.454126669	8.74E-08
7	50	ENSG00000108001.16	Down	-2.479793114	4.79E-06
7	50	ENSG00000108176.15	Down	-2.735523158	6.34E-06
7	50	ENSG00000108187.16	Down	-2.116208124	0.004307663
7	50	ENSG00000108821.14	Up	9.227955161	4.00E-144
7	50	ENSG00000108846.16	Up	4.125020961	0.002712784
7	50	ENSG00000108924.14	Down	-6.514396971	6.71E-05
7	50	ENSG00000109062.12	Up	2.842486187	9.56E-08
7	50	ENSG00000109321.11	Up	3.108664357	0.013749842
7	50	ENSG00000109625.19	Up	2.7378221	0.014972097
7	50	ENSG00000109758.9	Down	-3.255565055	0.013983494
7	50	ENSG00000109906.15	Down	-5.790243583	4.48E-11
7	50	ENSG00000110900.16	Down	-3.809995829	2.85E-11
7	50	ENSG00000111186.13	Up	3.092794292	2.20E-10
7	50	ENSG00000111249.14	Down	-2.065548401	0.037973805
7	50	ENSG00000111348.9	Down	-2.237732659	1.38E-11
7	50	ENSG00000111799.22	Up	3.73983598	7.97E-08
7	50	ENSG00000112149.10	Down	-7.01915145	9.71E-06
7	50	ENSG00000112297.18	Up	2.537677225	7.60E-06
7	50	ENSG00000112378.12	Up	8.696512393	2.33E-08
7	50	ENSG00000112769.20	Up	4.723547622	1.24E-11
7	50	ENSG00000113083.15	Up	5.029911368	1.13E-27
7	50	ENSG00000113361.13	Up	4.996364031	1.83E-06
7	50	ENSG00000113657.13	Up	2.545706312	3.63E-11
7	50	ENSG00000113739.11	Up	3.174727572	2.69E-07
7	50	ENSG00000114270.18	Up	5.965905628	4.03E-12
7	50	ENSG00000114646.10	Down	-3.589435177	1.35E-04
7	50	ENSG00000115008.6	Down	-2.071373292	0.038971492
7	50	ENSG00000115232.14	Up	3.521887132	6.33E-09
7	50	ENSG00000115414.21	Up	2.680125503	7.88E-20
7	50	ENSG00000115461.5	Up	3.769933946	2.69E-31
7	50	ENSG00000115641.19	Up	7.367923712	7.96E-31
7	50	ENSG00000115648.14	Up	6.282701566	1.58E-09
7	50	ENSG00000115738.10	Down	-2.637648365	2.81E-07
7	50	ENSG00000115756.13	Up	2.243716782	1.57E-08
7	50	ENSG00000115884.11	Up	2.72713519	6.71E-05
7	50	ENSG00000116016.14	Down	-3.980717285	1.05E-09
7	50	ENSG00000116132.12	Up	5.964433937	1.23E-32
7	50	ENSG00000116285.13	Up	3.614121701	4.76E-16
7	50	ENSG00000117115.13	Down	-5.910868728	1.70E-15
7	50	ENSG00000117122.14	Up	2.165350168	2.14E-09
7	50	ENSG00000118276.12	Down	-3.212327293	0.013121417
7	50	ENSG00000118507.19	Down	-2.581292771	3.30E-08
7	50	ENSG00000118508.5	Up	3.64793904	0.008136049
7	50	ENSG00000118523.6	Up	2.518552791	3.09E-08
7	50	ENSG00000118733.17	Down	-10.61495474	3.53E-12
7	50	ENSG00000118785.15	Up	8.974672126	1.35E-08
7	50	ENSG00000119630.14	Down	-2.143370412	0.00167156
7	50	ENSG00000119681.12	Up	7.62526405	1.29E-22
7	50	ENSG00000120337.10	Up	6.132560548	1.84E-09
7	50	ENSG00000120693.16	Down	-3.152389959	2.57E-06
7	50	ENSG00000120875.9	Up	3.234690417	2.25E-06
7	50	ENSG00000121068.14	Up	2.919022511	0.016060483
7	50	ENSG00000121900.19	Up	3.422893108	4.08E-04
7	50	ENSG00000121966.8	Down	-4.586193393	8.64E-04
7	50	ENSG00000122861.16	Up	3.188091182	7.41E-06
7	50	ENSG00000123200.17	Down	-2.366904099	2.71E-18
7	50	ENSG00000123338.13	Down	-2.578745966	1.87E-09
7	50	ENSG00000123388.4	Up	3.607841621	0.010726884
7	50	ENSG00000124126.14	Down	-2.800528021	3.91E-11
7	50	ENSG00000124145.6	Up	2.38081601	6.45E-06
7	50	ENSG00000124225.16	Up	2.469460869	3.03E-11
7	50	ENSG00000124440.16	Down	-2.679275649	0.023017024
7	50	ENSG00000124479.11	Up	6.887988814	1.19E-05
7	50	ENSG00000124493.14	Down	-2.768738437	0.001252756
7	50	ENSG00000124749.18	Down	-2.546861502	9.66E-08
7	50	ENSG00000124813.23	Up	2.579322707	0.008500746
7	50	ENSG00000124882.4	Up	2.488309259	0.020661881
7	50	ENSG00000125144.14	Down	-8.032972615	3.19E-07
7	50	ENSG00000125378.16	Up	4.880014582	0.001376754
7	50	ENSG00000125726.11	Up	9.379525208	1.97E-09
7	50	ENSG00000125851.10	Down	-8.420593899	8.70E-14
7	50	ENSG00000126878.13	Down	-2.509623834	1.63E-04
7	50	ENSG00000127152.18	Down	-3.711448601	1.84E-11
7	50	ENSG00000127951.8	Down	-3.060240809	0.002301563
7	50	ENSG00000128052.10	Down	-5.007678984	3.10E-05
7	50	ENSG00000128283.7	Up	2.544426421	1.08E-04
7	50	ENSG00000128340.16	Up	2.85285151	4.32E-07
7	50	ENSG00000128342.5	Up	4.179980992	0.006856075
7	50	ENSG00000128510.12	Up	8.092824597	2.97E-11
7	50	ENSG00000128591.17	Up	2.109470618	4.17E-06
7	50	ENSG00000128594.8	Down	-2.965706956	2.73E-04
7	50	ENSG00000128606.13	Up	3.879654868	7.43E-26
7	50	ENSG00000128610.12	Down	-8.871444551	3.04E-09
7	50	ENSG00000128805.15	Up	3.49270759	5.12E-07
7	50	ENSG00000129654.8	Down	-2.877567842	0.019519012
7	50	ENSG00000129667.13	Up	2.976840408	1.58E-09
7	50	ENSG00000130066.17	Up	2.127851076	6.99E-05
7	50	ENSG00000130176.8	Up	2.295043174	0.015068945
7	50	ENSG00000130300.9	Down	-6.824688088	2.05E-05
7	50	ENSG00000130529.16	Down	-2.947499719	3.21E-11
7	50	ENSG00000130558.20	Down	-3.741306475	2.44E-15
7	50	ENSG00000130707.18	Up	3.901382247	1.22E-10
7	50	ENSG00000131016.17	Up	2.530831201	3.84E-12
7	50	ENSG00000131094.4	Down	-2.348658958	5.46E-04
7	50	ENSG00000131378.14	Up	2.334820761	4.38E-09
7	50	ENSG00000131409.13	Down	-3.700347669	0.001258235
7	50	ENSG00000131459.13	Up	7.890240226	1.03E-05
7	50	ENSG00000132329.11	Up	2.911422809	3.87E-07
7	50	ENSG00000132359.17	Up	3.489926252	0.011064104
7	50	ENSG00000132429.10	Up	4.644034866	0.003103711
7	50	ENSG00000132481.7	Up	3.339404293	1.39E-05
7	50	ENSG00000132688.11	Up	2.71999375	2.25E-09
7	50	ENSG00000132821.12	Up	2.374595981	4.12E-05
7	50	ENSG00000132938.22	Down	-3.873109981	8.57E-06
7	50	ENSG00000132958.19	Down	-8.880126871	1.54E-06
7	50	ENSG00000133056.14	Down	-5.215667378	7.04E-08
7	50	ENSG00000133107.15	Down	-2.247465704	0.002222086
7	50	ENSG00000133216.17	Up	2.053808689	3.80E-06
7	50	ENSG00000134107.5	Up	2.607813317	0.001660308
7	50	ENSG00000134138.22	Up	2.370578566	1.43E-06
7	50	ENSG00000134207.17	Down	-2.074639058	6.34E-04
7	50	ENSG00000134259.6	Up	3.579954929	0.010126152
7	50	ENSG00000134363.12	Up	5.2275798	3.96E-14
7	50	ENSG00000134443.10	Down	-8.944798645	2.75E-23
7	50	ENSG00000134470.21	Up	3.727225845	0.008945438
7	50	ENSG00000134668.13	Up	5.329034596	1.74E-12
7	50	ENSG00000134709.13	Down	-4.57115802	2.51E-16
7	50	ENSG00000134853.12	Up	3.412908483	4.11E-04
7	50	ENSG00000134954.14	Up	3.197736237	8.45E-10
7	50	ENSG00000135114.14	Up	4.566510342	0.003852774
7	50	ENSG00000135218.19	Down	-2.953530429	0.017143968
7	50	ENSG00000135318.12	Up	2.27274036	1.41E-07
7	50	ENSG00000135324.6	Up	4.536115816	0.004013516
7	50	ENSG00000135625.8	Down	-3.594076096	0.011121803
7	50	ENSG00000136167.15	Down	-2.393839357	0.025609538
7	50	ENSG00000136720.7	Down	-2.623227819	1.27E-08
7	50	ENSG00000137033.12	Down	-4.388193344	2.29E-12
7	50	ENSG00000137070.19	Down	-5.17177696	2.25E-06
7	50	ENSG00000137198.10	Up	2.746037117	1.23E-04
7	50	ENSG00000137309.21	Up	3.255174819	9.37E-14
7	50	ENSG00000137331.12	Up	2.911164623	3.89E-13
7	50	ENSG00000137463.5	Down	-2.339944491	0.004758068
7	50	ENSG00000137507.11	Down	-2.32889017	4.97E-06
7	50	ENSG00000137558.9	Down	-4.999929301	2.13E-04
7	50	ENSG00000137571.11	Down	-5.180775242	6.50E-18
7	50	ENSG00000137809.17	Up	4.280136369	7.00E-21
7	50	ENSG00000137819.14	Up	3.022257362	3.38E-05
7	50	ENSG00000137831.15	Up	2.000157515	3.83E-07
7	50	ENSG00000137834.15	Down	-2.327801548	2.21E-06
7	50	ENSG00000138061.13	Up	6.271278942	4.29E-29
7	50	ENSG00000138131.4	Up	5.386439411	0.00154489
7	50	ENSG00000138134.12	Down	-2.771141175	1.54E-06
7	50	ENSG00000138135.7	Up	2.735486293	0.020735672
7	50	ENSG00000138162.19	Up	8.287605634	5.56E-08
7	50	ENSG00000138311.18	Up	2.557053804	0.009516528
7	50	ENSG00000138347.17	Up	5.791073919	1.15E-04
7	50	ENSG00000138606.20	Down	-2.732093227	1.10E-08
7	50	ENSG00000138623.10	Up	4.421695327	9.30E-05
7	50	ENSG00000138678.11	Up	2.739213937	0.021803927
7	50	ENSG00000138944.8	Down	-3.142561009	2.33E-05
7	50	ENSG00000139132.16	Down	-2.212907416	7.66E-04
7	50	ENSG00000139211.7	Up	3.323242632	4.70E-12
7	50	ENSG00000139278.10	Up	4.412212408	2.55E-17
7	50	ENSG00000139289.15	Up	3.213372823	1.14E-23
7	50	ENSG00000139567.14	Down	-3.002139703	0.010625941
7	50	ENSG00000139737.23	Down	-2.544663034	1.75E-04
7	50	ENSG00000140057.9	Down	-6.541077998	4.26E-17
7	50	ENSG00000140263.15	Down	-2.556476639	7.20E-18
7	50	ENSG00000140416.26	Up	2.788051926	3.69E-21
7	50	ENSG00000140600.17	Down	-2.777416491	1.04E-05
7	50	ENSG00000140832.11	Down	-5.620454129	6.85E-04
7	50	ENSG00000140945.17	Up	3.718305924	1.02E-14
7	50	ENSG00000141441.16	Down	-2.799350571	5.27E-05
7	50	ENSG00000141469.18	Up	2.730068966	0.006975956
7	50	ENSG00000141622.14	Down	-2.16721728	0.00547014
7	50	ENSG00000141968.8	Down	-5.280483982	9.87E-04
7	50	ENSG00000142156.16	Up	3.065931878	1.34E-15
7	50	ENSG00000142173.17	Up	3.266846628	2.07E-13
7	50	ENSG00000142552.8	Down	-2.916767756	0.001496105
7	50	ENSG00000142621.21	Down	-2.073754352	7.01E-06
7	50	ENSG00000142920.18	Up	2.680945305	0.013634203
7	50	ENSG00000143032.8	Down	-3.36771852	0.001677286
7	50	ENSG00000143127.13	Up	3.392141981	0.003556357
7	50	ENSG00000143248.13	Down	-6.530243674	6.84E-05
7	50	ENSG00000143367.17	Up	2.940192133	2.41E-05
7	50	ENSG00000143387.14	Down	-2.596034323	0.005979038
7	50	ENSG00000144152.13	Down	-5.017760025	6.07E-11
7	50	ENSG00000144230.17	Down	-3.9462334	0.007347638
7	50	ENSG00000144644.15	Down	-7.616204032	1.21E-06
7	50	ENSG00000144645.16	Up	2.202712744	6.34E-06
7	50	ENSG00000144810.16	Up	2.688605061	1.81E-14
7	50	ENSG00000144857.15	Up	3.613186309	0.010070336
7	50	ENSG00000145431.11	Up	2.161797751	6.07E-07
7	50	ENSG00000145632.15	Up	4.001794522	5.93E-08
7	50	ENSG00000146122.17	Down	-2.216040751	3.14E-05
7	50	ENSG00000146250.7	Down	-3.011074651	7.04E-05
7	50	ENSG00000146352.13	Down	-3.337938365	2.02E-12
7	50	ENSG00000146411.6	Up	6.322781704	4.15E-04
7	50	ENSG00000146648.21	Up	6.68150039	1.48E-05
7	50	ENSG00000146674.16	Up	6.513553634	4.39E-26
7	50	ENSG00000146950.13	Up	2.290878592	2.09E-05
7	50	ENSG00000147138.3	Down	-4.351023403	0.003027157
7	50	ENSG00000147145.14	Down	-3.051432516	8.71E-04
7	50	ENSG00000147869.5	Down	-8.402856753	2.41E-07
7	50	ENSG00000147912.13	Down	-2.738223609	0.001603763
7	50	ENSG00000148344.11	Up	2.464971563	0.006933412
7	50	ENSG00000148541.13	Down	-3.047345237	0.009483968
7	50	ENSG00000148848.15	Up	4.880730352	1.16E-11
7	50	ENSG00000148948.8	Down	-3.291361748	2.74E-04
7	50	ENSG00000149090.13	Up	2.954895307	1.68E-06
7	50	ENSG00000149591.17	Up	2.80374364	2.94E-10
7	50	ENSG00000149633.12	Up	2.059527437	0.039064198
7	50	ENSG00000149925.22	Up	2.628164466	0.012445726
7	50	ENSG00000150394.14	Down	-3.458531294	5.87E-07
7	50	ENSG00000150551.11	Up	4.383274699	2.47E-13
7	50	ENSG00000150556.17	Up	4.465689922	5.27E-05
7	50	ENSG00000150630.4	Up	5.357318768	0.001830515
7	50	ENSG00000150672.19	Down	-5.732238675	3.18E-19
7	50	ENSG00000150687.12	Up	4.869500625	7.78E-42
7	50	ENSG00000151491.14	Up	2.35271176	1.75E-08
7	50	ENSG00000151617.17	Up	2.672076599	2.45E-10
7	50	ENSG00000151623.15	Down	-2.570923912	0.020513704
7	50	ENSG00000151632.18	Down	-4.02363142	0.00735677
7	50	ENSG00000151743.11	Down	-2.023174967	0.012718963
7	50	ENSG00000151967.19	Up	3.044650809	2.28E-04
7	50	ENSG00000152049.7	Down	-2.103880286	1.65E-07
7	50	ENSG00000152377.15	Up	5.83031166	1.57E-11
7	50	ENSG00000152580.9	Down	-2.218567027	0.005190328
7	50	ENSG00000152583.13	Down	-3.715686767	6.81E-07
7	50	ENSG00000152804.11	Down	-2.871960878	7.33E-04
7	50	ENSG00000152952.14	Up	2.338864089	1.65E-06
7	50	ENSG00000153012.12	Down	-3.891378333	0.00042242
7	50	ENSG00000153246.13	Up	5.052994082	0.00167156
7	50	ENSG00000154229.12	Up	2.973254621	3.62E-08
7	50	ENSG00000154545.17	Up	20.05361338	3.07E-07
7	50	ENSG00000154856.13	Down	-5.146789948	7.27E-07
7	50	ENSG00000155011.9	Down	-7.241512047	1.19E-08
7	50	ENSG00000155366.17	Up	2.035239093	7.88E-20
7	50	ENSG00000155850.9	Down	-2.577843449	1.36E-13
7	50	ENSG00000156049.7	Down	-4.086259221	0.005041547
7	50	ENSG00000156113.25	Up	5.190439721	5.39E-10
7	50	ENSG00000156265.17	Up	4.406740767	1.00E-08
7	50	ENSG00000156466.11	Down	-3.163429969	1.19E-11
7	50	ENSG00000156564.10	Down	-4.804403045	2.35E-05
7	50	ENSG00000157214.14	Down	-2.068933971	2.68E-06
7	50	ENSG00000157240.4	Down	-2.778416689	7.51E-04
7	50	ENSG00000157483.9	Up	2.073330447	6.80E-09
7	50	ENSG00000157570.12	Down	-2.645362058	1.02E-10
7	50	ENSG00000157613.11	Up	3.427962903	1.31E-17
7	50	ENSG00000157680.17	Up	3.250568594	0.003107677
7	50	ENSG00000158560.14	Down	-2.636545997	0.022206791
7	50	ENSG00000158966.16	Down	-2.343663154	1.57E-04
7	50	ENSG00000159023.23	Down	-2.916610967	2.77E-10
7	50	ENSG00000159167.12	Up	3.994342434	1.87E-10
7	50	ENSG00000159216.20	Up	4.750453432	1.36E-04
7	50	ENSG00000159263.16	Down	-2.652070994	2.70E-08
7	50	ENSG00000159445.13	Up	2.079313801	0.039255418
7	50	ENSG00000159674.12	Up	5.25097096	8.49E-04
7	50	ENSG00000160097.21	Down	-2.024641878	0.030707821
7	50	ENSG00000160145.16	Down	-2.06035757	4.49E-04
7	50	ENSG00000160801.14	Down	-4.527027995	1.77E-04
7	50	ENSG00000161031.13	Down	-3.747691867	0.003229572
7	50	ENSG00000161544.10	Up	3.969453071	3.77E-05
7	50	ENSG00000161681.17	Down	-2.367382296	0.030245847
7	50	ENSG00000162433.15	Up	2.935713418	4.71E-08
7	50	ENSG00000162496.10	Up	2.613858263	0.023263131
7	50	ENSG00000162545.6	Up	3.162939653	8.80E-07
7	50	ENSG00000162576.17	Up	7.503766932	9.04E-10
7	50	ENSG00000162614.19	Up	3.13056272	6.59E-10
7	50	ENSG00000162878.13	Down	-3.337484287	2.74E-08
7	50	ENSG00000163359.17	Up	4.944668722	9.23E-16
7	50	ENSG00000163406.11	Down	-6.943396686	2.26E-05
7	50	ENSG00000163453.11	Up	2.767607162	5.67E-09
7	50	ENSG00000163497.3	Down	-6.69730711	1.94E-07
7	50	ENSG00000163545.11	Up	3.320046543	0.013699482
7	50	ENSG00000163661.4	Up	4.172493837	5.44E-09
7	50	ENSG00000163686.15	Down	-4.348092835	3.69E-17
7	50	ENSG00000163710.9	Up	2.426236696	0.028432366
7	50	ENSG00000163762.7	Down	-2.838348437	0.009849344
7	50	ENSG00000163814.8	Up	3.636634381	5.93E-04
7	50	ENSG00000163815.6	Down	-6.255854917	9.16E-05
7	50	ENSG00000163874.11	Up	2.206549972	0.014719141
7	50	ENSG00000163947.12	Down	-3.080988397	9.80E-06
7	50	ENSG00000164035.10	Down	-3.19476371	5.27E-20
7	50	ENSG00000164107.9	Down	-2.006172321	6.72E-04
7	50	ENSG00000164128.7	Down	-9.811541078	2.85E-11
7	50	ENSG00000164129.12	Down	-6.575800659	6.73E-05
7	50	ENSG00000164171.11	Up	2.420198152	0.011194746
7	50	ENSG00000164283.13	Up	5.660802236	6.43E-04
7	50	ENSG00000164403.15	Up	3.334649924	7.59E-04
7	50	ENSG00000164465.19	Up	3.395155265	7.74E-17
7	50	ENSG00000164483.17	Up	4.128680459	0.006638205
7	50	ENSG00000164488.12	Down	-9.564615966	1.20E-10
7	50	ENSG00000164684.13	Down	-3.338929616	3.61E-15
7	50	ENSG00000164932.13	Up	7.189595208	5.61E-09
7	50	ENSG00000164951.16	Up	2.638459532	7.66E-11
7	50	ENSG00000165272.16	Up	2.397461808	0.029601379
7	50	ENSG00000165495.16	Up	2.950441385	8.26E-08
7	50	ENSG00000165588.19	Down	-2.087155775	2.55E-04
7	50	ENSG00000165731.22	Down	-4.794326033	1.11E-07
7	50	ENSG00000165996.14	Up	2.347315474	4.13E-04
7	50	ENSG00000166033.13	Up	3.708570467	4.94E-27
7	50	ENSG00000166035.11	Down	-2.087886607	0.038943726
7	50	ENSG00000166265.13	Down	-2.127143891	7.53E-08
7	50	ENSG00000166289.6	Up	3.632847206	2.21E-04
7	50	ENSG00000166311.10	Down	-2.15425812	6.55E-07
7	50	ENSG00000166426.8	Down	-3.861218902	4.41E-17
7	50	ENSG00000166501.14	Down	-5.259997282	5.17E-15
7	50	ENSG00000166741.9	Up	8.012473815	9.51E-08
7	50	ENSG00000166825.15	Up	7.086291941	6.56E-06
7	50	ENSG00000166897.16	Up	2.089160018	0.038749172
7	50	ENSG00000166949.18	Up	2.170225304	4.53E-08
7	50	ENSG00000167210.17	Down	-2.372384083	0.023513348
7	50	ENSG00000167601.12	Up	5.957269114	3.92E-23
7	50	ENSG00000167617.3	Down	-2.211670648	9.07E-07
7	50	ENSG00000167641.11	Up	3.820285521	0.007145844
7	50	ENSG00000167642.13	Up	3.785374128	0.007937292
7	50	ENSG00000167654.18	Down	-4.470206578	0.004757864
7	50	ENSG00000167779.9	Up	3.196611008	1.15E-09
7	50	ENSG00000167941.3	Down	-5.062118738	0.003162567
7	50	ENSG00000167994.13	Down	-3.37312486	1.53E-09
7	50	ENSG00000168487.20	Up	2.832675037	2.35E-16
7	50	ENSG00000168546.11	Down	-4.429285307	0.004713834
7	50	ENSG00000168671.10	Down	-6.681051233	3.62E-22
7	50	ENSG00000168672.4	Down	-2.841280366	1.38E-04
7	50	ENSG00000168685.15	Up	3.300433625	1.80E-07
7	50	ENSG00000168824.15	Down	-5.092991479	1.80E-08
7	50	ENSG00000168916.16	Up	6.49899825	5.85E-05
7	50	ENSG00000169129.16	Up	3.089147216	0.013614664
7	50	ENSG00000169297.8	Down	-3.256063144	1.61E-04
7	50	ENSG00000169618.7	Down	-4.134214941	3.66E-05
7	50	ENSG00000169715.15	Down	-2.986683242	6.21E-05
7	50	ENSG00000169783.13	Down	-4.656489442	2.19E-10
7	50	ENSG00000169908.12	Up	2.095031307	9.45E-05
7	50	ENSG00000170396.9	Down	-2.933985355	0.008234304
7	50	ENSG00000170485.17	Up	2.029553805	1.98E-04
7	50	ENSG00000170537.13	Up	2.089267103	0.038983832
7	50	ENSG00000170579.19	Down	-6.41672886	3.16E-04
7	50	ENSG00000170873.19	Down	-2.163347545	7.40E-04
7	50	ENSG00000171201.12	Down	-10.31273942	5.71E-10
7	50	ENSG00000171227.7	Down	-4.986505673	2.79E-07
7	50	ENSG00000171388.12	Down	-2.449622516	0.002683072
7	50	ENSG00000171954.13	Down	-6.955856462	1.18E-05
7	50	ENSG00000172061.9	Up	2.094641899	0.037642075
7	50	ENSG00000172201.12	Down	-2.475634669	2.00E-08
7	50	ENSG00000172236.19	Down	-4.462400168	0.003605292
7	50	ENSG00000172927.9	Down	-2.04954599	0.004783956
7	50	ENSG00000173068.19	Up	2.136549459	7.08E-04
7	50	ENSG00000173166.18	Up	2.053721838	0.001376754
7	50	ENSG00000173376.14	Down	-2.164517034	0.02850288
7	50	ENSG00000173406.16	Down	-3.493221689	8.41E-07
7	50	ENSG00000173698.18	Down	-5.616252254	1.18E-09
7	50	ENSG00000173868.12	Down	-5.368552112	6.07E-07
7	50	ENSG00000173898.16	Down	-2.651659468	0.004331735
7	50	ENSG00000174099.12	Up	2.100937172	2.72E-08
7	50	ENSG00000174332.6	Up	6.136507396	3.26E-04
7	50	ENSG00000174469.23	Down	-2.735521588	0.0154183
7	50	ENSG00000174600.14	Up	2.274318714	2.13E-06
7	50	ENSG00000174640.15	Up	3.586549942	0.002701105
7	50	ENSG00000174791.11	Up	2.033591132	2.74E-04
7	50	ENSG00000174804.4	Down	-2.596246653	7.29E-10
7	50	ENSG00000175445.17	Down	-5.114298018	0.001386328
7	50	ENSG00000175482.9	Up	2.950542276	5.76E-10
7	50	ENSG00000175505.11	Up	2.205539082	0.020126284
7	50	ENSG00000175538.11	Down	-3.150696451	1.73E-13
7	50	ENSG00000175592.9	Up	3.976824152	6.26E-06
7	50	ENSG00000175745.15	Up	3.176510438	2.77E-10
7	50	ENSG00000175894.18	Down	-6.54130569	3.66E-05
7	50	ENSG00000176049.16	Down	-2.734779274	2.10E-12
7	50	ENSG00000176678.6	Up	2.941555434	0.013121417
7	50	ENSG00000176692.8	Up	4.063771573	2.97E-17
7	50	ENSG00000176697.20	Up	3.734882112	3.57E-04
7	50	ENSG00000176928.7	Down	-3.698981234	6.77E-08
7	50	ENSG00000176971.4	Up	5.557067041	9.61E-04
7	50	ENSG00000177469.13	Up	2.608776987	2.48E-30
7	50	ENSG00000178662.16	Down	-2.96170736	1.97E-10
7	50	ENSG00000178878.13	Down	-2.167068153	9.74E-05
7	50	ENSG00000178996.14	Down	-2.337894602	1.24E-16
7	50	ENSG00000179242.16	Down	-2.913264241	3.62E-06
7	50	ENSG00000179954.16	Up	3.564234711	0.001018176
7	50	ENSG00000180209.12	Up	3.142174311	0.0154183
7	50	ENSG00000180354.16	Down	-2.483444447	9.61E-05
7	50	ENSG00000180440.4	Down	-5.574756012	0.001206257
7	50	ENSG00000180921.7	Up	2.172293525	0.015260799
7	50	ENSG00000181195.11	Down	-2.125462036	2.69E-05
7	50	ENSG00000181458.10	Up	3.546024265	4.02E-10
7	50	ENSG00000181634.8	Up	3.578649056	1.37E-05
7	50	ENSG00000182050.14	Down	-5.212723284	0.001268825
7	50	ENSG00000182759.4	Down	-2.420229876	0.006856075
7	50	ENSG00000182853.12	Down	-3.218598213	7.90E-04
7	50	ENSG00000182871.16	Up	2.957735109	9.63E-08
7	50	ENSG00000182957.16	Down	-2.742913535	9.12E-07
7	50	ENSG00000182968.5	Down	-4.060117856	2.18E-04
7	50	ENSG00000183092.18	Up	4.790341326	1.32E-05
7	50	ENSG00000183145.9	Down	-5.47557052	4.02E-09
7	50	ENSG00000183287.15	Up	4.339104171	0.005102645
7	50	ENSG00000183696.14	Up	2.503251226	1.17E-08
7	50	ENSG00000183762.13	Down	-2.34222355	1.29E-05
7	50	ENSG00000183780.13	Down	-2.703776016	1.75E-04
7	50	ENSG00000183876.9	Up	6.575963057	1.17E-04
7	50	ENSG00000184226.15	Down	-3.127506174	0.014766103
7	50	ENSG00000184613.11	Down	-4.93501124	1.87E-10
7	50	ENSG00000184985.17	Up	4.021666566	1.87E-04
7	50	ENSG00000185008.19	Down	-4.619103411	9.66E-08
7	50	ENSG00000185052.13	Down	-5.094966547	5.22E-12
7	50	ENSG00000185518.12	Down	-3.211857243	0.014541753
7	50	ENSG00000185519.9	Up	2.066516092	0.039757509
7	50	ENSG00000185567.7	Up	3.771273761	1.65E-06
7	50	ENSG00000185585.20	Down	-2.75254513	7.18E-06
7	50	ENSG00000185668.8	Down	-6.754127482	6.98E-20
7	50	ENSG00000185760.18	Up	2.838474992	4.06E-04
7	50	ENSG00000185811.21	Down	-3.783696115	0.002037339
7	50	ENSG00000185950.9	Down	-2.365946239	1.25E-15
7	50	ENSG00000186153.19	Down	-2.593537997	5.08E-05
7	50	ENSG00000186340.17	Up	3.183095241	2.74E-04
7	50	ENSG00000186439.16	Down	-6.716345579	4.15E-05
7	50	ENSG00000186868.18	Down	-4.764946748	0.003487283
7	50	ENSG00000186998.16	Down	-5.175891446	4.32E-11
7	50	ENSG00000187123.15	Up	3.199576538	0.014259197
7	50	ENSG00000187134.14	Down	-6.009549852	4.34E-04
7	50	ENSG00000187323.13	Down	-2.146504511	3.21E-06
7	50	ENSG00000187714.7	Down	-6.646069643	1.11E-05
7	50	ENSG00000187957.8	Up	2.903122262	3.11E-21
7	50	ENSG00000188015.10	Up	4.121762923	3.21E-04
7	50	ENSG00000188042.8	Up	2.751065633	7.66E-06
7	50	ENSG00000188064.10	Up	2.662028758	0.023520003
7	50	ENSG00000188517.17	Down	-5.268419636	2.54E-08
7	50	ENSG00000188643.11	Up	7.595877437	6.32E-39
7	50	ENSG00000188778.6	Down	-7.924188024	2.36E-13
7	50	ENSG00000188783.6	Down	-4.269191001	0.005098778
7	50	ENSG00000188803.15	Down	-3.20114626	0.001833967
7	50	ENSG00000189067.14	Up	2.446285451	1.22E-05
7	50	ENSG00000189120.5	Down	-6.667217023	9.84E-06
7	50	ENSG00000189171.15	Up	3.113327596	2.44E-07
7	50	ENSG00000196139.14	Down	-3.734304575	4.38E-33
7	50	ENSG00000196141.14	Up	2.086922667	1.65E-08
7	50	ENSG00000196159.14	Down	-2.991674253	4.91E-06
7	50	ENSG00000196550.11	Down	-4.075123619	0.006523475
7	50	ENSG00000196562.16	Up	6.029672183	2.10E-04
7	50	ENSG00000196586.17	Up	3.564926131	1.72E-05
7	50	ENSG00000196646.12	Down	-2.677432832	0.002636473
7	50	ENSG00000196754.13	Up	4.267386451	8.45E-09
7	50	ENSG00000196814.15	Down	-3.029608927	3.91E-05
7	50	ENSG00000197245.6	Down	-5.024448366	1.90E-05
7	50	ENSG00000197253.14	Down	-5.576691356	1.87E-04
7	50	ENSG00000197321.16	Up	2.193078389	1.78E-06
7	50	ENSG00000197324.9	Up	2.069135422	2.27E-12
7	50	ENSG00000197467.17	Up	2.447374932	4.38E-08
7	50	ENSG00000197747.9	Up	4.955674414	1.46E-25
7	50	ENSG00000197872.11	Down	-2.97083389	2.60E-11
7	50	ENSG00000197956.10	Up	2.737690942	7.53E-40
7	50	ENSG00000197959.15	Up	3.288193426	0.004918636
7	50	ENSG00000198300.14	Down	-3.369289342	3.80E-05
7	50	ENSG00000198400.14	Down	-3.399955282	7.70E-07
7	50	ENSG00000198417.7	Down	-4.772140253	6.68E-09
7	50	ENSG00000198467.16	Up	2.839938922	2.19E-10
7	50	ENSG00000198542.15	Up	4.960822166	4.63E-07
7	50	ENSG00000198743.7	Up	2.001976468	4.08E-08
7	50	ENSG00000198768.11	Up	6.251884147	1.45E-04
7	50	ENSG00000198796.7	Up	6.306824169	1.62E-07
7	50	ENSG00000198829.6	Up	7.498356593	4.70E-11
7	50	ENSG00000198832.11	Up	3.038931759	5.22E-12
7	50	ENSG00000198848.13	Down	-7.394879601	4.29E-06
7	50	ENSG00000198959.12	Up	2.568750128	0.001740913
7	50	ENSG00000205336.14	Up	5.833613421	2.79E-07
7	50	ENSG00000205403.15	Up	3.71917272	0.001628635
7	50	ENSG00000205808.7	Down	-2.349819957	0.00028498
7	50	ENSG00000206579.10	Down	-8.206912381	9.52E-08
7	50	ENSG00000211448.14	Up	2.693071619	0.005826624
7	50	ENSG00000219438.9	Down	-3.028189677	1.43E-06
7	50	ENSG00000221890.6	Down	-2.082630127	1.65E-06
7	50	ENSG00000224417.2	Down	-2.073468024	0.039436206
7	50	ENSG00000224940.10	Down	-2.860689842	0.013606239
7	50	ENSG00000225899.8	Down	-5.442068915	7.40E-04
7	50	ENSG00000226070.2	Down	-4.863369495	0.002653848
7	50	ENSG00000227496.3	Up	6.678406402	9.54E-05
7	50	ENSG00000227674.3	Down	-3.415911621	0.012551964
7	50	ENSG00000227704.3	Down	-2.548595667	0.025723824
7	50	ENSG00000229619.6	Up	4.2126417	4.34E-04
7	50	ENSG00000230316.8	Down	-6.148067605	2.45E-05
7	50	ENSG00000230749.5	Down	-3.9384151	0.007511812
7	50	ENSG00000232310.10	Down	-2.994678818	0.005442105
7	50	ENSG00000233093.8	Down	-4.194126766	0.005194955
7	50	ENSG00000233521.8	Up	6.122683987	7.34E-04
7	50	ENSG00000234224.3	Down	-4.823409372	2.38E-07
7	50	ENSG00000235568.7	Down	-3.465627311	0.001704549
7	50	ENSG00000235903.11	Down	-4.129367788	1.06E-04
7	50	ENSG00000236452.1	Down	-4.001603563	0.00790779
7	50	ENSG00000238266.3	Up	4.389814191	0.005347828
7	50	ENSG00000239332.7	Up	2.009711107	0.041695411
7	50	ENSG00000240476.2	Up	3.721044262	0.00474831
7	50	ENSG00000240583.14	Up	9.149354115	1.61E-07
7	50	ENSG00000244198.7	Down	-2.768035711	6.58E-08
7	50	ENSG00000246223.10	Down	-2.09952343	0.008076818
7	50	ENSG00000247095.5	Up	2.638692412	0.023956189
7	50	ENSG00000249992.2	Up	3.604076279	1.32E-17
7	50	ENSG00000250305.9	Down	-3.508515081	2.10E-06
7	50	ENSG00000250488.2	Down	-2.159613263	0.036353269
7	50	ENSG00000251448.2	Down	-6.403273227	1.17E-04
7	50	ENSG00000253304.2	Down	-3.500986132	0.010201553
7	50	ENSG00000254416.6	Down	-8.860472649	1.05E-09
7	50	ENSG00000254692.1	Down	-3.055310942	0.015358316
7	50	ENSG00000255471.1	Down	-2.080453621	0.00977757
7	50	ENSG00000256268.3	Up	2.016414425	0.035260869
7	50	ENSG00000256802.3	Up	2.597612445	0.022950448
7	50	ENSG00000259207.10	Up	4.271727264	1.43E-07
7	50	ENSG00000259485.2	Down	-3.41710111	0.012551964
7	50	ENSG00000261786.1	Up	2.548715447	0.025788355
7	50	ENSG00000262454.4	Up	3.730648593	0.00948758
7	50	ENSG00000270504.1	Up	3.500812669	0.001722061
7	50	ENSG00000270959.2	Up	5.12841823	0.001967718
7	50	ENSG00000272841.1	Up	5.447242934	5.81E-06
7	50	ENSG00000272861.1	Down	-4.274669191	0.005152724
7	50	ENSG00000273259.3	Up	6.519094509	5.35E-04
7	50	ENSG00000274588.2	Down	-6.079263293	3.91E-04
7	50	ENSG00000275342.6	Up	3.496469663	0.010243785
[truncated: 13,533 more rows]
