# Supplementary material for: Modelling EWS::FLI1 protein fluctuations reveal determinants of tumor plasticity in Ewing sarcoma
Source: EMBO Mol Med. 2026 Jan 3;18(2):646–76. doi: 10.1038/s44321-025-00364-7 (PMC12905378; doi:10.1038/s44321-025-00364-7)
Supplement: Supplementary file 16 — Source data Fig. 5 [file 44321_2025_364_MOESM16_ESM.zip › Fig_5_C.csv]

days_treated	direction	pathway	dTAGV-1_conc	logOR	FDR
7 days	Down	Pancreas Beta Cells	1.5	3.23155439	0.249658003
7 days	Up	Epithelial Mesenchymal Transition	1.5	4.355778718	3.57E-26
7 days	Up	Hypoxia	1.5	3.187719082	3.65E-09
7 days	Up	KRAS Signaling Up	1.5	3.142905987	1.70E-07
7 days	Up	UV Response Dn	1.5	3.015130178	1.22E-06
7 days	Up	TNF-alpha Signaling via NF-kB	1.5	2.71429083	3.29E-06
7 days	Up	Coagulation	1.5	3.223383033	1.11E-05
7 days	Up	Inflammatory Response	1.5	2.88895117	2.00E-05
7 days	Up	Myogenesis	1.5	2.425055453	0.0010625
7 days	Up	Angiogenesis	1.5	3.260278575	0.016603416
7 days	Up	IL-6/JAK/STAT3 Signaling	1.5	2.509951502	0.023191095
7 days	Up	Estrogen Response Early	1.5	1.406218955	0.147928994
7 days	Up	Apical Surface	1.5	2.220060061	0.198019802
7 days	Up	Interferon Gamma Response	1.5	0.084705465	1
7 days	Up	Interferon Alpha Response	1.5	0	1
7 days	Down	Pancreas Beta Cells	5	2.450779435	0.157393851
7 days	Up	Epithelial Mesenchymal Transition	5	4.316333415	3.00E-41
7 days	Up	KRAS Signaling Up	5	3.067163714	2.24E-11
7 days	Up	TNF-alpha Signaling via NF-kB	5	2.764740252	1.06E-10
7 days	Up	Hypoxia	5	2.643106078	5.67E-09
7 days	Up	Inflammatory Response	5	2.91613174	6.16E-09
7 days	Up	Coagulation	5	3.015184973	1.84E-07
7 days	Up	Myogenesis	5	2.610587698	5.83E-07
7 days	Up	UV Response Dn	5	2.154914032	1.37E-04
7 days	Up	Apical Surface	5	3.220703167	5.03E-04
7 days	Up	Estrogen Response Early	5	1.834254224	0.001467136
7 days	Up	Angiogenesis	5	3.251936183	0.001518692
7 days	Up	IL-6/JAK/STAT3 Signaling	5	2.503677916	0.001883562
7 days	Up	Interferon Gamma Response	5	0.141599581	1
7 days	Up	Interferon Alpha Response	5	0.029873707	1
7 days	Down	Pancreas Beta Cells	15	2.120535515	0.226008345
7 days	Up	Epithelial Mesenchymal Transition	15	4.253090694	3.50E-39
7 days	Up	Hypoxia	15	3.04840704	4.17E-13
7 days	Up	TNF-alpha Signaling via NF-kB	15	2.618933651	3.20E-09
7 days	Up	KRAS Signaling Up	15	2.648265703	7.19E-08
7 days	Up	Inflammatory Response	15	2.692672839	2.88E-07
7 days	Up	Myogenesis	15	2.600429205	6.19E-07
7 days	Up	UV Response Dn	15	2.525789683	1.13E-06
7 days	Up	Coagulation	15	2.852139659	1.58E-06
7 days	Up	IL-6/JAK/STAT3 Signaling	15	2.679688732	4.23E-04
7 days	Up	Estrogen Response Early	15	1.963847961	4.27E-04
7 days	Up	Apical Surface	15	3.140727104	6.38E-04
7 days	Up	Angiogenesis	15	3.146618252	0.001927438
7 days	Up	Interferon Gamma Response	15	0.936780032	0.26226158
7 days	Up	Interferon Alpha Response	15	0.04043829	1
7 days	Down	Pancreas Beta Cells	50	0.966142426	0.845070423
7 days	Up	Epithelial Mesenchymal Transition	50	4.325782679	1.96E-41
7 days	Up	TNF-alpha Signaling via NF-kB	50	2.83327124	1.79E-11
7 days	Up	Hypoxia	50	2.886642765	2.39E-11
7 days	Up	KRAS Signaling Up	50	2.821066456	2.10E-09
7 days	Up	Inflammatory Response	50	2.785722514	5.25E-08
7 days	Up	Coagulation	50	2.838046027	1.69E-06
7 days	Up	Myogenesis	50	2.474264272	3.57E-06
7 days	Up	Estrogen Response Early	50	2.297827611	6.75E-06
7 days	Up	UV Response Dn	50	2.282745312	3.07E-05
7 days	Up	Apical Surface	50	3.419328854	7.95E-05
7 days	Up	IL-6/JAK/STAT3 Signaling	50	2.665875803	4.44E-04
7 days	Up	Angiogenesis	50	3.132896659	0.002031603
7 days	Up	Interferon Gamma Response	50	0.112175789	1
7 days	Up	Interferon Alpha Response	50	0.028521983	1
7 days	Down	Pancreas Beta Cells	150	2.125991733	0.226008345
7 days	Up	Epithelial Mesenchymal Transition	150	4.29746385	3.59E-41
7 days	Up	TNF-alpha Signaling via NF-kB	150	2.730203063	1.54E-10
7 days	Up	Hypoxia	150	2.778841934	2.08E-10
7 days	Up	KRAS Signaling Up	150	2.696299184	1.80E-08
7 days	Up	Inflammatory Response	150	2.735521401	7.99E-08
7 days	Up	Coagulation	150	2.791810153	2.19E-06
7 days	Up	Myogenesis	150	2.427713049	5.13E-06
7 days	Up	Apical Surface	150	3.357640136	1.01E-04
7 days	Up	UV Response Dn	150	2.149140392	1.44E-04
7 days	Up	Estrogen Response Early	150	1.93107696	5.08E-04
7 days	Up	Angiogenesis	150	3.125220354	0.002078652
7 days	Up	IL-6/JAK/STAT3 Signaling	150	2.399677051	0.002680525
7 days	Up	Interferon Gamma Response	150	0.897758297	0.287433155
7 days	Up	Interferon Alpha Response	150	0.948553296	0.441696113
14 days	Down	Pancreas Beta Cells	1.5	2.891833838	0.093167702
14 days	Up	Epithelial Mesenchymal Transition	1.5	4.323718301	2.30E-31
14 days	Up	Inflammatory Response	1.5	3.470420992	2.61E-11
14 days	Up	TNF-alpha Signaling via NF-kB	1.5	2.955399415	1.25E-09
14 days	Up	KRAS Signaling Up	1.5	3.131319754	1.92E-09
14 days	Up	Hypoxia	1.5	2.775051357	1.29E-07
14 days	Up	Myogenesis	1.5	2.803120321	1.80E-06
14 days	Up	Coagulation	1.5	3.114800036	2.00E-06
14 days	Up	UV Response Dn	1.5	2.325280529	3.80E-04
14 days	Up	IL-6/JAK/STAT3 Signaling	1.5	2.736664776	0.001927438
14 days	Up	Estrogen Response Early	1.5	1.941328164	0.004016913
14 days	Up	Angiogenesis	1.5	3.310295603	0.004113924
14 days	Up	Apical Surface	1.5	2.935176293	0.009350394
14 days	Up	Interferon Gamma Response	1.5	0.246795863	0.987124464
14 days	Up	Interferon Alpha Response	1.5	0	1
14 days	Down	Pancreas Beta Cells	5	0.969005992	0.845070423
14 days	Up	Epithelial Mesenchymal Transition	5	4.329991697	1.35E-41
14 days	Up	KRAS Signaling Up	5	3.126437406	1.25E-12
14 days	Up	TNF-alpha Signaling via NF-kB	5	2.919656854	2.21E-12
14 days	Up	Inflammatory Response	5	3.054645396	1.95E-10
14 days	Up	Myogenesis	5	2.87074744	3.36E-09
14 days	Up	Hypoxia	5	2.651492092	4.82E-09
14 days	Up	Coagulation	5	3.083959448	3.32E-08
14 days	Up	Apical Surface	5	3.671380097	7.32E-06
14 days	Up	UV Response Dn	5	2.20265144	1.01E-04
14 days	Up	Estrogen Response Early	5	1.944638588	4.67E-04
14 days	Up	Angiogenesis	5	3.17847515	0.001781609
14 days	Up	IL-6/JAK/STAT3 Signaling	5	2.42614691	0.002433628
14 days	Up	Interferon Alpha Response	5	0.551614777	0.797101449
14 days	Up	Interferon Gamma Response	5	0.121250178	1
14 days	Down	Pancreas Beta Cells	15	1.796770673	0.320261438
14 days	Up	Epithelial Mesenchymal Transition	15	4.287850886	1.14E-43
14 days	Up	TNF-alpha Signaling via NF-kB	15	3.095678599	3.78E-16
14 days	Up	KRAS Signaling Up	15	3.177751107	2.55E-14
14 days	Up	Hypoxia	15	2.837890189	7.33E-12
14 days	Up	Inflammatory Response	15	2.956139055	2.16E-10
14 days	Up	Coagulation	15	2.890284226	1.70E-07
14 days	Up	Myogenesis	15	2.4855515	7.27E-07
14 days	Up	Apical Surface	15	3.461683521	1.93E-05
14 days	Up	UV Response Dn	15	2.116460567	9.39E-05
14 days	Up	Estrogen Response Early	15	2.011339196	1.07E-04
14 days	Up	IL-6/JAK/STAT3 Signaling	15	2.682365527	1.80E-04
14 days	Up	Angiogenesis	15	2.971629742	0.003192641
14 days	Up	Interferon Gamma Response	15	1.131078666	0.096599691
14 days	Up	Interferon Alpha Response	15	1.420701833	0.099693252
14 days	Down	Pancreas Beta Cells	50	3.108796772	0.00708502
14 days	Up	Epithelial Mesenchymal Transition	50	4.123372316	6.43E-39
14 days	Up	TNF-alpha Signaling via NF-kB	50	2.850179099	9.52E-13
14 days	Up	KRAS Signaling Up	50	3.036761098	1.49E-12
14 days	Up	Inflammatory Response	50	2.960287181	2.08E-10
14 days	Up	Hypoxia	50	2.541691261	7.52E-09
14 days	Up	Coagulation	50	2.894360237	1.58E-07
14 days	Up	Myogenesis	50	2.273676773	1.66E-05
14 days	Up	Estrogen Response Early	50	2.015390444	1.07E-04
14 days	Up	Apical Surface	50	3.206426292	1.73E-04
14 days	Up	UV Response Dn	50	1.996509581	3.60E-04
14 days	Up	IL-6/JAK/STAT3 Signaling	50	2.250328818	0.00467437
14 days	Up	Angiogenesis	50	2.566886145	0.022811918
14 days	Up	Interferon Alpha Response	50	1.669600907	0.032608696
14 days	Up	Interferon Gamma Response	50	0.751984056	0.393939394
14 days	Down	Pancreas Beta Cells	150	3.034030597	0.0085
14 days	Up	Epithelial Mesenchymal Transition	150	4.102237374	7.50E-40
14 days	Up	TNF-alpha Signaling via NF-kB	150	2.940523054	1.35E-14
14 days	Up	KRAS Signaling Up	150	2.93913011	5.41E-12
14 days	Up	Hypoxia	150	2.599570222	7.66E-10
14 days	Up	Inflammatory Response	150	2.774740704	3.80E-09
14 days	Up	Coagulation	150	2.917172354	5.25E-08
14 days	Up	Estrogen Response Early	150	2.229217674	3.15E-06
14 days	Up	Apical Surface	150	3.372281644	2.89E-05
14 days	Up	Myogenesis	150	2.062472222	1.37E-04
14 days	Up	UV Response Dn	150	1.902851116	6.27E-04
14 days	Up	IL-6/JAK/STAT3 Signaling	150	1.900963729	0.027576854
14 days	Up	Angiogenesis	150	2.476345794	0.027576854
14 days	Up	Interferon Alpha Response	150	1.578813912	0.04222973
14 days	Up	Interferon Gamma Response	150	1.207660436	0.057283142
21 days	Down	Pancreas Beta Cells	1.5	3.726124791	0.035223368
21 days	Up	Epithelial Mesenchymal Transition	1.5	4.518301633	1.81E-39
21 days	Up	Inflammatory Response	1.5	3.678510542	1.47E-14
21 days	Up	TNF-alpha Signaling via NF-kB	1.5	3.182843531	5.33E-13
21 days	Up	KRAS Signaling Up	1.5	2.945717064	1.11E-08
21 days	Up	Myogenesis	1.5	2.762383159	9.80E-07
21 days	Up	Hypoxia	1.5	2.476343995	3.29E-06
21 days	Up	Coagulation	1.5	2.947141094	5.61E-06
21 days	Up	IL-6/JAK/STAT3 Signaling	1.5	3.063398266	8.39E-05
21 days	Up	Estrogen Response Early	1.5	2.219679233	1.73E-04
21 days	Up	Angiogenesis	1.5	3.527491656	6.58E-04
21 days	Up	UV Response Dn	1.5	2.123340917	0.001023018
21 days	Up	Interferon Gamma Response	1.5	1.702683037	0.011165049
21 days	Up	Apical Surface	1.5	1.623311422	0.370828183
21 days	Up	Interferon Alpha Response	1.5	0.369600798	0.971502591
21 days	Down	Pancreas Beta Cells	5	2.996818192	0.027272727
21 days	Up	Epithelial Mesenchymal Transition	5	4.398005334	6.79E-46
21 days	Up	TNF-alpha Signaling via NF-kB	5	2.789351052	1.27E-11
21 days	Up	Inflammatory Response	5	3.101798738	1.52E-11
21 days	Up	KRAS Signaling Up	5	2.838120725	2.63E-10
21 days	Up	Hypoxia	5	2.605139549	3.52E-09
21 days	Up	Coagulation	5	2.957868968	9.50E-08
21 days	Up	Myogenesis	5	2.547246187	4.21E-07
21 days	Up	Estrogen Response Early	5	2.267849525	4.20E-06
21 days	Up	IL-6/JAK/STAT3 Signaling	5	2.740011928	1.37E-04
21 days	Up	UV Response Dn	5	1.945527605	8.44E-04
21 days	Up	Angiogenesis	5	2.646695552	0.018832392
21 days	Up	Interferon Gamma Response	5	1.361309539	0.031305115
21 days	Up	Apical Surface	5	2.277144781	0.039540816
21 days	Up	Interferon Alpha Response	5	1.469490257	0.086206897
21 days	Down	Pancreas Beta Cells	15	3.181287624	0.002078652
21 days	Up	Epithelial Mesenchymal Transition	15	4.330830322	2.08E-47
21 days	Up	Hypoxia	15	3.026235535	3.94E-15
21 days	Up	TNF-alpha Signaling via NF-kB	15	2.70381787	8.22E-12
21 days	Up	KRAS Signaling Up	15	2.821085844	6.38E-11
21 days	Up	Inflammatory Response	15	2.839431716	8.00E-10
21 days	Up	Coagulation	15	3.002459563	9.42E-09
21 days	Up	Myogenesis	15	2.562318864	7.74E-08
21 days	Up	Estrogen Response Early	15	2.075890522	2.19E-05
21 days	Up	UV Response Dn	15	1.960557949	2.68E-04
21 days	Up	Angiogenesis	15	3.165885266	6.56E-04
21 days	Up	Apical Surface	15	2.811263228	0.001830664
21 days	Up	IL-6/JAK/STAT3 Signaling	15	2.12068895	0.007560484
21 days	Up	Interferon Gamma Response	15	1.311846565	0.029017857
21 days	Up	Interferon Alpha Response	15	1.024973268	0.320924262
21 days	Down	Pancreas Beta Cells	50	3.883800115	2.00E-05
21 days	Up	Epithelial Mesenchymal Transition	50	3.936314952	2.24E-39
21 days	Up	TNF-alpha Signaling via NF-kB	50	2.953096817	9.87E-17
21 days	Up	Hypoxia	50	2.801418217	1.62E-13
21 days	Up	Inflammatory Response	50	2.846718191	5.38E-11
21 days	Up	KRAS Signaling Up	50	2.67251199	1.72E-10
21 days	Up	IL-6/JAK/STAT3 Signaling	50	3.154703845	8.68E-08
21 days	Up	Coagulation	50	2.656500647	4.87E-07
21 days	Up	Interferon Gamma Response	50	2.170773173	8.50E-07
21 days	Up	Myogenesis	50	2.232981774	3.29E-06
21 days	Up	Estrogen Response Early	50	2.060628543	7.88E-06
21 days	Up	Interferon Alpha Response	50	2.361635245	4.33E-05
21 days	Up	Apical Surface	50	3.116120307	9.39E-05
21 days	Up	UV Response Dn	50	1.768878572	9.04E-04
21 days	Up	Angiogenesis	50	2.977225021	0.001231527
21 days	Down	Pancreas Beta Cells	150	3.965734182	1.48E-05
21 days	Up	Epithelial Mesenchymal Transition	150	3.776123659	6.63E-35
21 days	Up	TNF-alpha Signaling via NF-kB	150	3.274345747	1.72E-22
21 days	Up	Hypoxia	150	2.982869855	4.13E-16
21 days	Up	Inflammatory Response	150	2.845293365	5.22E-11
21 days	Up	KRAS Signaling Up	150	2.651595615	2.08E-10
21 days	Up	Interferon Gamma Response	150	2.485138791	1.53E-09
21 days	Up	IL-6/JAK/STAT3 Signaling	150	3.286871268	1.00E-08
21 days	Up	Coagulation	150	2.775686995	7.19E-08
21 days	Up	Estrogen Response Early	150	2.134042075	2.19E-06
21 days	Up	Myogenesis	150	2.235044253	3.24E-06
21 days	Up	Interferon Alpha Response	150	2.350631345	4.55E-05
21 days	Up	Apical Surface	150	3.143460875	8.16E-05
21 days	Up	Angiogenesis	150	3.004545072	0.001116625
21 days	Up	UV Response Dn	150	1.542847803	0.00708502
28 days	Down	Pancreas Beta Cells	1.5	2.270886736	0.192307692
28 days	Up	Epithelial Mesenchymal Transition	1.5	3.990399992	4.25E-44
28 days	Up	Coagulation	1.5	3.237585029	7.26E-13
28 days	Up	KRAS Signaling Up	1.5	2.613736384	7.89E-11
28 days	Up	Myogenesis	1.5	2.625049488	3.45E-10
28 days	Up	TNF-alpha Signaling via NF-kB	1.5	2.344528935	5.83E-10
28 days	Up	Inflammatory Response	1.5	2.485217246	1.80E-08
28 days	Up	Hypoxia	1.5	2.205915925	5.00E-08
28 days	Up	Estrogen Response Early	1.5	2.194774324	1.96E-07
28 days	Up	Angiogenesis	1.5	3.622037931	3.57E-06
28 days	Up	IL-6/JAK/STAT3 Signaling	1.5	2.664248916	1.66E-05
28 days	Up	UV Response Dn	1.5	1.998207618	2.54E-05
28 days	Up	Apical Surface	1.5	2.057483875	0.034482759
28 days	Up	Interferon Alpha Response	1.5	0.903294906	0.345043915
28 days	Up	Interferon Gamma Response	1.5	0.604825111	0.441696113
28 days	Down	Pancreas Beta Cells	5	2.266455496	0.089703588
28 days	Up	Epithelial Mesenchymal Transition	5	3.839278429	9.38E-43
28 days	Up	TNF-alpha Signaling via NF-kB	5	2.480844984	1.33E-12
28 days	Up	Hypoxia	5	2.503934811	4.11E-12
28 days	Up	Myogenesis	5	2.560678389	1.88E-10
28 days	Up	KRAS Signaling Up	5	2.404404405	1.28E-09
28 days	Up	Inflammatory Response	5	2.514094927	1.52E-09
28 days	Up	Coagulation	5	2.763420017	3.03E-09
28 days	Up	Estrogen Response Early	5	2.062645036	5.10E-07
28 days	Up	UV Response Dn	5	2.144511554	7.18E-07
28 days	Up	IL-6/JAK/STAT3 Signaling	5	2.753447251	1.90E-06
28 days	Up	Angiogenesis	5	3.418510186	1.02E-05
28 days	Up	Apical Surface	5	2.72045926	4.78E-04
28 days	Up	Interferon Gamma Response	5	0.567706776	0.441696113
28 days	Up	Interferon Alpha Response	5	0.438346318	0.768849206
28 days	Down	Pancreas Beta Cells	15	3.503521515	2.73E-04
28 days	Up	Epithelial Mesenchymal Transition	15	3.872470091	1.15E-47
28 days	Up	TNF-alpha Signaling via NF-kB	15	2.559507975	2.22E-15
28 days	Up	Hypoxia	15	2.398150988	3.40E-12
28 days	Up	Coagulation	15	2.844749302	4.78E-11
28 days	Up	Inflammatory Response	15	2.529705264	7.99E-11
28 days	Up	KRAS Signaling Up	15	2.395439702	1.15E-10
28 days	Up	IL-6/JAK/STAT3 Signaling	15	2.997783563	8.16E-09
28 days	Up	Estrogen Response Early	15	2.137152977	1.30E-08
28 days	Up	Interferon Gamma Response	15	1.940484118	4.52E-07
28 days	Up	Myogenesis	15	2.074566569	5.21E-07
28 days	Up	Interferon Alpha Response	15	2.287191289	3.07E-06
28 days	Up	UV Response Dn	15	1.711647218	1.15E-04
28 days	Up	Apical Surface	15	2.461443195	0.001372315
28 days	Up	Angiogenesis	15	2.628677902	0.001740139
28 days	Down	Pancreas Beta Cells	50	3.425190951	3.56E-04
28 days	Up	Epithelial Mesenchymal Transition	50	3.685416725	2.44E-44
28 days	Up	TNF-alpha Signaling via NF-kB	50	3.283537512	1.77E-32
28 days	Up	Interferon Gamma Response	50	3.313888314	7.04E-30
28 days	Up	Inflammatory Response	50	3.180574093	4.83E-21
28 days	Up	Interferon Alpha Response	50	3.450563676	1.41E-18
28 days	Up	Hypoxia	50	2.52346584	5.73E-15
28 days	Up	Estrogen Response Early	50	2.478058425	2.89E-13
28 days	Up	Coagulation	50	2.830478232	1.25E-11
28 days	Up	KRAS Signaling Up	50	2.340118157	7.99E-11
28 days	Up	IL-6/JAK/STAT3 Signaling	50	3.16233566	1.16E-10
28 days	Up	Myogenesis	50	2.186388312	1.52E-08
28 days	Up	UV Response Dn	50	2.145389598	2.58E-08
28 days	Up	Angiogenesis	50	2.986351212	8.62E-05
28 days	Up	Apical Surface	50	2.292702771	0.002680525
28 days	Down	Pancreas Beta Cells	150	3.422257441	3.60E-04
28 days	Up	Epithelial Mesenchymal Transition	150	3.712326506	8.44E-45
28 days	Up	TNF-alpha Signaling via NF-kB	150	3.419984221	6.59E-36
28 days	Up	Interferon Gamma Response	150	3.340175063	3.08E-30
28 days	Up	Interferon Alpha Response	150	3.47607975	8.87E-19
28 days	Up	Inflammatory Response	150	3.043661713	1.67E-18
28 days	Up	Hypoxia	150	2.689906311	1.86E-17
28 days	Up	IL-6/JAK/STAT3 Signaling	150	3.399722765	1.27E-12
28 days	Up	KRAS Signaling Up	150	2.423821176	1.14E-11
28 days	Up	Coagulation	150	2.776545319	5.38E-11
28 days	Up	Estrogen Response Early	150	2.228983406	3.63E-10
28 days	Up	Myogenesis	150	2.072849433	1.96E-07
28 days	Up	UV Response Dn	150	1.960736956	1.14E-06
28 days	Up	Apical Surface	150	2.5485058	4.90E-04
28 days	Up	Angiogenesis	150	2.757329507	5.14E-04
