# Supplementary material for: Modelling EWS::FLI1 protein fluctuations reveal determinants of tumor plasticity in Ewing sarcoma
Source: EMBO Mol Med. 2026 Jan 3;18(2):646–76. doi: 10.1038/s44321-025-00364-7 (PMC12905378; doi:10.1038/s44321-025-00364-7)
Supplement: Supplementary file 16 — Source data Fig. 5 [file 44321_2025_364_MOESM16_ESM.zip › Fig_5_D.csv]

days_treated	dTAGV-1_conc	gene_id	DE_dir	log2FoldChange	padj
7	1.5	ENSG00000107438.9	Up	2.228175839	2.12E-05
7	1.5	ENSG00000162692.12	Down	-17.6156506	1.28E-07
7	1.5	ENSG00000286264.2	Up	22.68476407	1.45E-04
7	5	ENSG00000107438.9	Up	3.935882022	3.18E-15
7	5	ENSG00000108821.14	Up	2.442184277	4.75E-10
7	5	ENSG00000115641.19	Up	2.154891776	0.001365047
7	5	ENSG00000116132.12	Up	2.278132531	8.86E-06
7	5	ENSG00000140945.17	Up	3.312694138	4.85E-12
7	5	ENSG00000162545.6	Up	2.816957621	8.07E-04
7	5	ENSG00000162692.12	Down	-17.70734568	2.29E-08
7	5	ENSG00000166033.13	Up	2.383692582	1.46E-11
7	5	ENSG00000166741.9	Up	3.120665514	1.86E-04
7	5	ENSG00000167601.12	Up	2.693766603	2.70E-04
7	5	ENSG00000169908.12	Up	3.020810713	9.64E-09
7	5	ENSG00000185567.7	Up	3.74499804	6.54E-04
7	5	ENSG00000187957.8	Up	2.006132807	9.71E-11
7	5	ENSG00000188643.11	Up	2.917098584	8.44E-07
7	5	ENSG00000189129.14	Up	2.280357406	5.36E-05
7	5	ENSG00000196586.17	Up	2.691340716	6.66E-04
7	15	ENSG00000013364.19	Up	2.212284958	1.63E-05
7	15	ENSG00000029534.22	Up	2.326360153	0.00590955
7	15	ENSG00000100504.17	Up	2.245314923	1.42E-04
7	15	ENSG00000107438.9	Up	5.017432774	2.23E-24
7	15	ENSG00000108821.14	Up	3.774393786	2.23E-24
7	15	ENSG00000115461.5	Up	2.940619054	9.83E-19
7	15	ENSG00000115641.19	Up	2.073007512	8.58E-04
7	15	ENSG00000116132.12	Up	2.895265826	2.04E-09
7	15	ENSG00000119681.12	Up	2.669413068	8.74E-04
7	15	ENSG00000128805.15	Up	3.612627043	0.002718637
7	15	ENSG00000134363.12	Up	2.265182841	0.005621246
7	15	ENSG00000138061.13	Up	2.223377697	1.64E-04
7	15	ENSG00000140945.17	Up	3.558128158	1.66E-13
7	15	ENSG00000146648.21	Up	2.816850063	0.00590955
7	15	ENSG00000159216.20	Up	2.885613686	0.004500486
7	15	ENSG00000159674.12	Up	3.213653631	0.002150767
7	15	ENSG00000162545.6	Up	3.080278697	3.17E-04
7	15	ENSG00000166033.13	Up	3.341255421	2.03E-23
7	15	ENSG00000166741.9	Up	5.332891006	1.78E-11
7	15	ENSG00000167601.12	Up	3.371073801	4.12E-06
7	15	ENSG00000168916.16	Up	2.728248173	0.006845151
7	15	ENSG00000169908.12	Up	3.775516453	2.83E-13
7	15	ENSG00000188643.11	Up	4.182393012	1.66E-13
7	15	ENSG00000196586.17	Up	3.427095286	1.57E-05
7	15	ENSG00000205403.15	Up	5.486320817	2.07E-04
7	15	ENSG00000221869.5	Up	2.712787695	2.37E-04
7	15	ENSG00000286264.2	Up	22.75321803	3.47E-05
7	15	ENSG00000292344.1	Down	-5.883599907	0.003995885
7	50	ENSG00000005884.18	Up	3.842710559	1.18E-05
7	50	ENSG00000006327.14	Up	2.991428826	8.75E-10
7	50	ENSG00000007062.12	Down	-3.119310568	0.003242722
7	50	ENSG00000010278.15	Up	3.370514395	8.39E-05
7	50	ENSG00000013588.10	Up	2.907283457	1.53E-04
7	50	ENSG00000026508.21	Up	2.917075463	3.59E-16
7	50	ENSG00000029534.22	Up	2.27077969	0.006925043
7	50	ENSG00000090530.10	Up	2.274686538	0.000320025
7	50	ENSG00000091844.8	Up	2.63099004	7.27E-05
7	50	ENSG00000100504.17	Up	2.706717645	4.40E-06
7	50	ENSG00000104368.19	Up	2.12023478	9.07E-04
7	50	ENSG00000107438.9	Up	4.975624369	8.45E-24
7	50	ENSG00000108821.14	Up	4.623712806	8.21E-38
7	50	ENSG00000115461.5	Up	2.61184399	5.07E-15
7	50	ENSG00000115641.19	Up	3.904345548	2.09E-11
7	50	ENSG00000116132.12	Up	2.654062055	4.32E-08
7	50	ENSG00000118276.12	Down	-2.20357319	0.011618902
7	50	ENSG00000119681.12	Up	4.164241745	5.86E-08
7	50	ENSG00000124813.23	Up	2.111059189	0.012783427
7	50	ENSG00000128805.15	Up	3.207486684	0.004787945
7	50	ENSG00000130558.20	Down	-2.090329428	3.83E-05
7	50	ENSG00000130707.18	Up	2.556381009	6.73E-05
7	50	ENSG00000131409.13	Down	-2.76120195	0.00690557
7	50	ENSG00000134363.12	Up	3.790304283	1.34E-05
7	50	ENSG00000134954.14	Up	2.25953802	1.67E-04
7	50	ENSG00000137809.17	Up	2.383399592	5.86E-08
7	50	ENSG00000138061.13	Up	3.187993219	2.66E-08
7	50	ENSG00000140057.9	Down	-2.4013993	6.76E-05
7	50	ENSG00000140945.17	Up	3.953528966	1.65E-17
7	50	ENSG00000144810.16	Up	2.731848156	5.07E-15
7	50	ENSG00000145632.15	Up	2.443875157	0.004333949
7	50	ENSG00000146674.16	Up	3.38342206	1.84E-07
7	50	ENSG00000148848.15	Up	2.471256665	0.000368961
7	50	ENSG00000149925.22	Up	2.061740823	0.006105026
7	50	ENSG00000150556.17	Up	2.753649035	0.007257688
7	50	ENSG00000150687.12	Up	2.467518969	1.70E-10
7	50	ENSG00000152583.13	Down	-2.960964401	3.83E-05
7	50	ENSG00000154229.12	Up	2.488229768	2.06E-05
7	50	ENSG00000156113.25	Up	3.148458193	0.001721292
7	50	ENSG00000156265.17	Up	2.307663298	0.005894751
7	50	ENSG00000162545.6	Up	3.000830454	3.03E-04
7	50	ENSG00000164932.13	Up	2.818787653	0.006977624
7	50	ENSG00000166033.13	Up	3.246656454	1.71E-22
7	50	ENSG00000166741.9	Up	6.232686386	2.77E-15
7	50	ENSG00000167601.12	Up	3.537016486	2.97E-07
7	50	ENSG00000168685.15	Up	3.344586442	4.54E-05
7	50	ENSG00000168824.15	Down	-2.966721647	6.00E-04
7	50	ENSG00000169908.12	Up	4.245054147	1.84E-17
7	50	ENSG00000171201.12	Down	-3.536880121	8.97E-04
7	50	ENSG00000174640.15	Up	5.438505084	4.31E-04
7	50	ENSG00000176692.8	Up	2.80414185	2.80E-07
7	50	ENSG00000176697.20	Up	3.866438485	0.002644483
7	50	ENSG00000184985.17	Up	2.448607402	0.007985658
7	50	ENSG00000185567.7	Up	5.33600851	2.75E-05
7	50	ENSG00000185585.20	Down	-2.607926699	2.97E-05
7	50	ENSG00000186340.17	Up	3.627617946	5.03E-04
7	50	ENSG00000187957.8	Up	2.340069944	3.90E-15
7	50	ENSG00000188015.10	Up	2.504820514	0.009396738
7	50	ENSG00000188643.11	Up	4.538919425	1.91E-16
7	50	ENSG00000196586.17	Up	2.426841582	0.00159177
7	50	ENSG00000197747.9	Up	2.416405148	3.64E-06
7	50	ENSG00000198768.11	Up	2.155654898	0.012574068
7	50	ENSG00000198796.7	Up	6.937483843	9.12E-06
7	50	ENSG00000205403.15	Up	5.916122328	8.59E-05
7	50	ENSG00000240583.14	Up	2.875403808	0.006337419
7	50	ENSG00000284969.1	Up	2.915939379	0.005973193
7	50	ENSG00000286264.2	Up	21.86997068	2.50E-05
7	150	ENSG00000004848.8	Down	-6.129566101	2.76E-04
7	150	ENSG00000005884.18	Up	6.176629541	1.75E-13
7	150	ENSG00000006327.14	Up	3.869409009	3.03E-16
7	150	ENSG00000006453.14	Up	3.331117353	0.007480314
7	150	ENSG00000007062.12	Down	-2.615153368	0.007192868
7	150	ENSG00000010278.15	Up	5.053654384	1.62E-09
7	150	ENSG00000011422.12	Up	2.187206343	1.78E-07
7	150	ENSG00000013588.10	Up	4.432110773	1.69E-09
7	150	ENSG00000017427.17	Down	-4.40005807	9.76E-15
7	150	ENSG00000026508.21	Up	3.695253663	4.03E-26
7	150	ENSG00000029534.22	Up	4.613238256	4.15E-07
7	150	ENSG00000051620.11	Up	2.377571719	7.62E-06
7	150	ENSG00000054598.9	Up	2.999908003	1.89E-15
7	150	ENSG00000056998.21	Down	-2.689097229	0.001404128
7	150	ENSG00000064042.18	Down	-2.358096329	0.008004378
7	150	ENSG00000064787.14	Down	-3.881117396	0.003687734
7	150	ENSG00000066248.15	Up	3.565353516	5.45E-04
7	150	ENSG00000072071.17	Down	-2.286212846	3.04E-06
7	150	ENSG00000075426.12	Up	2.346366615	1.49E-11
7	150	ENSG00000078596.11	Down	-2.258746409	5.27E-05
7	150	ENSG00000082684.16	Down	-3.294234744	5.99E-07
7	150	ENSG00000085063.18	Up	2.949807477	2.20E-53
7	150	ENSG00000087253.13	Up	2.331588349	1.08E-05
7	150	ENSG00000089250.20	Down	-2.753746861	2.45E-06
7	150	ENSG00000090530.10	Up	4.017324044	8.89E-12
7	150	ENSG00000090776.6	Down	-2.38698694	1.43E-06
7	150	ENSG00000091844.8	Up	2.640335668	2.59E-05
7	150	ENSG00000091986.16	Up	2.591957854	7.81E-19
7	150	ENSG00000095752.7	Up	4.45315189	5.85E-04
7	150	ENSG00000100504.17	Up	3.269425452	5.47E-09
7	150	ENSG00000103647.13	Up	2.434110686	4.46E-08
7	150	ENSG00000104368.19	Up	4.7017085	1.32E-15
7	150	ENSG00000104783.15	Up	6.163175949	2.32E-04
7	150	ENSG00000104870.13	Down	-2.318995885	2.42E-08
7	150	ENSG00000105048.18	Down	-6.254972905	7.47E-05
7	150	ENSG00000105369.10	Down	-3.109853455	1.35E-04
7	150	ENSG00000105825.14	Up	3.068161742	8.80E-08
7	150	ENSG00000106366.9	Up	3.04910964	3.26E-05
7	150	ENSG00000106546.14	Up	2.417321177	1.47E-04
7	150	ENSG00000107438.9	Up	5.561462747	4.64E-30
7	150	ENSG00000107796.14	Up	2.478598429	6.56E-08
7	150	ENSG00000108821.14	Up	6.483511439	3.14E-75
7	150	ENSG00000109062.12	Up	2.431574776	6.72E-06
7	150	ENSG00000111799.22	Up	3.583707932	6.47E-07
7	150	ENSG00000112378.12	Up	2.914242315	0.001465169
7	150	ENSG00000112769.20	Up	2.443332805	7.47E-05
7	150	ENSG00000113083.15	Up	2.784258738	1.73E-09
7	150	ENSG00000113361.13	Up	3.992624878	0.001463245
7	150	ENSG00000114270.18	Up	3.289493826	6.29E-05
7	150	ENSG00000115461.5	Up	4.286251605	2.08E-40
7	150	ENSG00000115641.19	Up	4.904026051	1.84E-17
7	150	ENSG00000115756.13	Up	2.302884861	7.71E-09
7	150	ENSG00000116132.12	Up	4.238774596	1.78E-20
7	150	ENSG00000116285.13	Up	2.795408399	8.33E-10
7	150	ENSG00000118508.5	Up	4.014745561	0.003667114
7	150	ENSG00000118523.6	Up	3.665082316	6.27E-16
7	150	ENSG00000118733.17	Down	-2.307827563	0.001092397
7	150	ENSG00000118785.15	Up	6.791172489	8.22E-06
7	150	ENSG00000119681.12	Up	6.975957797	1.92E-21
7	150	ENSG00000120337.10	Up	4.392520948	8.03E-06
7	150	ENSG00000120875.9	Up	2.040160131	3.54E-04
7	150	ENSG00000121039.10	Up	7.37747265	2.61E-06
7	150	ENSG00000122861.16	Up	2.229347028	9.79E-04
7	150	ENSG00000124225.16	Up	2.371251751	6.20E-10
7	150	ENSG00000124479.11	Up	2.880428942	0.001207406
7	150	ENSG00000124813.23	Up	5.036741317	0.001007411
7	150	ENSG00000125144.14	Down	-5.813967913	1.45E-06
7	150	ENSG00000125726.11	Up	4.397014001	4.90E-05
7	150	ENSG00000125851.10	Down	-4.202764021	4.22E-07
7	150	ENSG00000127152.18	Down	-3.773272939	9.04E-12
7	150	ENSG00000128283.7	Up	3.194814459	1.76E-06
7	150	ENSG00000128510.12	Up	2.503535433	0.016933105
7	150	ENSG00000128805.15	Up	6.856337886	1.78E-06
7	150	ENSG00000130558.20	Down	-3.403932682	9.00E-13
7	150	ENSG00000130707.18	Up	3.286145631	5.51E-08
7	150	ENSG00000131016.17	Up	2.381250146	6.97E-11
7	150	ENSG00000131409.13	Down	-5.531086783	4.26E-04
7	150	ENSG00000132481.7	Up	2.688706987	4.31E-05
7	150	ENSG00000132688.11	Up	2.077612377	5.73E-06
7	150	ENSG00000133216.17	Up	2.664818022	3.24E-09
7	150	ENSG00000134138.22	Up	2.230598715	5.60E-06
7	150	ENSG00000134259.6	Up	3.87102972	0.004728713
7	150	ENSG00000134363.12	Up	3.534985187	4.44E-05
7	150	ENSG00000134443.10	Down	-3.328858025	3.86E-06
7	150	ENSG00000134668.13	Up	4.019135593	2.36E-06
7	150	ENSG00000134853.12	Up	3.966988912	6.27E-06
7	150	ENSG00000135318.12	Up	2.22390971	2.93E-07
7	150	ENSG00000135625.8	Down	-2.078982361	0.024894889
7	150	ENSG00000137070.19	Down	-2.670614514	0.003577972
7	150	ENSG00000137198.10	Up	3.098212101	1.11E-05
7	150	ENSG00000137331.12	Up	2.880219406	5.35E-13
7	150	ENSG00000137558.9	Down	-2.78370343	0.001822068
7	150	ENSG00000137809.17	Up	3.693805387	3.69E-19
7	150	ENSG00000138061.13	Up	4.090420201	2.47E-13
7	150	ENSG00000138131.4	Up	5.233582939	0.001007411
7	150	ENSG00000138162.19	Up	6.467523747	1.24E-05
7	150	ENSG00000138653.10	Down	-4.126527216	0.003780714
7	150	ENSG00000139278.10	Up	3.596824892	1.35E-10
7	150	ENSG00000139289.15	Up	2.689149556	8.81E-17
7	150	ENSG00000140057.9	Down	-5.343226223	1.47E-16
7	150	ENSG00000140416.26	Up	2.586155713	1.86E-18
7	150	ENSG00000140945.17	Up	4.875811532	1.43E-26
7	150	ENSG00000141622.14	Down	-2.304268009	0.003133605
7	150	ENSG00000141968.8	Down	-2.625308663	0.006687819
7	150	ENSG00000142156.16	Up	2.469987412	1.50E-10
7	150	ENSG00000142173.17	Up	2.640884952	3.15E-09
7	150	ENSG00000142920.18	Up	2.460034929	0.007480314
7	150	ENSG00000143032.8	Down	-3.597224743	9.34E-04
7	150	ENSG00000143127.13	Up	5.460633387	3.62E-04
7	150	ENSG00000143603.19	Down	-2.417027564	0.01380664
7	150	ENSG00000144644.15	Down	-3.746708607	6.56E-05
7	150	ENSG00000144810.16	Up	3.207766071	6.64E-21
7	150	ENSG00000145632.15	Up	4.298739772	1.29E-06
7	150	ENSG00000146411.6	Up	2.181007813	0.023776566
7	150	ENSG00000146648.21	Up	5.227761468	2.63E-05
7	150	ENSG00000146674.16	Up	5.642825262	1.09E-19
7	150	ENSG00000147869.5	Down	-2.218436935	0.009196635
7	150	ENSG00000148848.15	Up	4.293062765	3.66E-11
7	150	ENSG00000149090.13	Up	2.721234853	9.28E-07
7	150	ENSG00000149591.17	Up	2.303999489	2.91E-07
7	150	ENSG00000150394.14	Down	-4.151574771	1.15E-08
7	150	ENSG00000150551.11	Up	3.060702982	3.09E-07
7	150	ENSG00000150556.17	Up	5.359375459	4.89E-04
7	150	ENSG00000150630.4	Up	3.449953537	0.007342718
7	150	ENSG00000150672.19	Down	-2.918511317	3.78E-07
7	150	ENSG00000150687.12	Up	4.106557193	3.45E-29
7	150	ENSG00000152377.15	Up	5.405849343	1.88E-06
7	150	ENSG00000153246.13	Up	4.24342359	0.001659351
7	150	ENSG00000154229.12	Up	2.495656072	5.71E-06
7	150	ENSG00000155011.9	Down	-4.354466218	5.10E-07
7	150	ENSG00000156113.25	Up	5.61510459	4.72E-08
7	150	ENSG00000156265.17	Up	5.01651393	1.00E-08
7	150	ENSG00000156564.10	Down	-3.925213205	3.12E-04
7	150	ENSG00000157483.9	Up	2.390984222	6.08E-12
7	150	ENSG00000158270.12	Up	2.006219264	0.012722744
7	150	ENSG00000159023.23	Down	-3.053832493	5.01E-11
7	150	ENSG00000159167.12	Up	2.623863275	2.61E-05
7	150	ENSG00000159216.20	Up	3.160034401	0.002477206
7	150	ENSG00000159674.12	Up	5.246658063	8.11E-07
7	150	ENSG00000161031.13	Down	-5.193474792	6.46E-04
7	150	ENSG00000162545.6	Up	5.08083063	1.71E-10
7	150	ENSG00000162576.17	Up	4.016143344	6.20E-05
7	150	ENSG00000162614.19	Up	2.547174706	6.11E-07
7	150	ENSG00000163359.17	Up	2.406936999	9.11E-05
7	150	ENSG00000163497.3	Down	-3.369279999	8.58E-04
7	150	ENSG00000163661.4	Up	3.947067009	8.69E-08
7	150	ENSG00000163814.8	Up	3.71848787	1.66E-04
7	150	ENSG00000164283.13	Up	2.86443078	0.012225765
7	150	ENSG00000164932.13	Up	6.297015256	2.46E-05
7	150	ENSG00000166033.13	Up	4.801748199	1.13E-49
7	150	ENSG00000166501.14	Down	-2.845471327	2.33E-05
7	150	ENSG00000166741.9	Up	7.119955286	1.57E-20
7	150	ENSG00000166825.15	Up	5.374330313	2.80E-05
7	150	ENSG00000167601.12	Up	5.484749492	1.62E-16
7	150	ENSG00000167641.11	Up	5.717956893	3.32E-04
7	150	ENSG00000167642.13	Up	4.385774812	0.002580211
7	150	ENSG00000167779.9	Up	3.055048461	4.95E-09
7	150	ENSG00000168487.20	Up	2.076688411	3.61E-09
7	150	ENSG00000168671.10	Down	-3.303037461	7.78E-08
7	150	ENSG00000168685.15	Up	3.960057628	1.01E-06
7	150	ENSG00000168824.15	Down	-2.028429415	0.006226849
7	150	ENSG00000168916.16	Up	4.729453793	3.53E-04
7	150	ENSG00000169129.16	Up	2.705084147	0.004112905
7	150	ENSG00000169618.7	Down	-3.395141188	1.42E-04
7	150	ENSG00000169783.13	Down	-3.426958075	1.88E-06
7	150	ENSG00000171201.12	Down	-4.301799258	1.06E-04
7	150	ENSG00000171954.13	Down	-6.892460694	5.84E-06
7	150	ENSG00000174332.6	Up	5.967983083	2.26E-04
7	150	ENSG00000174600.14	Up	2.922094209	3.40E-11
7	150	ENSG00000174640.15	Up	7.345870607	3.25E-06
7	150	ENSG00000176692.8	Up	3.837481746	1.72E-13
7	150	ENSG00000176697.20	Up	5.816087362	1.81E-04
7	150	ENSG00000177469.13	Up	2.577366459	2.06E-29
7	150	ENSG00000179242.16	Down	-2.207154483	4.39E-04
7	150	ENSG00000180440.4	Down	-6.081727356	2.60E-04
7	150	ENSG00000181634.8	Up	3.556870842	2.21E-05
7	150	ENSG00000182853.12	Down	-2.078654674	0.007560497
7	150	ENSG00000182871.16	Up	3.614626688	2.47E-11
7	150	ENSG00000182968.5	Down	-2.081762575	0.01257728
7	150	ENSG00000183145.9	Down	-5.052302625	2.11E-08
7	150	ENSG00000183287.15	Up	3.986219175	0.004295749
7	150	ENSG00000184613.11	Down	-3.23233962	2.43E-05
7	150	ENSG00000184985.17	Up	4.742222061	2.07E-05
7	150	ENSG00000185008.19	Down	-2.418970313	0.001484241
7	150	ENSG00000185272.14	Down	-2.722872443	0.00100333
7	150	ENSG00000185518.12	Down	-3.468184883	0.00720384
7	150	ENSG00000185567.7	Up	5.80573209	3.52E-06
7	150	ENSG00000186340.17	Up	5.448377242	2.49E-07
7	150	ENSG00000187134.14	Down	-4.033180699	0.002948762
7	150	ENSG00000187714.7	Down	-4.624039462	2.53E-04
7	150	ENSG00000187957.8	Up	3.57388529	3.75E-36
7	150	ENSG00000188015.10	Up	5.743723474	1.99E-04
7	150	ENSG00000188643.11	Up	5.562549213	1.22E-24
7	150	ENSG00000188778.6	Down	-2.893095302	1.33E-14
7	150	ENSG00000196562.16	Up	2.216384041	0.007363711
7	150	ENSG00000196586.17	Up	3.532381382	2.04E-06
7	150	ENSG00000196754.13	Up	2.011662002	0.003902312
7	150	ENSG00000197467.17	Up	2.728861369	4.94E-10
7	150	ENSG00000197747.9	Up	3.705233718	2.51E-14
7	150	ENSG00000197956.10	Up	2.419564948	2.86E-31
7	150	ENSG00000198417.7	Down	-4.117171285	1.20E-06
7	150	ENSG00000198743.7	Up	2.009920074	4.43E-08
7	150	ENSG00000198768.11	Up	4.509921046	0.001957618
7	150	ENSG00000198796.7	Up	7.592369501	1.80E-07
7	150	ENSG00000198832.11	Up	2.270748842	1.86E-07
7	150	ENSG00000198848.13	Down	-2.784684096	0.002210679
7	150	ENSG00000205336.14	Up	3.046237157	3.44E-04
7	150	ENSG00000205403.15	Up	6.064475507	4.00E-05
7	150	ENSG00000205413.8	Up	2.472729349	8.23E-05
7	150	ENSG00000219438.9	Down	-3.065332543	1.01E-06
7	150	ENSG00000224417.2	Down	-2.131668755	0.023640226
7	150	ENSG00000224940.10	Down	-3.629798488	0.005763291
7	150	ENSG00000226070.2	Down	-2.068540402	0.025652545
7	150	ENSG00000227496.3	Up	3.501418737	0.006756748
7	150	ENSG00000234224.3	Down	-3.473379113	1.20E-04
7	150	ENSG00000235903.11	Down	-2.087696161	0.01019578
7	150	ENSG00000238266.3	Up	2.284659218	0.020692446
7	150	ENSG00000240583.14	Up	7.512461398	1.55E-08
7	150	ENSG00000244198.7	Down	-2.516037895	8.72E-07
7	150	ENSG00000249992.2	Up	2.745401951	2.63E-11
7	150	ENSG00000250488.2	Down	-2.696679345	0.014598933
7	150	ENSG00000251448.2	Down	-5.957298287	1.66E-04
7	150	ENSG00000256802.3	Up	2.35043174	0.019681961
7	150	ENSG00000259207.10	Up	3.689626096	6.57E-06
7	150	ENSG00000260272.1	Down	-17.04106335	2.14E-05
7	150	ENSG00000272841.1	Up	2.014580774	0.021508559
7	150	ENSG00000273259.3	Up	5.556825709	8.11E-04
7	150	ENSG00000275342.6	Up	3.532932317	0.006564586
7	150	ENSG00000284969.1	Up	6.362604716	1.26E-04
7	150	ENSG00000286264.2	Up	7.4760959	1.46E-04
7	150	ENSG00000287430.1	Down	-3.884530485	8.63E-04
7	150	ENSG00000288781.2	Up	2.810169222	0.005873083
14	1.5	ENSG00000026508.21	Up	2.161931749	2.96E-08
14	1.5	ENSG00000104368.19	Up	2.864025803	2.01E-04
14	1.5	ENSG00000107438.9	Up	3.600652761	2.21E-14
14	1.5	ENSG00000115461.5	Up	2.206016272	7.61E-10
14	1.5	ENSG00000116132.12	Up	2.417497203	1.27E-05
14	1.5	ENSG00000128805.15	Up	2.882040045	0.004123004
14	1.5	ENSG00000137809.17	Up	2.581038113	6.68E-08
14	1.5	ENSG00000140945.17	Up	3.289453091	3.43E-12
14	1.5	ENSG00000166741.9	Up	3.647693501	4.13E-06
14	1.5	ENSG00000169908.12	Up	2.445315789	1.47E-05
14	1.5	ENSG00000185567.7	Up	4.312484162	3.39E-04
14	1.5	ENSG00000187957.8	Up	2.924100613	2.21E-21
14	1.5	ENSG00000188643.11	Up	3.269803194	5.25E-08
14	1.5	ENSG00000189129.14	Up	2.131282755	2.73E-04
14	1.5	ENSG00000196586.17	Up	2.125136675	0.005505431
14	5	ENSG00000013588.10	Up	2.169115977	0.009285455
14	5	ENSG00000026508.21	Up	2.45021054	3.37E-11
14	5	ENSG00000066248.15	Up	4.990248382	7.00E-04
14	5	ENSG00000090530.10	Up	2.072812493	0.001107277
14	5	ENSG00000104368.19	Up	3.888065099	2.12E-08
14	5	ENSG00000106714.18	Up	2.574871435	0.01019092
14	5	ENSG00000107438.9	Up	4.182826351	9.89E-20
14	5	ENSG00000108821.14	Up	3.308295652	2.46E-19
14	5	ENSG00000114270.18	Up	3.326077871	0.004822945
14	5	ENSG00000115232.14	Up	2.201250526	1.70E-04
14	5	ENSG00000115461.5	Up	3.447918647	2.65E-25
14	5	ENSG00000115648.14	Up	3.10126419	0.005950206
14	5	ENSG00000116132.12	Up	3.300502191	4.75E-11
14	5	ENSG00000119681.12	Up	3.991117911	9.65E-06
14	5	ENSG00000124479.11	Up	2.363747691	0.006682901
14	5	ENSG00000125378.16	Up	3.233389481	0.00469501
14	5	ENSG00000128283.7	Up	2.241336859	0.00184807
14	5	ENSG00000128805.15	Up	3.492709994	5.86E-04
14	5	ENSG00000130707.18	Up	2.721678846	3.67E-05
14	5	ENSG00000131409.13	Down	-3.002730933	0.004671198
14	5	ENSG00000134853.12	Up	2.795148546	0.002831986
14	5	ENSG00000134954.14	Up	2.095932622	3.66E-04
14	5	ENSG00000135324.6	Up	2.131574969	0.012430617
14	5	ENSG00000137726.17	Up	3.008882139	5.34E-05
14	5	ENSG00000137801.11	Up	3.27272724	0.001578315
14	5	ENSG00000137809.17	Up	3.417749585	1.95E-14
14	5	ENSG00000138162.19	Up	3.830731276	8.16E-04
14	5	ENSG00000140945.17	Up	3.357597297	7.81E-13
14	5	ENSG00000144810.16	Up	2.507498968	3.54E-12
14	5	ENSG00000148848.15	Up	2.229655972	9.61E-04
14	5	ENSG00000150556.17	Up	4.42431072	0.001583263
14	5	ENSG00000156113.25	Up	2.863708305	0.003248344
14	5	ENSG00000166033.13	Up	3.006843608	2.00E-19
14	5	ENSG00000166741.9	Up	4.326054128	7.38E-09
14	5	ENSG00000166825.15	Up	3.526368027	0.004165014
14	5	ENSG00000167601.12	Up	2.254406918	5.49E-04
14	5	ENSG00000169908.12	Up	3.080939261	4.00E-09
14	5	ENSG00000173376.14	Down	-2.733427888	0.009049311
14	5	ENSG00000177409.12	Up	3.45759121	1.43E-04
14	5	ENSG00000185518.12	Down	-3.160796138	0.004671198
14	5	ENSG00000185567.7	Up	5.251554145	2.99E-06
14	5	ENSG00000186340.17	Up	3.182204998	1.83E-05
14	5	ENSG00000187957.8	Up	3.69628672	2.36E-35
14	5	ENSG00000188643.11	Up	4.217524271	7.95E-14
14	5	ENSG00000189129.14	Up	2.793409265	2.34E-07
14	5	ENSG00000196586.17	Up	3.050238573	3.67E-05
14	5	ENSG00000198796.7	Up	2.242264893	0.004671198
14	5	ENSG00000233608.5	Up	3.393560128	0.004498053
14	5	ENSG00000234807.9	Up	2.483032918	0.0099311
14	5	ENSG00000240583.14	Up	5.406165111	6.57E-04
14	15	ENSG00000013364.19	Up	2.200616096	7.70E-06
14	15	ENSG00000026508.21	Up	2.19769698	9.27E-10
14	15	ENSG00000038427.16	Up	2.516501462	0.005737045
14	15	ENSG00000066248.15	Up	6.707457117	3.33E-05
14	15	ENSG00000072682.20	Up	2.830607783	1.76E-19
14	15	ENSG00000090530.10	Up	3.223901608	2.94E-07
14	15	ENSG00000091986.16	Up	2.320249863	5.77E-15
14	15	ENSG00000104368.19	Up	2.191218729	0.001103824
14	15	ENSG00000104783.15	Up	2.792695914	0.008523587
14	15	ENSG00000105369.10	Down	-2.274195513	0.001839314
14	15	ENSG00000106714.18	Up	4.148070576	0.00123232
14	15	ENSG00000107438.9	Up	4.791307908	2.31E-26
14	15	ENSG00000108821.14	Up	5.41230521	9.79E-54
14	15	ENSG00000114270.18	Up	3.205799454	0.006104439
14	15	ENSG00000115461.5	Up	3.887289523	1.61E-32
14	15	ENSG00000115648.14	Up	6.071297798	1.51E-04
14	15	ENSG00000116132.12	Up	4.301222947	2.86E-19
14	15	ENSG00000119681.12	Up	4.747892301	4.20E-08
14	15	ENSG00000128283.7	Up	2.121717702	0.001508692
14	15	ENSG00000128805.15	Up	4.419713705	7.58E-06
14	15	ENSG00000130558.20	Down	-2.3596027	1.15E-06
14	15	ENSG00000130707.18	Up	2.564613627	4.02E-05
14	15	ENSG00000134853.12	Up	4.103985266	1.62E-05
14	15	ENSG00000137809.17	Up	3.708270629	2.42E-17
14	15	ENSG00000138061.13	Up	2.203321069	9.29E-05
14	15	ENSG00000138162.19	Up	4.525610491	7.74E-05
14	15	ENSG00000140057.9	Down	-2.91111239	7.24E-07
14	15	ENSG00000140945.17	Up	3.977851753	2.04E-18
14	15	ENSG00000142173.17	Up	2.456634008	8.32E-08
14	15	ENSG00000144810.16	Up	2.788774675	2.15E-15
14	15	ENSG00000147251.16	Up	2.566279237	0.010977497
14	15	ENSG00000148848.15	Up	2.774724659	2.51E-05
14	15	ENSG00000149925.22	Down	-24.73282885	1.36E-08
14	15	ENSG00000154175.19	Up	2.830573548	5.92E-05
14	15	ENSG00000156113.25	Up	3.266151094	8.38E-04
14	15	ENSG00000159216.20	Up	2.787228195	0.009022053
14	15	ENSG00000159674.12	Up	7.116364773	1.51E-05
14	15	ENSG00000162576.17	Up	2.265082624	0.013679608
14	15	ENSG00000163359.17	Up	3.219014429	7.35E-07
14	15	ENSG00000163814.8	Up	2.033469415	0.014605804
14	15	ENSG00000164932.13	Up	4.460981475	0.001782535
14	15	ENSG00000166033.13	Up	3.56004056	1.14E-27
14	15	ENSG00000166741.9	Up	4.915114012	2.11E-11
14	15	ENSG00000166825.15	Up	4.019346005	0.00290314
14	15	ENSG00000168916.16	Up	3.352674064	0.00555506
14	15	ENSG00000171201.12	Down	-4.016760489	4.37E-04
14	15	ENSG00000177409.12	Up	2.46194363	0.002372929
14	15	ENSG00000181458.10	Up	2.85476669	6.76E-07
14	15	ENSG00000182968.5	Down	-2.290572606	0.007951514
14	15	ENSG00000185567.7	Up	6.000992021	8.39E-08
14	15	ENSG00000187957.8	Up	3.265516683	2.44E-27
14	15	ENSG00000188643.11	Up	5.013975785	9.79E-20
14	15	ENSG00000189129.14	Up	2.877745148	3.99E-08
14	15	ENSG00000189171.15	Up	2.0084452	6.80E-04
14	15	ENSG00000196562.16	Up	3.931941366	4.49E-04
14	15	ENSG00000196586.17	Up	3.345490754	2.70E-06
14	15	ENSG00000198542.15	Up	2.552613652	0.002236585
14	15	ENSG00000198563.14	Down	-21.92152464	1.51E-05
14	15	ENSG00000198796.7	Up	2.47163743	0.00169931
14	15	ENSG00000198832.11	Up	2.439055756	6.34E-08
14	15	ENSG00000205403.15	Up	4.305163138	6.25E-04
14	15	ENSG00000233608.5	Up	3.052817171	0.00708075
14	15	ENSG00000234807.9	Up	2.932953557	0.007950164
14	15	ENSG00000240583.14	Up	6.220446461	2.88E-04
14	15	ENSG00000275895.8	Down	-22.03591574	5.57E-05
14	50	ENSG00000006377.11	Down	-3.506266672	0.005003141
14	50	ENSG00000006453.14	Up	2.444119904	0.014126944
14	50	ENSG00000006534.17	Up	2.385601602	0.014533274
14	50	ENSG00000013364.19	Up	2.540587095	2.73E-07
14	50	ENSG00000013588.10	Up	4.326624136	3.20E-06
14	50	ENSG00000026508.21	Up	2.490868878	3.77E-12
14	50	ENSG00000038427.16	Up	2.117918545	0.011296296
14	50	ENSG00000054598.9	Up	2.258843854	2.25E-09
14	50	ENSG00000064042.18	Down	-4.619319563	6.74E-05
14	50	ENSG00000066248.15	Up	3.673769799	0.004201842
14	50	ENSG00000072682.20	Up	2.994151165	4.11E-22
14	50	ENSG00000087510.7	Up	2.704656062	0.01090589
14	50	ENSG00000090530.10	Up	3.846736704	2.22E-10
14	50	ENSG00000091986.16	Up	2.609293791	8.98E-19
14	50	ENSG00000100065.15	Up	2.321590603	0.003790341
14	50	ENSG00000100473.18	Down	-2.253283315	0.003916224
14	50	ENSG00000103647.13	Up	2.356930487	1.16E-06
14	50	ENSG00000104368.19	Up	3.96598267	5.32E-09
14	50	ENSG00000107438.9	Up	5.04816161	1.65E-29
14	50	ENSG00000107562.18	Up	2.552563638	0.005338824
14	50	ENSG00000108821.14	Up	6.160734594	2.30E-70
14	50	ENSG00000112378.12	Up	3.778485448	3.82E-04
14	50	ENSG00000112769.20	Up	2.107659772	0.001445166
14	50	ENSG00000113083.15	Up	2.333433754	1.23E-06
14	50	ENSG00000114270.18	Up	5.126815191	4.84E-04
14	50	ENSG00000115461.5	Up	4.237230196	3.17E-39
14	50	ENSG00000115641.19	Up	2.080863426	4.29E-05
14	50	ENSG00000115648.14	Up	5.425042498	0.000364748
14	50	ENSG00000116132.12	Up	4.629201666	1.18E-22
14	50	ENSG00000116329.12	Down	-2.472500317	0.011621108
14	50	ENSG00000119681.12	Up	5.758950244	2.82E-12
14	50	ENSG00000122641.11	Up	2.008114834	0.015357372
14	50	ENSG00000124479.11	Up	2.403705943	0.004590771
14	50	ENSG00000125378.16	Up	3.15310068	0.004952399
14	50	ENSG00000125726.11	Up	3.189592575	0.001135196
14	50	ENSG00000128283.7	Up	2.394208579	5.25E-04
14	50	ENSG00000128805.15	Up	5.148458579	3.41E-08
14	50	ENSG00000130294.18	Down	-2.875243928	4.54E-05
14	50	ENSG00000130558.20	Down	-2.861486266	4.28E-09
14	50	ENSG00000130707.18	Up	2.924592126	2.61E-06
14	50	ENSG00000131409.13	Down	-3.042783809	0.003370763
14	50	ENSG00000133216.17	Up	2.227821565	1.01E-06
14	50	ENSG00000134363.12	Up	3.480702038	2.42E-06
14	50	ENSG00000134853.12	Up	4.119395426	8.36E-06
14	50	ENSG00000134996.12	Up	5.107514495	7.61E-04
14	50	ENSG00000137801.11	Up	3.122061776	0.001380035
14	50	ENSG00000137809.17	Up	4.409850103	5.07E-25
14	50	ENSG00000138061.13	Up	2.765139632	1.28E-06
14	50	ENSG00000138162.19	Up	4.247201769	1.46E-04
14	50	ENSG00000138347.17	Up	3.905741894	0.003518573
14	50	ENSG00000140057.9	Down	-3.979137715	4.87E-12
14	50	ENSG00000140945.17	Up	4.45050452	1.70E-23
14	50	ENSG00000142156.16	Up	2.606890829	2.84E-11
14	50	ENSG00000142173.17	Up	3.09526148	8.21E-12
14	50	ENSG00000144810.16	Up	3.183624486	3.34E-20
14	50	ENSG00000145632.15	Up	2.062370031	0.005848114
14	50	ENSG00000146374.14	Up	2.69038722	2.28E-06
14	50	ENSG00000146648.21	Up	3.093879421	1.57E-04
14	50	ENSG00000146674.16	Up	3.085222981	2.76E-06
14	50	ENSG00000148848.15	Up	3.62986039	1.29E-08
14	50	ENSG00000150556.17	Up	3.662769594	0.004304226
14	50	ENSG00000152377.15	Up	5.382786706	1.62E-05
14	50	ENSG00000156113.25	Up	4.85900855	3.73E-07
14	50	ENSG00000159216.20	Up	5.211624575	5.19E-04
14	50	ENSG00000162576.17	Up	3.945803946	0.00193553
14	50	ENSG00000163359.17	Up	3.265638044	3.57E-07
14	50	ENSG00000163814.8	Up	3.327569634	0.002732589
14	50	ENSG00000164930.12	Up	4.614335093	0.001667262
14	50	ENSG00000164932.13	Up	7.433741283	1.00E-06
14	50	ENSG00000166033.13	Up	4.457558981	2.18E-44
14	50	ENSG00000166289.6	Up	5.48150346	2.30E-05
14	50	ENSG00000166741.9	Up	6.073252593	6.22E-18
14	50	ENSG00000166825.15	Up	6.376914209	2.85E-05
14	50	ENSG00000166833.23	Up	3.988564903	1.49E-04
14	50	ENSG00000167642.13	Up	2.684765019	0.01090589
14	50	ENSG00000168916.16	Up	4.46614351	0.001596676
14	50	ENSG00000169129.16	Up	3.449013214	0.005195118
14	50	ENSG00000171201.12	Down	-4.175192519	2.03E-04
14	50	ENSG00000171303.8	Up	3.47590318	0.005006473
14	50	ENSG00000175745.15	Up	2.398369986	3.04E-06
14	50	ENSG00000176971.4	Up	2.662539572	0.010117534
14	50	ENSG00000177409.12	Up	3.783838869	1.05E-05
14	50	ENSG00000181458.10	Up	2.300806347	4.78E-05
14	50	ENSG00000182050.14	Down	-2.361482954	0.010342708
14	50	ENSG00000182968.5	Down	-2.971460867	0.002817896
14	50	ENSG00000183570.17	Up	2.5769238	2.33E-04
14	50	ENSG00000183615.6	Up	4.959372908	0.001066939
14	50	ENSG00000184985.17	Up	3.32059154	5.66E-04
14	50	ENSG00000185404.17	Up	2.89419983	1.46E-08
14	50	ENSG00000185567.7	Up	5.363866842	1.44E-06
14	50	ENSG00000185811.21	Down	-5.416325783	1.23E-04
14	50	ENSG00000186340.17	Up	3.150448702	7.11E-06
14	50	ENSG00000187957.8	Up	3.555816923	5.18E-33
14	50	ENSG00000188015.10	Up	5.670213908	2.25E-04
14	50	ENSG00000188643.11	Up	4.978567251	8.65E-20
14	50	ENSG00000189171.15	Up	2.090373383	5.15E-04
14	50	ENSG00000196586.17	Up	3.245132866	3.20E-06
14	50	ENSG00000197321.16	Up	2.382170647	4.35E-07
14	50	ENSG00000198796.7	Up	3.044318193	2.08E-04
14	50	ENSG00000198829.6	Up	3.285572489	0.001445166
14	50	ENSG00000198832.11	Up	2.204542626	1.02E-06
14	50	ENSG00000205403.15	Up	4.414742295	3.67E-04
14	50	ENSG00000211448.14	Up	2.334170267	0.007456793
14	50	ENSG00000215183.5	Up	2.56538904	0.005089495
14	50	ENSG00000233608.5	Up	4.585189941	0.001661145
14	50	ENSG00000234807.9	Up	2.622447724	0.011582423
14	50	ENSG00000240583.14	Up	8.915771893	5.25E-07
14	50	ENSG00000259207.10	Up	2.154899169	0.00396982
14	50	ENSG00000273259.3	Up	2.597094576	0.010033532
14	50	ENSG00000288781.2	Up	3.186534488	0.006957724
14	150	ENSG00000004848.8	Down	-5.154921481	0.001353805
14	150	ENSG00000005884.18	Up	3.497465378	2.32E-06
14	150	ENSG00000006327.14	Up	2.529559442	1.66E-08
14	150	ENSG00000006453.14	Up	5.50728787	4.16E-04
14	150	ENSG00000006534.17	Up	5.982145496	2.91E-04
14	150	ENSG00000007062.12	Down	-4.018163404	8.18E-04
14	150	ENSG00000008056.14	Down	-3.643501767	0.006458557
14	150	ENSG00000010278.15	Up	2.610214643	9.76E-04
14	150	ENSG00000013364.19	Up	3.272611239	8.40E-12
14	150	ENSG00000013588.10	Up	6.409613331	3.43E-13
14	150	ENSG00000017427.17	Down	-3.373190611	1.35E-09
14	150	ENSG00000026508.21	Up	3.357531939	7.23E-22
14	150	ENSG00000038427.16	Up	3.334815234	0.001025039
14	150	ENSG00000043039.7	Down	-2.105534006	1.35E-04
14	150	ENSG00000049247.14	Down	-2.780028545	0.014323903
14	150	ENSG00000050628.21	Down	-2.226702833	1.73E-06
14	150	ENSG00000054598.9	Up	2.7278235	1.56E-13
14	150	ENSG00000062582.14	Down	-25.44048737	2.15E-15
14	150	ENSG00000064042.18	Down	-5.285302717	2.53E-05
14	150	ENSG00000066248.15	Up	6.421924907	3.71E-05
14	150	ENSG00000067141.17	Down	-2.329436801	4.54E-06
14	150	ENSG00000072682.20	Up	3.089652353	8.75E-24
14	150	ENSG00000075426.12	Up	2.39970001	2.65E-12
14	150	ENSG00000085117.12	Up	2.204021048	2.60E-05
14	150	ENSG00000087510.7	Up	6.470592464	6.19E-05
14	150	ENSG00000089250.20	Down	-2.979089811	4.23E-07
14	150	ENSG00000090530.10	Up	4.209685174	1.18E-12
14	150	ENSG00000090776.6	Down	-2.163195349	1.74E-05
14	150	ENSG00000091986.16	Up	3.580676264	2.91E-35
14	150	ENSG00000100065.15	Up	3.985725002	4.08E-06
14	150	ENSG00000103647.13	Up	3.438568923	1.57E-13
14	150	ENSG00000103876.14	Up	5.076296268	7.44E-04
14	150	ENSG00000103888.17	Up	2.666387302	0.015300054
14	150	ENSG00000104213.13	Up	2.245369617	0.017482425
14	150	ENSG00000104368.19	Up	4.920704307	6.52E-14
14	150	ENSG00000104783.15	Up	4.885470892	0.001787051
14	150	ENSG00000105825.14	Up	2.818283426	9.13E-07
14	150	ENSG00000106546.14	Up	2.584207491	6.49E-05
14	150	ENSG00000106714.18	Up	3.373595412	0.003686393
14	150	ENSG00000107249.24	Up	3.560376582	0.001350643
14	150	ENSG00000107438.9	Up	5.308481768	1.13E-32
14	150	ENSG00000107562.18	Up	4.359272456	2.50E-05
14	150	ENSG00000108176.15	Down	-2.698915264	7.30E-06
14	150	ENSG00000108684.15	Down	-5.886545771	4.25E-04
14	150	ENSG00000108821.14	Up	6.820882238	3.07E-86
14	150	ENSG00000109062.12	Up	3.162254537	5.68E-09
14	150	ENSG00000111799.22	Up	2.192560533	0.001095265
14	150	ENSG00000112378.12	Up	4.222376573	6.07E-05
14	150	ENSG00000112769.20	Up	3.021130042	9.02E-06
14	150	ENSG00000113083.15	Up	3.293143609	1.72E-12
14	150	ENSG00000114270.18	Up	6.149157912	4.72E-05
14	150	ENSG00000115414.21	Up	2.051031876	8.20E-12
14	150	ENSG00000115461.5	Up	4.541728492	3.10E-45
14	150	ENSG00000115641.19	Up	3.266201051	3.81E-11
14	150	ENSG00000115648.14	Up	6.850122603	1.13E-05
14	150	ENSG00000116132.12	Up	5.173112742	1.92E-28
14	150	ENSG00000117016.10	Down	-2.365466496	0.018831245
14	150	ENSG00000117228.11	Up	2.479772933	3.60E-06
14	150	ENSG00000118785.15	Up	4.40962624	3.71E-05
14	150	ENSG00000118985.16	Up	2.146695983	3.27E-04
14	150	ENSG00000119681.12	Up	7.28010655	1.78E-19
14	150	ENSG00000120875.9	Up	2.762734169	4.40E-06
14	150	ENSG00000122641.11	Up	3.09740647	0.002664966
14	150	ENSG00000125378.16	Up	5.433244452	2.60E-05
14	150	ENSG00000125726.11	Up	4.412480491	8.25E-06
14	150	ENSG00000125820.6	Down	-2.207828933	3.49E-08
14	150	ENSG00000125851.10	Down	-3.203679894	8.01E-05
14	150	ENSG00000127152.18	Down	-2.063287341	1.63E-04
14	150	ENSG00000128283.7	Up	4.781249535	1.18E-12
14	150	ENSG00000128610.12	Down	-3.277110266	6.92E-07
14	150	ENSG00000128805.15	Up	6.027247383	4.66E-11
14	150	ENSG00000129667.13	Up	2.093579564	1.23E-05
14	150	ENSG00000130294.18	Down	-4.118787904	9.47E-09
14	150	ENSG00000130558.20	Down	-2.801354998	5.54E-09
14	150	ENSG00000130592.17	Up	3.602859562	9.62E-04
14	150	ENSG00000130707.18	Up	3.853511937	1.55E-10
14	150	ENSG00000131409.13	Down	-3.644155934	0.001156569
14	150	ENSG00000132016.12	Down	-2.32279181	0.021728233
14	150	ENSG00000132958.19	Down	-3.731753603	0.003602527
14	150	ENSG00000133216.17	Up	2.576897222	9.47E-09
14	150	ENSG00000133863.9	Down	-2.15248017	0.023143773
14	150	ENSG00000134138.22	Up	2.066980209	2.53E-05
14	150	ENSG00000134363.12	Up	3.201255656	1.10E-05
14	150	ENSG00000134443.10	Down	-2.633218804	2.47E-04
14	150	ENSG00000134668.13	Up	3.59184519	2.02E-05
14	150	ENSG00000134917.10	Up	4.854176253	0.001533055
14	150	ENSG00000134954.14	Up	2.764511824	6.29E-07
14	150	ENSG00000135116.9	Down	-2.668409456	0.014587098
14	150	ENSG00000136052.10	Up	2.19922212	0.024731408
14	150	ENSG00000136167.15	Down	-2.672496693	0.01568173
14	150	ENSG00000136732.16	Up	3.281236838	0.008601327
14	150	ENSG00000137801.11	Up	5.705953794	3.81E-09
14	150	ENSG00000137809.17	Up	5.219579194	2.42E-35
14	150	ENSG00000138061.13	Up	3.718747735	1.68E-11
14	150	ENSG00000138131.4	Up	2.065832401	0.024445426
14	150	ENSG00000138162.19	Up	5.436022618	6.29E-07
14	150	ENSG00000138653.10	Down	-3.190824745	0.0098492
14	150	ENSG00000138835.24	Up	2.690096967	2.92E-10
14	150	ENSG00000139132.16	Down	-2.966190378	1.48E-05
14	150	ENSG00000139278.10	Up	2.828824991	1.57E-07
14	150	ENSG00000139289.15	Up	2.779736529	6.87E-18
14	150	ENSG00000140057.9	Down	-4.227013427	2.68E-13
14	150	ENSG00000140945.17	Up	4.837811582	5.59E-28
14	150	ENSG00000142156.16	Up	3.275271885	1.20E-17
14	150	ENSG00000142173.17	Up	3.607431589	3.70E-16
14	150	ENSG00000143032.8	Down	-5.114275281	2.85E-05
14	150	ENSG00000144644.15	Down	-3.703494422	3.99E-05
14	150	ENSG00000144810.16	Up	3.853767083	6.27E-30
14	150	ENSG00000144857.15	Up	2.084823492	0.026966028
14	150	ENSG00000144959.11	Up	2.830066868	0.013339462
14	150	ENSG00000145632.15	Up	4.20449598	4.39E-07
14	150	ENSG00000146374.14	Up	3.170888961	1.15E-08
14	150	ENSG00000146648.21	Up	3.452822964	1.78E-05
14	150	ENSG00000146674.16	Up	5.33199958	1.32E-17
14	150	ENSG00000147251.16	Up	2.081831307	0.026997626
14	150	ENSG00000148357.18	Up	2.048448368	0.025129801
14	150	ENSG00000148848.15	Up	4.793626816	4.98E-15
14	150	ENSG00000150394.14	Down	-2.202391344	8.07E-04
14	150	ENSG00000150556.17	Up	6.698849419	2.15E-05
14	150	ENSG00000150630.4	Up	3.688678675	0.006203593
14	150	ENSG00000150672.19	Down	-2.367296788	3.96E-05
14	150	ENSG00000150687.12	Up	3.012135607	2.90E-16
14	150	ENSG00000152192.8	Down	-5.81032983	4.08E-04
14	150	ENSG00000152377.15	Up	6.997627714	9.71E-09
14	150	ENSG00000155011.9	Down	-3.748933539	7.78E-06
14	150	ENSG00000156113.25	Up	5.970346612	1.15E-10
14	150	ENSG00000156265.17	Up	2.278583867	0.001951207
14	150	ENSG00000157851.17	Down	-6.53136694	1.37E-04
14	150	ENSG00000159023.23	Down	-2.710694833	4.56E-09
14	150	ENSG00000159167.12	Up	2.009298937	0.001025039
14	150	ENSG00000159216.20	Up	5.273175075	5.66E-04
14	150	ENSG00000160223.18	Up	2.594191097	9.88E-04
14	150	ENSG00000161031.13	Down	-2.173493235	0.010137708
14	150	ENSG00000162433.15	Up	2.284916457	1.79E-05
14	150	ENSG00000162545.6	Up	3.870538011	3.82E-09
14	150	ENSG00000162576.17	Up	6.531893224	1.19E-06
14	150	ENSG00000162614.19	Up	2.758432474	7.98E-08
14	150	ENSG00000162692.12	Up	22.37617934	1.20E-15
14	150	ENSG00000163359.17	Up	2.858497996	5.75E-06
14	150	ENSG00000163497.3	Down	-7.049403852	2.30E-07
14	150	ENSG00000163661.4	Up	3.547738118	1.17E-06
14	150	ENSG00000163739.5	Up	4.438718995	0.003067936
14	150	ENSG00000163814.8	Up	4.477773011	1.50E-04
14	150	ENSG00000164171.11	Up	2.88579	0.012459642
14	150	ENSG00000164283.13	Up	2.265418039	0.023005493
14	150	ENSG00000164488.12	Down	-2.306152723	1.85E-04
14	150	ENSG00000164930.12	Up	2.859043424	0.013294298
14	150	ENSG00000164932.13	Up	8.150215525	4.37E-08
14	150	ENSG00000165886.5	Up	2.648667718	4.14E-05
14	150	ENSG00000166033.13	Up	4.918017669	3.79E-54
14	150	ENSG00000166289.6	Up	5.735219609	1.10E-05
14	150	ENSG00000166741.9	Up	7.090506306	2.82E-24
14	150	ENSG00000166825.15	Up	7.265506017	1.77E-06
14	150	ENSG00000166833.23	Up	4.19871884	4.91E-05
14	150	ENSG00000167601.12	Up	3.843212208	1.60E-10
14	150	ENSG00000167641.11	Up	6.320855392	1.06E-04
14	150	ENSG00000167642.13	Up	5.36785163	8.18E-04
14	150	ENSG00000168421.14	Down	-2.428354036	0.001752072
14	150	ENSG00000168671.10	Down	-2.098084917	5.12E-04
14	150	ENSG00000168916.16	Up	4.201774821	0.002735048
14	150	ENSG00000169129.16	Up	4.338318183	0.002465182
14	150	ENSG00000169618.7	Down	-2.435623035	0.003303656
14	150	ENSG00000170579.19	Down	-2.99733803	0.009807522
14	150	ENSG00000171201.12	Down	-6.38244691	4.16E-08
14	150	ENSG00000171303.8	Up	3.129895555	0.009256501
14	150	ENSG00000171954.13	Down	-3.691210748	8.23E-05
14	150	ENSG00000172159.16	Down	-5.422040202	7.40E-04
14	150	ENSG00000172738.13	Up	2.283852589	0.022661286
14	150	ENSG00000173376.14	Down	-3.874459708	0.003547179
14	150	ENSG00000174469.23	Down	-7.077620885	4.70E-05
14	150	ENSG00000174640.15	Up	3.936754268	5.53E-04
14	150	ENSG00000175745.15	Up	2.846344829	1.83E-08
14	150	ENSG00000176485.14	Up	5.136315068	9.34E-04
14	150	ENSG00000176692.8	Up	2.70311242	4.93E-08
14	150	ENSG00000176697.20	Up	4.384153187	1.69E-04
14	150	ENSG00000177409.12	Up	4.282865139	3.50E-07
14	150	ENSG00000177469.13	Up	2.723639823	7.43E-33
14	150	ENSG00000181458.10	Up	2.679663355	1.87E-06
14	150	ENSG00000181634.8	Up	3.577024787	2.38E-05
14	150	ENSG00000182050.14	Down	-5.846648966	2.86E-04
14	150	ENSG00000182968.5	Down	-4.746317595	3.00E-05
14	150	ENSG00000183145.9	Down	-3.201981274	1.66E-04
14	150	ENSG00000183570.17	Up	2.727691269	8.14E-05
14	150	ENSG00000183615.6	Up	6.808263575	3.96E-05
14	150	ENSG00000183770.7	Up	3.976114286	0.004164726
14	150	ENSG00000183780.13	Down	-3.698154758	4.74E-06
14	150	ENSG00000184497.13	Up	6.241500946	2.21E-04
14	150	ENSG00000184613.11	Down	-3.061990952	6.91E-05
14	150	ENSG00000184985.17	Up	2.483578071	0.004025785
14	150	ENSG00000185272.14	Down	-3.223617843	1.82E-04
14	150	ENSG00000185404.17	Up	3.292853841	4.36E-11
14	150	ENSG00000185567.7	Up	6.399381757	4.56E-09
14	150	ENSG00000186340.17	Up	4.48557762	2.62E-11
14	150	ENSG00000187957.8	Up	4.175730569	5.92E-46
14	150	ENSG00000188015.10	Up	6.430092842	3.96E-05
14	150	ENSG00000188643.11	Up	5.842523786	2.57E-27
14	150	ENSG00000189171.15	Up	2.53250073	3.08E-05
14	150	ENSG00000196562.16	Up	5.198931762	1.65E-06
14	150	ENSG00000196586.17	Up	3.293319749	1.59E-06
14	150	ENSG00000197321.16	Up	2.812257566	1.09E-09
14	150	ENSG00000197467.17	Up	2.823877887	1.60E-10
14	150	ENSG00000197747.9	Up	3.075303809	2.41E-10
14	150	ENSG00000198743.7	Up	2.501950353	7.45E-12
14	150	ENSG00000198768.11	Up	3.979031654	6.01E-04
14	150	ENSG00000198796.7	Up	4.462996708	1.73E-08
14	150	ENSG00000198829.6	Up	2.595048446	0.005149887
14	150	ENSG00000198832.11	Up	2.849278131	9.53E-11
14	150	ENSG00000198848.13	Down	-3.380287291	4.99E-04
14	150	ENSG00000205336.14	Up	3.107049529	2.96E-04
14	150	ENSG00000205403.15	Up	4.552287947	2.34E-04
14	150	ENSG00000211448.14	Up	4.3242013	2.60E-05
14	150	ENSG00000215183.5	Up	3.80553609	1.99E-04
14	150	ENSG00000226332.2	Up	2.311826781	0.021746767
14	150	ENSG00000227496.3	Up	2.06971016	0.027969414
14	150	ENSG00000233608.5	Up	3.482101515	0.00715131
14	150	ENSG00000234224.3	Down	-2.748982539	0.001482126
14	150	ENSG00000234807.9	Up	4.601486906	0.00206773
14	150	ENSG00000240583.14	Up	10.82402055	1.09E-09
14	150	ENSG00000246363.4	Down	-2.968629639	0.00138374
14	150	ENSG00000248360.7	Down	-6.095748944	2.04E-04
14	150	ENSG00000248636.7	Down	-2.139961152	0.026368612
14	150	ENSG00000249992.2	Up	2.553521189	1.13E-09
14	150	ENSG00000250488.2	Down	-2.922110796	0.012618628
14	150	ENSG00000259207.10	Up	2.461982724	0.001494793
14	150	ENSG00000273259.3	Up	5.27360987	0.001314978
14	150	ENSG00000275342.6	Up	2.832365609	0.013468931
14	150	ENSG00000275395.7	Down	-2.986008431	0.011847743
14	150	ENSG00000276644.5	Down	-3.215479549	0.008113135
14	150	ENSG00000287430.1	Down	-6.591067181	4.66E-05
14	150	ENSG00000289192.1	Down	-2.400652789	0.007236759
14	150	ENSG00000289316.1	Up	2.530688732	2.63E-04
14	150	ENSG00000293515.1	Up	2.839022491	0.013294298
21	1.5	ENSG00000010278.15	Up	3.236008595	2.64E-04
21	1.5	ENSG00000026508.21	Up	3.146196068	1.03E-17
21	1.5	ENSG00000095752.7	Up	2.313727898	0.010758918
21	1.5	ENSG00000104368.19	Up	2.164196204	4.46E-04
21	1.5	ENSG00000107438.9	Up	4.687437953	7.46E-22
21	1.5	ENSG00000109846.9	Up	2.994304027	3.14E-06
21	1.5	ENSG00000111799.22	Up	3.103057067	4.99E-04
21	1.5	ENSG00000113083.15	Up	3.005163787	7.64E-09
21	1.5	ENSG00000114480.13	Up	2.183298267	0.003167533
21	1.5	ENSG00000115461.5	Up	2.461487606	2.99E-13
21	1.5	ENSG00000115641.19	Up	2.296051366	7.16E-05
21	1.5	ENSG00000116132.12	Up	3.986341264	4.93E-13
21	1.5	ENSG00000118523.6	Up	2.037033663	2.41E-05
21	1.5	ENSG00000119681.12	Up	3.268235469	1.84E-04
21	1.5	ENSG00000125378.16	Up	3.141610624	0.00480078
21	1.5	ENSG00000128805.15	Up	2.859085925	2.68E-04
21	1.5	ENSG00000132329.11	Up	2.04212291	6.03E-04
21	1.5	ENSG00000134853.12	Up	5.235913459	3.94E-04
21	1.5	ENSG00000136153.21	Up	2.118241772	1.68E-07
21	1.5	ENSG00000137198.10	Up	2.711181802	4.52E-04
21	1.5	ENSG00000137726.17	Up	2.133426421	0.001838393
21	1.5	ENSG00000137801.11	Up	6.53739803	3.29E-05
21	1.5	ENSG00000137809.17	Up	3.008280792	3.83E-11
21	1.5	ENSG00000139278.10	Up	2.569279505	3.33E-05
21	1.5	ENSG00000140057.9	Down	-2.078213441	2.96E-04
21	1.5	ENSG00000140945.17	Up	2.602610508	7.50E-09
21	1.5	ENSG00000144810.16	Up	3.483880859	7.46E-22
21	1.5	ENSG00000145632.15	Up	3.865449645	9.97E-04
21	1.5	ENSG00000146374.14	Up	2.971514678	1.92E-06
21	1.5	ENSG00000146648.21	Up	4.696200142	7.46E-04
21	1.5	ENSG00000146674.16	Up	2.997653337	8.05E-06
21	1.5	ENSG00000147251.16	Up	2.765976292	0.006908373
21	1.5	ENSG00000148677.7	Up	2.618699904	6.78E-04
21	1.5	ENSG00000149591.17	Up	2.927245798	1.59E-10
21	1.5	ENSG00000149925.22	Down	-24.94089325	1.21E-08
21	1.5	ENSG00000154175.19	Up	2.481886135	6.78E-04
21	1.5	ENSG00000154545.17	Up	24.2673517	4.08E-07
21	1.5	ENSG00000154556.20	Up	2.595860257	0.007304894
21	1.5	ENSG00000162614.19	Up	2.76818659	2.85E-06
21	1.5	ENSG00000163661.4	Up	4.347326091	8.92E-05
21	1.5	ENSG00000166033.13	Up	3.119447177	1.82E-20
21	1.5	ENSG00000166741.9	Up	8.285881747	1.65E-07
21	1.5	ENSG00000166979.13	Up	4.856067855	7.42E-04
21	1.5	ENSG00000167601.12	Up	2.448189382	9.15E-04
21	1.5	ENSG00000167767.14	Up	2.407176055	6.78E-04
21	1.5	ENSG00000169908.12	Up	3.236746634	2.44E-09
21	1.5	ENSG00000173705.9	Up	3.491610107	7.91E-18
21	1.5	ENSG00000174099.12	Up	2.060833992	3.46E-07
21	1.5	ENSG00000176692.8	Up	2.076737777	0.015153392
21	1.5	ENSG00000177409.12	Up	3.445381125	4.07E-04
21	1.5	ENSG00000181634.8	Up	3.312315863	0.001280959
21	1.5	ENSG00000185567.7	Up	3.296424914	1.05E-04
21	1.5	ENSG00000186340.17	Up	4.652679261	1.14E-05
21	1.5	ENSG00000187957.8	Up	2.515936684	6.72E-17
21	1.5	ENSG00000188643.11	Up	4.505868954	1.15E-12
21	1.5	ENSG00000189129.14	Up	3.587046146	8.51E-12
21	1.5	ENSG00000196586.17	Up	2.627208678	1.02E-04
21	1.5	ENSG00000197747.9	Up	2.52708016	8.92E-07
21	1.5	ENSG00000283632.4	Up	2.551914519	0.00167236
21	5	ENSG00000005884.18	Up	4.903605877	2.48E-08
21	5	ENSG00000010278.15	Up	4.086625306	3.93E-06
21	5	ENSG00000013364.19	Up	2.580027587	1.67E-07
21	5	ENSG00000013588.10	Up	4.420339443	4.79E-06
21	5	ENSG00000026508.21	Up	3.536521139	1.47E-22
21	5	ENSG00000064763.12	Up	2.683918042	0.005138398
21	5	ENSG00000066248.15	Up	2.16267424	0.010340461
21	5	ENSG00000067141.17	Down	-2.188745415	1.19E-05
21	5	ENSG00000075426.12	Up	2.966793857	2.66E-15
21	5	ENSG00000087510.7	Up	2.53707658	0.012158967
21	5	ENSG00000091986.16	Up	2.462594666	1.37E-16
21	5	ENSG00000102174.10	Up	2.508070048	0.012361932
21	5	ENSG00000105369.10	Down	-2.279428532	0.001224562
21	5	ENSG00000107438.9	Up	5.748545474	9.70E-34
21	5	ENSG00000107796.14	Up	2.065558533	1.08E-05
21	5	ENSG00000108176.15	Down	-2.305071801	9.90E-05
21	5	ENSG00000108821.14	Up	4.134678018	2.92E-30
21	5	ENSG00000111799.22	Up	3.755271149	2.67E-05
21	5	ENSG00000113083.15	Up	3.561771984	2.58E-12
21	5	ENSG00000114480.13	Up	3.274896576	1.82E-05
21	5	ENSG00000115461.5	Up	3.709198393	5.66E-30
21	5	ENSG00000115641.19	Up	3.24398991	5.07E-09
21	5	ENSG00000115648.14	Up	4.108265089	0.002242505
21	5	ENSG00000116132.12	Up	5.293836988	2.08E-23
21	5	ENSG00000118276.12	Down	-4.046751745	0.001304709
21	5	ENSG00000118508.5	Up	2.285230221	0.015662166
21	5	ENSG00000118523.6	Up	2.133185127	6.07E-06
21	5	ENSG00000118785.15	Up	2.675385558	0.010395036
21	5	ENSG00000118946.12	Down	-2.020330807	6.06E-04
21	5	ENSG00000119681.12	Up	4.509746303	1.41E-07
21	5	ENSG00000122870.12	Up	2.663935274	7.37E-09
21	5	ENSG00000124813.23	Up	2.12229453	0.018552859
21	5	ENSG00000125378.16	Up	4.75543119	9.50E-04
21	5	ENSG00000128283.7	Up	2.147574932	0.001387397
21	5	ENSG00000128591.17	Up	3.573504217	3.73E-10
21	5	ENSG00000128805.15	Up	3.43080887	1.02E-05
21	5	ENSG00000130707.18	Up	3.256580444	2.19E-07
21	5	ENSG00000132329.11	Up	2.242072815	1.22E-04
21	5	ENSG00000132429.10	Up	2.868271775	0.008477639
21	5	ENSG00000134363.12	Up	4.490449644	2.99E-05
21	5	ENSG00000134853.12	Up	7.486009483	1.56E-06
21	5	ENSG00000136153.21	Up	2.377021759	1.94E-09
21	5	ENSG00000137198.10	Up	3.371505797	1.14E-05
21	5	ENSG00000137726.17	Up	2.507680943	2.71E-04
21	5	ENSG00000137801.11	Up	7.694836058	8.22E-07
21	5	ENSG00000137809.17	Up	3.792339337	1.22E-17
21	5	ENSG00000138061.13	Up	2.560696102	7.05E-06
21	5	ENSG00000139278.10	Up	2.714549997	9.33E-06
21	5	ENSG00000139289.15	Up	2.50304707	2.00E-13
21	5	ENSG00000140057.9	Down	-4.421111371	1.19E-15
21	5	ENSG00000140416.26	Up	2.150240385	9.40E-13
21	5	ENSG00000140945.17	Up	3.512631635	5.73E-16
21	5	ENSG00000141622.14	Down	-2.873061885	0.001110639
21	5	ENSG00000142156.16	Up	2.093561786	1.27E-07
21	5	ENSG00000142173.17	Up	2.025973028	9.98E-06
21	5	ENSG00000144810.16	Up	4.26768711	1.84E-33
21	5	ENSG00000145632.15	Up	5.164164493	2.64E-05
21	5	ENSG00000146374.14	Up	3.105024271	5.28E-07
21	5	ENSG00000146409.12	Down	-4.874629443	4.65E-04
21	5	ENSG00000146648.21	Up	5.034761449	5.02E-04
21	5	ENSG00000146674.16	Up	3.791279579	8.91E-09
21	5	ENSG00000148848.15	Up	2.110715192	6.34E-04
21	5	ENSG00000149591.17	Up	3.102780925	5.92E-12
21	5	ENSG00000149925.22	Down	-24.92546296	5.07E-09
21	5	ENSG00000150556.17	Up	3.338308166	0.005323297
21	5	ENSG00000150687.12	Up	2.666047767	2.47E-12
21	5	ENSG00000152377.15	Up	6.243082164	3.48E-05
21	5	ENSG00000154096.14	Down	-2.230637909	8.39E-08
21	5	ENSG00000154134.15	Up	2.430226363	0.012478308
21	5	ENSG00000154175.19	Up	2.780224296	1.33E-04
21	5	ENSG00000154545.17	Up	24.70692699	1.08E-07
21	5	ENSG00000154556.20	Up	3.776372548	0.00357401
21	5	ENSG00000155093.20	Down	-2.894096534	0.008298179
21	5	ENSG00000155366.17	Up	2.019448308	1.31E-18
21	5	ENSG00000156113.25	Up	3.285228117	2.25E-04
21	5	ENSG00000157483.9	Up	2.27368216	3.60E-09
21	5	ENSG00000158270.12	Up	4.434256983	2.06E-04
21	5	ENSG00000159216.20	Up	4.332741584	0.001698966
21	5	ENSG00000162614.19	Up	2.855769913	1.14E-06
21	5	ENSG00000163661.4	Up	4.956981187	6.66E-06
21	5	ENSG00000164932.13	Up	3.099551781	0.006690948
21	5	ENSG00000165795.25	Down	-2.474018672	0.001199636
21	5	ENSG00000166033.13	Up	4.212148636	1.52E-37
21	5	ENSG00000166741.9	Up	9.741225502	3.25E-10
21	5	ENSG00000166825.15	Up	4.581774763	0.001187458
21	5	ENSG00000166833.23	Up	2.93988273	0.002468807
21	5	ENSG00000166979.13	Up	5.486210985	3.07E-04
21	5	ENSG00000167601.12	Up	4.287534114	2.82E-09
21	5	ENSG00000167767.14	Up	2.430836924	5.13E-04
21	5	ENSG00000169129.16	Up	2.98508599	0.007577766
21	5	ENSG00000169908.12	Up	4.58956526	1.72E-18
21	5	ENSG00000171201.12	Down	-2.627967605	0.005671355
21	5	ENSG00000172985.11	Up	2.927358073	6.09E-05
21	5	ENSG00000173486.14	Down	-22.56742981	2.19E-07
21	5	ENSG00000174099.12	Up	2.271868114	8.91E-09
21	5	ENSG00000174640.15	Up	2.087066645	0.018034301
21	5	ENSG00000176641.11	Up	2.003519007	2.75E-04
21	5	ENSG00000176692.8	Up	6.074465814	1.65E-05
21	5	ENSG00000177409.12	Up	3.821166059	9.80E-05
21	5	ENSG00000181634.8	Up	3.730128721	4.43E-04
21	5	ENSG00000182853.12	Down	-2.785043346	0.001089787
21	5	ENSG00000182871.16	Up	3.757548367	1.54E-10
21	5	ENSG00000184261.5	Up	2.123826072	0.018471594
21	5	ENSG00000184792.16	Up	4.053293568	0.002686014
21	5	ENSG00000185567.7	Up	2.953339122	4.35E-04
21	5	ENSG00000186340.17	Up	4.457517336	2.48E-05
21	5	ENSG00000187957.8	Up	3.230387863	3.99E-28
21	5	ENSG00000188643.11	Up	6.140425619	7.16E-24
21	5	ENSG00000189129.14	Up	4.347012359	2.16E-17
21	5	ENSG00000196586.17	Up	3.001024477	6.83E-06
21	5	ENSG00000196611.6	Up	2.083246003	3.94E-08
21	5	ENSG00000197747.9	Up	3.155744203	3.73E-10
21	5	ENSG00000197956.10	Up	2.394087985	3.90E-30
21	5	ENSG00000198768.11	Up	2.196768711	0.017208107
21	5	ENSG00000198796.7	Up	3.85074013	0.001053483
21	5	ENSG00000205336.14	Up	4.038302878	0.002269661
21	5	ENSG00000211448.14	Up	3.129757886	0.006592591
21	5	ENSG00000240583.14	Up	2.88454043	0.008265808
21	5	ENSG00000259207.10	Up	2.958706473	0.001259157
21	5	ENSG00000275895.8	Down	-24.03170099	9.40E-06
21	5	ENSG00000283632.4	Up	2.42113248	0.002344631
21	15	ENSG00000005884.18	Up	4.41699624	8.81E-07
21	15	ENSG00000006534.17	Up	2.181454521	0.022311144
21	15	ENSG00000007062.12	Down	-2.862475122	0.005790587
21	15	ENSG00000009694.14	Down	-4.8130832	7.24E-05
21	15	ENSG00000010278.15	Up	3.299478918	1.82E-04
21	15	ENSG00000013364.19	Up	2.840045682	6.05E-09
21	15	ENSG00000013588.10	Up	5.005306833	2.09E-07
21	15	ENSG00000024422.12	Up	2.686001638	2.66E-21
21	15	ENSG00000025039.15	Down	-4.171307171	0.00123316
21	15	ENSG00000026508.21	Up	3.546316798	1.07E-22
21	15	ENSG00000064042.18	Down	-2.56658266	0.00710808
21	15	ENSG00000064763.12	Up	2.856886264	0.003955984
21	15	ENSG00000067066.17	Up	2.043908744	9.73E-06
21	15	ENSG00000067141.17	Down	-2.890813853	6.92E-09
21	15	ENSG00000072657.10	Down	-3.871140344	1.51E-04
21	15	ENSG00000072682.20	Up	2.780383503	4.49E-19
21	15	ENSG00000073711.11	Up	2.489162012	0.001917457
21	15	ENSG00000075426.12	Up	3.285902534	1.05E-18
21	15	ENSG00000076554.16	Down	-2.963496383	5.21E-04
21	15	ENSG00000077713.19	Up	3.061104826	0.009358101
21	15	ENSG00000091844.8	Up	2.492229981	3.76E-05
21	15	ENSG00000091986.16	Up	3.299663114	3.34E-29
21	15	ENSG00000095752.7	Up	3.885431986	0.004032733
21	15	ENSG00000099337.5	Up	2.50137038	0.013050518
21	15	ENSG00000100473.18	Down	-3.320808805	1.06E-04
21	15	ENSG00000101144.13	Down	-2.231644555	0.005847227
21	15	ENSG00000101955.15	Up	6.778953992	1.54E-05
21	15	ENSG00000102174.10	Up	3.040803843	0.009466156
21	15	ENSG00000104783.15	Up	2.365790936	0.018107969
21	15	ENSG00000106069.26	Down	-4.041896853	0.001489158
21	15	ENSG00000107438.9	Up	5.952058626	3.23E-36
21	15	ENSG00000107796.14	Up	2.327265167	6.32E-07
21	15	ENSG00000108821.14	Up	5.709447835	2.26E-58
21	15	ENSG00000109062.12	Up	4.453857597	1.24E-11
21	15	ENSG00000110002.16	Up	3.855921332	0.001263287
21	15	ENSG00000110057.9	Up	2.377981033	0.003152373
21	15	ENSG00000111799.22	Up	4.659854492	1.66E-07
21	15	ENSG00000112139.17	Up	3.223221338	9.53E-06
21	15	ENSG00000113083.15	Up	3.780635652	9.81E-14
21	15	ENSG00000114480.13	Up	2.441975571	0.001032708
21	15	ENSG00000115194.11	Down	-3.559833538	0.001654557
21	15	ENSG00000115461.5	Up	3.990770189	1.43E-34
21	15	ENSG00000115641.19	Up	3.079985908	3.43E-08
21	15	ENSG00000115648.14	Up	2.999555334	0.009210492
21	15	ENSG00000116132.12	Up	5.40831135	2.81E-24
21	15	ENSG00000118508.5	Up	3.829449491	0.004234561
21	15	ENSG00000118523.6	Up	2.431670512	2.02E-07
21	15	ENSG00000118785.15	Up	3.966691174	0.003355623
21	15	ENSG00000119681.12	Up	4.207213298	1.25E-06
21	15	ENSG00000120337.10	Up	2.468475359	0.008974142
21	15	ENSG00000122861.16	Up	2.827117308	8.67E-05
21	15	ENSG00000122870.12	Up	2.749765948	1.98E-09
21	15	ENSG00000125378.16	Up	6.077419448	8.07E-05
21	15	ENSG00000128283.7	Up	2.539288145	1.79E-04
21	15	ENSG00000128591.17	Up	3.002945169	2.35E-07
21	15	ENSG00000128610.12	Down	-2.201741412	3.72E-04
21	15	ENSG00000128805.15	Up	4.473780314	4.90E-09
21	15	ENSG00000130294.18	Down	-4.429351252	4.45E-10
21	15	ENSG00000130558.20	Down	-2.04750381	2.21E-05
21	15	ENSG00000130707.18	Up	3.834169719	7.77E-10
21	15	ENSG00000131409.13	Down	-5.2174704	9.82E-06
21	15	ENSG00000132329.11	Up	2.6105858	6.82E-06
21	15	ENSG00000134363.12	Up	5.602208107	1.63E-07
21	15	ENSG00000134709.13	Down	-2.092681097	1.24E-04
21	15	ENSG00000134853.12	Up	8.123524585	1.59E-07
21	15	ENSG00000134954.14	Up	3.145491805	5.57E-07
21	15	ENSG00000136052.10	Up	2.802771904	0.011883923
21	15	ENSG00000136153.21	Up	2.367869542	2.01E-09
21	15	ENSG00000136842.14	Up	2.462872414	0.015359147
21	15	ENSG00000137198.10	Up	3.838178485	6.07E-07
21	15	ENSG00000137573.14	Up	2.845674503	2.67E-05
21	15	ENSG00000137700.19	Down	-2.020621387	0.004360246
21	15	ENSG00000137726.17	Up	2.616680909	1.35E-04
21	15	ENSG00000137801.11	Up	7.444865673	1.43E-06
21	15	ENSG00000137809.17	Up	4.291811327	1.52E-22
21	15	ENSG00000138061.13	Up	3.054624725	6.60E-08
21	15	ENSG00000138162.19	Up	3.344041315	1.96E-05
21	15	ENSG00000139278.10	Up	2.966648076	1.10E-06
21	15	ENSG00000139289.15	Up	2.733296555	5.51E-16
21	15	ENSG00000139410.15	Up	2.047371923	0.023671782
21	15	ENSG00000140057.9	Down	-4.24476055	2.12E-14
21	15	ENSG00000140945.17	Up	3.65183652	3.78E-17
21	15	ENSG00000141526.18	Up	2.747919133	2.25E-04
21	15	ENSG00000141968.8	Down	-2.12251985	0.01143463
21	15	ENSG00000142156.16	Up	2.680822827	4.73E-12
21	15	ENSG00000142173.17	Up	2.501691361	3.49E-08
21	15	ENSG00000143032.8	Down	-3.289358356	9.93E-04
21	15	ENSG00000143127.13	Up	3.146887757	0.008029955
21	15	ENSG00000144810.16	Up	4.403846501	1.17E-35
21	15	ENSG00000145632.15	Up	5.082491886	4.67E-05
21	15	ENSG00000146374.14	Up	3.557626638	6.95E-09
21	15	ENSG00000146648.21	Up	6.902941468	4.94E-06
21	15	ENSG00000146674.16	Up	4.099691514	4.60E-10
21	15	ENSG00000147251.16	Up	5.455120435	4.01E-04
21	15	ENSG00000148848.15	Up	2.037448905	7.66E-04
21	15	ENSG00000149591.17	Up	3.263599688	3.93E-13
21	15	ENSG00000150556.17	Up	4.01521343	0.003259778
21	15	ENSG00000150687.12	Up	3.063331768	4.23E-16
21	15	ENSG00000152192.8	Down	-3.46731232	0.003681616
21	15	ENSG00000152377.15	Up	6.461445567	2.28E-05
21	15	ENSG00000153157.14	Down	-3.276208083	0.007705948
21	15	ENSG00000154027.19	Up	3.475369459	0.006429735
21	15	ENSG00000154175.19	Up	3.377222978	3.50E-06
21	15	ENSG00000154545.17	Up	25.14956386	4.73E-08
21	15	ENSG00000154556.20	Up	5.370260232	8.42E-04
21	15	ENSG00000156113.25	Up	4.284691364	1.66E-06
21	15	ENSG00000157851.17	Down	-4.0856558	0.001777969
21	15	ENSG00000159216.20	Up	2.447828757	0.016512838
21	15	ENSG00000162576.17	Up	2.835625547	0.008713379
21	15	ENSG00000162614.19	Up	2.913854461	6.58E-07
21	15	ENSG00000162692.12	Up	20.84861841	1.96E-13
21	15	ENSG00000163359.17	Up	2.891739431	4.36E-06
21	15	ENSG00000163661.4	Up	5.858924919	8.77E-08
21	15	ENSG00000164932.13	Up	7.031656566	3.72E-06
21	15	ENSG00000165495.16	Up	2.872032485	2.24E-07
21	15	ENSG00000166033.13	Up	4.460888454	1.83E-42
21	15	ENSG00000166289.6	Up	3.870017098	1.32E-04
21	15	ENSG00000166562.9	Down	-2.436804857	8.99E-10
21	15	ENSG00000166741.9	Up	10.34352626	9.33E-12
21	15	ENSG00000166825.15	Up	6.570405214	1.94E-05
21	15	ENSG00000166833.23	Up	2.430459775	0.006791499
21	15	ENSG00000166979.13	Up	6.696452504	2.27E-05
21	15	ENSG00000167210.17	Down	-2.539886426	0.009160673
21	15	ENSG00000167601.12	Up	4.304828363	2.77E-09
21	15	ENSG00000167641.11	Up	2.433196534	0.017170328
21	15	ENSG00000167642.13	Up	2.114377204	0.023671782
21	15	ENSG00000168546.11	Down	-4.190158362	0.003248277
21	15	ENSG00000168765.19	Down	-2.729112669	1.12E-09
21	15	ENSG00000169129.16	Up	4.554671339	0.001610476
21	15	ENSG00000169297.8	Down	-2.214259676	0.002446362
21	15	ENSG00000169908.12	Up	4.896733187	5.28E-21
21	15	ENSG00000171201.12	Down	-4.916020178	2.01E-05
21	15	ENSG00000172346.15	Up	4.883216084	0.001292995
21	15	ENSG00000172985.11	Up	2.809958805	1.06E-04
21	15	ENSG00000173898.16	Down	-3.552969762	3.77E-04
21	15	ENSG00000174099.12	Up	2.460808079	3.15E-10
21	15	ENSG00000174332.6	Up	3.6431065	0.005321824
21	15	ENSG00000174469.23	Down	-4.077233477	0.001968921
21	15	ENSG00000174640.15	Up	2.362307494	0.014380046
21	15	ENSG00000175264.8	Up	2.764587811	0.004077798
21	15	ENSG00000175745.15	Up	2.079164509	4.42E-05
21	15	ENSG00000176485.14	Up	4.102695836	0.003157887
21	15	ENSG00000176692.8	Up	6.048220292	2.37E-05
21	15	ENSG00000176697.20	Up	3.182377887	0.007714638
21	15	ENSG00000177409.12	Up	5.268908988	5.18E-08
21	15	ENSG00000177469.13	Up	2.203590949	2.12E-21
21	15	ENSG00000181458.10	Up	2.091169379	7.77E-05
21	15	ENSG00000181634.8	Up	4.6025712	2.07E-05
21	15	ENSG00000182968.5	Down	-3.531726436	6.09E-04
21	15	ENSG00000183287.15	Up	2.018916733	0.025661527
21	15	ENSG00000184792.16	Up	2.247960766	0.020734773
21	15	ENSG00000184985.17	Up	4.749668266	0.001255015
21	15	ENSG00000185272.14	Down	-2.951992852	3.69E-04
21	15	ENSG00000185404.17	Up	3.756567653	2.24E-12
21	15	ENSG00000185567.7	Up	2.612426966	0.001313568
21	15	ENSG00000185811.21	Down	-6.501867296	9.89E-05
21	15	ENSG00000186340.17	Up	5.130004188	1.28E-06
21	15	ENSG00000187957.8	Up	3.268630755	1.01E-28
21	15	ENSG00000188322.8	Down	-3.948396747	0.003244782
21	15	ENSG00000188643.11	Up	6.243964326	1.62E-24
21	15	ENSG00000189129.14	Up	4.72089334	2.07E-20
21	15	ENSG00000189171.15	Up	2.695793886	9.20E-06
21	15	ENSG00000196586.17	Up	2.613053799	8.33E-05
21	15	ENSG00000196639.7	Up	3.212174588	1.31E-08
21	15	ENSG00000197467.17	Up	2.207570357	1.30E-06
21	15	ENSG00000197747.9	Up	3.400069337	1.22E-11
21	15	ENSG00000197956.10	Up	2.318487919	2.45E-28
21	15	ENSG00000198300.14	Down	-2.385318226	0.001435289
21	15	ENSG00000198768.11	Up	3.049838095	0.009202551
21	15	ENSG00000198796.7	Up	4.744195908	1.05E-04
21	15	ENSG00000198829.6	Up	2.543693505	0.005303451
21	15	ENSG00000198846.6	Up	4.390808193	0.002444747
21	15	ENSG00000205336.14	Up	3.675730197	0.004252801
21	15	ENSG00000205403.15	Up	2.661827136	0.007447269
21	15	ENSG00000211448.14	Up	4.821464421	0.001089022
21	15	ENSG00000219438.9	Down	-2.269084519	2.24E-04
21	15	ENSG00000227496.3	Up	3.247540512	0.007789162
21	15	ENSG00000234224.3	Down	-2.135259606	0.0062092
21	15	ENSG00000234807.9	Up	3.063623464	0.009212129
21	15	ENSG00000240583.14	Up	7.333230061	1.71E-05
21	15	ENSG00000249992.2	Up	2.177552474	3.91E-07
21	15	ENSG00000250934.3	Down	-3.694357126	0.005137828
21	15	ENSG00000251448.2	Down	-6.266230139	7.93E-06
21	15	ENSG00000259207.10	Up	3.317533458	3.77E-04
21	15	ENSG00000266578.2	Down	-3.394624208	0.006692762
21	15	ENSG00000287430.1	Down	-5.439601789	4.27E-04
21	15	ENSG00000289316.1	Up	2.081589998	0.001845227
21	50	ENSG00000005884.18	Up	4.281958774	1.87E-06
21	50	ENSG00000007062.12	Down	-4.569072484	4.64E-04
21	50	ENSG00000010278.15	Up	3.406279725	1.20E-04
21	50	ENSG00000013364.19	Up	2.98215215	7.40E-10
21	50	ENSG00000013588.10	Up	4.009310867	4.05E-05
21	50	ENSG00000026508.21	Up	3.520489137	2.04E-22
21	50	ENSG00000028137.19	Up	8.356044355	4.34E-08
21	50	ENSG00000064763.12	Up	3.633861219	7.73E-04
21	50	ENSG00000067066.17	Up	2.087243232	5.97E-06
21	50	ENSG00000067141.17	Down	-2.225994623	7.89E-06
21	50	ENSG00000072682.20	Up	2.405873931	2.55E-14
21	50	ENSG00000075426.12	Up	3.508210579	3.08E-21
21	50	ENSG00000085117.12	Up	2.407762343	3.82E-06
21	50	ENSG00000087245.13	Up	2.040503983	2.22E-06
21	50	ENSG00000091986.16	Up	3.48059198	1.53E-32
21	50	ENSG00000099337.5	Up	4.202171288	0.001293219
21	50	ENSG00000100342.22	Up	3.002738856	9.21E-04
21	50	ENSG00000100473.18	Down	-3.846245676	1.07E-05
21	50	ENSG00000100504.17	Up	2.175424856	4.39E-05
21	50	ENSG00000100604.13	Down	-3.239498377	0.006589034
21	50	ENSG00000101938.15	Up	2.113138096	0.019230634
21	50	ENSG00000101955.15	Up	5.543565337	3.55E-04
21	50	ENSG00000102174.10	Up	5.978143133	2.43E-04
21	50	ENSG00000104368.19	Up	2.392054715	6.76E-05
21	50	ENSG00000104783.15	Up	3.566145512	0.005802827
21	50	ENSG00000105369.10	Down	-2.69089972	1.84E-04
21	50	ENSG00000105967.16	Down	-3.634214408	0.005240628
21	50	ENSG00000106069.26	Down	-3.249961051	0.00418808
21	50	ENSG00000107438.9	Up	6.188958895	2.77E-39
21	50	ENSG00000107562.18	Up	3.726257789	0.001209025
21	50	ENSG00000108821.14	Up	6.50289686	2.13E-76
21	50	ENSG00000109062.12	Up	4.546741807	4.14E-12
21	50	ENSG00000110002.16	Up	3.900171057	0.001187279
21	50	ENSG00000111799.22	Up	4.328741033	1.29E-06
21	50	ENSG00000112139.17	Up	3.083530008	2.07E-05
21	50	ENSG00000113083.15	Up	3.33662456	6.08E-11
21	50	ENSG00000113739.11	Up	2.015868161	6.50E-04
21	50	ENSG00000114480.13	Up	3.312939659	1.41E-05
21	50	ENSG00000115461.5	Up	3.686283405	1.72E-29
21	50	ENSG00000115594.12	Up	2.545476253	0.003307718
21	50	ENSG00000115641.19	Up	3.645722542	2.67E-11
21	50	ENSG00000115648.14	Up	4.372903183	0.001943754
21	50	ENSG00000116132.12	Up	5.600561733	4.41E-26
21	50	ENSG00000118276.12	Down	-2.537513998	0.009171076
21	50	ENSG00000118508.5	Up	3.059338474	0.009171076
21	50	ENSG00000119681.12	Up	5.002919198	4.07E-09
21	50	ENSG00000122861.16	Up	2.425443127	6.49E-04
21	50	ENSG00000122862.5	Up	3.01809008	0.008636149
21	50	ENSG00000125378.16	Up	6.011688751	1.01E-04
21	50	ENSG00000128283.7	Up	2.768481919	4.85E-05
21	50	ENSG00000128591.17	Up	3.470548185	1.13E-09
21	50	ENSG00000128610.12	Down	-2.188885022	4.42E-04
21	50	ENSG00000128805.15	Up	4.58578171	1.56E-09
21	50	ENSG00000130294.18	Down	-4.659596451	5.53E-11
21	50	ENSG00000130558.20	Down	-2.632507476	4.19E-08
21	50	ENSG00000130592.17	Up	3.149816546	0.003811894
21	50	ENSG00000130707.18	Up	3.764100046	1.39E-09
21	50	ENSG00000131409.13	Down	-4.330513599	1.11E-04
21	50	ENSG00000134363.12	Up	5.238837493	1.20E-06
21	50	ENSG00000134709.13	Down	-2.380840949	1.38E-05
21	50	ENSG00000134853.12	Up	7.154723327	3.61E-06
21	50	ENSG00000134954.14	Up	3.396426186	4.58E-08
21	50	ENSG00000135636.16	Up	3.512969023	0.003992586
21	50	ENSG00000136052.10	Up	2.314569717	0.018099634
21	50	ENSG00000137198.10	Up	4.015925697	1.48E-07
21	50	ENSG00000137726.17	Up	3.362891481	9.92E-07
21	50	ENSG00000137801.11	Up	6.806302667	1.11E-05
21	50	ENSG00000137809.17	Up	4.368125253	2.54E-23
21	50	ENSG00000138061.13	Up	2.848399472	4.65E-07
21	50	ENSG00000138162.19	Up	2.432909043	0.001273984
21	50	ENSG00000139278.10	Up	3.013422892	6.55E-07
21	50	ENSG00000139289.15	Up	2.440568906	7.93E-13
21	50	ENSG00000140057.9	Down	-4.50331834	4.92E-16
21	50	ENSG00000140945.17	Up	3.381170579	8.45E-15
21	50	ENSG00000141526.18	Up	3.023468093	5.60E-05
21	50	ENSG00000142156.16	Up	2.884691713	8.02E-14
21	50	ENSG00000142173.17	Up	2.937971207	4.81E-11
21	50	ENSG00000143127.13	Up	2.869969975	0.010444355
21	50	ENSG00000144810.16	Up	4.306249475	4.73E-34
21	50	ENSG00000145632.15	Up	5.514913004	9.93E-06
21	50	ENSG00000146374.14	Up	3.507799649	9.96E-09
21	50	ENSG00000146648.21	Up	6.877785747	5.09E-06
21	50	ENSG00000146674.16	Up	4.203713723	1.28E-10
21	50	ENSG00000147251.16	Up	5.291900043	6.04E-04
21	50	ENSG00000148357.18	Up	3.003895975	0.00576019
21	50	ENSG00000148848.15	Up	2.804457327	4.84E-06
21	50	ENSG00000149591.17	Up	3.168893596	1.89E-12
21	50	ENSG00000150556.17	Up	2.801621975	0.011299724
21	50	ENSG00000150687.12	Up	2.818268216	9.86E-14
21	50	ENSG00000152192.8	Down	-3.300793233	0.00445795
21	50	ENSG00000152377.15	Up	7.243986109	1.80E-06
21	50	ENSG00000153246.13	Up	3.436142653	0.003898539
21	50	ENSG00000154134.15	Up	4.360064891	0.001057105
21	50	ENSG00000154175.19	Up	3.653497223	4.34E-07
21	50	ENSG00000154545.17	Up	24.04980141	1.81E-07
21	50	ENSG00000155093.20	Down	-2.586467226	0.013544949
21	50	ENSG00000156113.25	Up	3.724094614	3.19E-05
21	50	ENSG00000157483.9	Up	2.599871921	5.51E-12
21	50	ENSG00000159216.20	Up	3.063395475	0.008776018
21	50	ENSG00000162174.12	Down	-5.206596743	1.19E-05
21	50	ENSG00000162576.17	Up	4.054209794	0.001646493
21	50	ENSG00000162614.19	Up	3.029604272	1.88E-07
21	50	ENSG00000162692.12	Up	19.29793855	1.91E-11
21	50	ENSG00000163359.17	Up	2.911856363	3.42E-06
21	50	ENSG00000163497.3	Down	-2.825202994	0.002652332
21	50	ENSG00000163661.4	Up	6.186583132	1.21E-08
21	50	ENSG00000163739.5	Up	2.99867963	0.009325501
21	50	ENSG00000164488.12	Down	-2.174144219	4.07E-04
21	50	ENSG00000164932.13	Up	7.536561188	5.90E-07
21	50	ENSG00000165495.16	Up	2.659329901	1.64E-06
21	50	ENSG00000165795.25	Down	-2.425077874	0.001259756
21	50	ENSG00000166033.13	Up	4.942751293	1.34E-52
21	50	ENSG00000166741.9	Up	10.28496973	7.52E-12
21	50	ENSG00000166825.15	Up	4.43008616	0.001832949
21	50	ENSG00000166833.23	Up	2.508513344	0.005869314
21	50	ENSG00000166979.13	Up	6.811263706	1.61E-05
21	50	ENSG00000167601.12	Up	4.724016397	3.89E-11
21	50	ENSG00000167767.14	Up	3.353391543	1.65E-06
21	50	ENSG00000169129.16	Up	3.183548068	0.00792587
21	50	ENSG00000169908.12	Up	4.764423361	7.19E-20
21	50	ENSG00000171201.12	Down	-7.189816399	3.03E-07
21	50	ENSG00000171303.8	Up	5.437271223	3.73E-04
21	50	ENSG00000172346.15	Up	3.790634345	0.004486414
21	50	ENSG00000172985.11	Up	2.834928386	9.48E-05
21	50	ENSG00000173898.16	Down	-2.391329189	0.005376992
21	50	ENSG00000174332.6	Up	3.000897954	0.009747227
21	50	ENSG00000174469.23	Down	-3.745676172	0.003162276
21	50	ENSG00000175745.15	Up	2.175587475	1.90E-05
21	50	ENSG00000176485.14	Up	3.746673252	0.004593812
21	50	ENSG00000176692.8	Up	6.768084047	1.93E-06
21	50	ENSG00000176697.20	Up	3.82721695	0.003822233
21	50	ENSG00000177409.12	Up	3.799236198	1.13E-04
21	50	ENSG00000177469.13	Up	2.146972445	2.32E-20
21	50	ENSG00000182968.5	Down	-4.734273804	1.51E-05
21	50	ENSG00000183615.6	Up	2.798554936	0.01156322
21	50	ENSG00000183691.6	Up	2.374079269	0.017579649
21	50	ENSG00000184557.4	Up	2.221143337	2.09E-07
21	50	ENSG00000184792.16	Up	2.839150008	0.011177966
21	50	ENSG00000184985.17	Up	6.611536713	2.46E-05
21	50	ENSG00000185272.14	Down	-2.456360601	0.001911073
21	50	ENSG00000185404.17	Up	4.284954227	4.92E-16
21	50	ENSG00000185567.7	Up	3.103468591	2.27E-04
21	50	ENSG00000185811.21	Down	-4.763691583	0.001629119
21	50	ENSG00000186340.17	Up	6.173387002	2.21E-09
21	50	ENSG00000187957.8	Up	3.161177955	6.42E-27
21	50	ENSG00000188322.8	Down	-2.353727981	0.015710491
21	50	ENSG00000188643.11	Up	6.385474386	9.99E-26
21	50	ENSG00000196586.17	Up	3.886640215	3.01E-09
21	50	ENSG00000196639.7	Up	3.020502899	8.68E-08
21	50	ENSG00000197467.17	Up	2.156719264	2.21E-06
21	50	ENSG00000197747.9	Up	3.431646453	6.79E-12
21	50	ENSG00000197956.10	Up	2.065131892	1.65E-22
21	50	ENSG00000198768.11	Up	3.862317081	0.003968949
21	50	ENSG00000198796.7	Up	5.467862241	7.74E-06
21	50	ENSG00000205336.14	Up	4.90116914	8.01E-04
21	50	ENSG00000205413.8	Up	2.941840389	8.60E-06
21	50	ENSG00000211448.14	Up	5.163881763	6.69E-04
21	50	ENSG00000211780.3	Down	-2.049918524	0.018946791
21	50	ENSG00000215183.5	Up	3.23236362	0.001142001
21	50	ENSG00000219438.9	Down	-2.13857377	4.95E-04
21	50	ENSG00000233608.5	Up	3.509882361	0.003094594
21	50	ENSG00000234224.3	Down	-2.378586634	0.003578495
21	50	ENSG00000234745.14	Up	2.938943976	6.33E-08
21	50	ENSG00000240583.14	Up	6.144126255	2.28E-04
21	50	ENSG00000249992.2	Up	2.377905054	2.13E-08
21	50	ENSG00000276644.5	Down	-2.24507968	0.019097863
21	50	ENSG00000287430.1	Down	-3.972207423	8.15E-04
21	50	ENSG00000288781.2	Up	2.073884333	0.020532452
21	50	ENSG00000289316.1	Up	2.143991949	0.001538803
21	150	ENSG00000005884.18	Up	5.809847554	1.51E-11
21	150	ENSG00000006534.17	Up	4.388841424	0.002954706
21	150	ENSG00000007062.12	Down	-2.654344675	0.008024841
21	150	ENSG00000010278.15	Up	4.548934334	2.17E-07
21	150	ENSG00000013297.12	Up	4.452499668	1.51E-07
21	150	ENSG00000013364.19	Up	3.548375721	1.19E-13
21	150	ENSG00000013588.10	Up	6.513178053	1.41E-12
21	150	ENSG00000025039.15	Down	-4.305842375	9.10E-04
21	150	ENSG00000026508.21	Up	4.339346772	3.90E-34
21	150	ENSG00000028137.19	Up	8.247083354	3.56E-08
21	150	ENSG00000036448.10	Down	-3.848991224	3.39E-06
21	150	ENSG00000038427.16	Up	2.878393054	0.002576832
21	150	ENSG00000040608.14	Down	-2.344605754	0.007457663
21	150	ENSG00000049247.14	Down	-7.091824498	4.42E-05
21	150	ENSG00000050628.21	Down	-2.593701015	1.14E-08
21	150	ENSG00000052850.8	Down	-2.196788062	2.96E-05
21	150	ENSG00000054598.9	Up	2.972107595	2.47E-16
21	150	ENSG00000064042.18	Down	-5.306277096	6.08E-04
21	150	ENSG00000064763.12	Up	2.600727059	0.006310218
21	150	ENSG00000064787.14	Down	-4.239025518	1.65E-04
21	150	ENSG00000066248.15	Up	3.625438298	3.80E-04
21	150	ENSG00000066735.16	Down	-4.611488677	1.65E-05
21	150	ENSG00000067066.17	Up	2.467470887	4.15E-08
21	150	ENSG00000067141.17	Down	-2.890039335	4.62E-09
21	150	ENSG00000069399.15	Up	2.409471542	1.02E-05
21	150	ENSG00000072682.20	Up	3.192364341	2.93E-25
21	150	ENSG00000074416.16	Up	2.090151961	1.35E-08
21	150	ENSG00000075223.14	Up	2.058676748	2.67E-04
21	150	ENSG00000075426.12	Up	4.415452211	5.80E-34
21	150	ENSG00000077713.19	Up	2.51350654	0.022208239
21	150	ENSG00000085117.12	Up	2.66077699	2.08E-07
21	150	ENSG00000087245.13	Up	3.120696348	7.65E-14
21	150	ENSG00000087253.13	Up	2.386116063	8.19E-06
21	150	ENSG00000087510.7	Up	5.728595032	2.67E-04
21	150	ENSG00000089250.20	Down	-3.586051263	7.05E-11
21	150	ENSG00000090339.9	Up	3.7271155	7.31E-04
21	150	ENSG00000090530.10	Up	2.838062081	4.93E-07
21	150	ENSG00000090776.6	Down	-2.353148312	2.22E-06
21	150	ENSG00000091844.8	Up	2.247735413	1.48E-04
21	150	ENSG00000091986.16	Up	4.421940899	1.31E-52
21	150	ENSG00000095203.15	Up	2.546104818	0.021189852
21	150	ENSG00000095752.7	Up	3.823788801	0.005376667
21	150	ENSG00000096696.17	Up	2.083851021	0.026098916
21	150	ENSG00000099337.5	Up	6.404420659	1.66E-06
21	150	ENSG00000100342.22	Up	3.457285491	1.69E-04
21	150	ENSG00000100473.18	Down	-4.508083111	3.54E-07
21	150	ENSG00000100604.13	Down	-4.207005336	0.004375713
21	150	ENSG00000101307.16	Up	2.985950173	0.011983163
21	150	ENSG00000101311.17	Up	2.221799106	0.029576932
21	150	ENSG00000101439.9	Up	2.098706362	9.59E-11
21	150	ENSG00000101938.15	Up	3.092895387	0.00655932
21	150	ENSG00000101955.15	Up	6.905129882	7.56E-06
21	150	ENSG00000102174.10	Up	5.631153756	4.34E-04
21	150	ENSG00000103460.17	Down	-2.928334615	9.28E-05
21	150	ENSG00000103888.17	Up	2.165799263	0.026739818
21	150	ENSG00000104368.19	Up	3.210072938	5.23E-08
21	150	ENSG00000104783.15	Up	5.00627564	0.001620944
21	150	ENSG00000105369.10	Down	-3.755804385	4.40E-07
21	150	ENSG00000105472.14	Down	-3.068522825	4.06E-09
21	150	ENSG00000105613.10	Down	-2.774809047	0.017522685
21	150	ENSG00000105825.14	Up	2.886171198	2.20E-07
21	150	ENSG00000106069.26	Down	-6.833540914	3.28E-05
21	150	ENSG00000106366.9	Up	2.777477642	7.49E-05
21	150	ENSG00000106546.14	Up	2.494046758	7.65E-05
21	150	ENSG00000107249.24	Up	4.525342027	2.65E-04
21	150	ENSG00000107438.9	Up	6.927699458	9.81E-50
21	150	ENSG00000107562.18	Up	5.02660741	2.25E-05
21	150	ENSG00000108176.15	Down	-3.220367629	4.57E-08
21	150	ENSG00000108684.15	Down	-5.628476955	6.12E-04
21	150	ENSG00000108821.14	Up	7.242817293	3.12E-95
21	150	ENSG00000109062.12	Up	4.841125179	7.65E-14
21	150	ENSG00000109686.20	Up	2.013266597	0.003477655
21	150	ENSG00000110002.16	Up	3.38625514	0.003049255
21	150	ENSG00000110057.9	Up	3.394778037	8.32E-05
21	150	ENSG00000111799.22	Up	4.980618033	1.28E-08
21	150	ENSG00000112139.17	Up	2.537292119	3.33E-04
21	150	ENSG00000112378.12	Up	3.649016331	3.61E-05
21	150	ENSG00000112394.18	Down	-2.920174515	0.015202848
21	150	ENSG00000112769.20	Up	3.534231138	6.29E-08
21	150	ENSG00000113083.15	Up	4.66634203	4.75E-21
21	150	ENSG00000113361.13	Up	2.038326464	0.008050552
21	150	ENSG00000113739.11	Up	2.887159421	8.87E-07
21	150	ENSG00000114270.18	Up	3.165596567	7.32E-05
21	150	ENSG00000114480.13	Up	4.001865519	1.12E-07
21	150	ENSG00000115594.12	Up	4.191452768	8.32E-06
21	150	ENSG00000115641.19	Up	4.918719427	1.82E-20
21	150	ENSG00000115648.14	Up	6.626195229	1.29E-05
21	150	ENSG00000115884.11	Up	3.075700521	5.52E-06
21	150	ENSG00000116132.12	Up	6.366851469	3.20E-34
21	150	ENSG00000116285.13	Up	2.821381332	2.79E-10
21	150	ENSG00000117228.11	Up	2.36077661	6.33E-06
21	150	ENSG00000118276.12	Down	-2.671336009	0.007932499
21	150	ENSG00000118508.5	Up	5.329305493	6.19E-04
21	150	ENSG00000118733.17	Down	-2.11887456	0.002229474
21	150	ENSG00000118785.15	Up	6.55421906	2.10E-05
21	150	ENSG00000118804.9	Up	3.240549862	0.011261721
21	150	ENSG00000119681.12	Up	7.149865109	1.02E-18
21	150	ENSG00000120875.9	Up	2.010091621	2.00E-04
21	150	ENSG00000120885.22	Up	2.878449614	8.19E-06
21	150	ENSG00000121068.14	Up	2.749088465	0.0179211
21	150	ENSG00000122861.16	Up	3.915148813	4.67E-08
21	150	ENSG00000122862.5	Up	4.389755988	0.00373048
21	150	ENSG00000123384.14	Up	2.1544075	1.44E-05
21	150	ENSG00000124813.23	Up	3.49691879	0.007367084
21	150	ENSG00000125347.15	Up	2.273297563	3.69E-06
21	150	ENSG00000125378.16	Up	7.380866859	1.01E-06
21	150	ENSG00000125726.11	Up	4.058833717	1.85E-05
21	150	ENSG00000125820.6	Down	-2.659399067	8.10E-12
21	150	ENSG00000125851.10	Down	-3.581661867	1.00E-05
21	150	ENSG00000127152.18	Down	-3.029512402	1.96E-08
21	150	ENSG00000128283.7	Up	4.225633343	2.86E-10
21	150	ENSG00000128510.12	Up	2.32137489	0.025892842
21	150	ENSG00000128591.17	Up	3.220549926	1.67E-08
21	150	ENSG00000128610.12	Down	-3.755051521	6.62E-09
21	150	ENSG00000128805.15	Up	4.948673678	4.04E-11
21	150	ENSG00000130294.18	Down	-5.490772793	1.05E-13
21	150	ENSG00000130558.20	Down	-3.810984686	2.04E-15
21	150	ENSG00000130592.17	Up	4.721427418	9.48E-05
21	150	ENSG00000130702.15	Up	2.597291163	1.10E-05
21	150	ENSG00000130707.18	Up	4.859350135	1.21E-15
21	150	ENSG00000131378.14	Up	2.432504139	5.80E-10
21	150	ENSG00000131409.13	Down	-8.057931462	3.61E-07
21	150	ENSG00000131435.13	Up	2.072082534	2.77E-07
21	150	ENSG00000131459.13	Up	5.331655383	9.66E-04
21	150	ENSG00000131771.14	Down	-4.093251044	0.004724317
21	150	ENSG00000132329.11	Up	2.734443564	1.61E-06
21	150	ENSG00000132429.10	Up	3.015331342	0.013288725
21	150	ENSG00000132481.7	Up	3.277242452	7.55E-07
21	150	ENSG00000132958.19	Down	-7.498939969	1.76E-05
21	150	ENSG00000133106.15	Up	5.037092484	0.001572809
21	150	ENSG00000133216.17	Up	2.572292592	5.30E-09
21	150	ENSG00000133321.11	Up	2.117859235	0.01186771
21	150	ENSG00000133687.16	Up	2.631182563	1.03E-05
21	150	ENSG00000134352.21	Up	2.091856926	2.30E-06
21	150	ENSG00000134363.12	Up	5.646746964	9.20E-08
21	150	ENSG00000134443.10	Down	-3.151691625	1.22E-05
21	150	ENSG00000134709.13	Down	-3.40079694	3.32E-10
21	150	ENSG00000134853.12	Up	8.997093074	2.99E-09
21	150	ENSG00000134917.10	Up	3.722193437	0.002860768
21	150	ENSG00000134954.14	Up	3.633214431	3.68E-09
21	150	ENSG00000135116.9	Down	-3.823408845	0.006326896
21	150	ENSG00000135318.12	Up	2.517427243	5.46E-09
21	150	ENSG00000135636.16	Up	4.442883984	0.001011437
21	150	ENSG00000136052.10	Up	5.362152895	0.001032908
21	150	ENSG00000137198.10	Up	4.444147859	3.95E-09
21	150	ENSG00000137726.17	Up	3.79309891	2.30E-08
21	150	ENSG00000137801.11	Up	9.534281076	4.13E-10
21	150	ENSG00000138061.13	Up	4.394647446	1.26E-15
21	150	ENSG00000138131.4	Up	4.03250161	0.002445465
21	150	ENSG00000138135.7	Up	3.214646713	0.01147737
21	150	ENSG00000138162.19	Up	3.733487497	1.44E-06
21	150	ENSG00000138623.10	Up	2.822330641	0.00631801
21	150	ENSG00000139278.10	Up	4.173182538	1.41E-12
21	150	ENSG00000139289.15	Up	4.145431327	1.92E-36
21	150	ENSG00000139737.23	Down	-2.185388307	5.93E-04
21	150	ENSG00000140057.9	Down	-6.318945378	1.65E-28
21	150	ENSG00000140945.17	Up	4.457248875	1.11E-25
21	150	ENSG00000141526.18	Up	3.940446232	1.27E-07
21	150	ENSG00000141968.8	Down	-5.453966875	1.25E-06
21	150	ENSG00000142149.9	Down	-2.950619096	0.002369068
21	150	ENSG00000142156.16	Up	4.075440053	4.83E-27
21	150	ENSG00000142173.17	Up	3.861835646	1.64E-18
21	150	ENSG00000143032.8	Down	-7.083524003	5.80E-06
21	150	ENSG00000143127.13	Up	4.362446394	0.002351595
21	150	ENSG00000144644.15	Down	-2.27940866	0.00245357
21	150	ENSG00000144810.16	Up	5.12961998	6.56E-49
21	150	ENSG00000145506.14	Down	-5.008220283	3.33E-04
21	150	ENSG00000145632.15	Up	6.688453078	2.58E-08
21	150	ENSG00000145990.11	Down	-2.313372209	3.01E-04
21	150	ENSG00000146374.14	Up	4.693426175	2.92E-15
21	150	ENSG00000146648.21	Up	7.624255257	2.16E-07
21	150	ENSG00000146674.16	Up	6.066139144	5.81E-22
21	150	ENSG00000147251.16	Up	5.751780854	2.26E-04
21	150	ENSG00000147869.5	Down	-2.09458196	0.011814831
21	150	ENSG00000148357.18	Up	2.689387815	0.009950982
21	150	ENSG00000148848.15	Up	4.14961757	3.31E-12
21	150	ENSG00000149591.17	Up	4.356096969	4.65E-23
21	150	ENSG00000150394.14	Down	-2.281128492	4.88E-04
21	150	ENSG00000150556.17	Up	6.232449199	6.35E-05
21	150	ENSG00000150630.4	Up	3.777741145	0.006571208
21	150	ENSG00000150672.19	Down	-3.524415798	6.92E-10
21	150	ENSG00000150687.12	Up	3.772931787	2.43E-24
21	150	ENSG00000152377.15	Up	8.589688285	6.92E-09
21	150	ENSG00000153208.19	Down	-4.600832908	9.49E-07
21	150	ENSG00000153246.13	Up	4.700383443	4.05E-04
21	150	ENSG00000154027.19	Up	4.642443747	0.002422836
21	150	ENSG00000154134.15	Up	5.236436343	1.29E-04
21	150	ENSG00000154175.19	Up	4.045251264	1.52E-08
21	150	ENSG00000156113.25	Up	5.864583818	7.03E-12
21	150	ENSG00000156265.17	Up	3.993005151	7.02E-07
21	150	ENSG00000156564.10	Down	-2.584729271	0.003584726
21	150	ENSG00000157483.9	Up	3.457216402	3.83E-21
21	150	ENSG00000159167.12	Up	2.092864687	5.42E-04
21	150	ENSG00000159216.20	Up	5.43137272	3.65E-04
21	150	ENSG00000159445.13	Up	2.043263567	0.035464204
21	150	ENSG00000160886.13	Up	2.548735658	9.01E-04
21	150	ENSG00000161031.13	Down	-4.155879554	3.92E-05
21	150	ENSG00000162512.16	Up	3.208105601	9.05E-04
21	150	ENSG00000162545.6	Up	3.58175341	5.52E-08
21	150	ENSG00000162576.17	Up	6.623012153	6.29E-07
21	150	ENSG00000162614.19	Up	4.734759158	1.97E-17
21	150	ENSG00000162692.12	Up	22.99263598	1.62E-17
21	150	ENSG00000163497.3	Down	-4.749870244	4.24E-06
21	150	ENSG00000163661.4	Up	7.719282394	1.48E-13
21	150	ENSG00000163734.4	Up	2.325795626	0.022951614
21	150	ENSG00000163739.5	Up	6.129230833	4.22E-04
21	150	ENSG00000163814.8	Up	2.931098127	0.001821137
21	150	ENSG00000164129.12	Down	-3.249919793	0.001880915
21	150	ENSG00000164283.13	Up	3.666610195	0.006233554
21	150	ENSG00000164484.12	Up	2.900640947	8.99E-09
21	150	ENSG00000164488.12	Down	-2.472162566	5.46E-05
21	150	ENSG00000164853.9	Down	-2.346114121	0.015959207
21	150	ENSG00000164932.13	Up	8.568379669	6.79E-09
21	150	ENSG00000165495.16	Up	3.555932764	5.70E-11
21	150	ENSG00000165566.13	Down	-2.343384345	0.025091275
21	150	ENSG00000165795.25	Down	-2.906245241	1.55E-04
21	150	ENSG00000166033.13	Up	5.808243288	2.84E-73
21	150	ENSG00000166501.14	Down	-2.749263389	3.74E-05
21	150	ENSG00000166741.9	Up	11.271019	8.11E-14
21	150	ENSG00000166825.15	Up	7.158183898	1.93E-06
21	150	ENSG00000166833.23	Up	4.094336332	7.98E-05
21	150	ENSG00000166923.12	Up	3.219682184	0.010251142
21	150	ENSG00000166979.13	Up	6.69550685	1.72E-05
21	150	ENSG00000167601.12	Up	5.707312766	2.22E-16
21	150	ENSG00000167641.11	Up	6.452773921	6.35E-05
21	150	ENSG00000167642.13	Up	5.637896898	5.01E-04
21	150	ENSG00000167767.14	Up	4.268643021	4.86E-10
21	150	ENSG00000168077.14	Up	2.4945229	5.53E-10
21	150	ENSG00000168386.19	Up	2.368437797	1.45E-07
21	150	ENSG00000168671.10	Down	-2.521627811	2.73E-05
21	150	ENSG00000168765.19	Down	-3.650116887	2.47E-16
21	150	ENSG00000168824.15	Down	-3.993307994	1.15E-05
21	150	ENSG00000168916.16	Up	2.393847549	0.004505976
21	150	ENSG00000169129.16	Up	5.637676335	2.62E-04
21	150	ENSG00000169297.8	Down	-2.827332222	2.26E-04
21	150	ENSG00000169783.13	Down	-2.445354728	3.56E-04
21	150	ENSG00000169908.12	Up	5.583241423	1.29E-27
21	150	ENSG00000171201.12	Down	-6.086977067	3.60E-07
21	150	ENSG00000171303.8	Up	4.014152591	0.003572563
21	150	ENSG00000171954.13	Down	-4.276092907	1.78E-06
21	150	ENSG00000172159.16	Down	-4.582970739	0.002417435
21	150	ENSG00000172346.15	Up	5.331556042	7.28E-04
21	150	ENSG00000172985.11	Up	3.681437333	3.29E-07
21	150	ENSG00000173376.14	Down	-3.88930708	0.003785459
21	150	ENSG00000173918.15	Up	2.233247885	0.011635544
21	150	ENSG00000174332.6	Up	5.741726158	3.78E-04
21	150	ENSG00000174469.23	Down	-8.254778439	2.30E-06
21	150	ENSG00000174640.15	Up	4.43056361	5.98E-04
21	150	ENSG00000175745.15	Up	3.235792513	8.16E-11
21	150	ENSG00000176485.14	Up	4.839715659	0.001463402
21	150	ENSG00000176692.8	Up	7.580693032	4.20E-08
21	150	ENSG00000176697.20	Up	5.41828781	3.61E-04
21	150	ENSG00000177409.12	Up	4.794144161	7.91E-07
21	150	ENSG00000177469.13	Up	2.73836483	2.69E-33
21	150	ENSG00000180440.4	Down	-5.02029416	0.001554211
21	150	ENSG00000181625.18	Up	21.63306539	1.77E-06
21	150	ENSG00000182050.14	Down	-5.263816533	8.46E-05
21	150	ENSG00000182853.12	Down	-3.594714696	4.25E-05
21	150	ENSG00000182968.5	Down	-6.013397098	3.18E-07
21	150	ENSG00000183287.15	Up	4.119567089	0.00456031
21	150	ENSG00000183570.17	Up	2.713634518	5.66E-05
21	150	ENSG00000183615.6	Up	4.646513268	0.002042175
21	150	ENSG00000183691.6	Up	6.816347006	3.65E-05
21	150	ENSG00000183971.10	Down	-2.518194659	4.69E-10
21	150	ENSG00000184160.8	Down	-4.683210166	0.002445465
21	150	ENSG00000184226.15	Down	-3.404604557	0.005030773
21	150	ENSG00000184557.4	Up	3.043950332	2.02E-13
21	150	ENSG00000184613.11	Down	-4.031142766	2.07E-07
21	150	ENSG00000184792.16	Up	5.718780027	4.03E-04
21	150	ENSG00000185008.19	Down	-4.039698902	1.28E-05
21	150	ENSG00000185052.13	Down	-2.739104556	2.74E-05
21	150	ENSG00000185272.14	Down	-5.187279736	9.86E-09
21	150	ENSG00000185404.17	Up	4.003088903	3.89E-14
21	150	ENSG00000185518.12	Down	-2.410550864	0.024821443
21	150	ENSG00000185567.7	Up	4.709539828	1.39E-08
21	150	ENSG00000185811.21	Down	-3.514619818	0.003603818
21	150	ENSG00000186340.17	Up	7.338950167	2.05E-13
21	150	ENSG00000187714.7	Down	-4.166582349	9.06E-04
21	150	ENSG00000187867.10	Down	-3.435562483	5.82E-05
21	150	ENSG00000187957.8	Up	3.99064975	2.94E-43
21	150	ENSG00000188322.8	Down	-4.400365379	0.002155649
21	150	ENSG00000188643.11	Up	6.656674866	2.85E-28
21	150	ENSG00000188783.6	Down	-2.624686923	0.014015918
21	150	ENSG00000188803.15	Down	-3.634559539	0.001055386
21	150	ENSG00000188992.12	Down	-2.708712757	0.017230298
21	150	ENSG00000189171.15	Up	2.542004674	2.01E-05
21	150	ENSG00000196557.14	Down	-5.12920938	7.27E-04
21	150	ENSG00000196562.16	Up	3.602192053	2.51E-04
21	150	ENSG00000196586.17	Up	4.008147077	7.71E-10
21	150	ENSG00000197253.14	Down	-2.71356755	0.006329538
21	150	ENSG00000197467.17	Up	2.968596437	1.88E-11
21	150	ENSG00000197747.9	Up	4.520790286	2.44E-20
21	150	ENSG00000197893.14	Down	-2.466046803	0.022785567
21	150	ENSG00000197956.10	Up	2.57786197	2.48E-35
21	150	ENSG00000198300.14	Down	-2.665380092	4.24E-04
21	150	ENSG00000198576.4	Down	-3.385784403	3.14E-07
21	150	ENSG00000198768.11	Up	6.167194563	9.31E-05
21	150	ENSG00000198796.7	Up	6.668619383	1.42E-08
21	150	ENSG00000198846.6	Up	5.163879706	0.001055386
21	150	ENSG00000203706.9	Up	2.514959078	9.43E-04
21	150	ENSG00000205336.14	Up	6.217605244	2.97E-05
21	150	ENSG00000205413.8	Up	3.846679833	3.59E-09
21	150	ENSG00000206560.12	Up	2.006828071	3.71E-05
21	150	ENSG00000206579.10	Down	-5.093733446	8.32E-07
21	150	ENSG00000211448.14	Up	6.786924587	1.05E-05
21	150	ENSG00000211780.3	Down	-2.998403629	0.013252802
21	150	ENSG00000215183.5	Up	3.145687124	0.00128423
21	150	ENSG00000219438.9	Down	-3.767174937	2.95E-09
21	150	ENSG00000221869.5	Up	4.178801549	2.61E-09
21	150	ENSG00000224940.10	Down	-3.7272524	0.005871489
21	150	ENSG00000226070.2	Down	-5.504878327	6.78E-04
21	150	ENSG00000227496.3	Up	3.919717688	0.005050237
21	150	ENSG00000229619.6	Up	4.277781003	0.002722159
21	150	ENSG00000233521.8	Up	4.290961063	0.003968687
21	150	ENSG00000233608.5	Up	2.565866184	0.012694309
21	150	ENSG00000234224.3	Down	-4.639140078	2.58E-07
21	150	ENSG00000234745.14	Up	3.547470457	3.87E-11
21	150	ENSG00000234807.9	Up	5.336211947	6.96E-04
21	150	ENSG00000240065.8	Up	2.039192647	2.84E-04
21	150	ENSG00000240583.14	Up	9.961483834	9.12E-09
21	150	ENSG00000244198.7	Down	-3.141385244	2.92E-10
21	150	ENSG00000246223.10	Down	-3.513133732	0.003093898
21	150	ENSG00000249992.2	Up	2.869893699	4.84E-12
21	150	ENSG00000251448.2	Down	-4.77656711	2.36E-05
21	150	ENSG00000261371.6	Up	2.040293123	0.020040567
21	150	ENSG00000266578.2	Down	-4.209879025	0.004446664
21	150	ENSG00000273259.3	Up	3.945741807	0.005710125
21	150	ENSG00000276644.5	Down	-3.633229795	0.006329538
21	150	ENSG00000288781.2	Up	4.642385565	4.56E-04
21	150	ENSG00000289316.1	Up	2.78392025	5.45E-05
21	150	ENSG00000289431.2	Down	-3.710746555	0.007121099
21	150	ENSG00000293515.1	Up	3.576530996	0.008134221
28	1.5	ENSG00000006534.17	Up	2.311813581	0.018483741
28	1.5	ENSG00000010278.15	Up	2.359681718	0.003660158
28	1.5	ENSG00000013364.19	Up	3.488956897	2.88E-09
28	1.5	ENSG00000013588.10	Up	3.48518101	0.004360086
28	1.5	ENSG00000022267.19	Up	2.108037696	1.26E-10
28	1.5	ENSG00000024422.12	Up	4.767267731	2.91E-37
28	1.5	ENSG00000026508.21	Up	5.22966981	7.24E-36
28	1.5	ENSG00000049323.16	Up	2.307367262	0.006028702
28	1.5	ENSG00000054598.9	Up	2.771858334	3.91E-11
28	1.5	ENSG00000060718.22	Up	2.827652356	2.25E-04
28	1.5	ENSG00000063660.9	Up	2.106278356	0.001404147
28	1.5	ENSG00000065308.5	Up	3.40440111	3.00E-28
28	1.5	ENSG00000066248.15	Up	4.320919626	0.001527319
28	1.5	ENSG00000067066.17	Up	2.459587058	6.84E-07
28	1.5	ENSG00000072786.13	Up	2.597358038	2.18E-04
28	1.5	ENSG00000074416.16	Up	3.573797072	3.76E-20
28	1.5	ENSG00000075426.12	Up	2.542227315	6.08E-11
28	1.5	ENSG00000078401.7	Up	4.868376793	7.23E-05
28	1.5	ENSG00000080573.7	Up	3.495777063	5.31E-04
28	1.5	ENSG00000082781.12	Up	2.164950539	2.04E-16
28	1.5	ENSG00000087245.13	Up	2.599043485	1.25E-08
28	1.5	ENSG00000087253.13	Up	2.510033053	1.61E-04
28	1.5	ENSG00000091844.8	Up	2.126648833	0.004986941
28	1.5	ENSG00000091986.16	Up	3.034092929	1.44E-23
28	1.5	ENSG00000092969.12	Up	2.796566325	1.61E-06
28	1.5	ENSG00000095752.7	Up	2.389956653	0.017219567
28	1.5	ENSG00000100003.18	Up	3.556125753	1.60E-09
28	1.5	ENSG00000100626.17	Up	4.345693281	1.93E-08
28	1.5	ENSG00000101307.16	Up	2.297685835	0.018526653
28	1.5	ENSG00000102174.10	Up	2.617752507	0.013394542
28	1.5	ENSG00000103187.8	Up	2.853709093	6.02E-35
28	1.5	ENSG00000103381.12	Up	2.360958694	1.10E-04
28	1.5	ENSG00000105894.13	Up	3.450568574	3.41E-46
28	1.5	ENSG00000106366.9	Up	3.47834622	4.11E-05
28	1.5	ENSG00000106714.18	Up	5.496107382	2.61E-04
28	1.5	ENSG00000106799.15	Up	2.493036335	6.72E-04
28	1.5	ENSG00000106991.15	Up	2.013556092	5.11E-10
28	1.5	ENSG00000107438.9	Up	10.42126552	1.91E-12
28	1.5	ENSG00000108239.9	Up	4.968257823	5.33E-04
28	1.5	ENSG00000108821.14	Up	3.578904786	7.09E-17
28	1.5	ENSG00000109099.16	Up	2.831290453	3.31E-27
28	1.5	ENSG00000109686.20	Up	3.639155152	2.20E-04
28	1.5	ENSG00000109846.9	Up	3.440123816	4.88E-08
28	1.5	ENSG00000110002.16	Up	2.240630667	0.020171283
28	1.5	ENSG00000110090.13	Up	2.740800177	4.11E-13
28	1.5	ENSG00000111799.22	Up	3.251959281	1.22E-04
28	1.5	ENSG00000111859.17	Up	2.355082248	7.76E-06
28	1.5	ENSG00000113083.15	Up	4.351760094	2.40E-12
28	1.5	ENSG00000114698.15	Up	3.158872168	0.001395276
28	1.5	ENSG00000115363.14	Up	3.739503663	0.003127632
28	1.5	ENSG00000115414.21	Up	2.003731416	3.44E-11
28	1.5	ENSG00000115461.5	Up	2.769778553	2.18E-16
28	1.5	ENSG00000115594.12	Up	4.158961381	6.85E-04
28	1.5	ENSG00000115641.19	Up	4.520331036	1.85E-07
28	1.5	ENSG00000115884.11	Up	3.815577635	0.002732052
28	1.5	ENSG00000116132.12	Up	3.654622255	4.08E-10
28	1.5	ENSG00000116525.14	Up	3.463293806	1.14E-04
28	1.5	ENSG00000116815.16	Up	3.505545293	1.52E-04
28	1.5	ENSG00000116962.15	Up	3.096406811	0.007280392
28	1.5	ENSG00000118523.6	Up	2.561514054	6.78E-08
28	1.5	ENSG00000119681.12	Up	5.722368007	7.34E-05
28	1.5	ENSG00000120913.24	Up	3.033716657	3.50E-19
28	1.5	ENSG00000122641.11	Up	2.245154804	0.020171283
28	1.5	ENSG00000122861.16	Up	3.379964927	1.38E-05
28	1.5	ENSG00000122870.12	Up	2.626340697	8.29E-08
28	1.5	ENSG00000128283.7	Up	6.950075695	1.98E-06
28	1.5	ENSG00000128805.15	Up	2.28823096	0.010607712
28	1.5	ENSG00000130707.18	Up	3.990999788	1.39E-07
28	1.5	ENSG00000131378.14	Up	3.125068445	8.39E-11
28	1.5	ENSG00000131724.11	Up	3.710806483	1.01E-32
28	1.5	ENSG00000132207.18	Down	-22.29676985	1.12E-06
28	1.5	ENSG00000132329.11	Up	3.916299394	1.02E-07
28	1.5	ENSG00000132481.7	Up	4.810915413	5.23E-04
28	1.5	ENSG00000132688.11	Up	3.086260881	2.77E-11
28	1.5	ENSG00000133110.15	Up	2.731826768	3.13E-15
28	1.5	ENSG00000133687.16	Up	2.213901607	0.001450989
28	1.5	ENSG00000133816.19	Up	2.686153389	0.003607431
28	1.5	ENSG00000134013.16	Up	3.254325163	6.27E-17
28	1.5	ENSG00000134259.6	Up	3.242972461	0.006799495
28	1.5	ENSG00000134531.10	Up	3.00479975	1.63E-24
28	1.5	ENSG00000134853.12	Up	2.650266881	0.012910503
28	1.5	ENSG00000135074.16	Up	3.688528739	6.37E-18
28	1.5	ENSG00000135119.15	Down	-4.715698434	0.001472406
28	1.5	ENSG00000135318.12	Up	3.355667264	6.96E-14
28	1.5	ENSG00000135919.14	Up	2.012156566	1.05E-13
28	1.5	ENSG00000136153.21	Up	2.949911845	2.85E-13
28	1.5	ENSG00000136378.15	Up	2.381534633	8.16E-04
28	1.5	ENSG00000137198.10	Up	3.536758611	1.79E-05
28	1.5	ENSG00000137726.17	Up	2.563230647	3.95E-04
28	1.5	ENSG00000137801.11	Up	4.441914343	0.001183464
28	1.5	ENSG00000137809.17	Up	4.150599758	7.02E-16
28	1.5	ENSG00000137962.13	Up	2.165108038	1.61E-12
28	1.5	ENSG00000138119.17	Up	2.678059726	1.13E-15
28	1.5	ENSG00000138162.19	Up	4.786976935	5.96E-04
28	1.5	ENSG00000139278.10	Up	2.64700137	4.98E-05
28	1.5	ENSG00000139289.15	Up	3.691192775	2.38E-18
28	1.5	ENSG00000140057.9	Down	-2.626372896	2.87E-06
28	1.5	ENSG00000140416.26	Up	2.574328883	1.18E-17
28	1.5	ENSG00000140682.19	Up	2.735139086	6.15E-08
28	1.5	ENSG00000140945.17	Up	4.956292358	8.40E-18
28	1.5	ENSG00000141429.14	Up	2.007056526	2.85E-28
28	1.5	ENSG00000141469.18	Up	2.134549894	0.010155393
28	1.5	ENSG00000142156.16	Up	2.180844583	5.40E-08
28	1.5	ENSG00000142173.17	Up	2.737843333	1.09E-08
28	1.5	ENSG00000142279.13	Up	2.219092319	2.41E-06
28	1.5	ENSG00000142871.18	Up	2.657851257	5.20E-08
28	1.5	ENSG00000144810.16	Up	4.755984573	2.87E-34
28	1.5	ENSG00000145632.15	Up	2.766861075	0.01088736
28	1.5	ENSG00000146374.14	Up	6.369100807	8.59E-06
28	1.5	ENSG00000146648.21	Up	4.50062048	9.25E-04
28	1.5	ENSG00000146674.16	Up	5.179395607	2.77E-11
28	1.5	ENSG00000148677.7	Up	4.74178575	2.62E-09
28	1.5	ENSG00000148848.15	Up	2.861114885	4.59E-05
28	1.5	ENSG00000148926.10	Up	2.748625222	9.10E-10
28	1.5	ENSG00000149090.13	Up	4.41634873	1.12E-08
28	1.5	ENSG00000149218.5	Up	2.387267767	2.09E-05
28	1.5	ENSG00000149591.17	Up	5.063307399	9.52E-27
28	1.5	ENSG00000150540.14	Up	2.137130219	0.021062388
28	1.5	ENSG00000150687.12	Up	2.935896745	9.03E-14
28	1.5	ENSG00000150938.10	Up	2.393523877	2.36E-07
28	1.5	ENSG00000151388.11	Up	4.049772701	3.40E-07
28	1.5	ENSG00000151967.19	Up	4.666888587	7.96E-04
28	1.5	ENSG00000153823.19	Up	2.224613639	0.001230931
28	1.5	ENSG00000153904.21	Up	2.472399274	1.21E-13
28	1.5	ENSG00000154175.19	Up	3.680605011	1.44E-05
28	1.5	ENSG00000154529.15	Up	4.544507434	0.001637936
28	1.5	ENSG00000154553.17	Up	3.314562999	0.006271156
28	1.5	ENSG00000154556.20	Up	4.38540708	0.001946894
28	1.5	ENSG00000156804.7	Up	2.530163854	0.014727976
28	1.5	ENSG00000157680.17	Up	3.181790122	0.007206007
28	1.5	ENSG00000158270.12	Up	3.146552958	0.005470936
28	1.5	ENSG00000159674.12	Up	3.510902517	0.004610778
28	1.5	ENSG00000160712.13	Up	4.380928744	1.01E-10
28	1.5	ENSG00000162194.13	Down	-6.628734047	0.001181512
28	1.5	ENSG00000162542.14	Up	3.860171352	6.80E-04
28	1.5	ENSG00000162576.17	Up	3.598540062	0.004244794
28	1.5	ENSG00000162627.17	Up	2.986599943	1.16E-07
28	1.5	ENSG00000162804.15	Up	2.691667635	5.66E-06
28	1.5	ENSG00000163359.17	Up	3.715984915	2.01E-08
28	1.5	ENSG00000163430.13	Up	2.132780412	1.96E-23
28	1.5	ENSG00000163453.11	Up	3.17571481	2.97E-11
28	1.5	ENSG00000163661.4	Up	3.972134439	2.32E-05
28	1.5	ENSG00000163814.8	Up	3.778269776	0.003188757
28	1.5	ENSG00000164056.11	Up	2.890215508	1.46E-17
28	1.5	ENSG00000164465.19	Up	5.714243863	3.34E-05
28	1.5	ENSG00000164484.12	Up	4.345434098	4.56E-07
28	1.5	ENSG00000164932.13	Up	4.102738411	0.00191853
28	1.5	ENSG00000166033.13	Up	4.151789079	1.18E-32
28	1.5	ENSG00000166073.12	Up	4.160607142	1.83E-07
28	1.5	ENSG00000166106.4	Up	3.009875283	0.00103094
28	1.5	ENSG00000166147.16	Up	2.09911445	3.87E-09
28	1.5	ENSG00000166741.9	Up	7.425187158	3.32E-07
28	1.5	ENSG00000166833.23	Up	4.228662259	0.001612734
28	1.5	ENSG00000167601.12	Up	6.389670418	9.40E-06
28	1.5	ENSG00000167767.14	Up	3.527822388	3.80E-05
28	1.5	ENSG00000168765.19	Down	-2.426056125	6.92E-08
28	1.5	ENSG00000169908.12	Up	6.730797654	1.91E-12
28	1.5	ENSG00000170775.3	Up	2.970779824	1.98E-04
28	1.5	ENSG00000171310.11	Up	4.406201452	7.29E-08
28	1.5	ENSG00000171388.12	Up	2.581207265	0.00253373
28	1.5	ENSG00000172985.11	Up	5.273288349	1.78E-04
28	1.5	ENSG00000173068.19	Up	2.169832563	0.004565404
28	1.5	ENSG00000173705.9	Up	4.852093086	2.21E-21
28	1.5	ENSG00000173898.16	Down	-2.253017694	0.008936541
28	1.5	ENSG00000174099.12	Up	3.934197166	7.37E-17
28	1.5	ENSG00000174600.14	Up	2.936571265	3.58E-09
28	1.5	ENSG00000175899.15	Up	7.204432976	6.54E-06
28	1.5	ENSG00000176641.11	Up	2.085103633	4.60E-04
28	1.5	ENSG00000176692.8	Up	2.605201012	3.58E-05
28	1.5	ENSG00000176720.6	Up	2.376649289	1.06E-04
28	1.5	ENSG00000177409.12	Up	4.421391617	3.40E-05
28	1.5	ENSG00000177469.13	Up	2.219071845	1.05E-20
28	1.5	ENSG00000179750.16	Up	3.039571477	2.01E-07
28	1.5	ENSG00000181634.8	Up	3.456735961	0.00455996
28	1.5	ENSG00000182050.14	Down	-2.566261931	0.008299037
28	1.5	ENSG00000182168.16	Up	2.818512895	0.007699421
28	1.5	ENSG00000182253.15	Up	3.283447539	5.02E-09
28	1.5	ENSG00000182378.15	Down	-22.59356699	9.63E-07
28	1.5	ENSG00000182871.16	Up	2.369397422	8.89E-05
28	1.5	ENSG00000183570.17	Up	2.387063604	0.001395958
28	1.5	ENSG00000183696.14	Up	2.604787243	2.21E-08
28	1.5	ENSG00000183770.7	Up	4.262593569	0.002050481
28	1.5	ENSG00000183971.10	Down	-2.007586968	9.32E-07
28	1.5	ENSG00000185404.17	Up	3.75203086	1.39E-08
28	1.5	ENSG00000185567.7	Up	3.900974463	2.91E-04
28	1.5	ENSG00000186340.17	Up	6.622586566	5.07E-06
28	1.5	ENSG00000187498.17	Up	2.08934958	6.37E-18
28	1.5	ENSG00000187957.8	Up	2.054814746	3.54E-12
28	1.5	ENSG00000188015.10	Up	4.470363109	0.001272367
28	1.5	ENSG00000188643.11	Up	8.989334719	7.59E-10
28	1.5	ENSG00000188677.15	Up	3.330563609	1.59E-19
28	1.5	ENSG00000189129.14	Up	3.643772468	1.99E-12
28	1.5	ENSG00000189171.15	Up	2.140698811	6.55E-04
28	1.5	ENSG00000196141.14	Up	2.890398523	5.07E-14
28	1.5	ENSG00000196562.16	Up	2.171605369	0.021977186
28	1.5	ENSG00000196586.17	Up	4.353930443	2.62E-09
28	1.5	ENSG00000196611.6	Up	3.739289579	3.66E-24
28	1.5	ENSG00000197461.13	Up	3.260625572	2.60E-20
28	1.5	ENSG00000197467.17	Up	3.061316072	2.92E-08
28	1.5	ENSG00000197702.14	Up	2.09636646	1.12E-08
28	1.5	ENSG00000197712.12	Up	2.655297983	1.17E-06
28	1.5	ENSG00000197747.9	Up	3.305211874	2.26E-10
28	1.5	ENSG00000197956.10	Up	3.145523364	3.68E-49
28	1.5	ENSG00000198796.7	Up	2.974314835	0.001650265
28	1.5	ENSG00000205403.15	Up	2.58860627	0.011491067
28	1.5	ENSG00000205413.8	Up	2.205076398	0.001486831
28	1.5	ENSG00000211448.14	Up	4.254372628	0.001799014
28	1.5	ENSG00000213949.10	Up	2.633746175	8.45E-05
28	1.5	ENSG00000214944.10	Up	4.31279119	0.001799014
28	1.5	ENSG00000215183.5	Up	5.320509087	3.13E-04
28	1.5	ENSG00000221866.10	Up	3.985263475	0.003068689
28	1.5	ENSG00000235750.10	Up	2.57331137	0.013942972
28	1.5	ENSG00000235823.5	Down	-2.457623088	5.50E-07
28	1.5	ENSG00000240065.8	Up	2.83036099	3.83E-06
28	1.5	ENSG00000259207.10	Up	5.679148531	9.46E-05
28	1.5	ENSG00000280143.1	Up	2.02686563	0.025844976
28	1.5	ENSG00000283632.4	Up	4.332640138	2.84E-07
28	1.5	ENSG00000289316.1	Up	8.18145849	4.07E-08
28	1.5	ENSG00000289843.1	Up	5.871093397	6.90E-05
28	1.5	ENSG00000292344.1	Up	3.760414881	0.002430187
28	5	ENSG00000001036.14	Up	2.167807749	2.42E-09
28	5	ENSG00000004848.8	Down	-3.493042813	0.009730954
28	5	ENSG00000005243.10	Up	5.091323588	9.26E-04
28	5	ENSG00000005884.18	Up	3.560587797	1.32E-05
28	5	ENSG00000006210.7	Up	4.775860352	0.001679616
28	5	ENSG00000006740.18	Up	2.452788215	7.29E-04
28	5	ENSG00000007384.15	Up	2.191119457	3.28E-05
28	5	ENSG00000009694.14	Down	-4.198821494	1.36E-04
28	5	ENSG00000010278.15	Up	2.91162959	4.55E-04
28	5	ENSG00000013364.19	Up	4.802271322	7.58E-17
28	5	ENSG00000013588.10	Up	7.196665392	5.94E-07
28	5	ENSG00000014257.17	Down	-2.995410839	0.007076986
28	5	ENSG00000022267.19	Up	2.025298263	3.36E-10
28	5	ENSG00000024422.12	Up	5.488143694	9.84E-50
28	5	ENSG00000026508.21	Up	6.127925319	1.39E-49
28	5	ENSG00000036448.10	Down	-2.140403249	0.003621081
28	5	ENSG00000038427.16	Up	4.32760638	4.14E-04
28	5	ENSG00000049247.14	Down	-3.720263105	0.004506399
28	5	ENSG00000049323.16	Up	2.717901318	0.001684476
28	5	ENSG00000054598.9	Up	3.470524587	2.13E-17
28	5	ENSG00000063660.9	Up	2.580491082	6.81E-05
28	5	ENSG00000065308.5	Up	4.254033053	4.81E-44
28	5	ENSG00000066248.15	Up	5.572334411	2.61E-04
28	5	ENSG00000067066.17	Up	3.094311104	9.97E-11
28	5	ENSG00000067141.17	Down	-3.19576113	9.94E-11
28	5	ENSG00000068831.19	Down	-2.098705845	0.037633191
28	5	ENSG00000072657.10	Down	-2.424961842	0.004267784
28	5	ENSG00000072786.13	Up	3.157981189	4.27E-06
28	5	ENSG00000074416.16	Up	3.773858046	3.05E-22
28	5	ENSG00000075426.12	Up	3.744003307	1.04E-23
28	5	ENSG00000076554.16	Down	-3.360121418	6.15E-05
28	5	ENSG00000076944.18	Down	-5.636090222	7.54E-04
28	5	ENSG00000077713.19	Up	4.379620764	0.003507205
28	5	ENSG00000078401.7	Up	5.998688916	1.75E-06
28	5	ENSG00000080573.7	Up	4.555422743	1.23E-05
28	5	ENSG00000081320.12	Up	2.510280288	1.12E-10
28	5	ENSG00000082126.18	Up	2.303511218	0.029090593
28	5	ENSG00000085552.18	Down	-2.724220252	0.019905539
28	5	ENSG00000087245.13	Up	3.13010785	2.00E-12
28	5	ENSG00000087253.13	Up	3.482807227	5.51E-08
28	5	ENSG00000087494.16	Up	4.248491229	0.004171202
28	5	ENSG00000087510.7	Up	5.669443294	3.27E-04
28	5	ENSG00000090530.10	Up	2.711378911	4.23E-06
28	5	ENSG00000091844.8	Up	3.88385754	4.77E-07
28	5	ENSG00000091986.16	Up	3.987735587	1.19E-40
28	5	ENSG00000092969.12	Up	2.634110018	5.31E-06
28	5	ENSG00000095383.20	Up	3.372477529	4.62E-04
28	5	ENSG00000095752.7	Up	3.716828233	0.006699881
28	5	ENSG00000099250.18	Up	2.04297693	6.67E-12
28	5	ENSG00000099337.5	Up	3.707238696	0.006384461
28	5	ENSG00000100003.18	Up	4.543069053	5.29E-15
28	5	ENSG00000100065.15	Up	2.826998065	0.001530932
28	5	ENSG00000100473.18	Down	-4.464652016	2.44E-07
28	5	ENSG00000100604.13	Down	-3.305847567	0.011189262
28	5	ENSG00000100626.17	Up	4.583793983	5.90E-09
28	5	ENSG00000101144.13	Down	-2.329204155	0.004585356
28	5	ENSG00000101230.6	Up	2.035127323	0.039935136
28	5	ENSG00000101638.14	Up	3.143252119	5.55E-06
28	5	ENSG00000102174.10	Up	5.086300761	0.001109109
28	5	ENSG00000103187.8	Up	3.569916746	6.97E-55
28	5	ENSG00000103381.12	Up	2.613377838	1.01E-05
28	5	ENSG00000103888.17	Up	2.809440878	0.018441948
28	5	ENSG00000104369.5	Down	-3.197708118	0.011973578
28	5	ENSG00000104435.14	Up	2.802953516	0.018441948
28	5	ENSG00000105472.14	Down	-2.351929117	5.26E-06
28	5	ENSG00000105613.10	Down	-5.043542038	0.001865456
28	5	ENSG00000105894.13	Up	3.677108324	1.89E-52
28	5	ENSG00000106366.9	Up	4.952414234	4.24E-09
28	5	ENSG00000106714.18	Up	4.864084639	0.001381503
28	5	ENSG00000106799.15	Up	2.554128599	3.47E-04
28	5	ENSG00000107249.24	Up	2.293013191	0.014979869
28	5	ENSG00000107438.9	Up	11.07581119	3.30E-15
28	5	ENSG00000107562.18	Up	5.951629498	1.03E-04
28	5	ENSG00000107796.14	Up	2.979471051	7.80E-11
28	5	ENSG00000108176.15	Down	-2.962550542	2.92E-07
28	5	ENSG00000108239.9	Up	5.139057965	6.60E-04
28	5	ENSG00000108821.14	Up	6.514105019	1.10E-55
28	5	ENSG00000109099.16	Up	3.436998646	1.83E-40
28	5	ENSG00000109686.20	Up	5.014086956	5.67E-07
28	5	ENSG00000109854.14	Up	2.770836735	0.018953989
28	5	ENSG00000110002.16	Up	2.265063524	0.030306087
28	5	ENSG00000110090.13	Up	3.104229262	6.85E-17
28	5	ENSG00000111186.13	Up	2.929362009	1.79E-07
28	5	ENSG00000111799.22	Up	4.256308875	5.44E-07
28	5	ENSG00000111859.17	Up	2.558941912	5.36E-07
28	5	ENSG00000112139.17	Up	2.961804633	2.21E-04
28	5	ENSG00000112218.9	Down	-2.629934004	0.02165978
28	5	ENSG00000112276.14	Up	2.024830599	0.039215955
28	5	ENSG00000112378.12	Up	3.099174812	8.46E-04
28	5	ENSG00000112769.20	Up	3.028575914	1.71E-05
28	5	ENSG00000113083.15	Up	5.120707898	1.27E-16
28	5	ENSG00000114698.15	Up	3.466104247	6.50E-04
28	5	ENSG00000115194.11	Down	-2.842588857	0.005768909
[truncated: 1,791 more rows]
