# Supplementary material for: Modelling EWS::FLI1 protein fluctuations reveal determinants of tumor plasticity in Ewing sarcoma
Source: EMBO Mol Med. 2026 Jan 3;18(2):646–76. doi: 10.1038/s44321-025-00364-7 (PMC12905378; doi:10.1038/s44321-025-00364-7)
Supplement: Supplementary file 16 — Source data Fig. 5 [file 44321_2025_364_MOESM16_ESM.zip › Fig_5_E.csv]

days_treated	direction	pathway	dTAGV-1_conc	logOR	FDR
7 days	Up	Epithelial Mesenchymal Transition	5	4.42396271	0.001011429
7 days	Up	Myogenesis	5	3.604812604	0.078431373
7 days	Up	UV Response Dn	5	3.410493616	0.097196262
7 days	Up	Coagulation	5	2.894476374	0.457377049
7 days	Up	Inflammatory Response	5	2.521888234	0.53432282
7 days	Up	KRAS Signaling Up	5	2.330017553	0.597864769
7 days	Up	Estrogen Response Early	5	2.125448587	0.654173765
7 days	Up	TNF-alpha Signaling via NF-kB	5	0	1
7 days	Up	Hypoxia	5	0	1
7 days	Up	IL-6/JAK/STAT3 Signaling	5	0	1
7 days	Up	Interferon Alpha Response	5	0	1
7 days	Up	Interferon Gamma Response	5	0	1
7 days	Up	Apical Surface	5	0.031572947	1
7 days	Up	Angiogenesis	5	0.077395265	1
7 days	Up	UV Response Dn	15	4.03718413	0.001882353
7 days	Up	Epithelial Mesenchymal Transition	15	3.590428083	0.005171271
7 days	Up	Myogenesis	15	3.573226687	0.019912664
7 days	Up	Coagulation	15	3.377605361	0.097196262
7 days	Up	Inflammatory Response	15	1.736856441	0.786271451
7 days	Up	KRAS Signaling Up	15	1.552690214	0.87804878
7 days	Up	Estrogen Response Early	15	1.455443103	0.923076923
7 days	Up	Interferon Gamma Response	15	1.417347937	0.945985401
7 days	Up	Hypoxia	15	1.366154499	0.961373391
7 days	Up	TNF-alpha Signaling via NF-kB	15	1.27701694	0.981664316
7 days	Up	IL-6/JAK/STAT3 Signaling	15	0	1
7 days	Up	Interferon Alpha Response	15	0	1
7 days	Up	Apical Surface	15	0	1
7 days	Up	Angiogenesis	15	0	1
7 days	Down	Pancreas Beta Cells	50	0.249254935	1
7 days	Up	Epithelial Mesenchymal Transition	50	4.288112258	1.30E-09
7 days	Up	UV Response Dn	50	3.480936084	4.42E-04
7 days	Up	Coagulation	50	3.83553529	6.05E-04
7 days	Up	Myogenesis	50	3.255357882	0.002962963
7 days	Up	KRAS Signaling Up	50	3.15179617	0.003884393
7 days	Up	IL-6/JAK/STAT3 Signaling	50	3.584777026	0.019115044
7 days	Up	Hypoxia	50	2.476081539	0.050190114
7 days	Up	Estrogen Response Early	50	2.129935536	0.174663073
7 days	Up	TNF-alpha Signaling via NF-kB	50	1.905246116	0.243654822
7 days	Up	Inflammatory Response	50	1.810883636	0.457377049
7 days	Up	Angiogenesis	50	2.740911527	0.46875
7 days	Up	Interferon Alpha Response	50	0	1
7 days	Up	Interferon Gamma Response	50	0	1
7 days	Up	Apical Surface	50	0	1
7 days	Down	Pancreas Beta Cells	150	2.82053606	0.466533066
7 days	Up	Epithelial Mesenchymal Transition	150	4.731060785	3.00E-32
7 days	Up	KRAS Signaling Up	150	3.172059834	5.07E-07
7 days	Up	Hypoxia	150	2.924792408	2.71E-06
7 days	Up	Coagulation	150	3.461895631	2.98E-06
7 days	Up	TNF-alpha Signaling via NF-kB	150	2.670098391	3.26E-05
7 days	Up	Inflammatory Response	150	2.958313549	3.95E-05
7 days	Up	UV Response Dn	150	2.622447667	4.88E-04
7 days	Up	Myogenesis	150	2.496191333	0.001882353
7 days	Up	Angiogenesis	150	3.243151621	0.035121951
7 days	Up	IL-6/JAK/STAT3 Signaling	150	2.535524904	0.04372093
7 days	Up	Apical Surface	150	2.929303678	0.055793358
7 days	Up	Estrogen Response Early	150	1.142508406	0.46875
7 days	Up	Interferon Alpha Response	150	0.943558833	0.923076923
7 days	Up	Interferon Gamma Response	150	0	1
14 days	Up	Epithelial Mesenchymal Transition	1.5	3.950739475	0.011707317
14 days	Up	KRAS Signaling Up	1.5	3.635890947	0.077575758
14 days	Up	IL-6/JAK/STAT3 Signaling	1.5	3.473232521	0.346788991
14 days	Up	Coagulation	1.5	2.938962931	0.452173913
14 days	Up	Myogenesis	1.5	2.39661076	0.564195298
14 days	Up	UV Response Dn	1.5	2.285491679	0.597864769
14 days	Up	Estrogen Response Early	1.5	2.166694372	0.654173765
14 days	Up	TNF-alpha Signaling via NF-kB	1.5	1.953753042	0.697899838
14 days	Up	Hypoxia	1.5	0	1
14 days	Up	Interferon Alpha Response	1.5	0	1
14 days	Up	Interferon Gamma Response	1.5	0	1
14 days	Up	Apical Surface	1.5	0.066180586	1
14 days	Up	Inflammatory Response	1.5	0	1
14 days	Up	Angiogenesis	1.5	0.107481414	1
14 days	Down	Pancreas Beta Cells	5	0.364937859	1
14 days	Up	Epithelial Mesenchymal Transition	5	4.311685713	3.67E-08
14 days	Up	Coagulation	5	3.260938836	0.032459016
14 days	Up	Myogenesis	5	2.700421995	0.077575758
14 days	Up	UV Response Dn	5	2.611224469	0.08488746
14 days	Up	KRAS Signaling Up	5	2.600472301	0.090566038
14 days	Up	IL-6/JAK/STAT3 Signaling	5	3.174475588	0.115315315
14 days	Up	Inflammatory Response	5	2.102964667	0.349090909
14 days	Up	Estrogen Response Early	5	1.777828926	0.466533066
14 days	Up	Interferon Alpha Response	5	1.465990183	0.902255639
14 days	Up	Interferon Gamma Response	5	0.759107968	1
14 days	Up	Hypoxia	5	0.680122227	1
14 days	Up	TNF-alpha Signaling via NF-kB	5	0.599879181	1
14 days	Up	Apical Surface	5	0	1
14 days	Up	Angiogenesis	5	0	1
14 days	Down	Pancreas Beta Cells	15	0.271112498	1
14 days	Up	Epithelial Mesenchymal Transition	15	4.531908911	3.27E-11
14 days	Up	Myogenesis	15	3.2989865	0.002716981
14 days	Up	Coagulation	15	3.469297367	0.006097297
14 days	Up	UV Response Dn	15	2.847963763	0.022660944
14 days	Up	KRAS Signaling Up	15	2.773483345	0.027226891
14 days	Up	Angiogenesis	15	2.707250417	0.46875
14 days	Up	Estrogen Response Early	15	1.535272187	0.564195298
14 days	Up	Apical Surface	15	2.43825526	0.564195298
14 days	Up	Interferon Gamma Response	15	1.492678475	0.597864769
14 days	Up	Hypoxia	15	1.435395229	0.6271777
14 days	Up	IL-6/JAK/STAT3 Signaling	15	1.700789508	0.786271451
14 days	Up	Interferon Alpha Response	15	1.263525278	0.981664316
14 days	Up	TNF-alpha Signaling via NF-kB	15	0.406135309	1
14 days	Up	Inflammatory Response	15	0	1
14 days	Down	Pancreas Beta Cells	50	0.208617573	1
14 days	Up	Epithelial Mesenchymal Transition	50	4.404050127	1.36E-16
14 days	Up	Myogenesis	50	3.465873153	1.04E-05
14 days	Up	Estrogen Response Early	50	3.191620091	3.71E-05
14 days	Up	Coagulation	50	3.337671214	6.63E-04
14 days	Up	UV Response Dn	50	2.703547642	0.005016949
14 days	Up	KRAS Signaling Up	50	2.32735657	0.031604938
14 days	Up	Hypoxia	50	2.098106787	0.055111111
14 days	Up	Inflammatory Response	50	2.187201519	0.08488746
14 days	Up	IL-6/JAK/STAT3 Signaling	50	2.09926247	0.349090909
14 days	Up	TNF-alpha Signaling via NF-kB	50	1.198705985	0.564195298
14 days	Up	Angiogenesis	50	1.999516102	0.683417085
14 days	Up	Apical Surface	50	1.748172885	0.786271451
14 days	Up	Interferon Gamma Response	50	0.776319108	1
14 days	Up	Interferon Alpha Response	50	0.633896532	1
14 days	Down	Pancreas Beta Cells	150	4.31339911	0.036774194
14 days	Up	Epithelial Mesenchymal Transition	150	4.536396809	3.49E-28
14 days	Up	Coagulation	150	3.607549915	3.63E-07
14 days	Up	KRAS Signaling Up	150	2.873304691	2.46E-05
14 days	Up	Estrogen Response Early	150	2.758470265	4.41E-05
14 days	Up	Myogenesis	150	2.847226748	6.75E-05
14 days	Up	Hypoxia	150	2.474269443	4.42E-04
14 days	Up	Inflammatory Response	150	2.557141297	0.001512329
14 days	Up	TNF-alpha Signaling via NF-kB	150	2.187361156	0.003285714
14 days	Up	Angiogenesis	150	3.785243331	0.003285714
14 days	Up	IL-6/JAK/STAT3 Signaling	150	2.89987662	0.007539267
14 days	Up	UV Response Dn	150	2.220961979	0.010746269
14 days	Up	Apical Surface	150	2.200723031	0.321126761
14 days	Up	Interferon Gamma Response	150	0.677235276	0.961373391
14 days	Up	Interferon Alpha Response	150	0.050208094	1
21 days	Up	Epithelial Mesenchymal Transition	1.5	4.828250295	5.33E-14
21 days	Up	Coagulation	1.5	3.469297367	0.006097297
21 days	Up	Hypoxia	1.5	2.922142834	0.007073684
21 days	Up	Myogenesis	1.5	2.915105195	0.019912664
21 days	Up	KRAS Signaling Up	1.5	2.292918306	0.137142857
21 days	Up	IL-6/JAK/STAT3 Signaling	1.5	2.866876921	0.158241758
21 days	Up	TNF-alpha Signaling via NF-kB	1.5	1.964124388	0.222107969
21 days	Up	Interferon Alpha Response	1.5	2.347326047	0.277149877
21 days	Up	Inflammatory Response	1.5	1.848876977	0.441841004
21 days	Up	UV Response Dn	1.5	1.7118637	0.46875
21 days	Up	Estrogen Response Early	1.5	1.535272187	0.564195298
21 days	Up	Interferon Gamma Response	1.5	0.541194639	1
21 days	Up	Apical Surface	1.5	0	1
21 days	Up	Angiogenesis	1.5	0	1
21 days	Down	Pancreas Beta Cells	5	0.154179663	1
21 days	Up	Epithelial Mesenchymal Transition	5	4.825137815	3.80E-24
21 days	Up	Myogenesis	5	3.152917675	1.28E-04
21 days	Up	Coagulation	5	3.231912727	9.32E-04
21 days	Up	UV Response Dn	5	2.598676444	0.006730159
21 days	Up	Estrogen Response Early	5	2.401930122	0.012511848
21 days	Up	Hypoxia	5	2.290437616	0.017219731
21 days	Up	IL-6/JAK/STAT3 Signaling	5	2.676143482	0.078431373
21 days	Up	TNF-alpha Signaling via NF-kB	5	1.886098901	0.08488746
21 days	Up	Angiogenesis	5	3.13277533	0.122155689
21 days	Up	Inflammatory Response	5	1.632906444	0.349090909
21 days	Up	KRAS Signaling Up	5	1.421855694	0.452173913
21 days	Up	Interferon Alpha Response	5	1.507246451	0.564195298
21 days	Up	Apical Surface	5	1.663630492	0.817337461
21 days	Up	Interferon Gamma Response	5	0.686862908	1
21 days	Down	Pancreas Beta Cells	15	0	1
21 days	Up	Epithelial Mesenchymal Transition	15	4.308231901	1.25E-21
21 days	Up	Hypoxia	15	2.802944462	3.47E-05
21 days	Up	Coagulation	15	3.232747163	9.21E-05
21 days	Up	Myogenesis	15	2.853347751	1.70E-04
21 days	Up	KRAS Signaling Up	15	2.508594489	0.00176
21 days	Up	UV Response Dn	15	2.365185771	0.006545455
21 days	Up	Estrogen Response Early	15	2.167292648	0.012511848
21 days	Up	Apical Surface	15	3.082494339	0.04372093
21 days	Up	TNF-alpha Signaling via NF-kB	15	1.698540139	0.08488746
21 days	Up	IL-6/JAK/STAT3 Signaling	15	2.210718729	0.154189944
21 days	Up	Angiogenesis	15	2.669244644	0.202638522
21 days	Up	Inflammatory Response	15	1.621001585	0.233248082
21 days	Up	Interferon Alpha Response	15	1.080203965	0.817337461
21 days	Up	Interferon Gamma Response	15	0.823363104	0.849230769
21 days	Down	Pancreas Beta Cells	50	3.95958559	0.267990074
21 days	Up	Epithelial Mesenchymal Transition	50	4.332473734	4.65E-21
21 days	Up	Myogenesis	50	3.28685073	2.40E-06
21 days	Up	Hypoxia	50	2.729938643	1.22E-04
21 days	Up	KRAS Signaling Up	50	2.792510964	2.34E-04
21 days	Up	IL-6/JAK/STAT3 Signaling	50	3.471367401	4.42E-04
21 days	Up	Coagulation	50	3.089848908	4.88E-04
21 days	Up	Estrogen Response Early	50	2.471783759	0.002153846
21 days	Up	TNF-alpha Signaling via NF-kB	50	2.244626713	0.005094972
21 days	Up	UV Response Dn	50	2.198996322	0.021913043
21 days	Up	Apical Surface	50	3.16586258	0.038247012
21 days	Up	Inflammatory Response	50	2.055128087	0.060215054
21 days	Up	Interferon Gamma Response	50	1.668529621	0.137142857
21 days	Up	Interferon Alpha Response	50	1.767360663	0.297087379
21 days	Up	Angiogenesis	50	0	1
21 days	Down	Pancreas Beta Cells	150	4.483478814	0.004636364
21 days	Up	Epithelial Mesenchymal Transition	150	4.233450686	1.22E-28
21 days	Up	Coagulation	150	3.436365982	8.43E-08
21 days	Up	TNF-alpha Signaling via NF-kB	150	2.794062596	1.60E-07
21 days	Up	Hypoxia	150	2.687324356	2.31E-06
21 days	Up	IL-6/JAK/STAT3 Signaling	150	3.46328878	1.16E-05
21 days	Up	KRAS Signaling Up	150	2.663115194	1.46E-05
21 days	Up	Estrogen Response Early	150	2.415759137	1.31E-04
21 days	Up	Myogenesis	150	2.537693782	1.42E-04
21 days	Up	Inflammatory Response	150	2.287845221	0.002153846
21 days	Up	Angiogenesis	150	3.352365675	0.008527919
21 days	Up	Interferon Gamma Response	150	1.906878573	0.01068
21 days	Up	Apical Surface	150	2.976973322	0.018133333
21 days	Up	Interferon Alpha Response	150	2.168490768	0.024615385
21 days	Up	UV Response Dn	150	1.789214298	0.043125
28 days	Down	Pancreas Beta Cells	1.5	0.238661286	1
28 days	Up	Epithelial Mesenchymal Transition	1.5	4.531779231	2.16E-34
28 days	Up	Coagulation	1.5	3.656807557	4.98E-09
28 days	Up	Myogenesis	1.5	2.910075498	2.96E-06
28 days	Up	UV Response Dn	1.5	2.700023037	2.70E-05
28 days	Up	Inflammatory Response	1.5	2.375288476	0.001512329
28 days	Up	Estrogen Response Early	1.5	2.189922932	0.00176
28 days	Up	Hypoxia	1.5	2.074958458	0.002962963
28 days	Up	IL-6/JAK/STAT3 Signaling	1.5	2.829293364	0.003529412
28 days	Up	KRAS Signaling Up	1.5	2.141784005	0.003977143
28 days	Up	TNF-alpha Signaling via NF-kB	1.5	1.960022998	0.005094972
28 days	Up	Angiogenesis	1.5	2.85417672	0.063829787
28 days	Up	Interferon Alpha Response	1.5	1.612910287	0.238167939
28 days	Up	Interferon Gamma Response	1.5	1.054232497	0.455257732
28 days	Up	Apical Surface	1.5	0.844019896	1
28 days	Down	Pancreas Beta Cells	5	4.164054721	0.043125
28 days	Up	Epithelial Mesenchymal Transition	5	4.319230493	1.10E-37
28 days	Up	Coagulation	5	3.345896337	5.16E-09
28 days	Up	UV Response Dn	5	2.887319651	3.05E-08
28 days	Up	Hypoxia	5	2.326431581	1.65E-05
28 days	Up	Inflammatory Response	5	2.447453666	5.74E-05
28 days	Up	Myogenesis	5	2.360230544	9.60E-05
28 days	Up	TNF-alpha Signaling via NF-kB	5	2.099906622	1.41E-04
28 days	Up	Angiogenesis	5	3.648086271	3.23E-04
28 days	Up	Estrogen Response Early	5	2.106006219	4.42E-04
28 days	Up	IL-6/JAK/STAT3 Signaling	5	2.8027898	6.05E-04
28 days	Up	KRAS Signaling Up	5	2.088955788	8.76E-04
28 days	Up	Interferon Alpha Response	5	1.45099469	0.222107969
28 days	Up	Interferon Gamma Response	5	1.064923544	0.305769231
28 days	Up	Apical Surface	5	1.376028068	0.654173765
28 days	Down	Pancreas Beta Cells	15	3.65767872	0.072653061
28 days	Up	Epithelial Mesenchymal Transition	15	4.114328781	2.04E-35
28 days	Up	Inflammatory Response	15	2.832687458	5.20E-08
28 days	Up	Coagulation	15	3.044489741	1.86E-07
28 days	Up	IL-6/JAK/STAT3 Signaling	15	3.361369786	6.40E-07
28 days	Up	KRAS Signaling Up	15	2.497082245	2.31E-06
28 days	Up	Estrogen Response Early	15	2.377139988	5.81E-06
28 days	Up	TNF-alpha Signaling via NF-kB	15	2.224413854	1.02E-05
28 days	Up	UV Response Dn	15	2.386738291	2.20E-05
28 days	Up	Hypoxia	15	2.036671112	2.16E-04
28 days	Up	Myogenesis	15	2.180446342	2.90E-04
28 days	Up	Interferon Alpha Response	15	2.227276385	0.003054545
28 days	Up	Interferon Gamma Response	15	1.736709823	0.005802198
28 days	Up	Angiogenesis	15	2.203972209	0.163934426
28 days	Up	Apical Surface	15	1.856096647	0.267990074
28 days	Down	Pancreas Beta Cells	50	2.792148313	0.46875
28 days	Up	Epithelial Mesenchymal Transition	50	4.015094546	6.93E-32
28 days	Up	Estrogen Response Early	50	2.739820805	2.16E-08
28 days	Up	Inflammatory Response	50	2.912115301	2.55E-08
28 days	Up	IL-6/JAK/STAT3 Signaling	50	3.593192744	3.84E-08
28 days	Up	TNF-alpha Signaling via NF-kB	50	2.396124332	1.23E-06
28 days	Up	Myogenesis	50	2.613352082	2.06E-06
28 days	Up	Interferon Gamma Response	50	2.394608259	4.72E-06
28 days	Up	Coagulation	50	2.724326355	2.62E-05
28 days	Up	Hypoxia	50	2.223239854	3.47E-05
28 days	Up	UV Response Dn	50	2.347435629	5.33E-05
28 days	Up	KRAS Signaling Up	50	2.120078962	4.17E-04
28 days	Up	Interferon Alpha Response	50	2.482493253	4.57E-04
28 days	Up	Angiogenesis	50	2.785211814	0.029
28 days	Up	Apical Surface	50	1.287043845	0.697899838
28 days	Down	Pancreas Beta Cells	150	3.526790285	0.022660944
28 days	Up	Epithelial Mesenchymal Transition	150	4.178867643	1.34E-45
28 days	Up	TNF-alpha Signaling via NF-kB	150	3.216685256	4.00E-21
28 days	Up	Inflammatory Response	150	3.005570526	3.66E-12
28 days	Up	Coagulation	150	3.269075889	1.32E-11
28 days	Up	KRAS Signaling Up	150	2.82235794	1.49E-11
28 days	Up	Hypoxia	150	2.483801677	3.46E-09
28 days	Up	Interferon Gamma Response	150	2.485958927	6.86E-09
28 days	Up	Interferon Alpha Response	150	2.962014222	2.32E-08
28 days	Up	Myogenesis	150	2.512428238	1.07E-07
28 days	Up	IL-6/JAK/STAT3 Signaling	150	3.161178503	3.20E-07
28 days	Up	Estrogen Response Early	150	2.240587228	1.60E-06
28 days	Up	UV Response Dn	150	2.10333844	5.18E-05
28 days	Up	Angiogenesis	150	2.983557246	0.00285
28 days	Up	Apical Surface	150	2.578769632	0.008727273
