# Supplementary material for: Modelling EWS::FLI1 protein fluctuations reveal determinants of tumor plasticity in Ewing sarcoma
Source: EMBO Mol Med. 2026 Jan 3;18(2):646–76. doi: 10.1038/s44321-025-00364-7 (PMC12905378; doi:10.1038/s44321-025-00364-7)
Supplement: Supplementary file 16 — Source data Fig. 5 [file 44321_2025_364_MOESM16_ESM.zip › Fig_5_F.csv]

gene_name	days_treated	dTAGV-1_conc	days_washout	expr_rescaled
CD44	7	0	0	0.259899966
SERPINE1	7	0	0	0.093536669
COL1A1	7	0	0	0.049940174
LOX	7	0	0	0.17799023
CDH6	7	0	0	0.060044529
CCN2	7	0	0	0.414439382
NT5E	7	0	0	0.44518971
THBS1	7	0	0	0.08431131
TPM1	7	0	0	0.318664136
COL6A2	7	0	0	0.180865322
IGFBP3	7	0	0	0.138109071
TAGLN	7	0	0	0.47591019
ABI3BP	7	0	0	0.194847036
VCAM1	7	0	0	0.036202109
COL6A3	7	0	0	0.12555604
CTHRC1	7	0	0	0.034979911
HTRA1	7	0	0	0.036013576
NNMT	7	0	0	0
ANPEP	7	0	0	0
FOXC2	7	0	0	0.247207957
THBS2	7	0	0	0.054253894
MMP1	7	0	0	0.497025008
ITGB3	7	0	0	0.135502009
CD44	7	1.5	0	0.810951792
SERPINE1	7	1.5	0	0.684518553
COL1A1	7	1.5	0	0.272350403
LOX	7	1.5	0	0.651335595
CDH6	7	1.5	0	0.272204795
CCN2	7	1.5	0	0.86199918
NT5E	7	1.5	0	0.891244618
THBS1	7	1.5	0	0.294950082
TPM1	7	1.5	0	0.917110826
COL6A2	7	1.5	0	0.430198867
IGFBP3	7	1.5	0	0.622479156
TAGLN	7	1.5	0	0.884722978
ABI3BP	7	1.5	0	0.404297149
VCAM1	7	1.5	0	0
COL6A3	7	1.5	0	0.416955316
CTHRC1	7	1.5	0	0.327191352
HTRA1	7	1.5	0	0.3466795
NNMT	7	1.5	0	0.338747852
ANPEP	7	1.5	0	0.193986006
FOXC2	7	1.5	0	0.81160689
THBS2	7	1.5	0	0.213461149
MMP1	7	1.5	0	0.708171379
ITGB3	7	1.5	0	0.693527896
CD44	7	5	0	0.965746716
SERPINE1	7	5	0	0.862716224
COL1A1	7	5	0	0.557624974
LOX	7	5	0	0.778860158
CDH6	7	5	0	0.317021824
CCN2	7	5	0	0.912578045
NT5E	7	5	0	0.975431062
THBS1	7	5	0	0.308132116
TPM1	7	5	0	0.96270706
COL6A2	7	5	0	0.549939151
IGFBP3	7	5	0	0.837255666
TAGLN	7	5	0	0.992037106
ABI3BP	7	5	0	0.668624965
VCAM1	7	5	0	0
COL6A3	7	5	0	0.633797181
CTHRC1	7	5	0	0.541604109
HTRA1	7	5	0	0.496947961
NNMT	7	5	0	0.39242115
ANPEP	7	5	0	0.254159284
FOXC2	7	5	0	0.965648622
THBS2	7	5	0	0.134709891
MMP1	7	5	0	0.857648598
ITGB3	7	5	0	0.985458717
CD44	7	15	0	0.991421323
SERPINE1	7	15	0	0.950650177
COL1A1	7	15	0	0.828190246
LOX	7	15	0	0.957905638
CDH6	7	15	0	0.477407953
CCN2	7	15	0	0.907210789
NT5E	7	15	0	0.943891479
THBS1	7	15	0	0.199554434
TPM1	7	15	0	0.956670637
COL6A2	7	15	0	0.572073204
IGFBP3	7	15	0	0.876648985
TAGLN	7	15	0	0.899551318
ABI3BP	7	15	0	0.771397926
VCAM1	7	15	0	0.062529608
COL6A3	7	15	0	0.728895617
CTHRC1	7	15	0	0.65315168
HTRA1	7	15	0	0.529291336
NNMT	7	15	0	0.402889002
ANPEP	7	15	0	0.38498762
FOXC2	7	15	0	0.959646847
THBS2	7	15	0	0.168140575
MMP1	7	15	0	0.655353604
ITGB3	7	15	0	0.945065298
CD44	7	50	0	0.981920972
SERPINE1	7	50	0	1
COL1A1	7	50	0	0.952817447
LOX	7	50	0	0.937296891
CDH6	7	50	0	0.655557804
CCN2	7	50	0	0.881199597
NT5E	7	50	0	0.891578495
THBS1	7	50	0	0.178316504
TPM1	7	50	0	0.97276063
COL6A2	7	50	0	0.622935921
IGFBP3	7	50	0	0.790606368
TAGLN	7	50	0	0.954198029
ABI3BP	7	50	0	0.512153154
VCAM1	7	50	0	0.136985428
COL6A3	7	50	0	0.825261034
CTHRC1	7	50	0	0.700446848
HTRA1	7	50	0	0.507668071
NNMT	7	50	0	0.390045595
ANPEP	7	50	0	0.362407782
FOXC2	7	50	0	0.961193606
THBS2	7	50	0	0.262769047
MMP1	7	50	0	0.411652363
ITGB3	7	50	0	0.857492816
CD44	7	150	0	0.984742417
SERPINE1	7	150	0	0.981251453
COL1A1	7	150	0	1
LOX	7	150	0	0.867211304
CDH6	7	150	0	0.859723884
CCN2	7	150	0	0.869042222
NT5E	7	150	0	0.904187822
THBS1	7	150	0	0.155801273
TPM1	7	150	0	0.989830354
COL6A2	7	150	0	0.592155711
IGFBP3	7	150	0	0.739579512
TAGLN	7	150	0	0.949120169
ABI3BP	7	150	0	0.509386098
VCAM1	7	150	0	0.164310114
COL6A3	7	150	0	0.834592387
CTHRC1	7	150	0	0.779829721
HTRA1	7	150	0	0.55737913
NNMT	7	150	0	0.39441714
ANPEP	7	150	0	0.289593301
FOXC2	7	150	0	0.901657063
THBS2	7	150	0	0.27623301
MMP1	7	150	0	0.313865906
ITGB3	7	150	0	0.761857399
CD44	7	0	7	0.248110114
SERPINE1	7	0	7	0.050694434
COL1A1	7	0	7	0.079702252
LOX	7	0	7	0.266430449
CDH6	7	0	7	0.001714589
CCN2	7	0	7	0.151541028
NT5E	7	0	7	0.42082651
THBS1	7	0	7	0.039994482
TPM1	7	0	7	0.313367935
COL6A2	7	0	7	0.249558879
IGFBP3	7	0	7	0.142039992
TAGLN	7	0	7	0.39992187
ABI3BP	7	0	7	0.228411379
VCAM1	7	0	7	0.055321705
COL6A3	7	0	7	0.22940208
CTHRC1	7	0	7	0.024809898
HTRA1	7	0	7	0.12334367
NNMT	7	0	7	0.054680496
ANPEP	7	0	7	0.033513865
FOXC2	7	0	7	0.196864018
THBS2	7	0	7	0.038885604
MMP1	7	0	7	0.38250408
ITGB3	7	0	7	0.194301897
CD44	7	1.5	7	0.47526898
SERPINE1	7	1.5	7	0.191037698
COL1A1	7	1.5	7	0.164517602
LOX	7	1.5	7	0.379506522
CDH6	7	1.5	7	0.225926056
CCN2	7	1.5	7	0.336877286
NT5E	7	1.5	7	0.507290123
THBS1	7	1.5	7	0.226625727
TPM1	7	1.5	7	0.519211943
COL6A2	7	1.5	7	0.327288507
IGFBP3	7	1.5	7	0.230307253
TAGLN	7	1.5	7	0.514668625
ABI3BP	7	1.5	7	0.238402557
VCAM1	7	1.5	7	0
COL6A3	7	1.5	7	0.291189891
CTHRC1	7	1.5	7	0.082603226
HTRA1	7	1.5	7	0.296415441
NNMT	7	1.5	7	0.144329521
ANPEP	7	1.5	7	0.05038657
FOXC2	7	1.5	7	0.266677551
THBS2	7	1.5	7	0.285813257
MMP1	7	1.5	7	0.624350243
ITGB3	7	1.5	7	0.351805334
CD44	7	5	7	0.498163958
SERPINE1	7	5	7	0.161759243
COL1A1	7	5	7	0.260562037
LOX	7	5	7	0.428426341
CDH6	7	5	7	0.066615373
CCN2	7	5	7	0.267869622
NT5E	7	5	7	0.549115562
THBS1	7	5	7	0.044525004
TPM1	7	5	7	0.525084853
COL6A2	7	5	7	0.411136753
IGFBP3	7	5	7	0.259176467
TAGLN	7	5	7	0.513297522
ABI3BP	7	5	7	0.452629232
VCAM1	7	5	7	0
COL6A3	7	5	7	0.437599441
CTHRC1	7	5	7	0.207754038
HTRA1	7	5	7	0.461228931
NNMT	7	5	7	0.293876828
ANPEP	7	5	7	0.200293436
FOXC2	7	5	7	0.309121214
THBS2	7	5	7	0.249678925
MMP1	7	5	7	0.665550121
ITGB3	7	5	7	0.322199188
CD44	7	15	7	0.522467882
SERPINE1	7	15	7	0.127811083
COL1A1	7	15	7	0.387477216
LOX	7	15	7	0.415611723
CDH6	7	15	7	0.196198742
CCN2	7	15	7	0.231758415
NT5E	7	15	7	0.504711127
THBS1	7	15	7	0.121207509
TPM1	7	15	7	0.525581269
COL6A2	7	15	7	0.478544397
IGFBP3	7	15	7	0.312832632
TAGLN	7	15	7	0.39409207
ABI3BP	7	15	7	0.579739999
VCAM1	7	15	7	0.021677623
COL6A3	7	15	7	0.5054084
CTHRC1	7	15	7	0.23228346
HTRA1	7	15	7	0.620045492
NNMT	7	15	7	0.540853483
ANPEP	7	15	7	0.200669322
FOXC2	7	15	7	0.294844483
THBS2	7	15	7	0.151143821
MMP1	7	15	7	0.626303893
ITGB3	7	15	7	0.545221812
CD44	7	50	7	0.667181222
SERPINE1	7	50	7	0.21823436
COL1A1	7	50	7	0.482728552
LOX	7	50	7	0.509943309
CDH6	7	50	7	0.147197734
CCN2	7	50	7	0.41707117
NT5E	7	50	7	0.537701251
THBS1	7	50	7	0.181080694
TPM1	7	50	7	0.626759893
COL6A2	7	50	7	0.447898094
IGFBP3	7	50	7	0.452620545
TAGLN	7	50	7	0.566461578
ABI3BP	7	50	7	0.5594303
VCAM1	7	50	7	0
COL6A3	7	50	7	0.444959521
CTHRC1	7	50	7	0.293551164
HTRA1	7	50	7	0.607465218
NNMT	7	50	7	0.674281006
ANPEP	7	50	7	0.201691998
FOXC2	7	50	7	0.570866629
THBS2	7	50	7	0.280045793
MMP1	7	50	7	0.87613227
ITGB3	7	50	7	0.502793344
CD44	7	150	7	0.789116691
SERPINE1	7	150	7	0.347008617
COL1A1	7	150	7	0.697408179
LOX	7	150	7	0.704356881
CDH6	7	150	7	0.352843515
CCN2	7	150	7	0.751840622
NT5E	7	150	7	0.866123408
THBS1	7	150	7	0.495911141
TPM1	7	150	7	0.922386476
COL6A2	7	150	7	0.641811164
IGFBP3	7	150	7	0.680656889
TAGLN	7	150	7	0.785209419
ABI3BP	7	150	7	0.791036646
VCAM1	7	150	7	0.148627714
COL6A3	7	150	7	0.617856636
CTHRC1	7	150	7	0.52980361
HTRA1	7	150	7	0.885441711
NNMT	7	150	7	0.831443357
ANPEP	7	150	7	0.413582291
FOXC2	7	150	7	0.765093624
THBS2	7	150	7	0.428590713
MMP1	7	150	7	0.695580458
ITGB3	7	150	7	0.774227762
CD44	14	0	0	0.236959117
SERPINE1	14	0	0	0.080657359
COL1A1	14	0	0	0.081121033
LOX	14	0	0	0.301078264
CDH6	14	0	0	0.063302938
CCN2	14	0	0	0.555066201
NT5E	14	0	0	0.535715576
THBS1	14	0	0	0.061295869
TPM1	14	0	0	0.509174651
COL6A2	14	0	0	0.296497169
IGFBP3	14	0	0	0.153114121
TAGLN	14	0	0	0.399386781
ABI3BP	14	0	0	0.319406112
VCAM1	14	0	0	0.104682595
COL6A3	14	0	0	0.322891305
CTHRC1	14	0	0	0.109964258
HTRA1	14	0	0	0.108285274
NNMT	14	0	0	0.087166854
ANPEP	14	0	0	0.021913671
FOXC2	14	0	0	0.24385116
THBS2	14	0	0	0.035944352
MMP1	14	0	0	0.276596882
ITGB3	14	0	0	0.180982507
CD44	14	1.5	0	0.945347676
SERPINE1	14	1.5	0	0.70406291
COL1A1	14	1.5	0	0.374690207
LOX	14	1.5	0	0.763426686
CDH6	14	1.5	0	0.152408751
CCN2	14	1.5	0	0.836581791
NT5E	14	1.5	0	0.948666602
THBS1	14	1.5	0	0.438838264
TPM1	14	1.5	0	0.955800454
COL6A2	14	1.5	0	0.525614728
IGFBP3	14	1.5	0	0.830200521
TAGLN	14	1.5	0	0.791067796
ABI3BP	14	1.5	0	0.631137896
VCAM1	14	1.5	0	0.21728987
COL6A3	14	1.5	0	0.494675022
CTHRC1	14	1.5	0	0.387096485
HTRA1	14	1.5	0	0.598888908
NNMT	14	1.5	0	0.556689843
ANPEP	14	1.5	0	0.361502617
FOXC2	14	1.5	0	0.947308715
THBS2	14	1.5	0	0.368159333
MMP1	14	1.5	0	1
ITGB3	14	1.5	0	1
CD44	14	5	0	0.986068092
SERPINE1	14	5	0	0.849204042
COL1A1	14	5	0	0.725722348
LOX	14	5	0	0.869012182
CDH6	14	5	0	0.40655315
CCN2	14	5	0	0.886899922
NT5E	14	5	0	0.978356242
THBS1	14	5	0	0.543704956
TPM1	14	5	0	0.87425933
COL6A2	14	5	0	0.681400995
IGFBP3	14	5	0	1
TAGLN	14	5	0	0.839193092
ABI3BP	14	5	0	0.721145482
VCAM1	14	5	0	0.201056791
COL6A3	14	5	0	0.708843446
CTHRC1	14	5	0	0.701399826
HTRA1	14	5	0	0.709165669
NNMT	14	5	0	0.463871046
ANPEP	14	5	0	0.539243602
FOXC2	14	5	0	1
THBS2	14	5	0	0.432553906
MMP1	14	5	0	0.954400076
ITGB3	14	5	0	0.956241076
CD44	14	15	0	0.983127195
SERPINE1	14	15	0	0.765076532
COL1A1	14	15	0	0.946397907
LOX	14	15	0	1
CDH6	14	15	0	0.338238855
CCN2	14	15	0	0.869417404
NT5E	14	15	0	0.949257069
THBS1	14	15	0	0.422508537
TPM1	14	15	0	0.781554327
COL6A2	14	15	0	0.766837415
IGFBP3	14	15	0	0.98468581
TAGLN	14	15	0	0.803497684
ABI3BP	14	15	0	0.928074379
VCAM1	14	15	0	0.478841135
COL6A3	14	15	0	1
CTHRC1	14	15	0	0.928617255
HTRA1	14	15	0	0.757726704
NNMT	14	15	0	0.56167047
ANPEP	14	15	0	0.569501759
FOXC2	14	15	0	0.944171924
THBS2	14	15	0	0.499044612
MMP1	14	15	0	0.671367276
ITGB3	14	15	0	0.673657763
CD44	14	50	0	0.979300476
SERPINE1	14	50	0	0.81577771
COL1A1	14	50	0	0.976700533
LOX	14	50	0	0.944885902
CDH6	14	50	0	0.759983071
CCN2	14	50	0	0.75704044
NT5E	14	50	0	0.941468424
THBS1	14	50	0	0.279940438
TPM1	14	50	0	0.720863041
COL6A2	14	50	0	0.832264648
IGFBP3	14	50	0	0.741218171
TAGLN	14	50	0	0.874781593
ABI3BP	14	50	0	0.555679105
VCAM1	14	50	0	0.554295662
COL6A3	14	50	0	0.930566028
CTHRC1	14	50	0	0.875001811
HTRA1	14	50	0	0.691140211
NNMT	14	50	0	0.561777271
ANPEP	14	50	0	0.625216012
FOXC2	14	50	0	0.946386311
THBS2	14	50	0	0.494706872
MMP1	14	50	0	0.282897583
ITGB3	14	50	0	0.720765729
CD44	14	150	0	0.998452887
SERPINE1	14	150	0	0.681406066
COL1A1	14	150	0	0.907801685
LOX	14	150	0	0.852210395
CDH6	14	150	0	0.791256136
CCN2	14	150	0	0.656566663
NT5E	14	150	0	0.950298726
THBS1	14	150	0	0.297512909
TPM1	14	150	0	0.652588979
COL6A2	14	150	0	0.871264139
IGFBP3	14	150	0	0.702015512
TAGLN	14	150	0	0.748728235
ABI3BP	14	150	0	0.443192504
VCAM1	14	150	0	0.677813489
COL6A3	14	150	0	0.768825869
CTHRC1	14	150	0	0.839903948
HTRA1	14	150	0	0.710877841
NNMT	14	150	0	0.56423895
ANPEP	14	150	0	0.700601885
FOXC2	14	150	0	0.874883226
THBS2	14	150	0	0.439834149
MMP1	14	150	0	0.344093544
ITGB3	14	150	0	0.565720704
CD44	14	0	7	0.233199168
SERPINE1	14	0	7	0.17053666
COL1A1	14	0	7	0.075737479
LOX	14	0	7	0.19599499
CDH6	14	0	7	0.154501368
CCN2	14	0	7	0.235042174
NT5E	14	0	7	0.434032058
THBS1	14	0	7	0.0472091
TPM1	14	0	7	0.300434505
COL6A2	14	0	7	0.17611927
IGFBP3	14	0	7	0.121581381
TAGLN	14	0	7	0.386887695
ABI3BP	14	0	7	0.17206107
VCAM1	14	0	7	0
COL6A3	14	0	7	0.181725214
CTHRC1	14	0	7	0
HTRA1	14	0	7	0.142359469
NNMT	14	0	7	0.060496835
ANPEP	14	0	7	0
FOXC2	14	0	7	0.229886838
THBS2	14	0	7	0.135636545
MMP1	14	0	7	0.464951415
ITGB3	14	0	7	0.192274483
CD44	14	1.5	7	0.533727053
SERPINE1	14	1.5	7	0.314477482
COL1A1	14	1.5	7	0.198078093
LOX	14	1.5	7	0.362429893
CDH6	14	1.5	7	0.028701304
CCN2	14	1.5	7	0.396226752
NT5E	14	1.5	7	0.473691451
THBS1	14	1.5	7	0.150977413
TPM1	14	1.5	7	0.554551015
COL6A2	14	1.5	7	0.263360841
IGFBP3	14	1.5	7	0.250961642
TAGLN	14	1.5	7	0.578858402
ABI3BP	14	1.5	7	0.376862444
VCAM1	14	1.5	7	0
COL6A3	14	1.5	7	0.326047248
CTHRC1	14	1.5	7	0.143555466
HTRA1	14	1.5	7	0.393912534
NNMT	14	1.5	7	0.342278778
ANPEP	14	1.5	7	0.081338018
FOXC2	14	1.5	7	0.382049802
THBS2	14	1.5	7	0.299199856
MMP1	14	1.5	7	0.746152823
ITGB3	14	1.5	7	0.328984977
CD44	14	5	7	0.573262824
SERPINE1	14	5	7	0.267846971
COL1A1	14	5	7	0.330319994
LOX	14	5	7	0.308890468
CDH6	14	5	7	0.130768396
CCN2	14	5	7	0.383508333
NT5E	14	5	7	0.482924858
THBS1	14	5	7	0.268710162
TPM1	14	5	7	0.540075312
COL6A2	14	5	7	0.399173579
IGFBP3	14	5	7	0.300026118
TAGLN	14	5	7	0.625764914
ABI3BP	14	5	7	0.404719165
VCAM1	14	5	7	0.048214057
COL6A3	14	5	7	0.454762888
CTHRC1	14	5	7	0.090988446
HTRA1	14	5	7	0.577135555
NNMT	14	5	7	0.414263309
ANPEP	14	5	7	0.183525831
FOXC2	14	5	7	0.380109049
THBS2	14	5	7	0.430978324
MMP1	14	5	7	0.699778912
ITGB3	14	5	7	0.308307423
CD44	14	15	7	0.547090669
SERPINE1	14	15	7	0.198440507
COL1A1	14	15	7	0.561619827
LOX	14	15	7	0.45847539
CDH6	14	15	7	0.145209896
CCN2	14	15	7	0.341721299
NT5E	14	15	7	0.470970568
THBS1	14	15	7	0.155005152
TPM1	14	15	7	0.60703235
COL6A2	14	15	7	0.515681128
IGFBP3	14	15	7	0.252636449
TAGLN	14	15	7	0.536755399
ABI3BP	14	15	7	0.670545922
VCAM1	14	15	7	0
COL6A3	14	15	7	0.646499976
CTHRC1	14	15	7	0.182955137
HTRA1	14	15	7	0.685081034
NNMT	14	15	7	0.489466049
ANPEP	14	15	7	0.128444198
FOXC2	14	15	7	0.318878389
THBS2	14	15	7	0.314748716
MMP1	14	15	7	0.662411704
ITGB3	14	15	7	0.31939271
CD44	14	50	7	0.585057213
SERPINE1	14	50	7	0.15781778
COL1A1	14	50	7	0.651309946
LOX	14	50	7	0.495827334
CDH6	14	50	7	0.355315452
CCN2	14	50	7	0.437522806
NT5E	14	50	7	0.500338407
THBS1	14	50	7	0.25709101
TPM1	14	50	7	0.656212172
COL6A2	14	50	7	0.572322055
IGFBP3	14	50	7	0.381475791
TAGLN	14	50	7	0.591763603
ABI3BP	14	50	7	0.605748251
VCAM1	14	50	7	0.183852495
COL6A3	14	50	7	0.662100452
CTHRC1	14	50	7	0.450088475
HTRA1	14	50	7	0.848704903
NNMT	14	50	7	0.686087359
ANPEP	14	50	7	0.315861844
FOXC2	14	50	7	0.460851329
THBS2	14	50	7	0.425891324
MMP1	14	50	7	0.611022531
ITGB3	14	50	7	0.516703882
CD44	14	150	7	0.700663846
SERPINE1	14	150	7	0.30456455
COL1A1	14	150	7	0.725249891
LOX	14	150	7	0.6024198
CDH6	14	150	7	0.257891908
CCN2	14	150	7	0.657120261
NT5E	14	150	7	0.679570474
THBS1	14	150	7	0.499249747
TPM1	14	150	7	0.902374818
COL6A2	14	150	7	0.678195589
IGFBP3	14	150	7	0.583279921
TAGLN	14	150	7	0.850935092
ABI3BP	14	150	7	0.594515574
VCAM1	14	150	7	0.296317618
COL6A3	14	150	7	0.577180509
CTHRC1	14	150	7	0.524798682
HTRA1	14	150	7	0.941780079
NNMT	14	150	7	0.871663708
ANPEP	14	150	7	0.367172192
FOXC2	14	150	7	0.607387536
THBS2	14	150	7	0.622324725
MMP1	14	150	7	0.618284689
ITGB3	14	150	7	0.534762934
CD44	21	0	0	0.191328329
SERPINE1	21	0	0	0.106302183
COL1A1	21	0	0	0.07446685
LOX	21	0	0	0.269265547
CDH6	21	0	0	0.039127496
CCN2	21	0	0	0.32236367
NT5E	21	0	0	0.523903115
THBS1	21	0	0	0.040443245
TPM1	21	0	0	0.378475492
COL6A2	21	0	0	0.256097736
IGFBP3	21	0	0	0.139165001
TAGLN	21	0	0	0.315585214
ABI3BP	21	0	0	0.053093428
VCAM1	21	0	0	0
COL6A3	21	0	0	0.311719595
CTHRC1	21	0	0	0.089798641
HTRA1	21	0	0	0.138755736
NNMT	21	0	0	0.083355861
ANPEP	21	0	0	0.060893708
FOXC2	21	0	0	0.206861353
THBS2	21	0	0	0
MMP1	21	0	0	0.260040883
ITGB3	21	0	0	0.186708314
CD44	21	1.5	0	0.874518017
SERPINE1	21	1.5	0	0.63736213
COL1A1	21	1.5	0	0.439435356
LOX	21	1.5	0	0.689338471
CDH6	21	1.5	0	0.36302065
CCN2	21	1.5	0	0.846765868
NT5E	21	1.5	0	0.908816139
THBS1	21	1.5	0	0.674340439
TPM1	21	1.5	0	0.967946126
COL6A2	21	1.5	0	0.537851643
IGFBP3	21	1.5	0	0.787962875
TAGLN	21	1.5	0	0.839911105
ABI3BP	21	1.5	0	0.48591691
VCAM1	21	1.5	0	0.231120252
COL6A3	21	1.5	0	0.506639176
CTHRC1	21	1.5	0	0.482651428
HTRA1	21	1.5	0	0.743163464
NNMT	21	1.5	0	0.692604337
ANPEP	21	1.5	0	0.260546501
FOXC2	21	1.5	0	0.783879829
THBS2	21	1.5	0	0.413592535
MMP1	21	1.5	0	0.840893493
ITGB3	21	1.5	0	0.912138206
CD44	21	5	0	0.96840813
SERPINE1	21	5	0	0.932745472
COL1A1	21	5	0	0.703572407
LOX	21	5	0	0.907678419
CDH6	21	5	0	0.400002574
CCN2	21	5	0	1
NT5E	21	5	0	0.98210368
THBS1	21	5	0	0.842420976
TPM1	21	5	0	0.971177579
COL6A2	21	5	0	0.66669922
IGFBP3	21	5	0	0.980774886
TAGLN	21	5	0	0.926029924
ABI3BP	21	5	0	0.827893417
VCAM1	21	5	0	0.155980896
COL6A3	21	5	0	0.674074195
CTHRC1	21	5	0	0.601423634
HTRA1	21	5	0	0.761517483
NNMT	21	5	0	0.608469428
ANPEP	21	5	0	0.500248534
FOXC2	21	5	0	0.987744079
THBS2	21	5	0	0.489399041
MMP1	21	5	0	0.843093277
ITGB3	21	5	0	0.870951429
CD44	21	15	0	0.986331359
SERPINE1	21	15	0	0.928154192
COL1A1	21	15	0	0.935695449
LOX	21	15	0	0.991231648
CDH6	21	15	0	0.656558998
CCN2	21	15	0	0.858510265
NT5E	21	15	0	0.951932178
THBS1	21	15	0	0.585391465
TPM1	21	15	0	0.831285117
COL6A2	21	15	0	0.790662677
IGFBP3	21	15	0	0.870056299
TAGLN	21	15	0	0.961429152
ABI3BP	21	15	0	0.852291364
VCAM1	21	15	0	0.392523183
COL6A3	21	15	0	0.850402762
CTHRC1	21	15	0	1
HTRA1	21	15	0	0.77858225
NNMT	21	15	0	0.608553492
ANPEP	21	15	0	0.68103797
FOXC2	21	15	0	0.956701075
THBS2	21	15	0	0.442252569
MMP1	21	15	0	0.421156291
ITGB3	21	15	0	0.68099521
CD44	21	50	0	0.940999087
SERPINE1	21	50	0	0.547645259
COL1A1	21	50	0	0.919130801
LOX	21	50	0	0.938327334
CDH6	21	50	0	0.983435367
CCN2	21	50	0	0.535399497
NT5E	21	50	0	0.994717678
THBS1	21	50	0	0.366420462
TPM1	21	50	0	0.464195515
COL6A2	21	50	0	0.914922306
IGFBP3	21	50	0	0.579343889
TAGLN	21	50	0	0.732750389
ABI3BP	21	50	0	0.456019128
VCAM1	21	50	0	0.445284911
COL6A3	21	50	0	0.762000821
CTHRC1	21	50	0	0.76183202
HTRA1	21	50	0	0.738561122
NNMT	21	50	0	0.600973459
ANPEP	21	50	0	0.948851776
FOXC2	21	50	0	0.807919119
THBS2	21	50	0	0.445242597
MMP1	21	50	0	0.206244225
ITGB3	21	50	0	0.369357798
CD44	21	150	0	0.987228306
SERPINE1	21	150	0	0.457179056
COL1A1	21	150	0	0.913125151
LOX	21	150	0	0.902556415
CDH6	21	150	0	0.949101663
CCN2	21	150	0	0.545035884
NT5E	21	150	0	0.979849983
THBS1	21	150	0	0.33309307
TPM1	21	150	0	0.482676708
COL6A2	21	150	0	0.921842305
IGFBP3	21	150	0	0.508575625
TAGLN	21	150	0	0.690968514
ABI3BP	21	150	0	0.415294699
VCAM1	21	150	0	0.505301518
COL6A3	21	150	0	0.654612665
CTHRC1	21	150	0	0.744176587
HTRA1	21	150	0	0.741712184
NNMT	21	150	0	0.571140109
ANPEP	21	150	0	0.932992774
FOXC2	21	150	0	0.826929817
THBS2	21	150	0	0.468952956
MMP1	21	150	0	0.158415349
ITGB3	21	150	0	0.340912039
CD44	21	0	7	0.114887992
SERPINE1	21	0	7	0.073732418
COL1A1	21	0	7	0.062160402
LOX	21	0	7	0.082635149
CDH6	21	0	7	0.162964067
CCN2	21	0	7	0.067136343
NT5E	21	0	7	0.18723495
THBS1	21	0	7	0
TPM1	21	0	7	0.14681031
COL6A2	21	0	7	0.157797469
IGFBP3	21	0	7	0.069007694
TAGLN	21	0	7	0.173879721
ABI3BP	21	0	7	0.082253763
VCAM1	21	0	7	0
COL6A3	21	0	7	0.16509397
CTHRC1	21	0	7	0
HTRA1	21	0	7	0.082262309
NNMT	21	0	7	0
ANPEP	21	0	7	0
FOXC2	21	0	7	0
THBS2	21	0	7	0.047769011
MMP1	21	0	7	0.296669944
ITGB3	21	0	7	0.073475269
CD44	21	1.5	7	0.487524825
SERPINE1	21	1.5	7	0.210503231
COL1A1	21	1.5	7	0.187488958
LOX	21	1.5	7	0.364528035
CDH6	21	1.5	7	0.189471032
CCN2	21	1.5	7	0.32789038
NT5E	21	1.5	7	0.450301827
THBS1	21	1.5	7	0.23356585
TPM1	21	1.5	7	0.55229781
COL6A2	21	1.5	7	0.303780883
IGFBP3	21	1.5	7	0.25991008
TAGLN	21	1.5	7	0.557962443
ABI3BP	21	1.5	7	0.407567751
VCAM1	21	1.5	7	0
COL6A3	21	1.5	7	0.320462352
CTHRC1	21	1.5	7	0.091798284
HTRA1	21	1.5	7	0.506121388
NNMT	21	1.5	7	0.389962805
ANPEP	21	1.5	7	0.032461158
FOXC2	21	1.5	7	0.184547288
THBS2	21	1.5	7	0.305770058
MMP1	21	1.5	7	0.671882273
ITGB3	21	1.5	7	0.32495936
CD44	21	5	7	0.545604637
SERPINE1	21	5	7	0.289784303
COL1A1	21	5	7	0.388058405
LOX	21	5	7	0.429075299
CDH6	21	5	7	0.072388856
CCN2	21	5	7	0.376526093
NT5E	21	5	7	0.442576097
THBS1	21	5	7	0.374469299
TPM1	21	5	7	0.629875247
COL6A2	21	5	7	0.425128092
IGFBP3	21	5	7	0.318990863
TAGLN	21	5	7	0.609020416
ABI3BP	21	5	7	0.441232492
VCAM1	21	5	7	0
COL6A3	21	5	7	0.504739419
CTHRC1	21	5	7	0.103975828
HTRA1	21	5	7	0.695229145
NNMT	21	5	7	0.587389324
ANPEP	21	5	7	0.195195422
FOXC2	21	5	7	0.446141821
THBS2	21	5	7	0.262611594
MMP1	21	5	7	0.73960218
ITGB3	21	5	7	0.386704115
CD44	21	15	7	0.545371883
SERPINE1	21	15	7	0.210706905
COL1A1	21	15	7	0.563831677
LOX	21	15	7	0.457869743
CDH6	21	15	7	0.264895033
CCN2	21	15	7	0.415861302
NT5E	21	15	7	0.473240379
THBS1	21	15	7	0.350687769
TPM1	21	15	7	0.660022375
COL6A2	21	15	7	0.48974406
IGFBP3	21	15	7	0.345140996
TAGLN	21	15	7	0.62480466
ABI3BP	21	15	7	0.556754807
VCAM1	21	15	7	0.163309749
COL6A3	21	15	7	0.581140379
CTHRC1	21	15	7	0.364659669
HTRA1	21	15	7	0.734753457
NNMT	21	15	7	0.71441646
ANPEP	21	15	7	0.313390198
FOXC2	21	15	7	0.420347466
THBS2	21	15	7	0.340350185
MMP1	21	15	7	0.679789783
ITGB3	21	15	7	0.405607499
CD44	21	50	7	0.540092867
SERPINE1	21	50	7	0.24945584
COL1A1	21	50	7	0.657964203
LOX	21	50	7	0.398504401
CDH6	21	50	7	0.358495971
CCN2	21	50	7	0.443150823
NT5E	21	50	7	0.438040861
THBS1	21	50	7	0.281139072
TPM1	21	50	7	0.633913806
COL6A2	21	50	7	0.545882745
IGFBP3	21	50	7	0.355685874
TAGLN	21	50	7	0.614827249
ABI3BP	21	50	7	0.614130888
VCAM1	21	50	7	0.119029973
COL6A3	21	50	7	0.588320563
CTHRC1	21	50	7	0.448623298
HTRA1	21	50	7	0.830348316
NNMT	21	50	7	0.720927742
ANPEP	21	50	7	0.176961277
FOXC2	21	50	7	0.535280838
THBS2	21	50	7	0.477493698
MMP1	21	50	7	0.609617754
ITGB3	21	50	7	0.390167375
CD44	21	150	7	0.66776326
SERPINE1	21	150	7	0.349221982
COL1A1	21	150	7	0.747859415
LOX	21	150	7	0.587733777
CDH6	21	150	7	0.51129406
CCN2	21	150	7	0.666928396
NT5E	21	150	7	0.619106015
THBS1	21	150	7	0.64524689
TPM1	21	150	7	0.872263187
COL6A2	21	150	7	0.677765756
IGFBP3	21	150	7	0.55275732
TAGLN	21	150	7	0.805139817
ABI3BP	21	150	7	0.68627166
VCAM1	21	150	7	0.470291611
COL6A3	21	150	7	0.592854214
CTHRC1	21	150	7	0.625761689
HTRA1	21	150	7	1
NNMT	21	150	7	0.859438575
ANPEP	21	150	7	0.379607546
FOXC2	21	150	7	0.693665613
THBS2	21	150	7	0.693599178
MMP1	21	150	7	0.571221547
ITGB3	21	150	7	0.484960871
CD44	28	0	0	0.049274461
SERPINE1	28	0	0	0.109509247
COL1A1	28	0	0	0.02071463
LOX	28	0	0	0.094994511
CDH6	28	0	0	0
CCN2	28	0	0	0.338282159
NT5E	28	0	0	0.178342634
THBS1	28	0	0	0
TPM1	28	0	0	0.093019967
COL6A2	28	0	0	0.113531059
IGFBP3	28	0	0	0.111022892
TAGLN	28	0	0	0.081412821
ABI3BP	28	0	0	0.116559037
VCAM1	28	0	0	0.075067623
COL6A3	28	0	0	0.113484717
CTHRC1	28	0	0	0.141797615
HTRA1	28	0	0	0.027925825
NNMT	28	0	0	0
ANPEP	28	0	0	0.022821852
FOXC2	28	0	0	0.108200852
THBS2	28	0	0	0.022587372
MMP1	28	0	0	0.088208725
ITGB3	28	0	0	0.130530124
CD44	28	1.5	0	0.910233251
SERPINE1	28	1.5	0	0.728551529
COL1A1	28	1.5	0	0.50612808
LOX	28	1.5	0	0.821667453
CDH6	28	1.5	0	0.24464059
CCN2	28	1.5	0	0.902261589
NT5E	28	1.5	0	0.932635772
THBS1	28	1.5	0	0.892578274
TPM1	28	1.5	0	1
COL6A2	28	1.5	0	0.585486713
IGFBP3	28	1.5	0	0.803359061
TAGLN	28	1.5	0	0.942811074
ABI3BP	28	1.5	0	0.684301749
VCAM1	28	1.5	0	0.1166109
COL6A3	28	1.5	0	0.507461085
CTHRC1	28	1.5	0	0.495153734
HTRA1	28	1.5	0	0.80930688
NNMT	28	1.5	0	0.72035167
ANPEP	28	1.5	0	0.290256914
FOXC2	28	1.5	0	0.881289479
THBS2	28	1.5	0	0.381633439
MMP1	28	1.5	0	0.79149917
ITGB3	28	1.5	0	0.871315603
CD44	28	5	0	1
SERPINE1	28	5	0	0.989956337
COL1A1	28	5	0	0.751118486
LOX	28	5	0	0.924355005
CDH6	28	5	0	0.517942014
CCN2	28	5	0	0.910018593
NT5E	28	5	0	0.956488003
THBS1	28	5	0	1
TPM1	28	5	0	0.906378735
COL6A2	28	5	0	0.752382925
IGFBP3	28	5	0	0.901610501
TAGLN	28	5	0	1
ABI3BP	28	5	0	1
VCAM1	28	5	0	0.247883494
COL6A3	28	5	0	0.691200436
CTHRC1	28	5	0	0.710502141
HTRA1	28	5	0	0.737816744
NNMT	28	5	0	0.614243137
ANPEP	28	5	0	0.59391455
FOXC2	28	5	0	0.990887962
THBS2	28	5	0	0.606842547
MMP1	28	5	0	0.689707035
ITGB3	28	5	0	0.731594857
CD44	28	15	0	0.948124769
SERPINE1	28	15	0	0.637796151
COL1A1	28	15	0	0.883375767
LOX	28	15	0	0.941746975
CDH6	28	15	0	0.69605942
CCN2	28	15	0	0.657692403
NT5E	28	15	0	1
THBS1	28	15	0	0.612938763
TPM1	28	15	0	0.538558593
COL6A2	28	15	0	0.921603197
IGFBP3	28	15	0	0.606571792
TAGLN	28	15	0	0.832547006
ABI3BP	28	15	0	0.522329436
VCAM1	28	15	0	0.434977117
COL6A3	28	15	0	0.754149204
CTHRC1	28	15	0	0.863375475
HTRA1	28	15	0	0.797615171
NNMT	28	15	0	0.673746313
ANPEP	28	15	0	0.976559855
FOXC2	28	15	0	0.862859602
THBS2	28	15	0	0.51382593
MMP1	28	15	0	0.245131288
ITGB3	28	15	0	0.491924383
CD44	28	50	0	0.967467947
SERPINE1	28	50	0	0.499832371
COL1A1	28	50	0	0.932463251
LOX	28	50	0	0.937436396
CDH6	28	50	0	1
CCN2	28	50	0	0.585261326
NT5E	28	50	0	0.999981495
THBS1	28	50	0	0.558648778
TPM1	28	50	0	0.485435097
COL6A2	28	50	0	0.972083284
IGFBP3	28	50	0	0.464812468
TAGLN	28	50	0	0.612959316
ABI3BP	28	50	0	0.507736204
VCAM1	28	50	0	0.79635576
COL6A3	28	50	0	0.788700486
CTHRC1	28	50	0	0.907633095
HTRA1	28	50	0	0.76182913
NNMT	28	50	0	0.746006296
ANPEP	28	50	0	0.905669742
FOXC2	28	50	0	0.868174297
THBS2	28	50	0	0.638567432
MMP1	28	50	0	0.173198487
ITGB3	28	50	0	0.308488488
CD44	28	150	0	0.977026728
SERPINE1	28	150	0	0.4853323
COL1A1	28	150	0	0.936098237
LOX	28	150	0	0.918215377
CDH6	28	150	0	0.876859637
CCN2	28	150	0	0.559362954
NT5E	28	150	0	0.952785503
THBS1	28	150	0	0.535191467
TPM1	28	150	0	0.480684936
COL6A2	28	150	0	1
IGFBP3	28	150	0	0.479128763
TAGLN	28	150	0	0.572725811
ABI3BP	28	150	0	0.421908103
VCAM1	28	150	0	1
COL6A3	28	150	0	0.69800127
CTHRC1	28	150	0	0.914329513
HTRA1	28	150	0	0.816533715
NNMT	28	150	0	0.801603547
ANPEP	28	150	0	1
FOXC2	28	150	0	0.839556199
THBS2	28	150	0	0.706758954
MMP1	28	150	0	0.206763561
ITGB3	28	150	0	0.283440128
CD44	28	0	7	0
SERPINE1	28	0	7	0
COL1A1	28	0	7	0
LOX	28	0	7	0
CDH6	28	0	7	0.217337505
CCN2	28	0	7	0
NT5E	28	0	7	0
THBS1	28	0	7	0.018504422
TPM1	28	0	7	0
COL6A2	28	0	7	0
IGFBP3	28	0	7	0
TAGLN	28	0	7	0
ABI3BP	28	0	7	0
VCAM1	28	0	7	0
COL6A3	28	0	7	0
CTHRC1	28	0	7	0
HTRA1	28	0	7	0
NNMT	28	0	7	0
ANPEP	28	0	7	0.021338669
FOXC2	28	0	7	0.110069343
THBS2	28	0	7	0
MMP1	28	0	7	0
ITGB3	28	0	7	0
CD44	28	1.5	7	0.482786523
SERPINE1	28	1.5	7	0.203810804
COL1A1	28	1.5	7	0.180027986
LOX	28	1.5	7	0.325587222
CDH6	28	1.5	7	0.042069841
CCN2	28	1.5	7	0.316499538
NT5E	28	1.5	7	0.418070407
THBS1	28	1.5	7	0.248966446
TPM1	28	1.5	7	0.541152764
COL6A2	28	1.5	7	0.24022241
IGFBP3	28	1.5	7	0.226090878
TAGLN	28	1.5	7	0.527726592
ABI3BP	28	1.5	7	0.356325498
VCAM1	28	1.5	7	0.069770642
COL6A3	28	1.5	7	0.294038804
CTHRC1	28	1.5	7	0.178362077
HTRA1	28	1.5	7	0.485474201
NNMT	28	1.5	7	0.334960559
ANPEP	28	1.5	7	0.12747414
FOXC2	28	1.5	7	0.338513046
THBS2	28	1.5	7	0.31199377
MMP1	28	1.5	7	0.684775964
ITGB3	28	1.5	7	0.359850173
CD44	28	5	7	0.624897725
SERPINE1	28	5	7	0.340240803
COL1A1	28	5	7	0.463112746
LOX	28	5	7	0.401355082
CDH6	28	5	7	0.138280232
CCN2	28	5	7	0.529463609
NT5E	28	5	7	0.459147943
THBS1	28	5	7	0.487606213
TPM1	28	5	7	0.698990391
COL6A2	28	5	7	0.406485747
IGFBP3	28	5	7	0.364548648
TAGLN	28	5	7	0.716113711
ABI3BP	28	5	7	0.425715964
VCAM1	28	5	7	0
COL6A3	28	5	7	0.451834598
CTHRC1	28	5	7	0.225692784
HTRA1	28	5	7	0.655281097
NNMT	28	5	7	0.636543626
ANPEP	28	5	7	0.143780606
FOXC2	28	5	7	0.526611716
THBS2	28	5	7	0.390182482
MMP1	28	5	7	0.823239788
ITGB3	28	5	7	0.432182747
CD44	28	15	7	0.657578793
SERPINE1	28	15	7	0.381622203
COL1A1	28	15	7	0.600714632
LOX	28	15	7	0.467663258
CDH6	28	15	7	0.374596577
CCN2	28	15	7	0.591679977
NT5E	28	15	7	0.499166789
THBS1	28	15	7	0.441383649
TPM1	28	15	7	0.742024035
COL6A2	28	15	7	0.404584083
IGFBP3	28	15	7	0.35954468
TAGLN	28	15	7	0.764492988
ABI3BP	28	15	7	0.436071567
VCAM1	28	15	7	0
COL6A3	28	15	7	0.463647434
CTHRC1	28	15	7	0.245808405
HTRA1	28	15	7	0.618158216
NNMT	28	15	7	0.638370759
ANPEP	28	15	7	0.306274374
FOXC2	28	15	7	0.612350557
THBS2	28	15	7	0.610661402
MMP1	28	15	7	0.813716258
ITGB3	28	15	7	0.316590634
CD44	28	50	7	0.620420529
SERPINE1	28	50	7	0.315127067
COL1A1	28	50	7	0.659256026
LOX	28	50	7	0.409497907
CDH6	28	50	7	0.37227423
CCN2	28	50	7	0.562508404
NT5E	28	50	7	0.470639206
THBS1	28	50	7	0.398645491
TPM1	28	50	7	0.744826637
COL6A2	28	50	7	0.39750626
IGFBP3	28	50	7	0.311004999
TAGLN	28	50	7	0.732555064
ABI3BP	28	50	7	0.492454416
VCAM1	28	50	7	0.074357252
COL6A3	28	50	7	0.378811673
CTHRC1	28	50	7	0.336325993
HTRA1	28	50	7	0.595753455
NNMT	28	50	7	0.571479217
ANPEP	28	50	7	0.263993666
FOXC2	28	50	7	0.544451793
THBS2	28	50	7	0.57299847
MMP1	28	50	7	0.77003169
ITGB3	28	50	7	0.258762611
CD44	28	150	7	0.748125733
SERPINE1	28	150	7	0.285703068
COL1A1	28	150	7	0.762838156
LOX	28	150	7	0.624069307
CDH6	28	150	7	0.277737973
CCN2	28	150	7	0.711037713
NT5E	28	150	7	0.597240493
THBS1	28	150	7	0.781432144
TPM1	28	150	7	0.965427226
COL6A2	28	150	7	0.68052793
IGFBP3	28	150	7	0.638503635
TAGLN	28	150	7	0.850214162
ABI3BP	28	150	7	0.65408587
VCAM1	28	150	7	0.670758961
COL6A3	28	150	7	0.547812813
CTHRC1	28	150	7	0.597445451
HTRA1	28	150	7	0.963303675
NNMT	28	150	7	1
ANPEP	28	150	7	0.360599551
FOXC2	28	150	7	0.751252509
THBS2	28	150	7	1
MMP1	28	150	7	0.710814243
ITGB3	28	150	7	0.493183895
