# Supplementary material for: Modelling EWS::FLI1 protein fluctuations reveal determinants of tumor plasticity in Ewing sarcoma
Source: EMBO Mol Med. 2026 Jan 3;18(2):646–76. doi: 10.1038/s44321-025-00364-7 (PMC12905378; doi:10.1038/s44321-025-00364-7)
Supplement: Supplementary file 17 — Source data Fig. 6 [file 44321_2025_364_MOESM17_ESM.zip]

Archive with 41 entries (35 files):
- 6D/
- 6D/6D Quantification.xlsx
- 6E/
- 6E/6E Quantification.xlsx
- 6E/IVIS images.pdf
- 6F/
- 6F/7 day EF rescue (15 nM).tif
- 6F/Control.tif
- 6F/dTAGV-1 (15nM).tif
- 6A/
- 6A/6A Quantification.xlsx
- 6A/A2.2_21d+7dwashout_0nM.tif
- 6A/A2.2_21d+7dwashout_1.5nM.tif
- 6A/A2.2_21d+7dwashout_150nM.tif
- 6A/A2.2_21d+7dwashout_15nM.tif
- 6A/A2.2_21d+7dwashout_50nM.tif
- 6A/A2.2_21d+7dwashout_5nM.tif
- 6A/A2.2_21d_0nM.tif
- 6A/A2.2_21d_1.5nM.tif
- 6A/A2.2_21d_150nM.tif
- 6A/A2.2_21d_15nM.tif
- 6A/A2.2_21d_50nM.tif
- 6A/A2.2_21d_5nM.tif
- 6B/
- 6B/6B Quantification.xlsx
- 6B/A2.2_21d_0nM+7d_Washout_.tif
- 6B/A2.2_21d_0nM.tif
- 6B/A2.2_21d_1.5nM+7d_Washout_.tif
- 6B/A2.2_21d_1.5nM.tif
- 6B/A2.2_21d_150nM+7d_Washout_.tif
- 6B/A2.2_21d_150nM.tif
- 6B/A2.2_21d_15nM+7d_Washout_.tif
- 6B/A2.2_21d_15nM.tif
- 6B/A2.2_21d_50nM+7d_Washout_.tif
- 6B/A2.2_21d_50nM.tif
- 6B/A2.2_21d_5nM+7d_Washout_.tif
- 6B/A2.2_21d_5nM.tif
- 6C/
- 6C/6C Quantification.xlsx
- 6C/README.txt
- 6C/Softagar_sourcedata.pdf
