# Supplementary material for: Modelling EWS::FLI1 protein fluctuations reveal determinants of tumor plasticity in Ewing sarcoma
Source: EMBO Mol Med. 2026 Jan 3;18(2):646–76. doi: 10.1038/s44321-025-00364-7 (PMC12905378; doi:10.1038/s44321-025-00364-7)
Supplement: Supplementary file 17 — Source data Fig. 6 [file 44321_2025_364_MOESM17_ESM.zip › 6D/6D Quantification.xlsx]

## Sheet: A2.2
Fig 6D
Percentage of extravasated cells (n = 21 for control, n = 14 for 5 nM, n = 19 for 15 nM and EF rescue)
Biological replicate/conditions	Control	5 nM	15 nM	7 day EF rescue (15 nM)
n=1	28.45	28.2		44.5
n=2	17.51		54.06	65.96
n=3	10.28	60.65		45.22
n=4	24.34		58.8
n=5	25.1	27.27	51.67
n=6	25.88	52.45	26.9	7.93
n=7	40.63	36.26	48.86	12.05
n=8	29.91	41.48	54.09	42.08
n=9
n=10	18.26	45.97	55.45	29.4
n=11	42	43.77	33.98	19.2
n=12	16.9	40.56	58.04	33.41
n=13	20.41		31.2	25.24
n=14	27.31	46.55	25.36	38.76
n=15	34.4	61.55		33.17
n=16	33.57		57.67	25.24
n=17	51.2			30.29
n=18	36.75	42.58	39.86	22.64
n=19	28.49		43.9	40.4
n=20	14.34		58.74
n=21	9.27		37.27
n=22		48.86	37.9	32.82
n=23	17.54	44.56	42.83	41.61
n=24			74.62	44.24
