# Supplementary material for: Modelling EWS::FLI1 protein fluctuations reveal determinants of tumor plasticity in Ewing sarcoma
Source: EMBO Mol Med. 2026 Jan 3;18(2):646–76. doi: 10.1038/s44321-025-00364-7 (PMC12905378; doi:10.1038/s44321-025-00364-7)
Supplement: Supplementary file 17 — Source data Fig. 6 [file 44321_2025_364_MOESM17_ESM.zip › 6E/6E Quantification.xlsx]

## Sheet: A2.2
Fig 6E
Organ-wide luciferase intensity values from tumors in the lungs and livers, normalized to whole-body luminescence of their respective conditions at day 0 (n = 5 mice/group, n = 4 mice for 15 nM)
Biological replicate/conditions	Control		15 nM		EF rescue (15 nM)
	Lung	Liver	Lung	Liver	Lung	Liver
n:1	3.11	1060	26900	217	12.4	7990
n:2	1.48	277	14800	572	7.79	7640
n:3	1.62	297	13600	0.911	5	17100
n:4	8.07	1550	8080	1080	1.21	90.9
n:5	14.6	4190			46.5	29.5
