# Supplementary material for: Modelling EWS::FLI1 protein fluctuations reveal determinants of tumor plasticity in Ewing sarcoma
Source: EMBO Mol Med. 2026 Jan 3;18(2):646–76. doi: 10.1038/s44321-025-00364-7 (PMC12905378; doi:10.1038/s44321-025-00364-7)
Supplement: Supplementary file 17 — Source data Fig. 6 [file 44321_2025_364_MOESM17_ESM.zip › 6A/6A Quantification.xlsx]

## Sheet: A2.2
Fig 6A
Number of migrated cells per biological replicate (n), where each biological replicate is the mean of technical replicates. Data were log₁₀ transformed for statistical analysis and then plotted as antilog (cell counts)
Biological replicate/dTAGV-1	DMSO		1.5 nM		5 nM		15 nM		50 nM		150 nM
	No washout	7day washout	No washout	7day washout	No washout	7day washout	No washout	7day washout	No washout	7day washout	No washout	7day washout
n:1	82.75	201	342	215.25	4474	1325.25	4145	1219.5	4299	908.75	4749.5	1022.25
n:2	226.5	87.5	384	200.5	3887.25	315.5	4162	854.5	3728	742.5	3126.75	607.5
n:3	177.67	256	2287.33	769.5	4815.33	1457	5305	2193.8	4686.67	3833.5	6020.67	3448.75
