# Supplementary material for: Modelling EWS::FLI1 protein fluctuations reveal determinants of tumor plasticity in Ewing sarcoma
Source: EMBO Mol Med. 2026 Jan 3;18(2):646–76. doi: 10.1038/s44321-025-00364-7 (PMC12905378; doi:10.1038/s44321-025-00364-7)
Supplement: Supplementary file 17 — Source data Fig. 6 [file 44321_2025_364_MOESM17_ESM.zip › 6B/6B Quantification.xlsx]

## Sheet: A2.2
Fig 6B
Nuclei positions of cells along the Y axis of the organoplate per biological replicate (n)
dTAGV-1 concentrations	DMSO+dTAGV-1		1.5 nM+dTAGV-1		5 nM+dTAGV-1		15 nM+dTAGV-1		50 nM+dTAGV-1		150 nM+dTAGV-1		DMSO-dTAGV-1		1.5 nM-dTAGV-1		5 nM-dTAGV-1		15 nM-dTAGV-1		50 nM-dTAGV-1		150 nM-dTAGV-1
Biological replicates (n)	n = 1	n = 2	n = 1	n = 2	n = 1	n = 2	n = 1	n = 2	n = 1	n = 2	n = 1	n = 2	n = 1	n = 2	n = 1	n = 2	n = 1	n = 2	n = 1	n = 2	n = 1	n = 2	n = 1	n = 2
	14.6023		11.9684		288.186	221.387	11.4303	8.00697	9.96615	4.86222	20.0121	4.54199	12.7822		9.78668	121.824	8.38453	62.1941	12.108	270.055	7.00378	181.048		239.508
	14.9171		18.4291		299.082	262.233	10.6268	7.33863	8.32837	4.41676	18.6882	4.51915	6.60427		14.7548	128.609	5.55415	62.3346	5.74998	281.786	6.15653	204.541	199.589	244.156
	19.063		12.926		307.081	269.005	11.2439	8.28586	8.27648	5.25559	18.192	3.97502	7.50099		14.3793	141.647	5.25863	71.2589	6.11499	284.908	8.31139	207.102	214.935	259.021
	15.4877	5.47363	17.7781	5.20998	308.579	268.755	8.2455	5.04563	10.1698	6.87219	16.675	8.13841	8.09674	7.49361	14.2004	145.205	6.52781	74.0619	8.87416	286.884	9.27022	217.816	219.668	268.806
	19.9716	6.10795	16.8426	3.69461	311.392	271.363	13.941	5.65055	15.6255	8.09563	26.8283	12.3963	11.9572	7.82108	11.4963	149.163	6.83549	85.5065	6.62262	298.894	7.2056	239.78	221.934	269.632
	24.4923	7.05422	17.4825	6.41265	315.383	271.048	16.173	8.88492	13.8769	7.84288	18.2505	5.61584	10.31	6.3017	14.2896	169.791	6.34669	88.356	8.3904	299.687	9.45542	236.558	230.198	271.129
	21.8997	8.26151	15.456	8.75023	322.605	276.787	12.3161	8.41952	8.85263	12.6862	21.0354	6.24567	9.66	10.1059	13.3726	172.509	7.176	97.0196	8.23501	310.67	11.7346	237.862	235.881	289.035
	23.0842	6.70991	15.87	9.15375	322.212	276.575	13.5185	7.91354	9.61411	9.05522	18.9474	9.14616	12.8185	11.3266	12.7133	171.933	7.70875	100.842	12.4662	311.152	13.7524	257.908	237.961	297.415
	25.1123	8.11109	18.6967	8.29428	322.741	279.628	14.4484	8.92018	10.2179	6.73405	26.0022	10.3007	11.9278	10.5055	13.2643	173.379	9.66497	102.875	9.4136	315.953	10.713	267.407	240.733	296.158
	23.2142	8.09591	16.445	7.59704	326.202	281.865	13.9725	13.6994	10.1371	15.8764	18.9645	8.28	12.0878	8.17388	15.3762	178.814	7.44407	113.865	10.3605	315.311	11.9658	272.103	238.702	297.779
	23.5239	7.69115	19.0216	11.0621	327.099	287.085	17.3739	9.82933	8.556	8.50887	22.5086	8.92763	15.3488	14.0026	15.6012	186.684	9.20281	113.764	16.242	316.146	11.5866	271.156	240.81	299.715
	21.7664	7.76981	19.1938	13.6125	328.168	284.521	18.5671	10.8675	8.09839	10.3522	21.8262	12.9324	14.559	13.1015	14.7185	184.928	7.1464	119.112	11.4234	318.655	14.8688	271.935	243.412	299.46
	25.1653	11.3361	18.255	9.43126	329.442	285.248	24.5942	12.5464	9.75412	10.105	21.677	10.846	14.5284	11.9164	14.9691	185.709	9.05922	122.359	13.3642	319.754	12.7237	274.468	245.917	302.096
	26.2726	7.19498	20.0333	10.6594	337.349	285.483	24.2876	8.55572	7.70502	11.5851	26.795	9.25228	16.1523	10.7525	15.9154	188.488	8.30739	122.883	15.0821	319.694	11.6807	275.631	249.116	303.658
	28.2626	9.11207	21.647	6.51767	340.416	288.519	17.5842	15.225	10.9182	7.81252	20.1198	12.8758	19.4608	12.4097	15.9003	188.963	10.3516	130.525	15.0851	320.627	10.005	282.369	251.353	302.91
	23.9494	13.7102	19.1033	8.45719	343.572	291.945	16.491	12.42	13.2563	7.88359	21.8966	9.66	18.5673	15.224	18.9297	191.584	12.4341	141.482	14.9393	324.55	9.44645	283.124	252.117	303.204
	25.1505	9.867	20.4864	8.25426	345.402	290.517	18.3661	9.62081	10.2691	6.02184	23.1992	11.8735	17.595	12.1321	17.371	192.574	9.03162	138.811	15.4252	325.275	11.9322	283.59	258.972	306.324
	28.9267	13.2518	20.9165	6.555	349.77	293.65	18.9033	10.2896	13.6991	14.1018	21.1413	11.2198	19.205	17.0686	17.4134	198.938	8.87678	144.319	16.1762	324.864	17.1787	283.886	257.735	308.674
	30.6109	13.5172	20.6273	8.1498	346.199	293.917	19.0713	8.53378	10.138	13.959	21.3847	14.2894	18.5375	13.2491	19.3637	197.472	10.7389	142.468	15.525	325.395	11.5631	288.595	262.919	307.671
	27.5645	13.4032	26.5241	9.35785	346.919	297.269	22.6154	9.68001	10.1209	9.0448	24.5381	14.0021	20.2443	15.9282	22.655	197.149	10.8048	141.387	19.8658	328.906	14.0922	290.49	259.45	308.838
	29.4155	14.8162	20.0269	13.1023	347.915	297.248	18.2074	11.3348	10.4127	9.18314	22.8696	12.3214	17.434	17.1489	24.4386	196.749	15.7211	149.215	18.8869	329.978	14.0754	293.247	261.403	310.761
	25.0672	14.9878	19.8183	9.78793	350.415	299.115	20.3229	11.2401	12.142	10.2793	23.2377	14.114	25.4635	20.2705	25.0582	200.347	11.3466	147.745	22.5696	330.735	15.8806	292.325	263.664	314.301
	29.4958	11.385	24.6091	9.177	358.183	298.41	19.7582	11.861	14.1491	10.311	24.387	16.5071	24.4851	13.8493	21.9051	198.375	17.0608	151.029	20.4475	331.535	16.3547	293.94	267.776	314.142
	29.2466	12.3164	23.942	11.0597	359.473	298.359	21.5814	8.625	10.2485	8.42787	22.3264	14.1032	22.3719	20.2049	22.4656	199.437	14.4469	148.183	18.9525	330.141	20.1367	294.043	261.792	314.545
	27.8343	18.9663	23.1521	13.3383	363.427	299.466	18.9266	19.1995	13.6719	11.6927	25.4438	14.9673	21.3024	21.2452	24.8575	200.432	17.2721	147.878	17.595	336.296	20.0339	295.439	263.695	313.542
	27.945	12.998	27.6215	18.7289	360.525	302.503	21.416	13.4141	14.5802	11.385	22.6435	18.8667	23.824	21.9995	22.4854	201.049	15.6738	151.289	23.7047	335.87	17.8584	299.542	263.654	315.691
	27.0951	18.1346	28.8429	9.61294	363.837	304.68	20.079	12.7699	12.6117	10.0913	34.7251	16.6661	20.9464	24.3995	24.715	209.132	16.9539	154.688	21.1454	337.274	16.875	297.963	263.566	317.488
	27.9856	13.6768	27.9212	10.8436	365.537	303.186	19.5229	13.3078	14.7723	11.7385	26.9201	22.3393	20.7758	25.9577	28.3739	208.935	18.9111	155.891	18.5437	337.78	17.0294	300.128	264.221	315.482
	29.8511	14.1293	28.8785	9.71948	371.779	306.379	20.9464	16.4479	13.3084	15.4179	24.8499	19.2872	24.0731	26.7897	31.7425	209.147	20.4001	162.252	23.3348	340.552	21.735	300.215	265.521	315.724
	33.4302	12.8944	37.5339	9.585	371.672	307.145	23.3728	15.2081	19.4065	9.12684	25.6801	18.12	24.0514	25.1294	27.7245	212.668	18.9037	159.108	29.981	338.666	16.3629	298.613	265.391	317.721
	35.9616	17.4634	32.5901	12.2488	373.381	308.787	25.5964	12.4818	13.7353	10.9352	28.3456	20.1995	26.0632	25.9371	26.68	210.51	19.7137	161.693	28.4591	343.445	18.1547	298.87	269.044	318.82
	31.1271	24.1084	28.2104	12.3122	372.158	308.223	26.144	15.4121	14.8562	13.9731	28.5341	19.0811	25.6465	27.3495	30.5874	215.64	18.2223	163.47	27.8107	342.062	19.2833	301.851	267.779	318.435
	33.8	16.9919	30.9881	11.8868	375.059	313.62	26.1956	13.7316	15.34	14.5454	26.9962	20.2419	25.4785	26.0904	28.5387	214.156	25.0663	163.298	26.8304	345.568	24.2998	309.261	268.537	322.827
	34.8775	19.8801	28.6559	15.3017	373.773	309.57	27.1644	12.2824	19.3466	9.41953	29.4351	21.8391	27.3609	29.7962	31.3159	217.205	23.2108	164.339	26.2496	345.092	19.8736	305.511	273.981	322.66
	36.5087	16.1139	31.1104	13.9183	376.967	311.688	26.6882	18.794	18.4668	11.0297	26.0318	26.2126	25.3627	26.6017	29.8206	217.939	28.5281	165.69	29.6625	349.296	19.32	302.22	276.752	323.688
	37.4733	16.8917	31.4227	11.385	376.583	312.772	29.1279	14.1133	14.9035	13.3011	27.6	23.6785	28.4397	27.749	29.8425	220.99	24.1638	164.973	26.703	346.99	22.9397	301.933	271.665	324.683
	36.9363	15.4933	29.8108	14.0127	380.129	311.96	26.7102	15.821	18.6542	11.1523	28.7974	26.5497	28.4179	29.6532	35.1503	218.286	25.0219	165.918	29.2272	350.609	19.803	310.686	276	325.183
	34.7773	15.2163	29.725	14.9256	377.775	311.981	29.572	12.8951	17.9883	12.9916	26.9747	24.7515	30.0617	33.4044	36.5411	223.887	26.8447	171.005	28.1175	350.831	21.251	305.005	277.284	326.409
	34.1001	16.9677	29.7563	15.3952	378.776	313.541	30.1875	13.2509	21.1646	17.1622	27.6	27.7582	27.3153	34.4982	35.4861	227.118	25.2244	171.912	28.52	351.124	20.7653	312.715	274.647	325.642
	36.8308	19.0871	32.5669	15.0817	382.126	313.921	31.479	14.4089	17.1272	14.6253	30.36	29.1127	32.0226	32.0533	34.1598	225.029	25.831	172.102	35.4334	351.363	24.0386	307.68	277.52	326.634
	39.3456	20.591	31.8685	16.905	382.443	317.456	31.0814	12.7483	18.8366	12.6193	29.2675	25.5573	28.0789	30.6187	34.1347	225.975	25.2256	173.694	32.1314	351.207	20.9389	311.531	278.155	331.701
	38.5725	19.0008	31.6803	16.6494	386.677	317.579	28.4914	17.7342	19.1348	12.7205	31.7532	24.5948	26.9691	33.6036	37.4214	229.033	26.4082	175.26	32.0617	352.353	23.0815	309.059	277.328	327.962
	36.6249	21.5271	38.5891	14.145	382.207	317.329	28.9181	23.4911	19.6368	13.2595	31.7283	24.4398	30.0113	35.152	34.7335	230.887	26.1611	175.625	30.8002	350.61	23.9074	311.173	279.524	329.902
	38.7885	24.3623	34.1435	14.0232	382.57	319.427	32.2808	15.9407	18.1222	15.2781	30.4195	28.0237	30.2689	38.4258	34.305	230.42	29.095	181.049	32.1076	351.283	25.9064	314.911	283.707	327.405
	39.6546	22.3523	31.05	21.3477	385.399	315.738	28.3667	13.5744	17.6936	16.4067	31.461	24.495	32.9941	37.1779	36.6252	232.616	30.855	183.153	34.5889	355.85	24.7693	310.466	282.533	332.096
	39.6197	21.7203	34.6706	19.1824	384.561	316.582	29.0649	16.6113	24.3459	16.1999	36.7539	27.8767	29.3455	33.7006	39.8721	235.552	29.4135	185.638	36.7228	358.508	26.2672	312.784	281.828	328.575
	38.4948	22.9727	35.4225	19.9184	389.059	321.381	31.3527	16.4714	24.5351	16.6557	37.4146	30.5676	30.0547	38.2006	41.5652	232.687	32.7018	186.941	33.8639	352.687	27.8285	314.446	282.033	335.224
	37.9809	19.365	40.6333	19.6233	383.741	317.486	30.564	14.6495	19.8538	18.8899	39.7339	27.9614	30.9826	35.6524	42.5688	235.821	32.0163	191.356	45.3614	351.606	27.7971	316.024	282.33	329.808
	38.9955	22.3089	33.1827	17.4611	387.635	317.055	32.0266	15.3154	20.0191	20.805	35.55	28.2529	32.6952	41.4978	39.1036	237.62	32.7382	194.861	32.9475	356.315	25.7958	313.95	285.008	334.763
	40.1577	20.1646	39.5073	25.017	386.4	320.794	32.6853	15.7694	22.0353	14.115	35.7204	29.5454	31.7567	38.7324	37.6326	239.863	33.0876	195.251	36.3877	354.333	26.4525	316.077	283.523	332.973
	39.8926	22.3293	35.535	18.1336	383.985	321.716	33.6125	15.3236	21.4052	18.4405	36.1189	30.3564	30.3321	36.4485	38.134	238.768	36.8918	194.535	36.8602	357.231	25.8312	318.681	287.591	333.786
	40.0268	23.6558	40.9031	18.5117	388.528	322.928	34.3993	22.6294	24.48	18.0469	37.756	31.6813	33.7355	38.207	39.261	239.946	41.2085	198.91	37.2525	359.969	27.83	315.745	287.712	335.216
	37.5619	31.4985	45.0011	16.905	387.943	326.562	33.6755	18.433	21.7464	17.9213	40.1157	30.6025	31.395	38.4246	38.46	244.935	35.759	202.635	39.5332	357.684	27.623	316.544	288.068	334.738
	41.9059	26.7966	40.7074	18.7873	387.895	334.625	35.6362	20.2076	23.2611	18.0411	38.985	30.7477	30.1211	35.397	41.816	240.053	33.4888	201.511	38.1225	360.508	34.8395	316.148	288.608	335.615
	46.8759	28.1635	37.807	20.3001	392.781	332.259	38.1507	18.3778	26.0475	17.3781	39.83	33.0026	35.2084	44.3391	52.785	241.018	37.6955	205.191	43.308	359.822	30.2153	321.147	288.511	337.93
	42.5493	23.069	38.2341	18.975	388.895	329.104	35.7528	19.7499	22.9703	20.3295	43.3113	34.6888	34.4385	45.074	45.0639	240.785	36.9062	203.377	41.4978	360.572	31.6694	320.3	290.236	334.702
	40.595	29.5786	43.8226	19.8231	397.445	331.467	33.12	20.4684	25.3051	21.8875	39.6858	36.8875	33.7621	45.0395	46.575	241.855	35.88	206.709	44.1797	364.106	31.4004	324.193	289.307	335.227
	39.6882	27.2169	43.8728	16.997	395.025	333.763	37.0573	23.3682	24.035	24.4424	43.7841	31.7069	31.9545	42.1996	47.493	242.922	37.1376	207.339	43.4981	358.384	37.3222	322.151	290.311	334.995
	42.1622	24.7199	39.8475	19.8242	391.78	335.839	39.1013	19.9077	28.7035	26.3284	42.1609	36.5944	35.2925	42.4483	48.9116	244.918	37.9063	207.216	40.7303	365.563	30.7555	320.133	289.715	336.526
	39.7666	24.5936	40.5406	19.9751	391.969	336.439	39.2471	23.1529	23.4978	34.2234	47.5956	33.0587	34.2895	39.2314	51.7799	244.657	39.1093	208.866	43.5445	360.977	32.3945	323.702	292.687	336.154
	42.8543	24.5381	48.7054	19.7318	393.573	334.75	38.985	25.2079	29.0977	26.6733	43.6357	33.9755	33.9797	43.9411	48.9955	241.017	37.3313	204.289	44.79	362.322	33.2586	321.63	293.945	337.601
	39.7828	33.1907	46.8854	22.9762	394.278	336.797	39.0047	20.9543	30.8593	25.2346	43.4075	35.3595	34.0783	40.2058	47.3095	242.034	37.1565	208.562	44.536	366.181	32.4411	323.162	296.039	338.837
	41.515	32.7017	39.3817	27.471	396.085	338.505	38.2398	18.6793	26.805	21.666	42.3529	33.6991	35.1139	47.6299	46.9305	243.181	39.951	209.5	44.62	363.63	31.9523	321.988	294.745	337.988
	40.2883	28.0924	43.8195	20.9823	393.415	339.772	39.3684	21.1002	25.4072	25.7888	43.6027	32.8839	34.3275	39.9707	53.9322	248.418	41.1969	213.632	46.7021	364.957	34.3551	323.935	297.418	338.153
	42.4149	29.7131	40.7303	23.0602	396.164	338.639	40.9743	21.6256	24.9968	26.3754	45.7273	38.6429	33.5577	46.3193	52.1768	244.965	39.445	213.006	46.4508	366.681	33.6878	324.713	293.952	339.784
	41.506	28.7277	44.547	23.5707	398.593	346.045	43.6842	27.7443	26.7779	25.5813	46.1551	38.149	35.5205	45.5256	53.7091	246.682	41.304	217.611	47.5478	366.199	33.933	322.88	296.803	341.942
	42.7821	30.9638	47.5613	22.0016	394.991	343.305	42.1298	19.5572	28.4608	26.8121	46.9819	38.0994	35.0356	45.502	49.6541	245.578	41.6454	216.032	46.4107	370.737	35.0067	324.936	297.711	342.522
	43.9242	29.8617	45.711	25.5586	395.742	343.573	45.5998	22.9528	29.3037	27.4905	50.5361	36.161	36.4594	41.5971	54.2337	248.892	41.7685	220.821	47.955	369.285	38.2532	322.968	298.622	343.452
	41.8099	33.5377	43.7559	25.0226	398.893	347.011	43.8791	24.9692	29.8826	32.3602	48.3506	41.4987	34.7731	44.7769	52.8843	248.825	43.5465	221.858	50.2759	365.066	38.3602	324.269	300.898	344.868
	45.6962	29.3124	45.3847	29.6732	407.439	346.104	46.4037	25.1375	31.7168	26.4469	49.1301	35.6459	36.5805	46.2689	52.9837	250.958	46.2289	221.738	46.8644	375.367	39.6545	323	303.861	346.804
	44.5507	32.8328	47.3891	26.4561	400.302	352.732	45.7034	22.9462	29.8092	26.6815	49.7619	38.2123	41.5794	43.2097	53.1444	252.294	42.4925	224.307	51.2855	366.474	38.1811	325.723	299.029	342.251
	42.4871	38.0343	44.4722	30.5878	397.677	348.884	45.8911	26.3242	32.5046	29.7808	48.4015	38.364	38.295	44.16	56.3482	252.625	41.7072	227.446	51.5177	368.408	39.7533	326.398	303.788	348.438
	43.3308	31.4597	51.6017	29.5942	403.965	349.957	47.9267	23.7232	31.8629	33.1984	56.2062	40.8143	42.6705	42.09	54.3745	254.764	42.1564	226.796	51.5887	367.954	38.9997	323.714	302.664	343.928
	44.091	34.5054	45.6481	34.985	397.7	349.531	47.7781	21.7664	31.6929	27.4376	50.2511	40.638	38.9794	47.4525	55.5249	257.938	48.2342	227.995	50.8683	368.727	37.214	326.781	306.694	342.876
	46.1535	35.2264	45.7489	33.5223	398.245	349.629	49.6069	26.3538	31.5717	31.9363	53.1664	40.4443	36.6165	44.9875	54.3255	254.458	42.2087	228.136	55.9103	367.822	38.49	328.857	302.591	342.256
	46.486	33.258	48.405	29.985	398.328	351.081	51.9287	25.0057	37.626	31.9229	51.5702	42.7786	36.2767	48.5337	55.002	255.807	41.9875	226.064	53.3025	368.164	39.9934	328.352	303.508	348.127
	47.886	36.7958	46.1834	28.2516	405.526	352.836	53.7889	28.1846	33.3834	33.1027	53.8024	38.64	36.1675	47.5414	63.6675	255.853	42.6406	230.115	53.4163	370.684	40.365	329.1	301.776	351.477
	48.5339	33.5856	49.302	33.4466	401.697	354.195	51.1118	27.7549	34.5337	30.9258	53.0929	42.8618	38.0458	45.1733	60.4412	257.097	45.7355	236.596	55.8484	370.97	47.0549	328.775	304.244	345.24
	47.4503	38.4938	49.8016	32.6251	402.151	354.635	55.3792	26.9007	31.47	31.5075	53.9819	42.2002	39.3498	46.1571	60.4086	259.107	43.7782	237.116	53.6416	373.314	45.5129	334.37	304.144	346.842
	44.725	34.2379	45.54	34.1384	409.024	353.901	55.0438	27.5281	37.2325	31.688	57.385	44.6158	40.8008	47.3088	59.8557	258.377	44.9908	236.828	56.0572	373.24	42.9643	332.767	306.066	345.897
	47.075	41.5848	49.685	32.0633	405.314	357.852	55.8486	29.3738	35.4905	33.3756	54.5531	40.5621	40.001	46.0363	61.143	259.588	45.1158	239.007	63.3745	373.352	44.4167	332.743	306.353	347.514
	48.4009	36.044	47.52	36.9196	400.967	356.51	58.1658	28.4098	38.4977	32.0109	59.4334	43.6407	37.1368	49.5778	62.8606	263.589	43.7287	242.904	58.7837	375.253	42.271	332.828	308.182	351.487
	50.1265	35.8657	50.5163	31.7666	400.784	359.785	59.7933	30.0503	37.4598	33.205	58.7465	43.3714	38.8442	46.7153	59.2346	262.427	44.4418	240.465	55.8762	377.083	44.9662	331.993	308.97	353.294
	50.444	39.7075	47.3535	33.8484	402.727	367.336	61.7489	31.51	39.3352	32.2995	59.685	45.4141	37.8778	51.3381	62.077	264.382	44.775	243.561	54.096	379.641	43.2206	336.126	315.848	348.743
	47.035	37.674	53.938	34.0478	404.831	361.074	61.2225	30.0089	40.2013	32.9145	61.7578	47.2012	40.0174	48.5719	62.0937	262.027	46.2752	247.397	57.6233	374.945	44.5526	334.49	306.972	350.74
	48.2859	35.3227	49.4275	31.809	403.572	365.588	63.2436	33.6101	38.3304	39.2028	63.2977	45.3093	38.1518	47.1007	66.3951	265.241	46.4746	247.365	56.7502	378.043	45.9686	332.99	310.044	351.786
	47.8923	36.6145	51.5323	34.3071	411.983	366.456	63.6929	32.1779	38.1998	34.3206	61.717	46.5423	38.5188	49.4691	76.4399	264.454	53.0557	250.414	58.4349	388.116	47.6264	335.981	309.441	354.827
	50.2196	36.4031	48.645	40.8659	402.782	367.348	61.0482	34.7969	40.6553	33.7144	61.2129	46.6065	40.1994	48.1706	63.5841	265.62	47.4143	250.099	56.235	374.719	46.46	336.818	310.244	352.027
	51.5546	38.1408	49.295	34.9587	409.417	369.958	61.3674	34.8002	39.8334	41.111	65.7281	47.5269	41.7707	52.4445	66.1629	267.156	44.9594	252.548	58.56	375.367	49.6191	335.584	310.845	349.14
	52.8965	41.5219	49.8473	36.6711	406.593	366.908	59.115	31.4771	41.555	39.0149	61.3607	49.8517	43.2877	51.2852	63.0217	264.283	46.5006	252.083	58.9288	376.924	45.5289	337.03	308.479	349.457
	50.436	46.016	51.2135	36.7005	404.041	368.2	60.6492	33.3762	39.2886	40.6418	66.2128	47.9836	42.1297	50.7753	65.8697	267.452	49.5687	250.305	62.1679	375.798	47.9963	336.409	316.517	351.488
	49.4213	42.8141	52.2966	37.2194	408.444	372.592	62.7151	33.7207	43.4316	39.9785	63.5805	48.5683	41.1536	54.3009	64.6102	266.224	46.9426	250.753	62.4218	381.3	51.8406	336.754	313.464	353.303
	52.2939	43.3433	51.0978	39.6259	407.133	371.989	64.653	36.4007	43.6246	40.6827	66.7218	52.7588	45.593	51.0824	67.0851	266.309	51.8175	251.831	61.3907	378.683	47.3034	337.566	314.985	353.622
	51.0984	40.2204	49.3925	36.1006	409.18	373.474	65.804	39.2491	41.9175	44.0684	65.0807	49.4825	42.233	51.0647	64.2121	266.056	49.4749	255.358	61.6107	384.862	51.1906	336.018	316.055	353.545
	53.1855	41.9535	50.446	36.3504	415.772	375.557	70.9991	36.4435	44.4722	42.4785	65.6665	47.38	42.5023	52.4956	66.2499	267.153	50.8996	258.598	61.9065	379.174	49.1556	335.353	315.062	352.045
	55.1419	44.9254	52.5494	37.4253	408.744	372.076	65.3622	36.9342	53.171	38.8257	65.9209	48.7286	44.9066	50.0465	65.2591	268.325	48.6899	262.618	65.0073	378.41	50.8209	335.606	313.906	352.927
	57.0106	45.2719	54.5731	37.6486	406.549	376.172	68.281	37.1751	55.0831	43.4207	64.9105	52.9066	49.6722	49.6056	71.1772	271.177	48.8018	260.893	61.0404	378.887	50.508	337.98	314.286	355.519
	53.6343	47.3634	56.8694	42.0864	405.306	375.694	69.0466	40.7706	47.4923	42.4789	66.5383	48.8597	46.0074	55.4584	66.0168	273.206	52.2489	263.75	61.9002	380.94	55.032	342.275	315.508	360.649
	54.7316	44.5991	54.7456	38.7127	406.065	377.264	67.773	34.9424	51.3837	43.8347	66.8693	50.9194	50.975	60.8198	64.8715	267.838	51.5454	264.267	62.8539	382.145	55.2914	341.233	318.606	353.021
	56.2073	45.2999	52.6596	38.5158	407.904	375.514	68.259	41.237	49.4047	40.9316	64.9367	53.8151	43.3488	55.9522	71.0412	271.202	53.6742	266.164	66.1718	385.126	50.135	339.917	316.412	356.875
	62.5896	42.4177	60.8648	38.5517	409.121	376.808	66.9657	37.0545	50.4356	50.0117	65.343	51.7539	46.3707	51.8594	67.7834	271.638	53.9125	263.476	62.9118	381.026	51.268	343.387	316.88	354.788
	58.0974	45.9437	56.2311	38.9753	408.107	379.064	69.7829	37.9837	47.31	42.7558	68.3449	50.4275	47.7507	53.0172	67.972	273.405	53.2171	266.284	65.7664	383.126	52.2079	342.68	318.473	358.189
	58.1337	49.5763	57.4888	38.339	408.249	386.152	66.645	40.754	52.7618	48.7982	66.7467	55.4865	47.5266	55.5765	67.9017	268.7	54.7264	267.375	67.6566	384.247	52.9973	339.886	321.187	360.078
	57.8884	45.393	55.7597	40.8143	408.67	377.987	70.2498	42.0327	52.6801	45.5517	69.7341	56.0914	46.4412	54.2648	69.5297	272.486	51.635	268.83	64.6415	381.057	53.0731	340.876	326.02	362.178
	61.797	50.7499	54.855	45.2375	407.015	377.279	67.815	40.4198	53.3209	45.7349	69.9507	52.9329	45.885	55.824	72.7562	270.774	52.9741	270.293	65.1346	385.128	51.93	342.171	322.03	363.374
	57.1406	44.9967	59.0154	49.9182	408.003	378.353	73.3082	37.5078	47.8783	44.873	71.4792	54.5516	49.8061	59.6976	70.2372	271.923	54.5013	268.958	70.4925	384.127	52.319	342.209	321.251	356.816
	57.5841	46.665	54.0883	45.2921	408.606	379.717	76.9482	41.0944	50.391	42.3031	70.127	54.4494	47.8035	56.6252	71.4568	273.792	56.7227	270.751	66.4091	385.782	54.4391	343.395	323.969	358.569
	59.4928	57.6891	56.809	44.5188	411.849	380.042	76.6834	38.1373	53.3042	41.88	73.4368	57.4524	48.2887	55.5991	70.0577	271.967	59.4852	275.525	70.9484	386.681	57.1502	345.918	323.845	359.839
	59.8906	46.3997	56.6036	45.2615	417.299	379.404	79.7393	41.9882	50.9729	47.1681	71.8093	57.2579	53.3382	56.7566	69.1301	273.16	57.7308	276.528	69.4317	382.809	55.6744	342.842	322.974	359.49
	57.155	51.1694	57.5399	43.457	409.923	381.867	79.4966	43.4122	50.8976	45.6442	76.7725	60.1492	50.3271	59.1382	69.3258	274.213	60.1923	277.603	68.3916	384.715	56.7682	346.15	326.1	360.817
	59.5042	50.2672	60.2761	46.8395	415.286	380.901	80.0608	42.4771	51.7761	45.6287	71.967	60.2658	48.6115	56.2074	75.4117	275.524	58.6862	273.988	70.4981	383.406	55.2493	345.16	322.772	360.202
	60.6653	48.8829	55.9228	43.5295	414.437	380.324	77.9811	41.7605	51.06	52.9689	76.2382	57.1685	48.2213	58.1234	81.4288	277.197	56.8582	276	68.425	386.296	63.794	349.736	332.443	366.932
	59.4461	48.8175	60.3676	44.8176	412.637	384.449	80.9887	44.0661	54.2173	50.6234	77.4951	59.7403	50.098	58.6069	70.0514	279.686	56.01	277.38	77.3427	383.808	61.0436	345.667	325.234	360.041
	63.5784	49.4562	58.4723	44.309	410.627	381.342	84.5496	46.7438	59.0095	47.5066	73.2308	58.65	54.0625	58.4723	76.3968	279.509	57.0228	278.265	77.177	385.49	59.7352	344.752	325.985	361.964
	61.0464	50.5109	60.9832	45.5488	412.355	383.617	82.7586	41.5294	52.5196	47.8431	72.1767	60.8269	53.199	64.0473	73.6528	278.06	57.5293	280.055	70.035	390.655	60.365	345.033	330.35	361.125
	60.1077	50.1349	58.1325	48.949	414.863	386.644	81.2475	46.0344	56.6879	48.0038	74.3245	61.634	47.6177	58.9009	82.8942	279.828	57.5366	280.424	72.8423	384.741	63.3321	345.414	325.49	362.455
	61.8026	49.9035	67.3228	46.3964	412.753	382.793	82.1675	45.2601	56.863	50.025	73.3815	59.365	47.679	58.6976	76.6369	277.725	58.995	281.926	74.5061	382.556	61.3494	348.532	325.853	361.581
	62.2639	48.6289	60.9202	45.6465	413.067	382.288	82.2086	44.6204	57.6516	52.3335	74.856	62.1569	51.2764	60.1315	73.317	279.328	61.3262	281.433	74.7514	387.708	60.005	345.315	328.194	362.496
	58.8176	51.4722	66.303	47.0706	413.155	381.123	85.3057	44.4293	57.0231	51.1538	72.335	62.945	49.9599	61.4864	72.5053	281.206	58.995	284.674	83.093	390.065	60.0207	348.547	328.904	362.328
	59.5832	49.4319	60.5893	46.4641	415.084	383.111	88.191	43.6647	54.7777	51.0208	76.3753	63.5776	51.9998	62.8026	72.8792	284.44	62.8103	283.412	74.8814	384.441	61.855	348.13	331.365	362.114
	64.2148	50.8075	68.8639	51.5533	413.375	385.113	86.0323	43.6294	58.8762	50.715	77.7236	65.1904	49.0667	63.8402	75.809	280.124	60.9845	283.715	78.2986	388.019	60.5044	348.468	330.582	360.074
	59.3465	55.366	59.7229	46.7921	414.793	382.942	87.5762	43.2308	59.1305	63.4938	78.5989	67.2387	51.7686	63.7686	75.3975	284.579	60.4612	286.776	78.1918	385.032	59.3923	349.176	332.599	363.308
	62.3553	58.4902	58.9552	48.2124	415.578	383.419	86.4713	43.8894	58.4225	54.9753	78.6452	66.1285	51.4823	64.9169	73.4456	281.342	64.581	286.055	76.3002	386.242	62.655	349.57	332.812	364.868
	63.1005	49.9117	64.8951	45.5995	417.531	385.89	86.25	47.1696	56.9047	52.9276	80.3568	64.929	50.6619	61.7368	77.7391	290.352	58.9622	287.935	76.1957	387.903	61.0964	347.316	333.615	367.648
	61.3016	52.8948	61.3491	45.7914	416.101	389.331	90.2545	46.9047	56.874	52.8597	80.7194	64.975	50.5896	63.5671	76.0369	281.895	61.8059	289.506	84.7933	389.961	59.6357	347.352	336.749	362.877
	65.8757	52.935	63.6092	48.6186	416.004	385.187	91.0861	45.6674	61.048	52.7015	84.7361	66.7925	54.0641	65.8432	77.2968	282.382	62.7491	293.673	81.4392	386.224	63.2233	351.738	332.889	362.926
	66.6368	55.4384	59.409	51.345	418.45	391.873	91.2712	48.8027	63.8186	51.3239	80.8335	66.1069	51.635	70.7744	76.6064	283.178	59.1832	294.444	80.7012	387.637	65.4422	349.178	334.995	364.356
	61.985	53.13	60.4873	49.3823	415.639	387.215	96.3392	50.0202	60.5273	54.3169	84.6848	66.9862	54.0824	64.0515	79.9776	285.218	67.5863	292.905	82.3062	386.469	65.2209	349.976	337.402	365.993
	68.7803	57.885	62.0028	51.5979	418.63	387.307	94.5872	48.3076	59.9892	52.1347	83.5448	66.09	53.4175	68.0155	78.1904	284.962	60.7338	296.232	83.4543	388.623	66.2465	348.759	333.645	366.249
	65.6939	53.199	63.0246	49.3574	417.512	385.654	95.726	49.3071	63.9519	53.667	83.6214	66.3639	52.3805	69.4488	78.7463	285.856	63.5056	296.087	84.5747	388.665	63.1074	348.741	335.963	366.023
	64.6694	58.4062	70.2386	47.564	420.601	384.837	98.4694	50.6293	62.1525	58.4162	84.1238	71.4305	54.5522	69.2082	80.1926	284.951	61.092	306.705	83.7866	391.271	69.7378	348.679	338.45	370.923
	65.396	56.5922	61.2838	57.7035	420.199	388.477	95.2443	51.526	63.7797	53.592	86.9036	69.521	58.6983	66.1974	77.9918	289.938	61.6642	316.075	87.3746	390.066	67.3612	351.425	335.11	369.178
	63.3386	58.5521	62.7423	54.4011	417.668	385.737	100.789	47.1829	65.4304	58.9705	83.835	69.1774	55.5938	65.6903	81.3136	287.152	64.8917	318.225	87.0003	390.686	69.1113	356.761	336.864	366.242
	66.6016	55.8218	61.4571	52.0922	423.525	387.43	96.2437	50.6523	69.3065	57.6202	88.365	69.4568	55.1801	64.1057	82.336	290.42	64.4557	331.641	87.2319	391.724	68.9213	355.548	337.191	368.964
	66.1038	60.6794	66.1653	52.1447	419.214	389.511	99.3143	54.4669	64.2596	57.1838	86.014	69.8903	57.6586	69.0509	80.8104	291.693	64.7082	338.091	86.7135	393.829	69.5076	353.427	335.685	368.173
	68.3181	54.9306	62.4052	59.5019	421.019	390.386	99.1457	52.8582	64.9925	57.3971	87.837	69.8007	54.5292	65.7331	83.0089	291.929	63.781	341.948	86.8391	392.106	67.9799	353.526	342.817	369.508
	69.2347	58.6115	63.1678	52.7974	418.474	390.243	103.554	52.5708	64.3937	54.4461	86.6677	71.5893	55.3066	65.085	83.101	289.779	66.8228	345.636	86.9009	398.07	69.7924	356.337	339.946	369.028
	64.4442	58.029	67.1001	51.0317	419.022	389.275	105.26	49.565	63.2577	58.8668	89.4214	76.2849	57.8021	68.0395	83.4686	289.96	63.618	346.594	89.6155	390.358	68.2006	360.895	341.857	376.152
	66.352	57.2621	62.7104	56.395	419.385	390.421	108.133	55.2111	65.271	62.4212	89.5114	72.7204	56.2647	70.6744	81.3458	289.414	68.3878	346.132	90.9136	390.971	70.6376	355.619	340.897	370.734
	65.1005	61.4589	63.0623	58.8146	423.271	388.786	105.791	52.2872	66.3805	60.0625	90.3285	70.7698	59.7211	69.3133	79.6532	291.337	66.9657	349.331	91.8026	391.652	67.9987	356.12	339.595	369.46
	68.1708	58.9708	64.5801	56.9433	420.871	386.351	108.847	54.8272	67.7395	60.8387	91.3936	74.0769	63.0789	71.3542	83.2499	294.181	70.0567	351.355	91.1635	390.739	73.1448	352.973	342.066	373.877
	67.8766	57.949	63.7936	56.373	418.318	390.519	106.446	52.9496	68.6398	60.7942	90.0108	71.8144	57.5744	67.965	85.9917	289.433	66.8834	353.488	92.0429	391.36	69.9987	355.74	343.439	370.397
	67.4889	63.9751	66.7792	58.5051	427.513	390.523	105.96	55.2443	67.0087	60.1332	91.1381	72.2356	58.3168	72.0928	88.9554	290.582	71.3535	352.4	91.7177	393.335	69.9507	357.111	343.183	370.44
	69.8325	60.9707	69.0488	53.3954	421.445	392.458	112.557	53.0846	68.0956	61.6948	90.0059	72.45	55.6704	73.9535	83.9761	297.018	73.2565	352.383	92.1288	396.614	71.2101	354.445	342.393	370.102
	68.5185	57.891	65.0856	54.0988	424.711	392.923	114.262	52.5027	70.2853	65.8282	93.8308	72.1641	56.8574	69.8505	82.9135	294.211	71.1965	354.758	98.0382	393.244	70.883	356.794	346.405	373.202
	69.1425	61.6774	64.6482	52.9767	421.502	396.438	115.775	53.3483	72.7722	62.1573	93.1445	74.4656	58.3817	69.5024	81.1682	293.291	69.7482	353.565	92.2662	394.555	76.2785	354.103	344.395	377.25
	71.974	60.0658	68.5451	57.7636	421.458	396.033	116.106	54.1034	71.7812	61.5071	95.2442	75.8221	57.73	73.8245	82.5759	293.423	70.9838	356.328	101.441	393.359	69.4764	355.319	342.677	368.974
	76.6004	59.6636	68.3615	56.4267	424.084	393.093	117.354	57.0678	69.496	66.7274	94.2766	78.4264	66.458	69.8174	83.1402	294.251	74.7082	358.125	92.3634	394.761	71.115	354.86	345.061	369.874
	72.399	61.2001	67.0474	57.8575	427.406	390.927	121.059	56.7542	71.3011	63.3126	96.5731	77.1538	59.003	68.9827	85.0589	294.57	72.0817	357.673	94.7266	396.897	73.5811	357	344.717	371.505
	69.9017	60.0411	71.1504	58.6364	421.353	390.266	120.259	57.4121	72.2271	62.1475	93.4164	79.611	60.9938	69.858	86.5011	299.565	72.2545	357.182	92.5927	393.023	74.0436	356.092	348.079	374.004
	70.6688	66.1522	72.0194	60.9075	423.105	394.94	122.466	59.4415	77.5216	61.8199	96.189	79.8057	65.1969	70.2413	81.995	298.78	74.3327	358.382	95.9974	396.902	74.4637	356.195	346.386	372.035
	72.5623	61.8796	69.9225	61.4357	424.209	396.429	122.548	57.9528	73.4239	62.2629	95.4232	80.837	59.5406	73.4578	86.7124	299.932	72.6369	356.385	94.7244	398.34	73.1875	359.861	346.967	374.992
	70.2473	60.6829	71.3415	58.7571	420.818	392.135	127.898	56.2488	75.4618	66.1859	95.9695	77.9225	63.5263	73.7656	92.8939	299.63	75.8149	356.04	95.986	394.372	75.006	364.59	345.601	369.826
	72.5703	62.79	73.2556	59.7853	422.79	393.633	131.654	57.5974	76.0634	61.5459	97.1927	75.9755	62.5871	72.1413	82.574	296.035	74.5395	357.244	98.7461	399.741	72.45	365.142	350.127	372.92
	77.8657	60.72	72.6329	60.4228	426.1	395.31	129.414	61.877	73.8365	65.2388	96.5405	78.8115	64.3782	69.9167	85.9648	300.15	72.8278	357.639	97.1078	393.465	71.9325	365.699	347.96	370.998
	70.7834	62.7666	68.8571	58.9762	432.308	402.588	129.075	59.0393	75.8024	66.2295	98.6352	80.5468	62.4587	72.0026	87.3676	300.746	78.2926	358.36	96.299	394.344	76.0746	363.524	347.07	371.883
	69.5093	69.2182	76.8589	60.5277	422.776	390.431	133.416	62.4712	76.5816	63.7966	98.4815	81.2654	62.3683	73.8757	86.9837	305.676	72.6732	359.443	103.886	394.778	76.8953	359.949	348.127	372.351
	71.76	66.355	70.014	62.8199	428.486	392.219	133.443	65.6548	78.4905	67.038	103.168	80.6559	65.2546	73.0555	86.1166	300.264	73.5738	358.786	98.5481	394.36	78.5159	363.265	347.271	375.904
	72.8955	63.688	68.7661	61.0624	424.755	394.152	135.396	59.893	78.7936	67.1042	99.7265	81.3536	60.2217	78.3757	87.3848	299.473	75.4609	358.214	97.8142	394.763	77.1903	362.461	346.397	372.907
	78.8681	64.4312	66.7747	62.257	427.002	391.713	134.957	58.247	76.4601	68.0385	103.456	84.5658	68.1014	72.9658	89.7364	301.078	72.312	358.92	98.7569	396.894	76.4281	361.363	347.368	373.782
	72.6134	66.4925	70.2343	72.0888	424.238	395.592	134.952	59.8547	79.7946	68.1739	103.826	83.1158	62.0226	73.9717	91.9083	301.086	75.2833	363.975	102.292	395.559	76.2642	363.437	351.536	377.053
	73.485	66.7541	71.6206	62.7225	425.936	393.63	139.619	68.9383	76.3312	71.3902	101.886	85.1637	69.0422	76.5579	92.1403	303.005	72.9158	363.825	100.853	397.904	80.5491	367.279	350.843	376.08
	73.88	66.1128	68.1852	62.0799	427.177	397.735	140.507	60.6855	77.6451	70.5686	106.152	83.7925	62.8935	76.5738	87.4518	301.451	75.6136	364.216	97.52	400.345	77.2068	362.516	349.209	378.461
	73.0385	62.8658	68.681	59.5746	428.632	405.915	142.438	62.637	76.6284	69.8097	104.541	85.1698	65.3402	78.6641	86.4506	302.038	76.5779	370.221	99.1217	399.805	79.419	364.554	350.654	377.791
	77.0553	66.8021	69.4119	61.0071	426.018	398.071	142.742	61.2554	79.235	73.5799	106.266	83.5671	67.6499	73.8097	94.3081	301.668	76.5037	366.483	98.1717	397.978	76.9485	369.497	351.524	376.512
	75.6448	66.3694	74.641	64.4677	430.55	394.175	145.451	63.1759	78.2245	72.2388	108.742	84.8478	63.5794	80.0065	93.0595	303.611	76.9832	364.749	100.572	395.147	81.0823	367.017	355.587	378.693
	73.3864	68.4234	70.4319	60.4363	428.664	396.447	148.87	64.8396	78.3848	78.1045	106.153	86.4807	67.0483	78.5676	91.8764	302.472	76.245	365.422	103.404	400.873	82.248	369.933	356.921	375.402
	75.4066	67.0029	71.829	69.4791	427.901	394.922	148.512	66.9285	81.9244	76.1138	103.941	87.7629	65.4856	72.9867	88.5133	302.494	79.7387	365.406	105.882	400.465	78.5506	365.348	351.239	381.46
	73.5713	65.7854	74.539	61.8798	428.165	395.637	150.62	64.1176	81.2412	72.3224	105.153	84.2059	65.1524	76.3251	90.892	308.232	80.7653	366.087	101.162	403.656	81.256	366.338	358.503	378.986
	75.2442	66.0238	74.437	63.9332	429.868	402.23	151.033	65.7112	80.5283	72.4155	103.588	86.1384	67.3071	81.9889	91.8116	306.282	82.2898	367.168	102.381	403.856	81.656	367.704	357.036	380.925
	77.9434	68.9273	68.73	68.2903	427.362	395.973	153.217	67.6435	80.6774	74.9067	106.818	92.1967	68.5816	77.5283	89.1884	305.592	78.315	366.256	103.511	399.454	83.4921	364.586	353.925	378.559
	76.8766	67.8452	71.2531	63.3308	429.355	402.195	154.666	64.8503	86.5919	71.4777	105.821	86.5674	66.3815	80.094	92.3099	305.482	79.0516	368.988	105.404	399.269	82.7022	367.686	355.502	378.967
	74.635	68.1211	74.4839	65.3838	426.42	399.591	154.777	65.5166	87.4372	75.4206	107.164	86.7946	65.7714	74.495	92.5814	307.083	79.3325	367.553	112.479	400.288	86.9283	369.81	355.329	377.817
	78.6229	68.8348	72.4412	67.0058	432.255	396.858	155.567	70.3143	87.5143	72.6061	108.372	88.3135	68.1975	77.8306	99.719	310.373	79.4147	370.162	104.11	403.78	82.4344	369.677	355.743	381.743
	77.6447	73.191	76.1817	71.8356	431.671	394.835	155.25	69.8952	87.3938	73.0784	112.607	88.9306	66.5635	78.0884	90.6633	309.431	83.542	373.899	104.786	400.698	82.0505	369.541	357.76	381.338
	81.101	77.7652	69.5024	63.4823	428.285	401.789	158.084	67.548	85.4527	73.6659	109.323	88.2656	66.4627	80.4484	90.9374	309.453	83.7278	370.827	106.981	401.534	85.4557	366.013	357.807	381.371
	78.3587	68.8083	72.405	65.1339	429.152	399.725	158.385	77.6056	86.8407	71.415	111.199	93.1615	70.9854	75.9164	92.9925	312.18	82.7494	369.742	106.313	403.305	85.5056	378.364	356.607	377.7
	77.8458	79.2627	72.9584	66.2212	427.915	405.949	159.219	67.4638	85.6016	81.7371	112.715	92.0392	68.1795	78.0535	94.1323	313.292	85.3012	373.364	105.402	401.526	82.11	372.764	360.684	385.231
	79.3857	67.275	70.0104	63.4422	432.619	396.943	161.18	71.0884	88.171	78.8403	111.545	92.7214	67.7198	78.3201	92.4188	314.383	85.4536	375.594	107.34	402.75	89.7564	368.876	360.655	380.066
	81.1228	70.1351	75.0263	64.515	431.879	398.037	159.615	72.4734	86.2757	74.2508	113.883	93.3424	70.8186	79.6407	91.9658	308.389	90.2374	369.594	107.279	402.884	88.8669	367.405	358.591	383.216
	79.747	69.7866	79.3737	65.2196	430.885	403.885	163.783	69.2561	83.9336	77.9918	114.502	91.5716	68.8228	78.927	92.4472	313.661	84.6137	374.661	109.635	402.031	88.3521	371.61	357.026	384.046
	87.6213	72.028	75.1658	66.0986	432.301	398.54	161.194	71.5749	89.7635	77.3553	113.965	97.4611	73.8208	81.5376	97.1555	310.234	86.3915	371.138	108.749	404.187	84.134	368.52	356.334	381.56
	83.8514	71.0375	72.4557	64.7138	430.831	402.587	164.141	70.5453	88.6567	77.8125	116.446	95.9605	68.9197	83.9137	100.129	311.787	89.6728	371.239	109.858	404.958	87.1226	369.471	359.504	385.162
	77.9805	72.2017	75.5482	64.9186	433.751	396.707	162.591	71.7779	89.5916	80.0612	116.6	95.18	71.9932	84.5827	95.7768	309.303	87.2382	370.122	109.365	403.817	90.918	371.879	359.015	382.615
	81.4591	70.7186	74.3343	67.0247	436.649	399.485	165.28	72.9852	89.4292	76.657	113.872	96.7924	67.4794	81.5853	101.133	311.819	86.608	372.33	113.094	404.69	87.4787	367.835	360.702	383.497
	82.9061	77.4907	72.9378	72.6512	434.094	408.359	164.835	74.0193	87.1484	78.0988	117.878	95.6578	68.8407	81.0447	94.2187	312.369	87.6546	374.7	111.667	403.79	90.4017	373.583	360.337	386.861
	80.4262	72.7646	76.1023	66.793	435.451	399.159	167.121	70.7046	87.2554	81.2543	119.533	96.4184	68.6753	81.1294	96.5819	311.437	91.7284	373.034	113.145	405.22	89.9112	370.267	364.857	386.548
	79.0935	75.1196	74.2113	69.2001	432.975	406.483	166.298	70.0699	86.365	77.2275	120.631	97.1559	69.677	84.8127	95.2335	312.425	90.584	374.011	113.296	402.145	89.8458	374.282	363.321	384.255
	79.6226	74.5095	75.8676	68.0806	434.684	402.868	166.028	73.1432	89.4882	79.3977	118.855	96.7462	75.407	83.1969	94.2911	313.86	92.5175	372.211	111.531	406.303	88.9824	370.788	365.723	383.295
	81.8711	77.2087	74.3846	66.8229	433.614	400.379	164.979	78.295	88.3036	77.8009	117.282	98.1724	71.9422	85.1833	100.284	320.73	90.5424	372.287	112.91	403.88	91.0943	370.526	362.176	386.763
	82.5949	75.8865	77.0427	68.7993	435.187	407.653	169.469	73.4996	90.8511	77.6564	124.534	101.813	72.0126	87.307	99.2881	317.428	95.7141	373.429	113.853	405.676	90.7054	376.368	365.924	387.918
	83.1182	80.3451	79.9971	77.3798	434.996	403.542	166.921	81.3295	91.9658	81.3128	121.16	97.7117	73.5891	84.7454	97.5983	318.835	95.2693	374.419	116.591	404.987	96.4774	374.544	364.413	388.02
	87.8519	74.9863	78.0804	76.7724	436.531	405.312	169.351	79.8138	89.5929	80.686	124.114	105.564	72.8724	90.8506	97.5398	317.951	95.165	376.994	113.352	403.569	91.665	373.157	364.369	384.289
	83.014	78.1312	76.935	71.5713	437.304	405.046	173.079	76.2037	93.013	80.3512	123.821	101.097	76.9395	99.2388	98.0861	317.188	95.435	374.772	114.031	403.354	92.5272	373.707	364.959	388.001
	82.4674	76.4655	77.392	69.6442	440.622	402.619	172.347	75.6399	93.6593	80.0517	126.31	101.545	73.9245	85.3382	97.8115	319.007	93.495	373.911	115.842	406.431	93.2125	371.87	369.219	386.954
	83.9638	74.8907	77.7213	68.6457	439.493	402.201	173.411	82.9468	90.9006	81.7758	121.684	103.54	72.05	86.671	101.083	315.82	94.1357	372.479	116.109	408.76	93.2604	374.011	365.749	384.623
	81.4814	77.1829	79.2011	70.6807	440.565	402.233	174.635	76.4236	92.92	85.8971	123.763	104.017	74.7225	84.8864	101.337	318.801	96.3648	376.795	115.413	404.232	95.0181	374.321	365.719	385.589
	82.4663	76.4899	79.7234	69.0175	462.107	403.875	175.333	77.8564	94.7609	84.1486	123.031	102.441	72.4893	85.7185	98.325	320.39	97.4074	376.21	119.181	407.875	98.0327	377.629	373.13	391.982
	83.9778	76.8178	79.0316	70.9851	461.634	405.356	175.237	78.5252	94.3863	80.7477	126.379	102.146	78.2381	90.5419	108.049	316.636	98.6067	376.733	116.265	407.136	97.6053	375.15	368.879	386.363
	83.3902	76.8154	78.4136	68.1231	461.444	406.418	175.771	81.594	99.0112	86.46	127.149	103.456	75.6252	87.6598	101.111	318.78	98.3672	376.764	121.785	407.693	96.2629	376.757	370.866	387.918
	83.3695	76.1367	80.4668	71.0803	463.114	405.767	178.167	83.2459	98.4182	82.975	124.765	101.338	72.565	91.2016	98.9935	317.581	99.3954	378.075	118.603	407.528	101.872	376.847	373.54	390.59
	82.2427	75.5913	80.6163	75.0092	462.645	406.653	182.636	79.9333	97.9777	85.316	124.315	104.441	72.626	92.2656	102.633	320.943	102.746	382.964	119.269	408.297	96.3043	375.043	369.273	386.967
	87.6206	76.3741	79.3599	72.9271	463.634	404.759	180.588	80.9293	98.9759	81.413	127.913	106.199	73.264	90.4814	102.261	319.76	101.443	391.127	119.291	408.858	99.5199	378.49	368.975	387.735
	87.238	80.7528	84.3092	72.4955	464.687	405.718	180.09	79.2263	93.5426	82.1736	129.005	107.677	72.3559	91.9401	101.556	319.277	101.387	377.832	118.288	410.927	95.839	378.228	369.863	386.721
	84.1275	82.6305	85.4829	80.9669	465.653	406.488	181.884	84.1303	99.1565	83.4061	126.375	107.461	75.361	91.224	101.845	322.664	104.554	380.555	116.524	410.597	95.772	378.401	368.898	392.228
	85.3875	75.3919	79.1159	74.2218	467.691	406.596	184.764	81.393	97.7145	85.6876	132.531	109.194	79.7931	90.1665	103.938	322.383	102.235	380.256	119.306	410.254	96.2417	376.243	373.92	388.353
	87.6831	80.5667	78.545	81.5392	466.702	405.585	186.257	80.04	100.055	83.9541	130.357	107.878	72.9296	90.183	106.497	326.59	104.123	384.432	118.362	412.713	98.1243	377.865	371.46	391.385
	84.0954	78.4627	84.0795	77.9047	467.841	403.001	185.501	82.2453	102.053	87.256	129.381	111.599	78.312	93.5795	102.13	322.73	104.019	379.873	117.356	413.803	98.413	377.509	369.401	390.851
	88.0291	81.0486	84.9843	71.5904	469.345	406.781	188.256	84.036	97.59	84.0489	130.251	106.919	74.1113	92.0248	103.016	321.368	106.072	384.08	119.149	414.744	101.697	385.128	375.562	390.657
	85.1411	78.7413	87.6769	75.3623	466.794	404.5	187.978	83.6811	99.9891	87.4601	130.171	109.587	72.7341	95.0846	106.672	322.516	104.353	385.825	120.995	417.67	100.278	377.478	372.95	389.75
	88.3569	82.6192	81.8347	73.8447	475.429	412.395	191.492	87.0109	100.525	89.6961	131.445	112.044	78.8075	91.3476	106.419	320.535	106.459	381.707	120.416	428.006	99.7503	381.769	375.173	387.09
	87.2988	79.9496	83.6922	78.7591	468.932	410.054	193.867	88.1073	99.0033	88.1744	131.172	113	75.1223	98.4791	103.833	326.102	106.11	380.502	119.577	430.681	102.889	378.97	372.034	393.139
	89.4329	78.1557	83.6297	72.9882	469.913	411.295	189.227	81.3625	101.512	88.4377	133.411	111.558	79.1947	92.538	104.463	323.931	105.225	383.42	121.261	429.584	102.321	384.147	374.185	390.755
	88.1664	82.0088	84.4844	77.7349	469.444	411.59	195.097	84.4984	102.154	89.9957	134.656	111.579	76.3312	91.3053	105.403	323.793	106.773	389.601	122.541	427.486	103.575	379.425	378.48	389.82
	88.4488	80.7274	84.9502	76.9091	472.329	413.157	196.501	97.5541	103.908	91.1704	133.704	113.969	78.2937	91.287	109.829	323.575	107.417	381.048	120.379	429.83	103.469	381.77	376.888	390.972
	89.318	80.6845	82.817	79.3751	470.618	410.536	198.011	85.3245	109.559	95.3136	138.735	110.808	80.5323	94.0561	106.213	327.631	119.163	386.691	125.647	431.62	105.771	378.332	373.745	394.019
	87.3786	78.752	84.124	76.1596	468.781	412.216	199.054	84.7316	106.561	87.6492	138.312	112.383	78.6543	96.8619	105.567	330.756	112.536	385.255	120.673	429.805	108.734	377.943	374.349	392.89
	93.3433	85.5007	87.3629	74.2255	472.761	413.545	199.899	86.6344	104.646	87.9851	140.165	113.376	79.2787	92.1355	109.162	327.761	110.514	388.336	121.561	431.334	103.484	388.672	373.29	393.53
	89.7867	82.0167	87.8039	76.5194	469.424	413.934	199.928	85.2681	106.329	88.32	142.671	118.224	79.8172	94.3876	110.457	326.948	109.592	389.691	122.766	428.964	104.299	380.045	377.407	394.207
	90.113	80.6691	87.2886	75.9733	472.056	410.643	204.345	88.2729	108.983	90.7497	138.566	116.196	82.7224	92.0796	111.272	327.098	109.666	387.636	125.921	431.662	107.233	381.955	375.74	394.983
	91.9775	82.9564	86.0725	77.0143	471.943	413.365	203.315	87.1815	105.606	93.3828	145.612	115.978	81.7879	95.5295	108.77	329.662	109.822	385.97	123.09	432.161	108.528	381.557	377.039	396.38
	94.8486	82.6782	85.7044	85.8898	471.744	410.177	206.979	86.4079	105.773	94.7052	143	115.052	82.4843	92.0016	106.95	330.253	112.559	387.624	126.768	430.905	108.751	379.582	377.377	394.483
	91.8063	88.6689	84.3692	77.8929	473.084	414.043	207.806	88.1217	105.804	94.3476	145.958	114.403	85.9722	93.3186	108.849	330.531	112.761	392.585	123.727	431.077	106.59	379.666	376.747	391.736
	92.0122	83.9604	88.9361	77.794	471.562	410.657	208.175	88.9816	108.011	94.6332	140.885	113.493	80.6495	94.8991	114.635	328.388	112.162	385.84	126.754	434.776	106.95	378.609	375.755	392.179
	91.7975	83.2017	88.2582	78.1557	471.142	412.456	207.193	92.6204	112.584	94.5725	144.186	114.947	80.9456	100.498	117.829	329.933	114.368	390.893	125.204	436.18	105.675	380.359	377.775	397.543
	90.9038	83.6416	84.755	78.7093	472.462	414.417	207.621	90.605	110.662	92.0339	147.884	115.073	82.4244	101.869	110.869	330.465	111.8	387.167	124.89	434.073	110.318	383.456	376.027	394.824
	90.4992	84.7283	87.3231	84.305	475.453	412.71	211.372	91.9919	110.208	96.5305	147.629	116.582	88.7538	93.6692	112.204	331.151	117.021	398.763	128.889	434.175	108.901	384.863	376.395	395.197
	90.5362	86.5675	85.65	82.2441	475.567	410.806	211.575	90.2731	114.484	93.1741	146.12	115.575	87.5392	92.4719	113.705	337.615	115.669	390.913	127.662	434.156	112.26	386.103	377.84	395.994
	90.4711	83.4407	86.94	84.9356	474.15	411.32	214.169	93.3668	115.993	95.1914	150.701	120.004	91.5745	98.2644	110.071	334.883	113.362	389.558	131.83	436.12	111.348	387.964	390.835	396.388
	94.1536	83.5255	85.5069	83.3622	476.463	414.811	217.939	93.5792	111.698	101.444	145.913	118.532	83.6516	93.8975	113.116	334.856	115.357	390.409	129.746	435.517	111.761	389.584	377.235	396.233
	95.7757	86.7218	90.7869	78.315	474.617	414.009	218.153	95.7169	113.773	94.8673	146.207	119.795	85.6316	96.3162	118.722	332.224	118.14	389.574	126.497	434.342	112.302	383.973	379.69	397.19
	94.6338	82.8	91.0284	80.2783	475.465	411.688	215.481	90.3137	116.043	96.1894	150.718	120.048	85.5826	95.1071	112.933	331.606	118.634	386.877	129.475	438.212	113.508	382.176	382.366	397.908
	93.6633	86.5913	88.9974	79.2003	477.59	416.006	218.653	96.9642	117.423	95.4033	148.396	121.47	86.1867	97.3878	114.029	334.29	118.184	390.792	132.764	437.673	110.022	383.603	384.419	395.918
	91.6918	88.5764	86.2814	84.3831	474.255	409.586	224.844	92.4307	120.925	94.0174	151.1	121.281	88.2335	100.858	112.527	334.285	117.716	393.741	132.492	441.262	112.578	381.915	381.302	398.145
	95.9902	88.6571	88.9702	82.7434	477.358	414.556	224.231	89.7887	119.337	94.6868	149.946	117.954	88.5927	96.5485	110.573	339.452	122.848	388.286	134.895	438.639	111.943	388.127	383.918	395.687
	98.4961	88.9228	94.1304	81.5506	477.582	414.891	227.87	90.9938	118.911	99.6996	152.459	122.557	88.8677	95.6944	111.691	331.683	122.133	393.418	135.29	441.276	115.701	390.057	385.57	398.605
	94.6924	91.0545	87.7361	79.9621	478.322	413.994	229.931	92.9854	122.396	102.612	148.545	123.206	86.7781	99.354	114.286	336.693	118.929	387.272	134.287	442.965	111.987	385.662	379.751	398.579
	101.107	87.5561	90.3188	83.5302	479.165	415.014	226.153	93.7767	124.939	99.4042	149.707	124.79	85.6622	96.6589	112.994	337.717	119.37	387.276	133.938	440.156	112.85	385.671	384.389	399.113
	99.0986	92.4192	88.9342	82.975	479.706	413.689	227.19	94.3055	120.234	98.7525	155.49	123.297	86.9107	98.8425	114.638	332.728	121.396	387.451	136.415	441.12	114.534	383.93	382.668	398.215
	100.17	90.5703	89.2531	86.2663	478.612	414.845	228.365	94.0556	123.29	100.168	153	124.794	87.5891	99.6829	113.543	335.425	122.151	393.021	135.24	439.774	114.54	385.427	383.504	400.559
	97.8975	89.9797	88.9897	89.378	485.671	414.801	226.953	96.8372	124.084	103.631	160.197	124.577	87.8563	101.45	113.26	337.922	122.101	394.703	135.148	442.217	116.679	391.883	382.594	398.201
	97.1264	92.8619	93.8677	81.3433	482.18	413.65	230.298	96.3511	125.301	103.355	156.18	123.148	87.262	97.5487	115.743	336.977	129.017	389.056	137.025	440.271	115.37	388.469	383.88	400.373
	101.142	90.2111	92.7276	85.0414	481.412	415.43	228.552	100.14	125.764	101.196	155.266	125.016	86.5323	108.01	112.98	338.615	128.682	388.203	140.186	442.646	116.359	387.322	382.605	401.207
	99.2706	92.8374	95.076	83.686	480.845	413.248	227.777	98.5132	123.977	105.873	153.525	125.548	87.5278	100.798	114.533	334.65	125.158	389.921	136.568	446.625	117.63	388.52	386.18	399.915
	99.0109	91.9542	91.1532	87.7176	482.492	414.746	230.541	95.613	124.769	103.379	155.092	124.725	93.0173	103.38	112.051	337.002	125.235	389.705	140.129	440.937	117.475	390.628	390.852	399.834
	102.157	90.3714	94.2701	84.5067	482.829	418.765	238.289	95.4939	125.954	102.022	156.652	126.184	87.5484	103.615	116.594	338.318	126.304	395.705	138.129	442.876	117.389	383.433	388.282	402.313
	96.9393	92.84	95.6138	82.1719	483.051	419.249	236.712	96.7072	131.225	105.673	154.565	127.783	91.8142	99.1136	112.411	339.153	127.704	399.666	137.86	445.06	120.658	386.975	383.866	401.009
	97.5628	95.7662	96.393	89.892	484.923	417.878	234.423	98.0738	126.905	105.52	154.786	129.816	95.5086	103.942	113.921	339.875	126.883	393.066	143.575	444.713	118.535	387.196	385.854	405.182
	98.7807	94.1197	96.1955	83.7884	484.753	420.985	234.436	98.1459	129.586	102.672	155.888	129.487	91.8145	106.299	116.303	336.03	128.455	401.689	136.028	447.29	118.728	390.942	387.837	403.24
	97.3781	100.04	94.8071	84.3405	485.684	419.707	234.154	99.1035	127.016	109.529	157.902	133.938	93.0406	103.891	114.649	337.56	131.957	396.42	139.035	448.783	120.528	389.265	386.55	404.611
	99.9204	93.6921	92.46	85.0354	484.752	419.868	238.754	101.775	128.351	104.259	163.135	131.542	93.1738	102.431	114.784	339.631	134.299	399.364	135.757	449.122	119.407	390.471	390.889	403.357
	99.6112	89.976	96.2961	87.1225	488.934	420.678	241.506	98.6466	128.594	103.582	164.322	133.16	90.5707	100.486	118.109	340.24	130.443	399.517	139.965	449.353	121.031	394.648	386.769	403.188
	97.29	94.0706	93.3889	89.8853	483.705	418.55	235.617	99.2114	132.275	104.075	163.394	130.299	91.3572	102.389	118.144	338.63	131.881	401.383	140.92	448.229	121.967	385.822	386.484	404.85
	96.692	94.0824	96.678	94.7916	488.462	421.811	240.876	102.507	132.48	105.932	161.77	130.491	96.3242	103.721	127.249	350.593	132.905	394.727	137.449	447.776	121.9	386.794	386.73	406.303
	106.284	91.9385	93.9688	87.745	485.667	420.933	243.414	102.703	135.185	105.783	163.517	131.009	94.0997	101.602	119.632	340.443	133.308	394.214	137.411	446.84	125.738	392.261	389.67	405.936
	98.4678	92.8285	95.7665	86.7921	487.848	422.913	244.824	104.414	132.87	109.454	163.595	133.877	90.39	102.567	118.558	339.646	131.54	398.138	138.237	456.37	125.459	392.668	389.973	406.668
	102.622	92.5218	99.6722	87.9665	487.623	422.294	244.57	99.8185	133.436	108.704	167.924	135.679	94.7073	104.173	119.922	340.898	135.002	395.65	140.575	449.446	124.508	390.352	388.903	404.685
	99.5118	94.3451	95.6927	93.1901	486.002	424.623	245.421	108.303	132.577	107.669	166.643	137.453	94.2727	104.048	123.203	343.647	133.698	399.174	144.146	451.925	122.331	388.637	391.086	418.752
	104.463	95.1816	95.9626	91.0397	487.744	424.632	243.983	107.268	129.558	107.616	167.947	136.755	91.881	100.832	122.184	342.061	134.084	397.696	139.366	453.568	126.915	388.667	391.832	422.801
	99.9792	96.2139	96.314	89.8922	488.228	425.769	246.19	101.381	131.47	110.756	165.56	136.027	90.6156	101.812	120.19	343.238	136.58	400.891	141.003	451.162	124.336	386.709	390.885	422.67
	102.839	98.6541	100.736	93.6517	490.668	425.85	245.315	102.45	132.051	110.309	165.297	138.673	94.2994	102.211	119.006	345.605	135.24	397.349	146.322	452.904	123.947	390.091	392.349	423.253
	105.027	97.1367	95.913	90.8336	489.555	427.208	246.897	99.4144	135.565	108.002	169.413	139.876	94.8827	104.952	124.348	344.991	141.017	395.197	141.389	454.107	124.841	390.654	392.103	424.11
	102.843	96.7676	98.5178	97.0944	490.518	430.127	247.533	104.685	134.773	115.82	167.011	136.585	95.1642	108.348	120.161	342.783	139.749	402.663	143.617	455.158	127.292	390.952	392.619	423.046
	104.297	96.7246	96.5179	92.1547	489.296	435.903	249.583	101.158	133.032	112.336	166.426	141.958	92.184	102.465	119.084	344.573	136.888	397.429	142.582	452.993	131.244	391.581	393.863	425.007
	107.777	96.8673	94.0864	90.8153	494.18	438.309	248.096	104.846	136.469	115.399	166.653	140.993	96.002	104.957	122.324	343.783	139.19	402.349	145.771	454.874	123.908	390.052	391.261	427.344
	106.377	97.7607	97.0542	92.2858	491.009	446.421	251.475	102.617	138.848	113.388	168.568	140.079	101.457	102.14	120.536	347.253	146.669	397.661	149.388	454.987	129.935	392.298	397.009	429.933
	102.15	95.0919	94.2589	94.3544	498.271	443.472	251.793	109.906	140.449	112.158	169.029	142.015	101.838	105.113	122.181	351.685	138.604	401.189	142.812	456.763	126.758	391.527	394.57	427.513
	102.499	97.348	98.9135	89.7033	494.098	442.166	249.926	103.668	134.092	113.812	169.039	142.452	95.9023	108.548	120.543	344.765	139.429	402.887	146.473	454.067	127.43	390.463	396.264	429.203
	102.496	100.808	98.4133	92.0234	495.493	449.178	251.194	104.688	140.063	116.271	169.273	143.369	103.179	104.808	125.624	345.63	142.331	399.659	142.81	456.08	129.542	395.621	393.223	430.181
	107.101	99.705	101.728	94.7656	495.17	445.839	250.552	107.011	140.687	116.273	173.335	143.25	95.4442	112.669	122.729	348.223	140.599	401.032	150.311	456.901	132.768	394.935	401.589	429.093
	101.397	96.8928	99.6855	97.4642	497.296	448.305	250.47	106.344	141.909	113.426	177.813	143.631	95.8675	105.834	124.076	346.494	145.157	403.221	144.058	459.932	130.428	393.726	398.271	433.098
	104.462	96.5148	97.1514	100.574	497.403	453.112	251.788	105.612	141.713	114.902	172.612	145.864	94.7456	106.905	124.517	347.644	144.873	400.388	144.483	458.318	130.304	395.023	397.922	430.665
	105.57	98.6279	100.214	97.6636	499.888	445.685	257.749	106.638	140.834	120.236	173.215	146.053	99.7218	107.704	125.584	349.387	142.293	401.64	145.304	461.081	131.555	389.223	400.201	431.887
	107.058	100.847	96.8346	93.5318	504.523	445.962	256.172	107.676	142.216	114.006	181.069	146.945	96.9574	110.232	123.452	347.679	144.352	400.452	147.431	457.815	131.917	395.664	399.353	437.569
	105.108	100.074	98.5446	95.122	500.487	448.86	256.402	112.862	142.445	116.482	177.333	148.869	101.1	109.546	126.499	347.757	144.969	401.138	147.304	463.75	132.176	393.781	396.588	432.364
	108.006	102.109	97.3418	94.2155	500.632	450.934	256.185	110.377	141.587	115.801	175.549	145.525	97.8489	115.19	126.589	352.54	146.962	402.768	147.255	463.694	132.201	397.173	401.002	433.945
	108.924	103.374	101.033	92.3706	499.621	451.741	256.342	113.934	148.669	114.151	176.415	148.69	98.2802	110.044	128.358	346.684	147.467	403.977	145.71	465.609	133.252	394.107	402.258	435.511
	107.765	100.341	98.325	101.269	500.492	454.606	257.815	108.594	142.507	122.741	177.665	146.436	98.6069	111.431	125.737	347.534	146.019	398.856	149.142	465.363	138.328	393.695	399.283	434.669
	109.023	100.507	99.0623	96.6335	498.377	451.657	254.776	109.913	142.997	119.475	177.386	151.596	97.365	111.941	125.147	353.356	148.384	399.712	146.714	463.709	140.061	394.681	397.126	440.53
	107.674	98.7419	103.253	96.3723	500.202	451.399	259.041	114.439	144.721	114.297	179.47	151.101	99.9821	113.723	125.487	347.624	147.455	401.001	147.38	466.005	137.462	395.601	407.51	441.232
	110.581	100.765	99.9045	98.5118	500.807	449.915	258.879	110.45	145.99	116.51	182.683	147.159	101.928	109.285	126.472	353.966	148.02	403.345	147.305	466.55	139.259	395.226	401.537	439.012
	108.002	100.668	103.79	101.962	500.035	451.021	256.519	112.275	151.546	113.677	179.558	150.141	103.215	114.292	126.034	350.156	148.587	401.001	147.089	468.185	139.883	396.296	399.902	443.325
	105.618	100.165	101.292	97.9814	501.975	453.319	261.266	111.853	151.375	117.669	182.935	152.507	99.5266	118.751	123.298	350.309	151.656	403.019	149.372	464.88	137.939	397.223	404.056	446.33
	103.957	102.52	101.014	99.7358	502.223	455.266	259.882	112.411	150.298	119.617	184.102	150.159	99.6188	109.624	129.769	349.65	151.615	401.227	149.942	464.955	136.965	395.621	402.428	445.167
	105.775	102.895	101.472	97.5065	501.698	457.302	262.974	114.994	150.826	119.995	183.75	150.084	98.8059	111.814	127.513	350.075	152.275	400.856	149.874	467.147	141.833	396.203	398.429	448.301
	106.858	103.217	100.05	98.3031	500.043	460.298	263.743	115.425	151.702	122.227	185.57	149.502	102.785	112.926	130.142	350.475	151.399	402.423	148.916	465.361	137.218	398.766	402.291	444.862
	110.182	101.82	106.396	103.89	505.048	454.135	265.908	114.344	150.215	117.294	187.959	152.529	101.034	114.489	127.875	358.349	151.822	405.569	148.766	474.118	143.052	397.718	403.441	448.661
	104.783	105.322	102.147	97.7458	500.974	461.735	263.728	117.199	150.724	121.423	186.953	153.617	104.073	115.341	127.597	358.742	152.75	404.22	147.911	468.874	141.621	399.495	402.026	449.757
	111.689	107.39	102.329	98.9139	502.568	464.706	267.389	114.433	149.219	122.749	189.152	153.073	101.104	126.417	125.235	354.542	157.239	402.807	153.291	469.658	144.185	399.003	406.602	448.047
	107.463	104.566	103.703	100.626	501.692	460.022	266.995	117.296	154.618	118.993	185.927	154.308	101.675	119.215	128.661	352.93	152.96	405.913	150.688	469.936	143.619	398.06	404.396	455.385
	108.367	107.424	102.794	97.492	502.577	463.2	272.57	117.553	154.663	118.451	192.724	153.018	102.84	116.801	131.856	363.877	153.943	403.163	152.113	472.868	143.054	399.172	403.506	452.386
	112.769	113.275	106.908	97.9643	503.497	469.612	270.786	115.562	156.298	122.862	192.675	155.53	104.089	115.302	131.694	350.341	152.835	407.61	153.764	472.491	142.584	397.144	408.088	456.892
	110.289	105.373	102.13	102.532	502.852	470.598	273.376	117.763	153.44	119.916	194.745	156.281	105.077	112.858	131.492	351.584	153.905	402.166	154.343	472.334	141.994	396.112	410.57	451.823
	112.209	112.293	115.814	103.678	505.557	474.349	270.535	117.35	155.934	126.591	193.087	154.94	103.519	118.521	128.265	352.535	156.667	406.133	154.414	471.92	142.353	398.241	408.486	453.632
	110.67	106.366	102.302	102.585	507.036	479.268	269.445	118.61	156.219	120.641	197.064	158.094	109.689	113.642	129.321	353.076	166.698	408.303	154.42	475.068	144.989	399.667	404.497	452.413
	110.314	111.183	105.87	102.825	505.311	474.825	272.186	119.833	155.942	123.033	196.589	160.222	108.672	119.988	128.547	352.172	157.475	404.164	154.792	471.757	145.497	397.44	405.531	455.237
	113.08	111.377	104.399	102.407	508.528	476.885	273.549	120.944	156.186	126.905	194.79	158.512	103.155	117.448	131.965	353.51	158.308	406.307	153.603	470.172	145.683	399.227	408.749	456.301
	109.778	108.321	103.238	103.487	507.269	478.891	275.821	118.529	156.355	128.57	194.802	160.137	106.224	116.222	132.948	353.191	159.593	407.397	154.951	476.614	147.475	400.211	408.3	455.017
	113.295	107.682	104.429	101.573	507.986	477.325	271.603	118.91	159.709	131.695	203.297	159.356	107.41	117.543	131.578	356.418	156.692	407.704	153.328	471.6	146.56	398.894	405.745	458.376
	110.886	108.943	109.307	107.028	509.308	478.362	274.31	125.057	159.32	124.433	198.797	160.288	107.57	114.945	137.844	353.58	161.09	407.484	151.873	471.063	144.88	400.804	408.012	457.568
	113.18	110.378	107.323	101.151	508.337	478.892	280.934	122.628	160.795	133.618	199.747	161.708	109.282	116.186	131.954	355.85	162.38	405.375	152.205	476.571	145.715	401.379	411.877	461.166
	116.418	110.934	111.952	102.158	514.379	484.084	279.121	122.707	168.51	127.72	197.116	161.361	105.725	115.779	131.607	355.224	164.899	406.87	157.321	475.097	146.931	402.943	410.205	467.054
	115.564	109.047	108.766	103.633	509.731	485.944	277.322	123.606	165.192	124.849	199.994	163.213	106.508	117.068	131.167	363.497	165.159	408.108	154.988	472.622	145.045	405.886	408.943	466.459
	122.802	106.062	110.853	105.326	509.385	484.29	276.645	125.435	166.616	131.772	200.958	165.57	106.244	119.244	138.453	356.499	167.528	410.876	154.443	474.513	149.021	417.749	408.184	469.814
	112.789	110.953	106.014	103.239	511.088	483.485	275.803	126.927	162.219	127.73	200.193	163.829	105.915	116.751	130.783	357.867	166.635	406.388	154.334	479.234	148.641	421.006	408.635	468.931
	112.721	108.303	107.794	111.11	510.991	482.556	280.575	121.688	163.992	131.451	200.767	169.544	106.515	115.623	137.294	364.608	164.588	408.189	159.115	473.389	151.446	424.478	410.789	467.674
	119.398	110.952	112.011	104.587	511.908	485.723	274.293	126.942	164.538	129.053	201.159	171.345	109.669	114.757	134.142	358.091	168.689	408.377	155.706	477.367	149.609	422.327	408.599	467.367
	113.193	113.213	110.404	105.186	514.057	487.925	276.601	123.278	162.605	130.376	201.684	167.475	108.453	118.865	134.887	358.701	170.706	408.299	154.245	476.846	150.279	429.572	414.578	467.949
	119.679	112.533	109.751	107.642	510.746	482.768	275.225	124.358	166.791	132.304	201.825	170.987	111.547	122.852	132.922	364.554	168.901	409.342	156.114	478.651	150.952	425.538	410.028	466.262
	122.187	110.604	110.6	108.524	512.914	482.544	275.797	122.259	165.966	128.325	203.702	169.989	105.781	116.986	133.801	359.529	167.281	411.019	156.363	478.393	154.694	426.07	408.852	470.058
	122.242	113.984	109.316	108.031	512.727	483.318	275.008	126.042	165.083	130.377	201.061	171.613	110.956	122.15	139.672	358.381	166.885	409.952	155.937	484.673	152.765	428.942	411.697	470.69
	117.882	114.608	112.508	111.242	513.501	483.779	276.391	127.555	171.311	129.447	201.866	171.15	111.317	117.243	136.634	359.752	167.536	413.479	156.54	482.383	152.739	423.43	409.662	471.74
	116.019	112.688	111.033	106.674	510.915	483.819	279.399	128.766	173.668	131.961	202.429	170.705	107.65	122.149	135.534	365.867	175.759	412.536	159.194	478.912	155.307	429.14	410.214	481.901
	120.291	113.499	111.354	108.899	515.159	486.754	289.974	127.088	169.03	133.865	201.825	172.299	111.059	118.873	139.27	363.136	171.774	414.303	156.771	483.794	153.473	424.579	411.048	472.382
	123.601	111.841	109.759	107.623	516.32	490.796	281.865	125.902	170.712	131.94	203.592	173.878	110.341	120.111	138.823	362.562	172.19	418.393	159.779	483.683	155.069	426.993	409.328	473.714
	119.775	114.842	111.23	109.649	513.657	489.847	279.277	126.33	171.395	133.462	206.532	171.622	109.439	121.06	135.301	361.222	170.24	419.268	158.238	486.406	151.908	428.803	418.978	476.039
	122.809	114.397	113.458	108.062	513.441	492.644	287.558	128.613	172.716	131.948	202.17	174.694	107.41	119.991	136.465	367.832	170.761	418.097	156.749	481.869	151.8	427.8	418.258	475.846
	117.893	122.219	117.245	111.573	513.633	492.587	286.353	129.937	173.218	135.065	207.143	175	108.973	126.141	141.788	360.039	169.05	419.416	161.153	486.105	154.872	430.923	420.03	486.916
	121.061	113.455	113.205	111.62	514.236	496.422	287.738	127.85	171.624	132.09	206.547	175.66	111.506	123.65	137.475	367.677	171.773	418.875	162.49	485.908	158.642	428.521	417.406	481.479
	124.93	117.848	113.396	112.799	516.668	494.926	286.98	126.604	173.439	135.087	206.084	177.499	108.415	121.442	137.961	366.001	172.429	424.284	167.212	487.1	157.278	431.995	411.532	482.092
	120.424	113.556	109.85	114.885	516.905	494.155	287.601	127.206	172.776	134.832	211.566	174.756	112.523	120.614	136.424	361.183	176.09	427.189	159.21	486.472	154.842	436.693	414.247	479.141
	120.994	116.616	117.046	112.13	515.099	495.048	288.347	129.485	174.799	137.711	207	175.401	111.511	122.463	137.085	368.839	175.273	433.773	161.142	487.535	158.091	429.727	413.984	481.57
	123.216	123.363	111.077	117.352	516.752	505.687	286.542	128.252	177.921	133.243	209.429	175.166	111.964	120.286	138.853	361.28	171.465	434.11	158.421	499.191	154.922	443.327	419.962	483.127
	120.562	115.766	115.92	110.895	515.672	501.194	288.496	128.977	174.673	137.863	209.466	177.374	112.306	121.185	140.871	369.728	174.174	435.516	161.281	489.039	161.434	435.01	412.476	483.276
	120.777	113.412	117.918	111.706	518.021	504.859	288.844	130.425	177.565	138.268	209.553	176.258	112.03	121.162	140.159	363.925	174.897	439.203	160.831	492.917	159.234	432.705	416.141	485.39
	128.026	116.103	115.731	114.137	517.717	504.831	291.313	129.214	181.696	138.788	209.666	176.087	113.234	120.47	140.895	364.723	175.258	433.979	161.107	499.826	166.302	431.436	416.224	485.633
	123.143	116.846	124.254	120.908	516.465	505.188	292.852	130.999	181.454	140.222	208.878	180.842	109.922	120.053	140.768	364.785	176.128	435.569	166.085	491.381	157.582	435.179	417.856	483.338
	122.198	118.979	114.703	110.975	518.565	506.524	293.878	131.065	182.089	134.961	209.737	177.487	111.909	123.02	145.407	364.855	177.511	437.989	161.642	492.433	163.791	435.646	414.69	485.037
	121.555	116.768	115.555	111.913	519.478	510.356	290.546	140.882	181.505	139.161	209.07	177.575	114.643	127.865	142.48	367.03	180.927	435.855	162.371	501.496	158.355	435.497	418.585	485.523
	127.101	113.85	115.905	112.362	519.708	507.204	294.538	131.381	186.289	138.712	211.827	181.311	119.632	125.226	142.714	365.242	182.701	439.046	159.957	492.778	163.24	438.751	417.98	483.428
	121.012	115.23	116.215	112.087	518.873	508.608	295.318	132.694	183.645	139.593	210.787	178.599	115.667	123.842	141.14	365.192	180.77	435.788	165.319	496.26	164.324	437.383	419.113	484.094
	125.352	119.393	114.798	114.48	518.224	509.178	293.053	133.853	185.725	140.123	213.345	177.345	111.361	122.828	144.779	368.833	183.232	436.799	162.251	492.738	163.41	434.64	419.372	485.216
	122.592	117.139	119.893	112.683	518.264	507.75	297.184	133.769	183.073	141.285	218.174	180.81	121.117	122.523	144.257	364.63	180.687	443.051	162.635	497.062	163.413	435.615	418.638	492.185
	122.619	118.548	114.118	113.551	518.601	510.76	296.749	134.579	183.816	144.476	213.287	179.266	112.429	126.408	142.069	366.428	179.464	438.691	163.051	499.155	161.549	443.796	419.847	486.671
	122.28	119.453	115.725	113.136	519.517	511.814	298.259	136.467	186.218	146.177	217.04	181.964	116.416	124.067	142.705	366.268	182.377	438.769	165.885	501.745	165.49	439.937	418.672	491.834
	126.66	120.152	113.85	115.518	524.448	511.789	299.784	133.968	187.305	140.24	216.618	181.315	114.994	132.21	143.86	366.567	182.27	441.343	162.107	496.804	169.058	449.007	420.978	491.402
	125.515	121.236	116.239	117.491	522.141	511.06	306.111	140.768	185.621	143.499	218.387	182.997	114.041	126.911	145.987	368.005	187.04	443.717	167.698	495.811	166.205	447.354	420.356	489.753
	121.856	120.867	116.581	119.079	521.335	510.136	295.851	135.534	188.659	145.491	219.178	181.704	115.151	123.046	142.915	372.737	184.635	437.828	163.891	498.597	166.009	448.124	419.379	490.139
	123.264	119.798	120.567	115.76	521.55	519.555	299.88	133.534	188.416	145.28	220.872	186.392	117.932	127.466	143.175	368.236	185.851	439.61	162.913	496.61	165.204	449.698	419.471	486.855
	128.666	120.283	119.827	114.81	523.247	516.391	300.198	136.739	185.755	144.919	222.445	188.333	118.276	125.642	144.849	379.936	185.254	439.798	168.081	498.173	167.97	447.998	418.119	490.137
	125.398	120.541	118.02	114.897	526.513	538.356	299.858	138.547	189.036	149.069	224.152	183.651	114.129	128.066	146.971	373.689	183.234	441.198	165.949	501.314	168.992	450.856	419.932	491.661
	123.735	120.265	119.751	114.37	523.67	539.899	300.887	139.324	188.649	147.623	222.237	183.455	115.662	129.455	148.935	379.865	184.007	439.953	167.067	499.649	167.455	448.926	423.099	488.822
	128.874	119.472	121.645	119.128	524.904	533.177	303.938	140.332	189.377	148.044	223.934	184.466	117.202	129.441	147.59	373.06	189.023	440.292	166.094	499.834	168.09	452.916	423.409	490.01
	124.694	122.34	117.108	117.286	525.217	533.437	301.039	139.608	190.785	149.498	229.343	184.413	119.922	128.326	147.61	370.667	191.652	439.776	165.144	498.222	170.637	453.218	422.97	489.464
	124.901	122.338	119.777	120.427	525.752	534.94	301.718	138.575	191.208	144.433	226.566	185.131	117.539	130.673	146.045	373.666	188.669	443.214	171.343	500.261	168.653	456.011	425.299	494.888
	128.277	120.748	120.06	117.112	528.045	533.693	302.803	141.572	189.368	144.758	226.396	183.75	117.977	141.226	144.938	372.062	186.3	440.935	168.156	498.947	169.843	456.663	422.83	503.75
	126.635	126.59	119.281	126.533	527.613	535.766	304.555	142.831	190.869	144.768	225.85	187.571	120.372	136.192	149.919	373.521	191.714	440.273	165.645	498.166	167.855	458.089	426.685	509.357
	126.615	126.3	123.461	116.955	530.082	531.28	307.942	141.25	190.939	150.062	227.24	183.487	116.045	127.19	147.593	380.844	187.749	442.286	165.796	501.343	169.605	459.705	426.455	508.693
	127.725	119.935	124.135	118.898	530.569	532.912	306.989	141.942	191.936	147.341	227.219	186.864	118.685	129.318	146.311	373.37	189.657	444.368	169.66	500.123	167.703	460.944	426.542	508.696
	126.554	120.378	126.237	124.371	533.258	534.575	309.206	141.969	189.946	147.234	228.077	188.009	119.852	129.09	146.424	374.184	191.199	445.033	169.375	502.014	168.466	464.556	427.652	509.671
	126.142	122.478	121.267	120.689	537.814	533.902	310.912	140.991	191.232	159.29	230.86	188.346	120.392	132.313	154.516	373.006	190.56	444.628	167.788	505.496	169.876	459.66	426.243	509.774
	131.04	121.609	121.413	124.504	538.545	534.641	310.6	145.22	195.595	149.113	228.841	188.132	118.27	132.484	148.869	377.675	197.018	450.501	176.526	507.823	169.536	462.248	426.814	509.784
	129.639	123.613	123.405	121.056	538.49	534.131	313.733	143.67	194.334	151.843	237.644	189.654	121.763	128.064	147.645	372.755	195.301	450.803	173.244	502.665	170.61	465.848	427.836	509.247
	130.211	124.466	121.231	121.133	543.69	536.396	310.755	143.514	190.477	151.275	230.928	187.638	121.455	128.807	151.322	378.367	197.628	453.147	169.315	504.422	172.621	472.987	428.975	509.885
	127.592	121.413	127.758	121.017	543.856	536.204	311.59	144.087	191.452	153.483	232.809	189.005	120.58	134.742	149.47	380.422	202.857	452.609	173.076	506.568	172.653	465.478	429.544	509.766
	130.974	122.717	121.892	130.747	541.295	532.552	313.667	145.494	193.827	148.063	235.141	191.716	119.297	134.836	148.08	383.589	200.424	453.722	172.502	504.62	173.519	472.114	427.808	509.342
	129.897	131.16	122.324	125.882	540.615	533.929	311.633	146.669	199.256	147.147	233.982	194.472	122.295	130.564	148.281	385.965	199.708	456.231	171.142	511.6	173.91	472.517	429.784	512.778
	131.714	126.284	121.868	126.848	543.798	536.818	314.55	144.966	197.038	154.713	232.218	192.262	119.268	133.156	149.673	380.002	203.82	452.714	174.683	505.261	171.074	466.431	430.141	509.048
	129.962	122.03	121.275	123.031	543.705	542.443	316.34	144.992	196.326	153.944	236.224	192.055	124.865	134.591	150.39	375.466	202.752	458.829	169.324	506.115	174.407	469.563	451.24	509.723
	132.696	124.156	123.879	124.006	544.709	543.507	317.134	146.458	200.133	153.878	234.643	195.376	119.775	134.931	150.846	375.858	201.191	466.034	174.393	508.744	174.457	470.031	452.365	513.572
	129.984	124.408	123.732	124.196	545.086	545.758	315.048	147.071	196.909	156.72	234.588	197.202	120.581	133.319	151.379	379.806	207.058	460.168	171.602	508.288	171.071	468.577	451.928	513.245
	130.948	127.866	123.234	122.738	553.719	544.308	319.58	151.199	199.686	152.439	236.515	200.226	126.566	134.38	151.04	378.414	205.225	459.406	171.503	511.691	171.892	477.238	457.08	512.616
	133.046	123.102	128.275	131.024	547.476	547.641	320.505	151.603	198.53	156.559	238.267	196.526	121.875	131.156	153.868	375.015	207.136	464.099	171.762	510.91	175.892	484.687	455.511	513.101
	129.738	135.181	128.415	122.628	547.601	547.6	318.078	150.632	204.266	150.732	237.739	199.269	126.206	138.511	151.12	389.652	206.651	463.414	171.679	512.36	177.749	475.751	456.345	514.239
	133.846	127.091	128.703	131.141	546.5	544.546	318.205	150.144	202.769	155.196	236.405	197.801	125.84	135.038	156.526	374.392	205.915	461.574	177.086	520.297	179.962	474.086	457.184	509.706
	134.037	130.338	125.226	125.963	542.967	547.114	318.343	152.377	198.985	152.012	236.815	197.599	125.173	132.92	154.423	374.572	209.557	461.731	173.488	527.455	182.962	485.089	455.132	509.895
	133.535	126.753	124.789	124.107	545.454	546.783	322.094	152.379	199.199	154.237	241.935	199.886	123.288	134.049	154.629	376.576	204.355	462.039	174.782	525.288	177.999	481.201	456.852	513.111
	130.785	127.247	130.448	124.746	546.815	548.014	320.418	149.958	199.841	153.821	240.246	199.959	121.967	136.781	152.453	376.333	205.236	472.327	174.971	521.364	180.952	479.178	459.607	515.997
	133.446	125.317	127.816	125.726	545.359	555.309	322.608	147.815	201.279	156.327	239.138	197.233	124.092	140.267	151.934	386.846	205.501	463.266	174.163	522.647	181.497	477.124	456.748	515.068
	134.575	131.334	130.215	128.321	549.792	557.268	326.363	154.156	198.899	161.906	241.934	198.189	125.356	142.388	151.989	380.165	206.496	462.423	173.323	526.634	184.452	482.873	454.637	516.784
	132.792	125.738	129.048	126.487	546.618	554.012	324.798	153.536	198.513	155.969	242.396	202.481	124.303	137.554	154.291	391.44	205.638	467.523	177.357	525.322	180.095	482.724	456.697	515.545
	136.785	128.636	128.396	129.401	552.312	558.561	321.646	151.074	202.283	155.835	242.647	198.193	125.887	137.45	154.435	385.743	206.37	469.214	178.422	527.127	183.873	481.357	459.7	512.074
	137.737	128.498	137.527	128.278	548.12	557.728	326.467	154.817	205.657	156.916	245.246	198.707	128.424	135.125	152.985	383.51	208.907	469.909	177.443	522.614	182.779	490.108	458.761	515.065
	133.02	134.195	126.078	130.103	550.158	558.52	323.517	155.429	202.883	155.365	243.639	201.589	123.455	136.943	152.317	381.173	205.772	471.305	175.245	528.808	184.17	484.106	463.8	510.205
	132.935	128.791	126.145	128.192	553.165	555.809	325.968	155.773	207.702	155.846	244.022	204.257	123.629	137.821	153.384	379.839	212.406	472.183	174.026	524.761	181.993	485.109	460.372	515.119
	137.628	133.523	128.043	128.818	548.117	565.489	327.595	154.492	206.285	162.562	245.569	204.658	127.664	137.968	158.131	382.374	207.035	467.758	177.961	523.852	186.768	488.66	460.124	517.251
	135.724	127.593	134.653	125.358	549.302	559.626	327.873	159.278	205.637	159.926	245.578	203.678	124.131	140.839	153.689	382.289	209.468	470.351	177.391	527.578	185.012	487.258	457.224	516.51
	134.853	128.076	129.64	133.929	545.929	561.188	328.604	152.128	204.709	161.336	245.3	201.335	126.378	141.192	155.411	387.356	211.009	472.606	177.896	523.952	184.54	485.711	459.717	515.339
	137.303	128.857	134.914	130.152	550.112	562.152	333.382	155.428	205.759	161.565	245.41	204.971	129.44	140.709	155.272	384.71	207.723	476.051	176.761	527.784	185.318	495.278	458.203	515.693
	140.647	129.643	130.153	133.233	549.02	563.285	330.558	154.04	206.98	158.996	245.919	205.777	123.526	138.568	153.189	383.433	215.151	473.361	176.212	524.055	186.061	490.213	456.78	520.54
	138.593	133.256	132.305	131.219	550.059	563.701	329.13	159.387	205.496	164.233	246.554	213.915	125.016	147.661	156.269	382.321	212.78	479.486	183.008	524.192	187.604	500.354	465.046	519.393
	138.067	130.689	133.531	126.734	549.365	562.605	333.798	157.516	206.778	161.62	249.225	208.203	123.342	144.971	155.326	381.087	210.188	476.835	178.98	522.728	189.777	500.139	456.665	519.069
	140.617	131.749	133.136	127.777	548.941	562.737	332.644	156.472	208.309	161.576	247.635	206.208	126.932	140.275	154.675	388.854	211.081	479.371	181.909	524.005	188.54	497.113	458.265	518.916
	137.067	142.797	141.012	131.098	548.89	565.764	334.106	159.363	207.22	160.071	251.209	209.983	132.247	141.502	160.548	386.427	215.587	479.449	176.722	526.783	188.637	496.627	458.599	521.284
	135.24	131.516	132.424	136.725	550.573	568.412	331.637	158.668	208.688	162.265	250.118	208.36	129.349	139.725	160.871	388.435	210.849	481.856	178.962	523.116	186.875	503.878	457.298	520.073
	140.312	134.601	131.1	131.462	549.202	572.449	335.75	156.713	210.112	162.653	252.108	214.791	128.277	143.131	157.867	390.517	214.723	479.568	179.535	527.481	187.644	501.756	458.911	530.605
	136.829	132.955	137.381	131.723	548.857	567.974	335.243	158.234	208.219	164.531	255.353	211.847	126.498	144.308	156.46	388.866	214.559	481.168	179.609	528.202	189.782	501.901	460.041	525.041
	141.307	134.579	130.032	130.839	551.811	568.01	338.335	162.228	210.83	165.62	260.316	212.081	128.908	139.495	156.777	389.768	215.713	479.139	177.675	528.553	191.125	508.657	462.389	528.889
	136.818	135.429	135.254	132.357	547.745	571.089	337.466	160.801	216.473	164.577	255.385	214.959	129.064	143.449	159.138	384.62	211.987	487.212	180.711	529.611	189.341	503.403	459.07	523.654
	139.237	136.423	136.793	135.267	548.676	572.145	336.514	160.94	213.882	166.938	257.827	212.029	127.726	148.012	157.833	385.914	211.721	488.329	180.788	527.528	191.57	512.418	463.34	525.314
	139.725	136.415	132.968	132.726	547.91	570.081	336.922	161.303	210.22	164.182	258.149	212.746	126.238	141.748	159.881	389.696	214.9	483.552	178.7	527.073	191.067	504.39	463.648	524.607
	138.798	138.867	139.438	131.943	549.569	572.195	338.992	162.223	211.5	167.821	257.187	216.567	129.391	143.967	161.073	385.494	211.992	482.304	183.094	527.092	195.525	515.665	462.294	527.551
	140.872	132.621	134.646	133.123	549.564	577.701	338.58	162.016	211.428	164.791	258.671	215.678	128.598	144.671	159.183	390.017	215.317	484.725	179.452	528.331	188.088	511.82	461.324	531.646
	138.538	142.681	133.869	134.201	548.078	575.071	338.532	162.169	212.581	163.576	254.978	219.86	130.339	143.546	157.895	390.939	215.045	485.868	181.835	525.742	192.396	516.322	461.812	525.124
	141.073	140.032	131.864	137.003	549.427	573.845	337.41	162.65	212.528	166.109	256.335	219.357	129.789	146.72	159.894	387.616	218.258	486.497	188.382	528.692	188.863	508.116	467.779	529.445
	140.032	139.056	134.559	138.943	551.777	572.326	339.499	164.461	216.147	165.653	257.392	219.179	128.285	142.171	160.732	386.663	216.5	484.96	182.969	525.142	192.786	515.167	465.247	533.948
	145.766	138.336	135.417	141.025	559.027	575.538	342.198	165.82	214.751	170.085	265.879	218.076	128.142	141.327	159.693	394.527	214.098	486.647	180.297	529.467	192.172	521.108	462.907	532.064
	138.739	149.818	132.48	136.845	550.287	575.296	342.093	163.695	214.861	166.525	262.211	219.679	132.851	144.916	164.782	388.487	222.419	485.843	183.13	528.636	192.16	514.198	463.205	534.886
	140.259	137.611	136.429	141.076	549.21	580.799	343.434	163.793	216.84	169.712	258.436	219.742	126.887	142.971	158.887	390.109	214.539	488.332	182.061	538.693	191.375	514.395	466.481	535.911
	146.06	142.132	137.53	134.282	549.619	578.241	342.358	165.324	217.991	169.302	260.652	218.083	128.482	142.328	162.526	390.068	217.071	489.03	182.442	536.316	194.671	519.92	465.636	535.884
	141.903	136.26	138.856	137.261	551.33	582.095	340.384	164.145	218.874	169.91	259.156	223.9	131.304	143.596	160.334	389.108	217.971	495.852	191.024	526.213	191.864	521.893	465.271	538.324
	140.553	138.336	135.378	138.252	551.236	579.045	341.244	163.708	219.51	168.191	260.022	223.452	130.37	141.223	166.743	388.265	216.785	489.467	186.725	528.839	193.27	517.326	465.205	540.248
	148.583	145.608	134.77	136.921	552.523	582.083	343.544	164.904	217.705	175.083	259.754	220.54	132.072	143.764	159.839	387.206	216.548	490.512	184.802	535.535	193.504	521.624	465.761	537.513
	141.355	137.31	135.044	139.166	552.273	587.45	343.953	165.071	217.885	171.701	260.854	223.028	133.66	142.954	161.716	391.203	215.955	491.019	187.425	559.908	196.075	517.093	462.699	547.091
	142.097	136.881	135.284	139.261	551.506	582.811	342.539	166.891	218.114	173.424	265.562	225.489	131.989	146.013	161.132	393.61	218.318	493.682	188.045	530.741	193.044	518.448	466.857	543.247
	145.302	140.928	136.783	142.246	555.437	583.204	347.201	166.972	220.854	179.242	262.022	222.724	132.236	145.14	162.045	392.708	216.442	494.233	182.636	537.102	193.663	518.66	466.81	551.328
	146.831	140.708	137.577	142.899	554.658	584.234	344.847	167.529	221.492	173.298	263.617	224.285	131.918	150.925	167.356	392.987	215.574	493.171	187.773	535.299	192.401	520.045	463.391	549.787
	148.952	139.684	138.453	144.665	552.616	583.811	344.526	172.466	221.421	174.053	264.062	223.402	134.439	143.981	162.612	389.564	219.231	499.15	188.122	532.916	193.89	519.25	465.801	548.88
	145.234	138.681	135.752	140.57	558.704	583.495	348.83	174.122	219.167	178.185	263.1	226.709	135.865	144.769	163.073	393.71	217.766	497.066	185.91	535.207	195.637	519.356	465.328	547.67
	144.817	139.6	140.668	140.15	558.304	592.89	348.542	175.16	221.278	174.378	264.782	224.674	134.374	145.633	165.243	391.669	217.336	503.816	185.02	534.524	195.21	520.854	474.891	560.229
	143.865	137.524	137.47	141.226	552.073	590.574	348.176	170.517	226.362	177.489	267.863	223.905	135.627	147.34	164.207	391.393	219.095	500.127	190.806	544.176	196.985	516.971	466.07	553.639
	146.997	144.763	140.303	139.341	552.318	591.661	348.923	170.848	222.846	178.342	266.791	223.609	134.565	143.576	165.436	394.523	218.006	504.325	187.3	538.786	194.792	517.506	471.357	555.495
	147.6	144.158	145.608	142.441	553.3	591.007	349.771	171.447	223.811	177.441	263.935	230.151	134.191	147.616	167.462	389.472	219.646	502.835	186.928	536.977	196.925	519.948	470.327	565.339
	149.377	139.788	138.518	140.167	556.821	591.619	349.462	173.131	221.208	179.128	266.095	231.263	134.475	144.356	167.758	390.563	223.669	502.098	187.224	537.455	196.792	519.746	466.563	551.35
	143.387	142.329	142.617	144.252	553.347	595.253	350.473	173.574	219.975	179.091	262.655	228.467	133.568	143.837	163.727	391.445	219.019	507.422	188.43	542.092	196.557	519.084	470.586	556.574
	145.138	141.168	140.111	144.646	559.413	593.948	350.536	173.273	222.139	181.314	262.596	228.017	135.38	146.373	164.105	394.749	221.249	501.729	193.63	544.144	198.575	521.888	467.883	569.493
	144.936	145.831	138.548	148.496	556.236	594.321	350.571	173.644	221.729	181.812	264.052	227.86	138.001	150.57	169.148	395.102	220.884	501.668	194.358	546.014	198.919	521.385	469.077	558.942
	145.695	145.632	139.457	140.238	559.867	594.244	354.653	177.401	222.68	178.396	263.85	231.64	138.051	150.533	162.758	392.392	223.449	502.996	191.374	543.825	195.822	522.939	473.627	560.298
	149.62	146.796	138.604	141.42	554.468	593.354	355.128	178.027	223.968	179.627	265.839	230.372	135.896	147.883	166.262	396.856	224.676	504.193	192.614	550.961	201.044	523.254	468.72	562.744
	146.285	146.089	138.441	148.333	556.471	594.276	353.591	179.311	229.09	178.671	266.405	227.535	135.93	145.923	165.14	394.184	222.589	504.339	191.881	543.406	202.246	525.107	468.574	562.844
	149.062	147.919	146.831	142.434	554.415	597.278	352.904	182.74	226.533	178.107	266.368	231.519	139.056	149.166	168.534	394.779	224.739	507.024	189.99	549.846	199.647	537.668	471.416	562.776
	150.09	141.628	141.567	143.549	557.58	595.858	363.534	175.835	223.637	180.955	268.868	229.39	137.367	148.957	164.724	395.997	224.316	507.069	196.501	546.547	201.306	526.308	468.615	563.467
	150.426	145.063	142.954	146.856	564.439	610.748	352.81	181.637	226.513	197.129	271.955	233.479	143.695	149.267	171.166	395.532	228	505.785	193.524	546.331	199.334	528.901	469.783	568.26
	149.739	153.249	145.537	143.294	561.826	601.321	354.456	180.774	227.714	187.017	269.638	230.843	136.304	153.459	171.836	392.38	224.517	510.539	193.784	549.098	199.893	534.184	472.731	565.999
	149.98	146.34	145.67	143.548	564.195	605.248	360.142	178.567	230.95	181.907	273.536	236.414	136.262	146.927	166.12	395.715	234.161	509.061	191.968	548.144	209.675	531.541	470.981	592.468
	153.689	146.762	143.836	150.057	563.192	601.302	359.251	181.018	230.496	183.122	274.301	233.032	140.185	151.512	170.367	396.865	231.023	510.728	197.203	546.564	202.365	530.425	473.369	567.043
	150.826	143.383	140.23	144.692	562.387	604.744	361.183	187.036	227.368	180.159	276.65	233.937	141.502	155.738	168.67	397.073	225.408	511.538	191.645	548.108	205.167	559.002	470.277	569.435
	152.928	142.568	144.464	152.538	569.258	604.176	360.876	179.512	228.02	181.996	274.021	236.902	141.631	156.406	173.737	396.341	225.798	512.897	196.333	547.756	202.508	570.308	470.085	568.839
	151.11	151.899	145.258	149.423	561.562	607.896	361.385	181.371	229.676	182.948	276.515	239.176	137.842	148.741	169.585	396.071	227.41	516.126	191.413	552.403	210.058	577.768	472.242	571.939
	151.934	143.506	145.158	147.267	564.063	609.332	361.97	184.217	228.127	185.84	271.229	239.335	139.627	148.695	170.458	395.391	227.539	516.066	201.724	558.664	205.311	589.219	470.662	575.649
	151.307	147.76	144.133	144.747	561.566	603.415	362.309	181.117	225.869	184.234	274.468	238.459	141.085	151.425	170.563	394.722	227.564	516.21	197.875	552.911	203.613	592.723	471.557	575.877
	152.165	145.777	141.685	152.575	565.409	607.644	364.405	185.693	225.227	190.393	278.175	237.333	137.475	150.865	169.51	395.941	231.479	525.121	193.019	560.473	204.846	599.583	473.399	575.971
	152.595	145.19	141.645	152.33	561.767	607.335	361.778	184.923	233.365	187.119	276.338	238.064	139.576	151.862	173.526	397.123	233.405	519.816	191.12	552.696	203.969	602.037	475.643	575.678
	153.966	147.172	151.622	145.525	565.243	609.256	362.342	182.391	228.976	189.751	274.882	239.252	142.496	159.589	172.712	396.423	228.189	533.543	196.379	555.89	205.624	606.417	478.696	577.726
	153.379	147.719	146.755	149.338	566.807	607.515	364.622	181.947	235.341	185.458	277.396	242.414	140.593	150.186	171.176	397.649	229.561	528.941	194.275	558.687	206.72	604.956	473.107	578.078
	158.006	150.161	146.593	149.933	568.657	608.355	363.321	183.941	230.001	191.15	277.67	240.911	141.657	155.266	172.223	396.507	226.198	528.988	198.977	565.859	207.273	620.788	476.732	582.663
	151.382	147.446	144.949	149.807	570.571	612.925	365.269	183.187	228.533	193.173	274.756	239.667	143.069	154.589	177.774	400.312	226.721	528.108	194.538	560.852	205.979	622.021	482.772	578.359
	153.922	146.844	147.163	148.749	565.059	616.069	374.811	186.002	232.273	193.96	278.162	240.883	142.875	152.342	174.593	402.479	226.881	531.211	194.698	563.516	211.68	633.479	479.053	578.857
	152.984	150.533	145.935	146.635	570.373	616.667	368.553	187.858	233.359	188.412	278.728	239.203	143.045	151.99	173.119	395.308	230.449	534.019	197.012	568.453	205.519	648.476	479.559	582.451
	153.998	149.005	147.428	148.309	567.702	620.344	371.463	194.299	231.757	187.213	276.717	243.237	143.637	155.332	174.402	396.632	231.62	531.424	196.129	564.753	207.721	660.979	478.818	582.67
	153.742	146.694	145.964	150.77	573.231	619.872	368.53	186.19	232.209	188.493	280.889	239.016	145.518	154.914	172.922	397.589	229.605	533.927	198.144	567.552	206.751		476.59	587.257
	153.69	150.564	145.772	152.017	574.842	624.096	366.451	183.609	230.788	186.399	276.722	241.586	144.047	157.168	174.015	397.879	229.913	529.845	201.078	568.811	205.291	225.174	477.998	591.759
	157.56	149.623	148.661	150.957	571.53	620.516	370.757	187.124	233.616	187.453	276.847	244.198	144.935	154.042	175.005	404.036	227.736	532.695	198.495	568.729	208.591	224.448	479.008	590.979
	157.385	154.47	151.691	153.277	581.563	622.245	367.608	186.338	236.019	190.385	277.035	244.862	143.218	159.328	172.853	401.004	229.276	530.743	197.766	578.776	207.669	226.327	476.555	590.395
	155.459	153.486	148.779	146.189	570.408	626.353	370.848	186.961	238.502	191.196	279.636	242.427	144.338	153.643	173.064	399.802	230.163	533.461	195.615	566.868	206.863	233.306	478.719	593.434
	156.362	154.452	146.921	150.543	568.296	628.71	369.707	188.457	233.061	191.445	280.378	243.775	141.741	158.394	177.761	399.746	227.421	532.415	195.721	569.867	209.439	233.658	478.954	592.313
	159.731	150.679	150.774	151.129	569.037	626.588	368.106	186.119	234.104	194.675	281.662	248.661	144.947	154.982	174.688	403.007	236.407	535.015	195.781	574.302	209.407	236.285	478.376	594.764
	159.89	149.964	149.845	149.53	571.021	625.943	369.059	190.255	239.773	195.912	283.018	247.062	143.628	153.195	173.5	406.182	228.672	532.941	201.661	575.105	207.271	235.666	480.772	593.071
	157.433	152.31	147.358	155.974	573.836	629.547	369.775	186.817	235.565	200.836	284.572	246.817	145.384	154.321	177.223	408.209	232.921	533.63	197.291	574.555	209.067	238.906	480.445	599.32
	155.198	150.907	148.162	150.535	576.372	632.198	369.649	194.731	239.628	194.587	283.911	247.154	149.016	161.578	173.876	409.661	229.8	534.87	196.867	576.103	210.135	239.235	479.542	603.602
	155.404	152.699	151.952	153.805	580.178	631.158	368.709	189.185	238.429	195.03	280.045	246.552	148.586	161.304	177.001	409.724	236.003	536.801	198.804	575.392	210.786	242.392	476.662	609.415
	156.653	156.89	147.942	152.682	574.234	635.772	372.296	188.43	235.553	194.38	283.111	251.416	144.875	165.103	172.987	410.205	230.759	535.494	203.353	590.451	211.229	247.433	481.316	598.055
	156.411	155.897	151.522	159.805	573.039	635.38	370.136	188.232	238.689	195.305	283.574	252.931	145.504	159.939	180.989	409.09	231.721	538.999	200.325	581.959	215.538	244.556	479.154	598.441
	159.091	151.774	150.336	152.614	576.866	640.564	373.358	192.222	237.316	191.991	284.278	257.036	145.805	162.352	173.88	409.203	231.297	540.012	203.492	584.459	210.18	248.689	482.186	598.2
	158	152.707	155.566	154.588	578.678	634.746	370.949	188.93	235.926	195.869	284.824	254.017	148.213	159.257	179.468	410.137	233.69	548.182	199.703	586.651	212.583	245.917	482.655	602.442
	161.568	154.07	154.765	156.611	573.965	630.479	377.172	190.466	235.558	194.394	283.041	257.049	147.924	163.981	176.67	422.148	236.296	561.59	200.429	583.492	212.963	245.696	482.114	601.932
	161.012	152.894	151.483	152.881	576.873	637.919	377.968	190.597	236.201	194.868	283.56	252.655	147.219	157.843	177.32	419.905	233.497	577.175	200.526	587.698	211.818	249.67	483.205	612.799
	164.035	156.971	154.367	155.234	575.226	638.958	377.8	196.23	238.073	194.533	285.545	258.114	145.332	163.36	176.393	420.111	231.596	581.86	200.754	585.981	216.579	252.902	480.506	608.371
	160.798	156.137	151.121	160.677	575.324	639.329	377.305	198.134	237.292	197.005	286.163	255.071	147.029	163.975	174.286	421.743	237.061		201.686	592.74	216.499	253.467	484.271	609.835
	158.074	158.566	156.135	154.379	579.934	637.8	375.929	193.393	240.019	197.913	288.399	256.845	148.544	167.586	177.62	423.594	236.15	5.0853	202.891	592.548	214.804	254.45	488.089	617.311
	157.581	156.362	153.435	160.105	581.337	641.304	376.473	191.592	240.393	198.738	287.675	254.319	147.327	163.233	179.884	421.475	237.271	4.1714	200.618	597.354	214.305	257.164	483.44	612.602
	158.44	157.138	152.675	153.939	576.998	643.034	379.886	197.003	240.099	197.266	288.219	258.454	146.456	164.974	175.605	424.102	237.306	7.54543	205.376	593.514	216.028	257.43	486.631	620.902
	160.05	160.469	152.887	156.076	577.16	643.189	382.02	193.215	241.111	200.875	286.798	260.695	149.441	159.661	176.295	425.157	238.07	7.48008	206.784	594.156	216.375	257.795	487.24	621.807
	157.672	165.278	153.407	158.232	576.253	640.065	380.683	192.57	238.903	199.526	289.312	257.188	147.836	161.77	180.114	421.679	232.972	5.20757	202.762	594.965	215.587	260.645	486.419	623.651
	161.884	157.748	156.319	156.39	579.439	647.685	382.562	195.369	239.34	199.309	292.572	259.209	148.453	162.216	178.325	427.522	237.753	5.76799	202.857	597.94	216.913	262.51	483.966	623.221
	157.881	159.765	155.222	156.714	577.844	642.907	381.193	194.986	242.851	200.68	292.542	259.797	147.648	162.652	182.242	423.783	232.76	7.93272	204.2	602.066	218.146	263.504	491.444	647.306
	161.242	156.455	156.011	156.124	579.141	649.521	377.943	197.283	243.819	207.276	290.861	255.333	151.877	162.9	180.653	430.158	246.291	5.79131	203.205	611.277	216.911	267.852	489.176	637.992
	161.444	160.598	157.109	155.886	578.975	651.307	382.355	199.315	242.404	202.72	292.112	259.314	150.404	163.131	179.116	432.503	237.984	6.47965	203.137	606.473	218.266	270.377	485.325	646.981
	159.572	158.989	154.643	156.394	582.991	650.956	384.009	198.132	247.885	202.464	292.15	257.909	147.073	162.524	179.745	430.027	237.536	7.14592	203.895	609.121	216.146	267.481	490.442	649.3
	163.208	158.421	158.338	157.529	580.742	653.599	382.581	209.047	244.593	204.601	294.549	259.203	151.658	167.506	186.926	428.311	239.55	7.13143	203.366	606.717	219.725	270.365	488.061	650.044
	167.328	163.27	158.01	163.622	580.141	651.686	383.627	198.139	245.484	204.005	291.387	261.746	150.3	165.529	181.173	429.125	238.012	8.86636	203.123	612.533	217.869	271.625	490.796	658.387
	161.204	157.922	159.165	156.985	581.095	664.414	381.529	203.319	244.191	206.972	294.068	259.724	147.867	168.03	183.257	431.443	235.872	7.69826	205.824	615.607	218.189	272.917	489.386	657.65
	159.982	160.275	156.189	156.981	583.965	661.873	385.4	201.618	247.956	202.136	296.304	259.033	150.931	164.493	180.062	433.284	236.902	8.54406	205.851	616.825	217.059	272.479	488.498	671.681
	165.216	158.53	162.356	161.928	583.814	662.126	387.319	203.12	248.804	213.225	297.175	261.171	153.579	161.264	183.536	428.182	240.51	6.06379	203.234	615.6	217.179	275.51	491.255	672.733
	161.429	159.562	157.974	159.447	594.688	665.297	389.343	205.946	245.568	205.893	296.959	263.026	152.325	163.025	185.438	444.341	239.058	15.694	208.946	615.86	219.791	274.936	490.389	676.48
	161.377	161.655	159.619	159.816	581.221	668.361	386.066	202.382	251.261	207.257	292.998	265.698	152.927	163.924	179.622	432.813	239.113	7.38652	211.461	618.603	219.739	276.644	499.518	690.874
	160.977	160.001	159.09	159.439	581.347	670.184	385.992	199.612	248.8	205.363	297.206	265.022	151.104	162.671	187.084	437.993	238.725	9.26056	203.689	622.797	221.629	276.556	489.588	687.744
	164.863	162.23	158.918	162.544	585.939	671.235	391.45	205.078	250.14	207.258	302.541	263.325	157.833	167.333	182.927	435.89	239.61	5.99769	204.534	621.761	219.52	280.124	492.107	684.223
	164.423	164.339	157.144	162.303	582.795	672.734	396.067	204.385	249.917	208.873	301.808	264.591	154.89	170.09	189.385	446.928	238.997	5.52	206.906	626.849	219.368	282.6	491.108	693.891
	164.575	165.145	156.944	159.594	587.091	679.951	389.445	205.939	249.124	208.451	300.594	262.221	152.793	165.644	182.896	443.626	241.299	7.27088	208.488	627.475	224.675	281.586	489.882	692.005
	163.652	162.015	157.89	159.371	589.661	681.485	392.386	204.758	247.862	208.567	303.2	268.766	154.535	165.775	188.532	444.676	240.922	8.13517	205.965	631.777	222.366	286.558	492.938	695.033
	166.427	167.96	158.042	159.913	586.624	683.742	391.804	207.342	248.652	209.432	302.329	266.231	155.531	168.501	184.505	441.909	247.128	9.47494	210.333	632.911	224.961	285.922	493.837	709.692
	165.622	163.034	161.685	161.551	584.58	688.893	395.471	206.105	252.988	215.691	306.583	265.559	154.373	168.806	184.325	454.624	240.538	14.4652	206.951	630.823	224.069	286.005	489.5
	168.364	165.846	160.08	163.431	585.605	688.662	396.215	210.69	251.237	210.847	304.402	267.965	156.385	168.273	184.916	450.312	245.883	8.82903	211.607	643.717	222.18	287.533	492.66	194.235
	162.804	162.778	157.404	162.909	587.444	711.267	394.19	202.849	251.879	212.188	304.739	266.657	155.049	166.928	183.977	450.228	241.281	6.61586	207.598	651.5	224.511	288.337	491.422	206.94
	163.948	163.606	159.484	162.133	584.703	778.217	401.702	202.17	255.195	212.063	307.897	263.41	155.929	164.868	187.376	450.221	240.402	7.56447	209.591	652.463	223.765	288.94	491.96	231.972
	165.185	168.07	159.071	164.33	587.78		399.66	209.597	251.958	209.444	305.633	263.441	157.861	166.598	188.707	455.369	241.924	8.81744	206.6	654.758	222.057	291.569	495.979	234.4
	165.591	163.127	158.93	165.34	593.99	243.662	397.293	211.238	252.446	212.827	306.954	272.469	158.417	168.281	187.223	455.601	242.015	12.2137	210.275	692.624	219.52	292.031	494.006	235.031
	165.025	166.716	162.757	167.564	587.995	252.857	396.394	205.658	252.477	213.149	306.331	269.733	162.155	168.4	185.17	453.777	247.557	9.76709	211.131	798.657	222.185	294.492	493.733	236.85
	164.775	164.963	161.913	164.481	591.02	264.835	397.872	207.841	253.712	210.837	312.435	266.057	155.034	170.11	189.421	460.202	248.412	10.3483	210.926		221.886	293.4	497.614	238.727
	163.457	166.838	159.988	169.529	592.429	263.969	397.027	210.039	251.954	211.593	308.266	267.474	157.497	165.692	186.779	458.392	243.919	9.94166	207.44	246.13	224.636	293.25	494.986	240.093
	165.789	166.673	164.327	168.717	587.943	267.375	402.495	207.689	257.16	216.324	308.345	268.075	155.806	165.435	187.672	461.595	241.967	11.0883	210.289	247.135	221.966	302.834	497.007	239.555
	168.648	164.621	165.329	164.018	591.678	268.792	399.121	208.408	253.533	214.629	308.376	268.988	158.222	170.185	189.757	466.392	245.704	10.3624	208.579	262.861	224.711	300.123	501.259	239.681
	169.738	164.335	163.387	165.499	589.592	270.547	400.896	213.476	252.441	217.732	308.522	271.217	161.368	168.722	189.326	468.547	245.965	10.207	209.868	272.119	224.813	304.625	501.416	243.729
	169.51	166.436	162.552	168.949	591.448	277.755	400.151	207.299	254.566	213.603	306.97	269.99	158.182	167.9	187.582	480.594	243.254	8.13048	215.341	276.053	230.017	314.766	503.619	248.448
	171.313	165.363	162.081	166.665	593.814	275.158	398.015	207.948	256.993	217.3	311.763	269.514	156.92	169.344	192.798	478.431	245.337	14.7334	216.746	279.073	225.92	315.84	498.736	245.358
	167.568	168.587	161.075	165.241	588.427	278.408	403.5	208.37	261.658	216.046	312.605	269.291	158.48	167.947	193.629	475.897	246.018	10.736	212.83	278.15	225.207	314.656	503.342	248.5
	168.096	166.27	165.46	171.026	594.514	279.823	398.894	206.486	259.699	218.18	310.338	268.935	155.858	169.878	191.471		248.203	14.26	215.354	287.989	225.406	316.457	504.404	247.886
	166.425	169.963	163.202	169.225	597.007	284.004	400.2	210.283	262.151	215.56	311.697	269.802	158.748	171.063	189.43	12.7828	244.026	12.0704	217.25	292.67	225.309	316.558	499.215	246.393
	166.536	167.08	163.007	169.459	593.875	282.542	401.861	209.489	261.114	216.653	314.488	270.341	162.829	170.939	198.579	4.52999	249.357	14.757	213.831	291.456	229.648	321.688	504.269	248.913
	171.825	164.019	164.646	168.472	594.162	288.389	403.855	213.344	259.548	221.764	312.065	271.423	156.708	173.342	192.716	2.5136	247.641	14.4048	211.565	292.537	225.373	324.378	507.018	249.858
	165.978	167.685	165.8	168.622	596.21	292.043	404.531	215.173	258.95	220.281	315.718	274.244	157.523	171.579	193.064	5.94394	250.982	11.1376	213.586	296.048	229.362	323.181	501.457	255.075
	170.315	170.265	167.432	169.186	599.949	292.372	404.099	214.417	260.325	218.355	314.169	269.943	158.885	170.817	190.785	7.8798	255.315	15.0453	211.812	295.72	227.496	326.699	499.96	251.505
	169.28	166.945	163.656	170.936	597.257	294.788	405.283	211.909	262.489	217.873	312.903	274.461	159.957	173.343	190.889	7.4382	247.828	15.5114	214.058	300.655	224.053	326.719	504.691	252.099
	169.472	174.105	164.058	171.28	596.197	294.975	405.805	209.549	260.681	224.376	318.353	271.393	157.756	173.857	192.034	12.6677	246.849	13.312	215.361	303.567	226.942	329.762	503.896	252.622
	168.843	170.292	171.186	175.57	601.115	297.523	407.809	214.73	269.148	224.719	313.941	274.335	164.808	172.2	192.822	6.35787	252.738	15.6987	215.894	310.224	227.174	334.587	504.179	254.788
	172.491	170.102	172.695	170.469	608.745	299.08	408.498	213.183	262.979	222.189	313.825	275.765	163.026	173.684	199.067	6.57315	249.041	15.5282	214.188	311.127	227.183	332.578	501.158	255.133
	173.612	170.75	164.475	170.721	598.236	296.687	410.218	215.119	263.728	223.328	316.552	274.753	162.506	174.242	195.81	4.77404	247.585	16.2633	214.475	311.024	229.997	335.005	509.836	261.485
	172.234	175.999	166.463	169.74	609.731	296.922	413.047	216.813	273.278	220.777	318.546	276.781	160.273	171.51	196.488	7.29137	246.157	13.11	217.881	312.699	227.502	334.481	507.877	255.448
	171.27	172.039	172.132	171.325	603.22	306.692	407.607	218.845	271.994	223.9	319.44	277.44	158.42	175.16	199.858	7.59145	249.982	16.6467	216.475	317.362	227.863	338.735	506.637	258.225
	174.68	169.896	166.254	170.768	604.113	310.461	409.447	216.459	267.071	226.966	320.39	275.582	163.672	177.02	194.079	8.21838	250.568	20.363	217.573	317.59	229.138	335.029	506.046	258.753
	170.639	171.206	165.812	171.672	602.869	307.684	409.948	220.605	269.408	229.093	318.919	275.394	160.893	176.072	193.748	7.33939	250.426	20.6118	217.714	326.641	232.029	339.796	509.491	260.865
	173.08	171.821	168.808	175.184	599.321	310.387	412.458	217.451	266.602	224.727	317.774	276.317	163.555	175.633	195.297	6.63973	249.826	15.3964	217.358	328.08	236.436	343.585	507.94	259.585
	176.151	170.536	168.121	174.679	599.553	310.648	409.587	217.794	264.775	223.082	319.332	275.596	159.814	173.598	196.625	8.32727	251.298	19.8862	214.294	329.233	233.301	342.93	504.457	266.849
	171.967	173.808	169.008	172.272	599.885	314.5	410.615	221.561	269.21	225.114	321.801	276.016	162.611	173.464	195.421	13.9665	252.141	18.7011	218.665	325.373	230.675	342.723	506.45	268.247
	172.167	174.631	172.269	174.176	605.971	315.865	411.846	216.035	267.177	232.752	322.318	278.07	161.719	179.44	195.647	10.5246	253.013	21.1328	218.035	334.291	234.141	341.55	508.119	262.121
	175.495	173.85	170.46	174.336	602.435	316.771	412.152	218.165	268.736	228.09	322.094	284.409	168.167	176.611	195.962	5.56927	253.401	16.1657	215.444	332.502	232.818	342.413	510.931	263.387
	173.148	175.986	170.241	172.209	609.272	317.792	416.549	222.582	268.146	228.613	322.19	277.462	163.063	173.075	196.153	10.8812	252.218	17.8062	217.44	332.484	238.071	344.147	511.369	262.363
	171.571	172.867	170.604	173.146	603.27	319.334	412.686	219.784	275.345	230.983	319.585	276.46	165.448	177.09	196.714	6.53202	252.5	19.5109	221.097	333.823	230.192	349.306	505.792	263.771
	174.204	177.232	172.938	172.458	611.358	320.961	414.927	218.513	269.45	233.488	321.264	280.197	161.624	174.477	201.63	10.201	252.935	19.7502	217.005	336.448	230.443	345.122	510.939	268.419
	181.224	176.241	169.647	174.425	604.517	323.026	411.511	226.416	271.155	233.077	321.195	278.354	165.834	175.95	201.718	11.4608	254.122	19.7461	217.101	339.082	230.956	348.418	507.24	261.832
	176.782	176.804	169.556	180.154	606.279	325.058	416.03	219.413	273.167	226.275	328.928	279.398	162.406	177.602	195.975	10.9994	255.215	21.5901	220.016	338.866	234.454	348.051	506.095	260.337
	174.46	172.88	173.385	174.139	609.161	323.137	419.284	219.87	274.769	228.491	328.102	282.348	165.408	179.356	196.995	12.7122	251.744	21.155	219.049	338.067	233.253	351.909	508.322	264.893
	172.98	181.226	173.36	177.894	607.176	324.559	415.485	224.714	271.539	227.805	325.446	276.85	166.471	180.662	202.015	20.1459	257.556	24.7858	218.853	341.152	233.791	351.925	510.977	264.418
	173.974	174.791	170.618	176.036	605.857	326.656	418.381	222.037	273.766	228.343	328.695	278.374	166.746	177.113	199.073	14.8442	254.871	25.3458	219.205	340.984	238.781	350.279	510.561	265.387
	178.181	175.298	173.268	180.606	607.725	326.336	419.261	222.563	275.902	231.734	327.475	278.859	162.946	175.85	198.162	12.0247	255.146	25.4961	217.667	341.629	232.816	352.882	509.598	265.383
	173.327	175.088	172.856	178.744	612.781	327.548	418.707	224.367	276.584	233.232	326.175	278.775	170.246	180.356	198.189	11.7034	257.382	26.9795	219.269	342.558	235.156	350.875	510.922	266.911
	175.616	174.915	169.724	180.698	612.269	327.345	419.335	222.196	273.853	228.407	328.598	280.2	167.495	177.612	200.512	13.2608	255.24	28.4278	221.789	344.435	234.945	351.652	507.432	266.329
	175.994	177.148	171.631	177.97	612.382	328.779	419.751	223.417	277.756	235.12	332.16	284.919	168.39	178.97	200.107	13.8079	256.11	25.2389	220.818	346.027	235.217	352.015	508.401	267.243
	174.795	175.711	175.816	178.941	608.966	329.398	422.616	223.243	277.593	233.13	331.033	281.265	165.048	179.961	202.012	13.8412	255.724	24.955	222.715	349.519	240.234	351.692	509.744	270.87
	176.481	179.215	174.698	180.996	611.588	330.485	426.013	222.816	279.661	231.551	330.752	283.145	168.431	182.76	200.899	12.075	254.473	26.601	221.741	354.214	236.454	351.795	511.233	269.963
	176.394	177.269	172.148	181.172	611.581	331.041	420.21	221.384	277.509	235.003	330.918	285.671	167.956	180.186	201.983	15.1398	257.986	28.6093	224.014	353.423	234.149	356.142	511.458	267.781
	175.197	179.835	170.468	179.709	610.321	332.538	423.462	224.747	277.853	234.667	330.677	284.961	167.916	179.168	198.087	13.6134	259.371	25.9708	224.642	353.183	237.229	354.334	510.444	268.357
	178.282	182.405	171.135	184.11	619.086	332.39	422.873	225.582	277.464	233.872	332.103	284.513	165.933	181.46	200.046	15.0719	258.015	25.875	221.519	357.058	236.598	353.666	512.724	273.001
	178.591	188.558	172.59	182.691	611.299	335.055	424.363	224.36	282.121	233.611	329.389	282.859	168.175	179.436	202.626	14.4073	258.996	29.5452	225.264	358.351	240.493	353.625	514.159	269.058
	178.916	179.485	179.334	181.9	612.613	336.523	420.21	226.445	280.881	235.75	331.991	286.268	170.27	179.864	203.915	16.8731	256.734	37.7386	225.328	359.145	236.201	356.335	512.985	270.265
	176.701	180.721	173.96	182.871	609.847	336.126	430.809	227.317	281.319	232.571	333.493	285.193	172.961	178.71	204.115	18.492	257.054	28.1038	226.326	359.206	239.057	354.601	511.114	270.798
	181.741	177.648	173.67	179.4	615.41	344.928	427.584	227.622	280.107	236.167	334.65	285.69	169.287	185.681	205.911	18.1051	256.891	30.0529	222.79	359.709	238.811	356.139	509.531	270.079
	178.19	181.846	174.376	182.024	612.215	337.091	423.642	228.506	281.597	233.656	336.486	285.35	169.74	182.944	201.841	20.0839	260.866	28.3803	225.01	361.553	238.186	359.336	511.183	274.861
	180.79	184.3	174.116	183.631	612.592	341.519	429.708	228.41	283.625	239.24	331.545	288.959	169.961	185.259	203.264	17.2084	257.154	30.7019	223.512	362.735	241.787	358.446	514.925	274.239
	179.661	179.567	177.176	181.97	611.103	340.488	425.293	229.573	282.512	235.77	331.67	289.584	171.137	186.895	201.406	21.2156	258.201	29.6574	224.181	362.356	240.076	360.018	514.808	274.204
	178.473	178.741	177.532	183.389	615.335	341.44	426.103	231.93	283.093	235.558	333.12	291.019	170.477	182.604	202.907	25.0856	262.527	33.5762	228.414	369.97	237.926	359.744	515.206	275.683
	179.032	181.496	180.908	183.772	614.571	340.515	425.927	230.872	283.012	236.977	335.146	290.053	168.967	179.794	202.851	19.7544	258.089	28.405	226.272	365.793	240.71	360.536	513.705	274.576
	179.292	184.98	175.929	184.408	615.472	341.869	426.56	227.35	284.459	239.842	333.907	289.736	173.695	184.825	205.279	18.4565	261.251	32.7003	225.841	365.975	240.921	359.088	515.706	275.626
	178.889	181.319	174.51	189.209	621.682	342.495	428.906	229.256	285.728	239.055	343.405	293.626	169.395	182.825	204.714	18.8856	259.996	30.1185	224.261	366.86	239.426	362.658	516.808	277.142
	179.883	181.977	176.1	179.831	621.142	342.789	424.979	234.373	294.161	238.212	339.202	290.133	169.525	185.209	207.418	19.5117	266.453	35.8597	227.092	371.244	247.114	360.486	516.75	276.656
	180.408	180.689	178.948	181.329	620.389	343.275	429.55	228.981	290.154	242.776	337.407	290.099	170.31	185.533	205.458	20.607	260.764	34.6899	230.267	372.229	242.337	362.313	516.343	275.592
	180.216	181.02	175.324	183.335	617.607	345.954	425.404	230.514	291.699	238.518	338.902	294.17	171.543	182.454	206.705	17.25	265.602	34.3665	225.765	374.056	240.969	361.265	518.445	280.473
	183.979	183.926	186.476	186.2	620.221	344.522	430.907	231.352	290.774	236.314	337.866	292.847	169.335	186.368	205.657	26.1217	266.43	31.1703	225.013	371.599	242.31	364.973	517.331	282.049
	182.733	184.11	179.089	188.524	619.538	345.06	428.075	231.567	292.577	237.156	337.481	292.546	170.822	186.689	205.16	29.0078	262.221	33.7184	228.564	372.307	242.338	361.852	517.24	279.39
	181.605	184.87	181.823	182.498	620.743	348.182	426.291	238.433	295.229	239.013	339.716	292.564	172.744	185.214	207.297	24.2035	263.833	31.6475	229.542	373.163	243.127	364.437	516.179	278.877
	185.093	184.335	175.689	182.839	617.954	349.057	433.709	239.39	291.245	237.694	340.447	291.858	175.403	186.494	210.78	23.7742	262.134	34.1489	227.639	373.455	245.173	366.405	516.638	278.96
	181.752	187.55	179.717	186.273	622.353	346.221	434.396	234.567	291.236	244.623	336.82	295.298	173.087	193.764	207.463	26.2061	263.353	39.052	228.032	376.593	241.931	365.912	517.952	280.95
	181.532	183.835	177.516	185.524	619.048	351.44	428.553	240.154	292.948	245.667	341.781	293.792	174.692	186.777	209.005	25.3298	267.428	33.565	227.339	372.048	244.678	366.069	522.917	278.871
	181.432	184.903	180.374	185.518	619.434	349.789	433.615	235.868	294.551	241.198	339.806	293.962	172.303	185.835	209.998	20.0921	261.859	34.8354	228.642	380.612	243.987	363.549	522.114	285.513
	183.579	186.804	178.41	187.67	621.802	346.615	428.052	238.842	292.321	242.993	342.08	294.313	173.328	184.385	208.814	20.0921	261.618	36.855	226.085	376.69	244.716	371.591	537.857	283.465
	186.251	187.439	180.009	185.133	623.746	346.474	429.017	235.353	296.189	243.276	341.392	296.269	174.553	187.585	209.962	25.1108	261.941	34.2852	231.922	376.753	243.513	366.956	540.263	281.436
	185.814	188.694	178.803	186.273	620.919	350.28	436.39	239.231	294.137	244.157	341.637	295.147	175.257	189.807	210.968	21.9582	263.104	38.9587	230.997	374.946	245.441	367.575	541.529	283.929
	185.019	188.973	178.035	184.778	620.474	353.569	429.287	237.281	295.274	245.784	342.334	297.692	175.95	187.438	209.536	23.8218	262.446	37.393	236.102	379.209	248.004	367.348	540.768	281.524
	184.388	187.878	182.984	190.009	624.356	350.967	433.767	236.002	296.142	247.905	339.71	297.735	178.537	188.982	211.27	22.2484	262.581	35.447	231.359	376.753	243.735	365.709	538.485	286.908
	186.28	189.718	182.15	187.264	625.176	355.059	430.149	238.229	295.387	245.303	346.776	298.189	178.785	187.048	211.445	24.2726	263.508	34.9397	229.205	380.193	249.515	370.241	539.361	283.628
	185.478	189.864	178.904	190.892	624.257	351.961	433.915	239.637	297.302	243.738	340.384	298.805	173.725	189.615	209.506	24.265	262.36	33.35	228.885	378.998	247.438	369.597	542.555	281.52
	184.635	188.507	184.647	189.199	622.894	354.148	436.571	238.381	294.764	241.845	343.9	298.106	184.361	187.989	208.871	28.8833	265.256	33.9342	235.091	379.892	246.381	371.143	540.938	282.136
	183.504	193.251	188.575	191.221	623.647	354.601	431.948	237.705	297.176	246.142	345.944	304.289	177.136	190.532	210.994	28.9778	265.132	33.4157	231.023	378.81	248.842	369.16	543.626	282.716
	186.627	189.926	184.097	193.188	626.861	356.132	434.083	240.02	297.929	244.323	344.227	298.681	178.118	189.536	208.794	26.0906	265.95	38.2815	230.059	383.189	249.936	368.734	540.469	282.409
	184.004	188.792	181.916	193.635	624.256	355.952	434.914	240.439	300.591	245.855	347.656	300.243	180.032	190.551	214.069	26.769	268.179	43.3161	231.952	386.134	248.165	369.489	543.27	287.847
	185.021	190.734	186.103	189.306	625.081	357.343	435.321	239.879	297.217	243.327	342.585	300.104	175.897	190.464	213.265	28.7678	265.688	39.3248	231.023	386.649	248.584	372.742	542.077	286.001
	188.641	190.958	184.415	190.697	625.543	361.575	430.511	239.079	303.397	245.408	345.693	301.029	181.933	187.68	214.847	28.6498	267.722	45.6269	233.127	383.569	252.218	369.56	540.173	287.098
	186.589	189.273	185.525	189.539	627.169	361.124	432.697	241.001	297.813	247.338	344.878	303.697	178.192	189.371	213.513	28.3478	265.314	43.2537	231.422	385.999	250.029	373.668	542.992	283.62
	190.278	189.893	184.222	186.927	638.799	361.794	437.357	242.31	297.158	246.971	345.094	315.009	179.455	196.023	211.945	26.5389	269.066	40.3806	232.493	388.769	250.699	372.894	540.941	285.892
	186.277	191.078	185.631	190.022	627.861	358.504	435.846	244.291	300.918	251.228	346.023	301.7	177.23	193.459	215.466	27.2476	270.041	39.4971	236.527	390.133	250.694	379.517	541.344	286.237
	190.127	191.261	183.91	193.092	627.71	362.055	435.462	242.288	297.83	245.048	347.178	301.23	183.973	192.701	211.586	30.042	266.87	42.7281	233.769	390.351	251.1	370.552	541.694	284.142
	189.259	197.64	184.443	194.251	626.953	358.11	436.271	239.931	302.568	247.09	346.16	302.538	180.989	188.715	211.131	27.1783	269.636	42.1634	233.271	393.818	253.547	370.605	541.641	286.941
	189.227	188.887	182.833	196.779	625.97	363.729	438.103	243.361	301.785	248.642	348.607	305.097	183.963	190.518	215.3	28.2478	271.592	39.2886	233.057	386.078	259.348	383.123	540.405	289.821
	193.18	189.877	184.798	193.072	633.489	360.295	437.336	241.853	304.705	249.319	353.062	303.016	180.947	193.953	214.401	31.4717	270.962	43.158	234.362	387.556	256.95	374.741	539.113	286.819
	185.449	193.924	185.799	192.776	630.814	364.729	436.902	244.317	299.762	248.963	352.391	307.009	180.811	193.05	215.463	37.164	271.164	39.9894	234.516	389.354	255.409	372.279	543.456	288.161
	188.952	192.602	182.794	196.35	628.633	366.102	435.515	245.447	301.347	250.24	353.534	306.018	180.665	192.812	214.636	31.3338	270.228	42.11	237.754	389.325	252.315	375.604	546.283	288.109
	187.731	194.989	184.676	196.233	629.737	369.506	435.491	244.103	302.031	252.004	351.883	303.889	179.628	197.3	215.931	30.3419	270.518	42.204	238.741	389.176	260.035	375.479	542.195	289.176
	191.215	192.131	188.626	190.99	629.183	366.395	436.414	241.53	302.14	250.999	357.601	309.55	180.883	193.782	217.42	32.2246	274.28	42.7376	239.509	393.168	253.897	376.098	545.899	289.057
	190.843	192.598	185.107	190.743	641.199	363.526	438.409	242.465	305.054	249.346	356.626	304.394	183.885	190.613	215.047	30.7116	270.182	41.0222	237.127	393.026	255.405	375.404	542.915	288.856
	191.359	196.56	185.438	191.746	630.119	368.481	439.402	243.283	302.054	249.169	356.063	307.456	179.996	193.074	214.245	30.8016	272.89	41.084	238.907	388.585	254.145	374.258	541.958	291.239
	194.993	195.089	187.792	192.783	633.693	366.495	438.972	246.088	302.433	252.899	351.07	305.482	182.839	196.359	225.695	33.7594	276.415	42.3029	237.377	390.853	257.025	376.649	543.523	287.04
	188.687	196.387	189.645	191.118	635.73	373.447	438.347	244.597	304.93	251.39	353.8	308.315	184.642	191.291	217.55	32.9789	271.82	42.9056	234.472	392.533	258.29	378.168	544.184	291.493
	188.82	192.188	183.357	191.644	639.028	369.088	439.229	243.282	306.183	250.777	354.941	306.201	185.105	201.78	218.164	35.101	269.79	40.1432	234.778	393.936	253.631	379.24	546.91	291.5
	189.638	197.761	188.77	195.176	634.394	368.966	440.57	244.819	310.873	256.521	357.132	307.849	183.447	195.776	216.888	33.3855	271.698	42.2082	234.416	393.084	259.62	381.532	547.626	292.595
	193.059	194.1	185.566	195.286	638.506	372.031	440.153	252.004	309.918	252.23	360.409	308.975	184.686	195.454	218.944	38.1999	272.712	45.5555	239.421	390.481	257.378	377.297	541.673	290.686
	191.101	196.057	188.574	197.075	638.446	369.983	441.103	246.669	309.422	254.729	363.766	311.7	186.741	195.491	217.483	33.2336	269.736	43.7494	240.341	393.47	257.57	378.724	538.953	293.196
	190.825	198.326	189.256	192.805	636.615	368.276	440.619	248.587	318.999	254.195	361.766	315.747	186.037	197.902	217.042	34.1101	271.154	44.848	243.204	392.973	257.625	377.378	544.043	290.956
	192.092	195.624	186.687	195.327	638.55	371.497	441.01	244.482	312.041	256.388	358.705	308.34	183.793	199.934	218.458	35.4411	271.44	43.5378	239.222	393.392	264.974	378.716	544.689	290.212
	194.611	196.205	188.142	193.838	637.927	372.615	441.291	244.84	311.863	257.183	360.301	307.695	184.815	198.927	217.469	34.6103	273.992	46.5918	239.319	395.885	256.292	380.743	546.722	292.393
	189.087	195.868	190.189	197.537	636.645	370.985	443.007	247.986	315.442	256.791	360.364	312.205	184.557	198.088	222.007	35.763	271.206	49.2581	238.76	394.227	258.785	380.963	546.747	291.889
	190.675	196.409	188.918	194.038	637.778	369.039	442.361	248.606	314.436	257.907	360.817	309.372	186.391	197.447	219.875	37.9793	273.836	50.5291	244.139	393.716	257.418	381.753	543.153	295.227
	201.034	196.398	193.129	203.523	642.932	371.105	441.779	252.188	311.271	257.184	364.062	315.328	189.57	204.222	217.065	36.7657	273.937	44.2062	242.054	396.796	256.655	381.616	544.778	295.292
	192.822	199.755	191.813	195.869	639.017	370.566	446.039	256.521	311.591	256.051	364.178	314.503	185.299	203.762	220.327	41.0632	277.223	45.5944	239.071	393.32	260.689	383.815	546.161	296.107
	191.344	198.417	189.777	203.815	640.254	369.021	450.786	249.022	313.544	255.425	365.078	312.911	186.582	202.208	220.626	35.0922	274.763	43.8438	240.253	396.512	261.193	383.158	540.825	292.226
	193.154	195.328	189.823	200.57	642.42	371.042	454.143	250.394	314.388	258.958	364.862	309.235	189.638	199.511	225.062	33.8292	274.994	49.2794	239.282	396.392	259.186	389.478	544.422	290.772
	191.409	197.917	189.205	205.042	641.233	379.369	453.626	250.762	316.767	258.803	364.872	311.45	187.748	198.051	219.236	41.2946	276.734	44.7145	239.946	399.716	261.642	386.069	545.337	296.116
	191.723	206.639	199.17	196.818	645.577	374.376	456.284	251.281	321.772	257.83	362.675	313.811	189.463	199.94	223.462	37.1579	275.462	55.4831	245.397	397.233	260.717	383.17	547.783	299.457
	197.604	203.811	192.926	198.527	641.308	371.482	458.079	250.82	318.341	257.005	363.159	315.191	186.327	198.646	218.65	36.8126	274.572	51.1364	240.194	398.705	258.381	386.642	547.407	295.366
	192.327	198.115	191.615	198.167	645.457	377.777	464.961	256.826	319.857	261.515	365.098	312.821	193.626	201.454	221.21	42.0414	280.288	47.2165	239.489	400.923	261.002	384.325	546.508	297.135
	196.436	199.5	193.022	198.237	642.952	378.609	465.196	250.923	316.728	255.105	366.379	314.819	187.87	198.107	220.455	39.7588	280.104	46.2508	244.279	399.179	262.484	387.266	548.832	294.853
	197.214	200.238	199.151	200.076	643.591	373.908	466.77	255.222	318.908	257.602	365.71	318.116	187.466	201.66	223.167	37.4978	277.746	45.0852	243.762	399.87	261.124	389.638	549.022	296.009
	200.178	200.54	192.827	199.977	644.843	373.597	463.276	249.655	323.897	259.375	367.895	316.04	188.943	202.921	226.286	37.9776	276.152	51.4016	249.639	400.811	261.08	389.254	546.9	293.677
	193.282	199.908	193.238	201.916	646.199	385.278	463.398	250.205	324.32	258.45	364.909	317.188	191.264	204.847	222.108	36.4443	273.969	51.8334	241.075	402.671	261.998	391.106	544.282	293.607
	198.341	200.871	199.545	200.194	645.727	378.067	466.315	253.79	326.371	261.81	368.535	318.106	191.162	202.336	225.69	42.4466	276.224	48.0004	243.042	402.391	262.807	385.591	544.12	296.484
	194.136	202.391	198.933	205.807	647.267	375.514	466.919	249.829	322.353	261.124	363.182	316.365	195.928	207.73	224.074	39.6083	276.982	51.7183	242.772	402.935	261.551	392.798	545.809	292.524
	199.786	202.469	191.32	197.78	646.572	379.177	468.134	256.212	323.791	261.053	364.834	317.517	189.045	204.215	225.526	39.3735	275.428	59.5642	243.681	403.235	262.404	388.799	547.388	295.042
	195.851	201.537	196.893	205.311	646.825	375.153	468.311	255.361	322.092	263.68	364.32	319.459	187.207	200.469	222.514	41.1251	276.088	49.8239	244.825	404.494	263.392	388.511	556.886	298.221
	197.323	208.85	202.172	201.871	645.937	375.99	468.985	254.751	321.57	261.671	365.415	316.71	190.216	202.815	221.782	39.7756	276.586	51.9885	244.592	402.27	265.311	392.09	558.634	298.542
	196.853	207.092	193.196	205.172	645.702	378.047	469.837	256.588	320.571	262.287	367.366	319.173	189.581	202.373	223.306	45.318	277.715	56.0923	247.749	403.623	267.044	391.871	548.137	294.113
	197.122	203.737	195.704	200.175	647.872	381.733	467.835	255.212	331.129	265.525	367.561	321.588	188.471	208.888	233.872	40.9145	285.424	51.6086	243.463	402.96	267.216	387.555	550.387	299.459
	198.238	203.621	195.023	204.34	648.318	380.379	471.283	257.322	323.223	260.526	371.397	323.638	188.025	206.061	224.95	43.2328	280.325	51.4122	245.208	414.662	266.745	389.914	555.722	299.701
	200.806	213.385	195.089	201.084	646.032	379.863	470.54	255.962	321.645	264.573	369.915	319.267	190.708	202.714	226.794	43.8052	278.246	57.2432	245.388	418.736	263.542	392.543	549.474	296.588
	197.626	210.842	197.326	208.204	659.923	381.476	471.605	264.776	325.447	265.606	370.218	321.851	190.467	204.656	226.569	41.5035	280.965	54.9072	245.643	422.443	264.449	390.704	551.334	299.453
	198.481	213.424	196.224	205.906	648.392	378.285	471.606	257.008	325.335	262.231	368.805	323.566	191.409	207.429	225.704	43.27	281.029	53.0352	246.919	423.977	267.106	390.426	550.291	296.834
	196.305	206.154	200.384	202.86	649.58	384.77	469.106	259.643	329.9	262.234	372.249	324.635	191.178	203.967	228.253	44.257	280.924	53.2973	245.625	428.474	265.953	390.278	554.144	298.766
	201.948	206.206	196.391	203.131	650.53	388.007	472.76	253.92	325.864	268.105	372.08	320.296	196.875	202.668	227.032	45.1705	282.644	55.1044	246.516	425.655	270.641	391.743	550.425	301.498
	198.217	210.653	198.089	204.553	652.498	386.044	472.574	256.315	325.689	265.631	371.171	321.408	193.631	206.24	228.174	45.8911	280.675	59.4029	244.894	427.875	266.524	387.154	557.16	299.771
	196.248	204.463	201.113	203.739	652.23	384.032	475.935	259.988	333.702	265.214	373.129	324.197	196.266	204.58	227.01	42.9493	279.436	62.233	249.093	431.402	268.147	391.737	560.454	299.38
	201.957	211.609	198.001	206.697	653.016	392.146	474.284	257.728	324.81	265.912	371.985	322.716	190.489	206.637	230.737	51.6275	283.459	54.4786	249.421	424.775	272.304	389.73	553.528	305.018
	201.253	211.607	198.581	204.516	651.36	381.015	475.314	264.717	326.859	263.208	372.019	321.54	194.091	206.412	230.695	47.0991	285.882	59.7864	247.719	431.458	267.421	388.627	563.33	309.475
	202.022	214.997	199.392	206.108	652.688	384.789	475.555	260.297	329.166	266.467	375.291	328.613	195.015	208.881	228.059	46.6876	281.922	59.8661	247.798	433.299	267.03	388.462	564.065	302.048
	200.313	209.863	200.845	205.631	653.59	385.078	475.813	268.482	328.995	266.455	375.953	325.716	196.85	203.931	230.966	43.5964	282.925	61.0676	250.741	429.571	268.923	391.343	559.384	299.711
	205.352	211.737	197.685	206.436	655.264	382.232	477.408	258.689	329.475	269.669	374.711	322.194	192.424	207.438	234.164	46.5635	281.382	61.6525	249.541	431.406	266.769	394.921	561.051	300.859
	199.079	209.827	205.345	207.118	661.615	383.295	478.17	260.707	327.665	269.258	380.725	326.715	192.87	211.141	232.1	47.6829	284.262	63.3169	249.149	430.974	268.258	392.329	556.421	299.68
	202.255	213.772	196.783	206.643	656.291	385.426	480.294	265.133	329.682	274.385	378.503	327.43	198.441	213.633	229.202	47.5416	284.045	57.0191	249.728	433.896	272.268	394.161	561.639	303.424
	203.05	210.791	199.891	208.705	657.748	383.807	483.115	261.642	328.538	269.432	377.986	323.198	193.4	208.269	230.66	48.5939	282.59	60.72	250.194	430.312	271.627	395.4	565.283	307.172
	201.683	210.817	208.686	209.875	656.464	384.299	484.283	263.235	334.316	269.185	381.046	327.496	194.79	209.5	230.575	48.0117	283.594	57.7743	250.55	432.006	273.009	394.824	566.599	306.401
	202.242	209.179	201.025	206.877	655.725	383.782	487.95	261.2	330.204	270.079	379.04	327.606	192.486	209.601	230.656	53.4282	285.773	62.1754	256.713	433.053	273.806	392.63	563.842	306.738
	201.569	214.049	199.284	208.922	659.295	389.734	484.035	262.761	333.538	271.07	381.342	328.395	192.795	210.082	233.36	47.7052	288.503	62.0296	253.737	430.007	272.762	392.728	564.613	304.341
	204.059	214.69	200.047	209.846	660.965	384.33	484.1	263.27	336.402	277.808	381.442	328.713	194.889	210.042	229.456	46.0033	284.208	61.6412	250.221	431.68	273.103	394.502	561.795	307.358
	204.839	213.995	201.773	211.086	663.358	390.07	487.218	264.095	333.799	273.857	387.033	328.251	194.289	212.073	231.917	48.2204	287.048	62.2822	250.418	430.178	273.21	393.251	566.591	307.816
	207.064	213.012	201.001	213.223	661.634	385.827	487.892	267.911	336.337	272.886	381.359	333.342	196.634	213.11	234.112	54.8217	288.685	61.3272	252.269	437.838	270.969	392.998	565.569	305.586
	202.239	215.933	202.472	207.655	658.165	390.729	487.356	262.498	337.104	273.087	383.239	329.962	196.141	208.539	232.099	49.81	289.2	62.2101	250.014	432.773	273.736	395.805	563.768	308.093
	204.935	212.637	203.356	211.083	657.458	389.579	490.868	266.996	335.4	276.557	386.97	331.38	196.155	208.771	234.143	52.3046	288.698	63.8389	251.325	436.918	273.225	395.883	567.851	306.007
	204.142	213.85	200.736	211.951	660.805	388.345	488.313	262.492	334.91	275.226	387.635	330.037	200.679	210.244	234.907	53.8308	284.431	66.5941	252.973	434.193	275.241	398.254	564.97	305.043
	204.087	214.615	204.363	212.173	659.405	384.675	492.234	264.722	337.477	278.647	384.692	331.479	194.294	210.041	233.87	52.2848	287.889	70.5989	253.518	431.711	275.228	396.105	566.514	310.7
	207.219	216.675	205.992	209.576	671.244	389.772	493.272	267.975	337.557	274.864	385.515	332.71	198.139	217.592	233.107	52.3666	285.946	72.0848	251.767	437.952	275.147	396.487	565.575	309.406
	203.048	219.553	199.783	211.009	665.531	387.316	489.781	263.715	335.232	275.565	384.406	333.912	196.747	208.051	233.069	54.6403	286.381	71.4792	255.214	432.637	276.345	396.123	573.973	305.567
	205.141	214.245	202.783	212.767	664.26	391.229	493.331	267.983	341.378	273.969	387.802	334.096	195.81	211.518	237.294	48.0891	293.937	67.7906	254.969	433.675	276.92	396.583	570.806	307.996
	201.825	218.1	201.927	210.896	662.169	388.153	493.61	265.908	338.704	280.823	386.998	336.05	202.979	209.371	235.654	48.2955	289.646	69.7874	257.332	432.645	279.482	396.257	571.407	309.141
	202.678	217.747	205.607	211.96	663.777	392.462	496.804	267.196	337.917	276.56	388.024	336.58	194.728	215.87	232.139	50.1932	290.123	68.475	253.376	438.99	283.809	399.729	570.111	310.212
	202.331	216.375	201.907	212.809	667.747	387.645	495.039	266.522	339.737	277.221	390.394	333.043	197.253	212.187	234.669	54.2679	289.378	66.43	252.124	435.536	277.064	398.022	570.534	309.987
	206.01	221.287	201.937	217.628	669.115	386.515	497.304	265.852	341.174	275.5	387.341	337.82	198.656	209.645	234.299	55.2925	292.369	69.4744	254.228	439.131	280.023	399.222	575.789	313.368
	205.677	222.503	202.446	213.441	666.878	389.799	497.065	267.685	343.745	280.13	386.337	336.682	199.915	211.854	239.53	52.3807	290.326	68.4623	258.174	443.609	277.035	397.654	574.687	311.818
	204.915	217.695	201.294	213.183	662.709	395.218	496.455	271.774	342.856	278.049	390.714	335.685	197.516	214.298	236.479	53.7507	293.91	69.7111	255.456	435.465	276	399.527	571.158	313.165
	206.81	220.678	202.024	217.821	667.236	388.044	502.708	268.628	343.155	278.592	390.228	334.597	200.035	214.152	239.725	52.9934	290.048	68.4339	258.315	436.616	277.3	399.547	575.282	310.432
	205.516	220.958	202.954	216.508	668.136	390.172	498.903	270.229	343.345	279.36	392.555	338.914	198.548	212.579	236.658	53.8674	292.414	70.5738	256.854	435.63	280.239	396.892	573.97	310.342
	207.286	221.994	204.135	211.584	671.984	392.54	500.802	270.401	345.345	276.965	391.88	339.27	199.437	211.805	239	51.3922	291.343	72.2728	257.558	436.284	278.713	398.735	571.483	313.469
	205.244	222.477	207.6	213.132	670.718	402.135	498.985	271.889	349.431	279.489	391.326	336.416	198.5	215.101	236.821	55.98	291.215	72.2014	257.583	440.306	279.228	397.32	578.359	313.484
	207.378	222.406	209.358	212.155	671.38	390.838	501.585	272.809	345.826	279.39	390.861	337.704	200.97	213.825	236.579	55.0183	295.056	74.2592	256.199	437.239	279.995	398.43	579.981	309.766
	210.172	223.491	215.248	214.991	670.559	390.284	506.108	272.472	348.781	278.217	388.636	339.084	202.858	216.456	241.412	54.4689	291.713	73.6567	257.756	439.537	279.875	402.565	582.598	310.431
	207.565	222.401	205.62	216.516	671.752	388.056	507.909	273.631	348.879	276.879	396.745	336.72	202.364	212.971	238.503	62.5476	290.621	72.9394	261.701	438.383	281.914	399.206	576.361	315.937
	207.526	225.179	203.613	222.401	670.204	390.807	512.746	272.571	351.382	281.6	394.353	340.766	204.512	216.574	238.444	53.6527	291.118	72.3261	259.296	439.211	280.289	400.427	578.821	317.457
	209.553	225.252	207.593	215.503	673.516	395.314	510.914	270.402	346.639	279.887	393.607	342.739	207.971	221.506	240.143	52.8957	290.467	72.9839	258.175	439.721	281.21	404.389	583.61	313.024
	206.751	226.924	205.841	220.086	669.225	391.482	512.972	276.522	346.648	282.305	390.381	342.036	204.796	218.419	240.658	60.1948	298.101	73.0146	264.17	439.251	279.689	401.683	581.389	315.646
	210.075	226.448	212.021	222.894	671.742	393.167	513.366	275.505	352.696	279.983	391.474	345.154	205.232	217.052	239.2	58.6458	291.442	75.3708	257.606	439.52	284.321	402.996	577.878	315.381
	214.42	225.512	207.146	215.988	670.274	394.755	515.227	276.929	349.406	282.919	393.559	343.461	202.708	216.754	243.633	53.9511	293.909	76.7269	258.131	442.202	286.195	401.1	575.933	316.963
	208.498	226.121	209.475	219.784	678.666	394.155	515.635	274.99	352.106	282.062	392.878	343.965	203.871	222.336	241.085	55.5892	294.829	74.1023	258.074	438.74	286.476	401.81	581.896	313.232
	211.854	229.161	209.434	223.951	672.708	398.736	512.219	274.628	349.391	278.228	393.018	343.712	206.937	216.908	240.903	55.8486	294.86	77.6191	257.079	442.614	283.174	402.521	582.709	315.174
	209.102	226.407	210.408	218.887	672.101	397.505	514.556	276.222	351.427	279.318	394.57	346.479	208.131	220.613	242.4	54.4026	293.003	75.3521	260.749	438.085	290.653	419.237	588.191	327.36
	214.613	227.19	211.321	217.239	670.797	390.975	520.295	273.622	349.712	277.753	398.831	343.688	203.086	220.001	249.989	54.9741	292.603	73.3273	262.023	443.08	284.318	418.699	585.659	311.94
	213.233	229.018	218.361	216.934	675.253	393.808	522.338	276.033	348.86	279.362	395.473	347.66	206.813	219.94	241.128	56.4762	293.615	75.3782	257.278	437.983	284.249	427.151	582.733	314.985
	214.492	229.224	212.278	218.454	672.216	395.589	522.518	279.01	352.674	284.223	396.079	345.09	203.895	221.647	241.895	55.0451	298.642	75.4243	264.657	441.291	287.936	422.073	580.586	313.913
	212.845	230.61	212.386	216.326	673.629	397.309	522.597	278.798	354.136	286.672	401.305	348.82	205.042	216.834	244.599	56.0201	299.263	79.2792	259.785	444.585	286.957	422.756	579.45	318.086
	209.391	228.115	209.255	218.484	673.773	402.156	527.94	280.077	350.242	282.363	405.206	350.403	204.024	219.124	243.328	58.2918	293.515	75.4146	263.29	440.723	284.128	423.349	585.929	317.879
	210.88	229.482	214.935	220.403	674.772	401.153	532.68	280.131	350.38	285.41	398.311	346.78	206.008	218.153	243.431	59.154	296.61	80.4617	261.771	442.759	286.444	426.714	583.855	322.73
	211.421	232.988	211.105	217.652	674.099	397.824	534.859	276.175	353.336	282.029	399.675	353.95	204.879	217.759	247.465	55.2466	295.169	75.9657	263.183	440.761	285.147	425.418	586.509	318.11
	211.13	230.787	214.111	221.85	674.404	395.181	533.809	281.233	352.734	286.617	399.649	356.251	207.805	222.806	246.462	58.2579	303.187	82.7307	261.559	441.549	288.863	428.336	589.836	316.842
	210.515	234.522	217.076	219.398	676.898	397.209	538.094	276.43	352.284	282.512	403.015	356.355	206.272	220.01	249.03	54.6658	295.477	77.945	270.11	442.476	286.005	427.091	586.046	316.346
	211.264	236.794	212.357	218.158	674.657	398.164	539.679	282.15	354.952	288.057	404.262	355.587	204.767	220.637	243.225	62.3481	295.554	80.4772	265.198	440.542	285.156	426.34	586.241	321.541
	211.916	235.29	219.208	226.347	679.324	395.398	540.387	281.54	354.889	288.427	403.828	361.271	208.13	221.513	247.731	56.2739	296.088	76.4421	266.837	443.134	290.534	426.617	592.7	318.974
	218.78	239.856	211.379	221.37	680.727	395.053	540.499	282.982	355.332	284.928	402.825	354.207	207.04	220.024	244.427	59.591	296.304	81.5343	264.636	443.088	285.678	424.617	586.6	319.146
	212.156	237.589	212.416	221.067	679.634	399.652	543.055	286.242	354.521	286.1	402.615	354.545	209.249	222.086	244.737	59.1461	299.042	83.6123	265.941	443.458	286.776	423.443	584.592	320.575
	213.822	238.76	209.919	221.228	679.313	403.065	543.077	283.713	356.264	286.396	401.802	353.504	205.777	221.452	244.939	58.4105	297.689	82.0876	263.643	452.472	290.284	428.737	597.7	324.397
	214.408	238.952	212.492	220.452	679.218	398.93	540.751	282.48	355.346	289.733	403.067	354.164	208.843	220.576	249.41	63.0714	300.593	80.6945	265.27	443.201	285.966	427.685	589.387	321.773
	217.036	240.674	212.253	223.878	679.086	402.963	542.405	280.283	357.264	289.339	405.044	352.12	208.275	219.109	251.672	58.6336	297.286	78.4382	265.535	448.212	295.465	429.232	591.932	321.608
	215.169	244.705	213.054	225.708	678.951	400.372	540.389	283.732	355.981	289.605	402.37	355.375	208.589	220.612	247.611	61.2858	299.477	79.803	269.095	448.045	293.866	438.789	593.678	321.874
	212.127	241.665	212.18	220.93	680.565	398.999	540.57	282.296	357.219	288.486	404.532	352.097	212.966	222.065	248.117	61.3863	303.428	79.005	267.87	446.852	290.135	428.783	600.513	324.175
	215.049	246.248	214.693	224.663	679.539	403.998	541.23	284.322	357.103	287.241	404.825	355.549	210.236	224.797	249.447	61.7505	299.612	84.161	265.861	444.764	290.999	429.134	593.557	329.721
	219.935	246.409	217.191	230.452	680.945	403.19	540.98	281.216	358.99	295.128	402.596	355.509	215.716	225.397	249.117	67.8301	301.115	82.2682	269.285	447.286	291.063	428.471	596.693	329.071
	215.572	245.643	212.562	227.487	683.328	400.924	543.529	286.453	358.74	295.137	406.21	354.969	213.721	223.25	250.964	65.3876	302.082	85.9216	270.068	451.403	294.129	426.785	595.749	323.839
	213.77	248.089	213.996	221.998	686.913	404.788	543.034	287.85	358.575	288.497	404.34	355.047	208.148	223.95	253.5	66.1199	298.08	78.545	266.691	449.058	289.184	427.95	599.367	325.233
	214.675	248.979	215.982	226.822	681.88	403.668	541.246	291.181	358.131	288.859	407.103	355.774	210.541	225.739	252.564	65.2714	302.363	84.6124	264.891	446.689	291.096	433.747	596.124	324.404
	214.475	246.012	214.482	222.458	686.653	399.722	545.404	287.352	359.394	288.519	413.474	356.225	214.247	233.551	251.062	61.6278	303.47	81.8936	264.911	450.128	290.298	431.43	596.58	324.408
	219.012	250.09	216.072	228.376	683.514	400.035	544.24	286.397	357.706	293.765	407.837	356.212	208.15	224.91	249.75	64.1568	303.64	85.0368	270.727	449.2	292.896	428.35	598.095	325.594
	218.331	247.426	214.009	226.27	682.578	402.503	543.685	287.796	357.872	295.045	410.597	358.575	213.742	225.291	251.909	61.7665	306.762	85.1853	267.353	450.958	297.993	429.445	606.812	326.189
	221.584	247.045	217.229	225.85	681.77	405.336	542.739	286.628	362.487	295.133	409.627	356.089	210.071	227.548	253.74	65.4882	300.959	84.3633	267.206	449.391	293.315	429.471	598.038	325.934
	217.355	249.045	216.007	223.239	684.844	402.945	542.664	290.055	362.826	292.103	407.624	357.085	210.987	226.979	250.381	63.1894	300.788	90.6655	269.786	450.397	290.835	428.74	603.19	326.016
	217.525	248.464	217.852	228.176	684.22	401.473	545.821	285.662	358.826	291.897	408.679	359.535	209.139	231.52	252.772	67.7563	300.994	90.4778	268.523	452.176	294.017	433.958	596.382	326.069
	215.7	250.7	217.553	230.756	682.788	403.961	543.669	289.942	369.382	294.253	407.311	361.495	214.21	225.564	253.958	75.0793	304.124	83.406	269.289	453.527	294.652	428.262	608.957	327.976
	218.83	248.317	217.26	227.51	684.699	403.981	542.823	284.749	364.867	294.515	408.825	360.809	210.865	225.512	253.762	69.28	303.409	82.8059	269.092	451.742	292.325	428.677	605.398	329.072
	218.637	254.931	216.289	231.569	685.775	404.426	545.927	292.403	363.423	298.579	412.825	362.484	209.74	227.693	254.673	70.9401	303.891	89.6911	271.686	453.648	300.207	433.392	606.067	325.826
	216.527	249.125	218.311	224.371	687.138	403.714	544.327	286.315	364.443	301.844	411.384	362.053	212.588	226.608	257.769	67.9563	301.663	85.427	271.08	449.974	296.268	435.819	606.832	329.229
	221.934	249.647	220.707	228.403	686.215	403.394	547.991	286.259	363.775	297.346	411.265	360.479	214.263	224.658	253.955	67.8914	303.692	84.4582	270.899	452.935	294.495	431.146	598.755	327.333
	220.239	251.731	223.364	231.233	688.696	405.07	547.342	291.295	364.353	295.676	411.044	365.217	214.742	225.004	257.186	68.3697	302.753	81.5768	272.397	451.142	297.195	433.644	603.524	330.074
	220.055	251.287	218.206	228.704	686.512	408.337	545.92	287.133	367.813	295.374	410.594	362.913	215.832	232.659	255.45	67.0005	307.817	86.3467	272.657	457.424	300.166	429.013	604.961	329.134
	223.011	251.582	223.804	227.587	690.357	409.342	545.445	289.084	363.644	306.292	409.87	363.733	211.485	227.645	254.61	64.929	307.16	85.5083	269.1	454.041	297.9	433.142	605.681	332.708
	219.735	251.475	222.665	229.582	690.966	404.872	546.973	290.133	368.878	300.488	411.292	362.836	214.806	228.019	257.401	64.722	308.816	90.2026	275.009	455.092	299.406	430.523	613.059	333.382
	221.516	254.618	218.893	228.693	693.54	406.151	549.649	290.873	365.612	297.85	412.492	362.952	220.414	233.118	259.461	66.8451	306.344	85.0369	269.242	453.921	298.469	437.219	607.617	330.87
	219.111	250.746	219.412	226.844	690.589	403.226	548.972	288.503	365.716	299.266	415.842	363.766	217.158	227.752	259.802	66.6069	308.175	88.0766	271.15	457.127	299.657	433.144	607.514	333.423
	221.201	254.355	218.486	231.125	690.385	404.007	551.877	290.804	369.725	297.657	417.755	368.701	218.48	231.054	266.689	66.4207	306.2	86.8114	270.165	454.122	300.25	434.32	606.269	327.786
	224.632	255.975	220.967	229.811	693.855	407.594	554.202	294.892	367.726	300.975	412.809	367.962	214.096	228.11	259.469	69.5465	305.636	88.1369	273.029	455.323	298.226	433.2	606.944	331.819
	220.161	255.083	218.868	227.968	692.387	405.358	552.57	289.267	369.48	299.474	415.46	363.429	220.563	229.008	260.379	71.6648	309.813	90.1279	272.214	457.139	304.885	435.27	613.751	327.364
	221.835	255.438	217.751	232.875	699.792	406.652	549.763	294.494	369.685	300.631	415.647	366.11	214.37	230.945	257.685	66.8257	308.338	87.695	274.64	456.422	299.307	433.642	612.077	333.225
	222.039	254.643	219.174	231.898	695.368	405.569	548.981	292.073	374.633	297.367	415.318	365.16	214.609	227.531	259.351	70.7928	310.249	90.3859	274.441	454.383	303.65	430.215	610.987	332.206
	221.892	256.17	219.492	232.256	696.652	406.478	550.032	291.043	372.854	299.078	420.466	365.283	218.068	231.404	261.9	71.8611	310.224	88.1393	272.171	459.354	299.46	436.435	616.595	333.458
	222.459	255.138	219.42	228.897	695.273	408.391	554.963	292.801	371.936	299.577	421.316	366.204	214.004	233.585	260.454	70.2109	308.619	92.371	276.391	455.255	308.288	435.718	613.521	333.855
	223.931	258.515	225.669	234.837	695.576	408.692	552.512	291.31	375.661	299.297	420.306	367.036	216.173	230.432	261.693	74.5208	311.559	92.2629	274.147	458.099	303.747	433.712	617.774	335.352
	221.201	263.639	221.012	230.77	697.683	407.332	552.535	292.257	374.95	305.518	420.82	367.94	216.512	233.343	261.835	68.7357	308.374	93.1884	274.745	458.881	299.885	438.453	617.75	332.847
	221.145	298.942	221.28	231.429	694.396	409.077	554.109	293.82	375.758	301.203	422.963	370.613	219.28	233.646	260.123	67.982	309.752	95.6315	274.439	456.268	304.715	433.58	620.005	332.382
	223.39	310.15	227.164	232.317	697.218	408.888	555.635	297.596	373.165	303.735	420.444	370.149	215.625	236.664	263.19	71.4716	313.349	92.0164	274.887	458.721	305.877	439.388	615.731	333.805
	225.776	314.487	223.256	238.897	697.261	406.769	554.07	297.022	374.013	302.849	418.37	368.916	216.826	236.068	260.896	70.9694	310.301	95.0156	278.152	458.712	307.215	434.698	619.662	339.072
	225.515	318.041	222.352	231.086	697.935	411.872	559.227	299.142	376.221	304.115	419.468	369.181	217.332	233.951	260.641	71.4741	309.066	94.289	277.054	459.807	301.53	438.425	620.523	335.85
	228.884	322.465	227.981	233.685	697.3	409.839	556.297	294.958	375.909	304.905	419.4	370.305	217.706	234.088	264.255	78.6105	313.616	98.6141	271.965	461.085	302.664	438.231	630.194	337.565
	226.297	323.265	226.392	233.142	698.606	409.852	557.208	298.035	377.738	304.705	421.897	375.146	217.91	234.447	264.287	71.6666	311.914	93.5307	275.392	461.615	301.836	444.613	621.908	339.882
	228.368	327.328	229.14	233.618	700.213	410.127	557.405	296.562	382.358	302.43	426.824	370.335	218.04	232.839	263.406	80.4907	311.165	93.376	273.763	463.453	304.958	438.761	623.766	336.149
	227.186	329.499	223.286	234.735	708.156	410.155	561.106	297.311	375.747	307.61	421.013	375.363	217.34	237.487	268.251	70.4293	308.982	96.111	274.645	466.496	303.786	436.172	622	335.685
	223.905	333.838	222.751	237.754	699.486	410.801	557.558	298.846	382.527	309.234	421.263	370.267	217.783	237.396	267.282	71.6195	312.065	98.4671	275.773	461.415	306.164	435.507	622.072	335.445
	228.665	336.782	224.604	237.485	700.017	411.911	564.107	300.825	378.507	303.98	422.423	369.934	217.572	234.397	268.868	75.5862	311.866	97.053	277.205	465.143	309.165	437.791	625.495	335.347
	226.951	338.749	223.368	235.274	701.065	411.284	559.15	304.625	377.72	303.694	421.271	372.513	220.282	239.061	265.219	74.831	313.152	97.0949	276.653	463.643	305.216	437.904	623.384	336.857
	226.27	344.723	225.401	236.005	700.952	410.602	561.176	300.994	380.555	306.891	422.713	375.444	220.425	237.371	267.565	74.9909	313.157	103.511	277.334	462.877	306.431	439.621	633.653	335.101
	226.271	342.541	227.779	242.192	702.585	412.305	562.285	300.852	378.415	305.974	422.702	370.099	219.538	234.031	269.727	74.8031	313.348	98.6614	281.296	465.397	307.63	441.092	625.146	335.146
	228.21	345.046	227.7	241.606	701.457	411.355	564.274	300.527	378.721	311.721	424.395	371.773	218.463	237.415	267.434	72.4155	313.639	102.134	279.894	466.806	305.375	439.252	636.752	336.22
	228.318	344.68	229.489	235.911	700.574	412.427	561.978	300.403	380.491	305.749	426.823	372.776	218.626	234.042	270.013	74.6679	315.758	100.98	278.551	468.767	304.836	439.89	628.058	339.745
	232.559	354.474	228.537	238.583	703.571	414.713	563.961	301.208	379.31	304.732	422.929	374.349	220.622	236.708	270.527	72.1326	314.601	99.8996	276.399	471.845	307.169	436.598	629.243	338.415
	229.242	357.786	227.435	241.388	701.88	414.115	562.363	298.062	383.245	311.052	422.668	378.153	221.213	242.222	269.683	76.9634	313.706	101.86	277.766	469.963	309.968	441.788	629.392	344.125
	227.001	356.414	227.964	239.895	704.778	411.737	564.064	305.824	382.644	305.632	426.355	376.444	221.106	235.408	268.846	78.3353	322.858	98.7309	279.453	468.165	305.991	441.166	627.923	340.499
	228.2	357.43	229.658	242.296	706.16	412.661	565.295	303.994	381.807	306.546	426.192	373.993	225.703	235.269	272.092	75.0547	314.808	100.259	276.497	463.313	305.697	446.084	626.214	337.168
	231.781	355.058	228.417	240.524	704.249	414.454	566.572	302.22	381.421	310.839	428.584	373.754	221.773	235.76	275.672	73.6	318.995	101.796	278.372	461.775	306.82	441.127	628.995	339.754
	228.237	362.976	230.051	244.004	705.39	414.223	569.846	309.101	381.967	312.102	426.611	373.888	226.786	234.696	275.192	73.6782	314.202	103.532	281.751	475.582	306.414	440.071	629.44	338.58
	229.59	362.085	227.5	239.256	706.286	415.186	565.652	307.917	383.438	309.06	434.673	377.219	225.943	235.556	276.6	74.4438	317.494	107.054	278.958	464.514	309.196	438.077	629.193	339.595
	228.92	362.071	229.701	244.678	707.899	420.343	567.492	307.93	381.883	311.403	429.812	378.33	223.145	235.15	273.749	77.8158	318.913	100.817	282.939	463.414	308.23	441.803	631.193	342.755
	232.571	364.892	228.354	244.09	709.11	425.428	567.468	303.903	382.562	310.228	429.926	379.754	225.161	239.934	272.254	77.2625	317.857	101.085	281.219	467.697	309.026	445.049	630.938	341.575
	230.763	366.326	229.083	241.442	707.853	425.633	569.584	310.139	386.769	307.698	425.04	381.722	223.266	238.986	277.863	79.6572	320.958	107.992	282.558	463.395	310.098	444.46	636.208	340.456
	230.391	367.41	229.7	240.114	707.834	426.866	569.314	309.36	384.5	313.073	431.947	377.488	223.358	238.172	276.95	81.5774	321.341	106.936	278.203	466.012	312.878	441.913	641.36	347.623
	230.03	370.308	237.332	241.895	711.677	430.857	569.833	306.309	389.818	310.601	429.78	376.995	222.042	239.756	280.452	78.7583	322.502	104.678	282.805	471.391	311.836	452.578	644.021	341.454
	232.335	374.196	228.66	246.233	714.815	430.29	568.388	307.701	384.848	308.757	430.363	378.677	222.368	238.983	276.361	79.4334	318.884	102.371	278.654	467.793	311.668	442.437	635.293	341.142
	232.677	376.672	230.621	247.424	711.686	437.468	567.079	308.389	387.086	313.332	434.831	381.715	223.636	239.407	278.338	76.1697	320.466	105.636	281.189	468.439	308.527	443.12	637.465	344.008
	235.127	372.309	231.277	241.085	712.033	439.499	573.867	309.639	385.255	311.343	430.942	377.348	224.542	239.662	278.546	80.947	319.105	103.47	281.09	471.462	310.916	448.954	639.408	349.285
	234.055	377.543	231.462	244.709	714.773	438.907	568.772	307.98	388.844	311.241	431.175	379.892	225.942	238.606	284.39	79.0354	319.833	107.059	285.39	465.557	315.887	446.337	640.665	340.014
	233.455	383.467	233.742	246.402	711.075	445.011	570.893	311.846	389.951	310.774	432.211	381.559	227.501	239.377	280.328	81.1498	321.819	106.21	281.039	467.38	316.271	444.408	641.021	340.156
	233.782	376.997	231.303	246.002	717.286	443.134	574.031	311.01	388.815	310.836	434.217	385.548	226.677	242.985	284.73	79.284	324.576	108.447	282.494	471.291	314.145	444.049	640.689	346.176
	233.756	378.618	232.774	248.335	713.004	440.783	569.15	312.778	389.895	314.868	431.407	382.444	229.114	242.79	280.301	81.7938	322.167	107.99	282.343	467.929	312.099	444.267	644.131	341.683
	234.99	378.964	233.387	245.133	715.258	443.738	571.85	312.778	389.515	316.387	431.554	383.572	229.841	243.029	282.882	81.5862	323.313	108.457	283.531	469.414	312.885	448.895	643.753	341.55
	234.314	381.28	230.87	246.174	715.18	442.296	576.207	311.377	390.615	313.344	435.358	387.628	225.72	241.055	278.3	83.176	323.369	107.78	282.669	469.468	311.7	448.638	649.53	348.84
	241.645	380.294	232.208	244.835	713.743	444.324	576.772	311.603	390.195	312.258	436.101	385.994	224.646	242.696	280.016	79.903	320.337	108.822	284.642	473.12	310.814	451.884	643.264	345.437
	237.723	379.769	237.348	246.22	712.279	442.149	579.998	313.257	394.325	314.691	434.283	387.781	226.019	240.895	283.988	80.2175	321.629	109.394	283.377	469.59	313.889	449.184	648.561	346.068
	234.293	382.524	230.602	249.874	713.382	446.595	573.608	313.904	390.655	318.051	431.004	385.31	228.404	239.599	287.504	79.5987	321.465	109.398	283.8	469.096	312.734	457.892	648.241	346.419
	233.545	386.756	239.1	248.618	716.244	445.353	572.355	319.867	391.605	312.489	433.506	392.002	228.11	240.018	284.675	81.2941	322.469	105.633	284.625	468.869	314.807	448.822	649.648	355.27
	237.166	382.548	233.43	246.336	719.148	445.612	580.574	314.013	392.761	314.05	433.479	391.429	225.186	244.241	287.549	101.596	320.439	118.255	283.095	468.573	314.734	448.214	648.183	344.77
	235.802	395.876	231.988	246.534	717.966	444.15	574.491	313.624	395.266	313.481	436.682	386.285	227.715	242.932	288.864	84.786	321.25	109.664	283.915	469.45	317.051	446.43	654.295	345.063
	239.56	388.229	230.805	246.77	717.138	445.189	575.687	319.752	397.188	317.704	438.587	389.68	228.036	242.314	282.583	84.9657	327.703	111.163	285.043	475.501	317.56	450.939	656.01	346.394
	234.308	388.175	234.019	251.598	723.643	446.048	576.724	314.738	397.087	316.941	436.906	386.785	231.691	242.695	286.871	82.5048	323.313	110.717	287.733	472.163	315.319	450.821	654.414	346.73
	242.499	389.131	236.198	262.043	717.577	442.823	576.242	315.732	400.423	317.791	437.075	386.563	227.465	242.137	286.35	86.4938	322.997	110.862	286.589	477.042	314.35	451.416	655.581	343.806
	237.657	392.433	234.067	251.363	721.046	448.85	576.205	325.825	395.803	319.825	435.821	387.457	228.546	240.659	290.936	87.3223	327.469	111.486	287.863	473.567	319.338	449.481	662.617	345.616
	235.837	396.403	234.205	248.745	723.704	446.175	577.339	316.629	397.339	316.598	437.337	389.87	231.042	243.604	289.361	85.608	324.257	108.256	287.007	479.355	320.584	451.078	665.439	356.445
	238.448	388.6	237.622	248.68	717.543	444.205	579.145	318.023	396.459	320.744	438.078	387.868	232.806	247.11	288.42	86.3481	323.183	111.882	286.208	475.118	319.537	451.573	662.521	348.669
	236.412	390.363	234.027	253.099	721.898	449.324	579.886	317.503	402.24	316.82	437.57	391.368	233.632	249.643	291.437	83.6797	327.047	114.807	290.358	473.738	319.489	451.046	667.633	351.011
	235.543	397.875	235.409	249.395	720.177	446.996	579.674	316.879	398.053	319.462	437.489	392.793	232.865	245.651	290.263	85.1111	324.771	110.662	286.461	476.768	319.257	450.896	679.869	351.472
	240.592	389.85	237.171	249.638	721.375	446.39	582.202	319.03	403.585	319.374	437.37	392.522	235.11	242.115	293.616	84.6199	328.87	109.731	289.324	487.07	327.885	453.317	673.333	348.599
	238.98	391.469	238.979	248.594	720.799	447.629	583.228	322.863	399.311	318.09	439.848	393.798	228.164	244.892	292.184	85.9968	326.135	112.986	290.214	474.981	323.478	454.419	663.47	348.428
	239.991	394.175	235.037	247.185	719.819	445.968	583.467	325.778	399.336	320.774	434.786	392.247	230.857	243.262	292.781	87.515	325.364	112.67	288.691	481.748	323.504	452.102	669.011	350.241
	241.343	403.132	234.84	251.657	721.039	448.003	587.496	320.023	401.157	319.185	436.272	390.666	232.394	242.915	295.861	85.2412	326.203	116.159	291.208	479.375	324.347	452.419	667.087	346.68
	241.389	400.605	236.021	254.764	718.12	447.905	588.225	321.564	399.237	321.336	438.252	392.421	228.341	251.166	294.988	85.1433	325.063	113.285	290.494	476.344	325.921	450.898	673.617	351.953
	238.647	395.07	236.305	254.359	721.929	447.321	585.871	318.184	400.904	323.766	439.723	395.148	229.198	246.15	292.981	85.1511	325.391	114.159	290.393	477.19	321.984	458.303	675.941	352.038
	235.463	392.24	243.236	251.771	723.157	448.937	588.997	319.162	402.178	324.516	440.072	395.106	232.737	250.508	298.661	95.1607	328.942	113.235	288.38	474.651	322.727	454.63	675.45	354.423
	238.175	397.69	237.067	249.167	724.213	451.125	587.737	321.594	399.127	326.578	440.22	397.627	232.269	252.161	298.394	90.4778	329.626	117.87	289.243	476.557	321.903	452.222	679.025	347.021
	239.96	399.576	237.338	259.312	724.019	450.197	585.825	319.757	403.416	323.786	441.781	395.795	230.674	246.572	297.151	85.1303	326.37	116.636	291.663	474.587	322.042	455.889	677.198	351.802
	239.394	398.477	237.44	250.815	725.59	448.669	587.861	321.617	403.735	322.683	440.758	400.112	230.593	250.49	297.821	92.8104	327.071	116.568	293.45	482.177	322.171	452.629	678.852	361.221
	243.314	393.214	236.111	256.176	724.566	449.21	588.159	319.718	403.236	322.658	440.642	395.644	231.706	247.228	297.126	92.881	330.206	113.895	292.526	479.861	323.316	453.125	677.938	350.286
	245.737	399.391	240.92	258.106	723.478	450.408	585.423	318.604	407.381	322.275	441.478	395.335	234.529	246.45	301.638	86.3247	331.736	118.188	292.172	478.51	325.188	455.813	677.362	350.736
	244.578	401.315	238.013	250.895	723.636	454.178	588.85	326.8	403.64	322.966	439.805	404.204	233.6	250.071	301.435	90.8195	331.515	115.286	291.933	477.629	322.778	454.914	678.884	352.283
	240.717	400.419	243.277	251.812	733.476	451.254	588.963	323.763	403.442	327.478	440.832	399.103	231.789	245.922	301.339	86.7953	331.948	116.91	292.374	478.964	326.048	456.088	677.937	350.801
	240.259	396.755	238.696	257.473	727.013	454.272	591.879	321.557	404.613	322.856	443.202	399.74	232.839	249.467	299.826	87.5702	331.338	116.142	296.76	477.167	322.769	459.505	682.525	357.635
	242.466	400.136	238.943	253.911	725.693	454.152	591.114	319.198	401.814	323.834	442.951	401.301	234.342	251.736	303.009	93.511	336.247	117.879	293.071	480.143	329.486	456.127	684.311	352.172
	244.311	401.443	240.657	251.831	727.12	450.575	594.723	321.972	407.27	327.411	445.806	400.388	234.597	249.939	301.85	93.4096	331.48	118.713	299.848	482.605	333.759	455.944	686.065	354.145
	240.899	399.815	242.828	255.998	723.465	454.212	593.225	321.032	406.375	330.822	454.084	402.266	236.275	251.204	309.92	89.4108	331.189	122.634	296.727	479.647	327.683	459.147	689.893	356.6
	241.04	398.094	240.577	258.519	727.271	454.438	593.564	323.313	406.536	327.778	456.391	399.61	235.221	253.099	308.06	92.3814	330.872	119.675	294.294	478.324	326.395	459.248	691.373	352.897
	240.555	401.04	242.655	255.265	729.534	458.479	597.569	326.372	404.061	326.857	458.398	400.906	234.625	250.161	308.842	94.4737	330.06	121.975	295.019	479.882	324.748	471.498	695.296	354.769
	242.823	399.608	241.323	255.115	727.987	459.379	596.753	322.711	407.498	325.406	459.617	405.873	235.144	251.898	305.37	89.0032	333.728	123.613	292.905	483.41	329.918	459.156	694.842	352.015
	240.741	403.255	245.882	253.514	733.62	461.383	596.817	322.922	407.491	326.527	456.78	397.906	237.183	248.959	305.526	91.7871	337.333	122.669	293.176	479.127	325.308	460.137	693.477	352.331
	241.929	400.694	242.164	255.292	730.505	459.591	597.218	321.558	409.117	329.283	459.567	405.919	238.96	249.333	307.418	95.1345	334.535	124.742	294.655	482.64	325.882	460.913	698.321	354.183
	242.85	396.771	242.949	258.545	738.912	459.718	599.764	324.581	410.098	331.963	461.725	404.291	237.291	253.053	307.422	87.285	334.464	122.845	298.073	481.297	327.965	458.417	703.233	351.463
	243.291	403.629	246.783	261.867	734.485	465.258	597.639	323.433	407.129	327.732	461.447	400.038	237.314	253.822	307.09	89.0942	332.532	124.163	299.748	487.368	330.029	458.419	704.472	361.838
	241.695	404.059	244.539	258.95	734.82	463.414	597.477	326.886	409.991	329.025	462.872	400.807	234.324	252.495	309.67	90.7605	336.197	131.111	294.706	489.35	328.816	461.148	707.386	359.671
	247.724	398.211	245.034	256.069	737.62	464.228	600.169	328.099	407.611	330.962	463.06	407.409	236.378	254.12	310.966	93.8042	332.882	123.644	296.032	485.04	325.923	460.079	710.034	355.659
	249.473	402.178	244.337	255.369	730.725	465.158	599.972	327.983	410.941	328.048	462.842	399.97	241.24	251.69	312.159	90.3067	332.257	122.557	297.884	486.137	327.994	461.161	714.528	360.759
	245.681	401.666	243.965	256.499	735.575	466.108	600.501	324.096	409.82	331.652	464.246	402.123	238.869	255.336	310.743	91.7579	335.455	127.025	296.203	488.121	330.749	456.731	726.249	356.038
	246.698	402.748	245.681	258.762	734.423	470.109	598.053	326.379	410.556	332.472	463.883	405.359	235.98	256.358	312.902	92.493	331.89	124.806	299.661	487.761	329.146	458.24	724.183	356.563
	244.354	400.249	245.36	259.114	734.917	467.496	604.755	323.055	411.476	331.704	465.131	405.425	240.531	254.183	314.109	91.8773	336.209	127.925	293.913	485.401	331.38	461.952	722.237	357.527
	245.003	405.29	246.925	258.93	745.338	467.32	602.61	324.274	415.96	338.71	464.794	404.548	243.665	254.569	313.136	93.5653	334.415	125.315	295.475	487.465	334.844	461.455	725.785	356.768
	245.098	401.154	245.872	255.18	736.924	468.529	603.688	327.296	412.918	330.598	465.667	405.65	243.074	256.866	313.293	92.4784	336.699	134.032	295.411	490.696	333.944	459.942	731.006	358.177
	246.145	402.615	247.179	255.029	739.055	467.791	602.52	328.506	412.407	336.533	468.499	406.301	243.724	253.575	315.58	97.9706	334.918	125.961	299.56	495.179	334.061	461.288	729.861	359.392
	247.735	399.846	247.744	258.098	741.134	472.046	606.584	327.532	415.094	338.679	464.922	406.654	241.902	254.491	320.869	94.1564	336.537	127.666	297.181	488.147	330.036	462.123	732.276	359.857
	246.462	402.413	245.439	267.376	737.976	469.871	603.231	328.862	412.071	337.645	469.32	406.861	240.947	254.887	319.331	92.3099	334.019	124.609	296.615	487.982	332.085	461.276	744.198	358.516
	246.27	403.748	247.756	259.639	743.857	478.52	604.857	331.558	414.139	337.417	467.428	410.885	238.764	258.539	320.676	96.2073	339.698	125.82	294.615	490.677	332.281	462.479	738.821	358.998
	246.718	399.604	250.585	264.952	741.695	471.545	604.677	334.317	414.227	340.791	465.06	405.442	238.707	253.547	324.743	92.5661	334.371	125.231	296.967	486.657	335.602	461.89	762.501	357.104
	245.475	404.9	248.038	261.053	740.292	471.397	606.351	332.502	415.19	334.574	466.88	405.465	239.688	254.484	323.184	96.2282	337.156	126.073	298.131	490.623	332.071	460.716	771.951	365.836
	247.833	404.206	247.295	261.41	742.259	473.937	606.984	328.976	418.97	338.074	465.873	408.297	240.884	253.316	322.931	94.875	339.438	124.244	298.593	492.957	334.54	462.537	771.105	362.506
	247.095	406.059	246.415	259.177	744.816	473.014	604.851	333.539	412.858	333.428	469.19	403.245	238.865	255.957	325.191	97.6082	336.953	130.078	297.105	489.581	332.447	462.553		365.475
	245.468	405.084	247.33	263.141	742.895	474.73	603.64	332.677	414.277	336.797	470.78	407.128	241.16	255.172	323.127	95.6273	336.945	128.167	302.764	492.332	332.174	462.927	6.2336	362.418
	249.683	403.892	247.135	265.619	743.263	478.04	604.455	334.86	417.154	336.143	474.036	405.878	240.603	260.492	324.178	98.203	338.938	129.15	306.114	492.464	333.843	464.077	4.00497	357.804
	253.627	404.97	248.418	266.264	748.733	479.462	608.163	332.195	414.481	336.368	472.608	409.209	244.433	265.654	327.427	106.626	343.023	128.992	300.303	488.938	335.079	463.297	6.09705	363.264
	248.806	404.039	251.803	262.958	753.059	479.376	610.235	332.505	416.668	335.734	473.273	407.12	243.171	256.636	322.54	95.7262	339.231	135.583	306.877	493.231	334.173	464.327	8.19541	368.388
	247.056	404.626	250.403	268.699	744.685	477.252	609.6	337.16	421.421	335.473	474.539	405.134	242.335	258.027	324.318	98.836	339.167	130.707	305.202	492.003	334.526	465.984	6.88358	366.852
	250.354	405.868	251.313	262.436	746.42	475.666	614.81	330.855	421.259	338.579	474.037	408.987	240.736	259.4	328.102	96.3114	337.8	127.974	299.158	491.104	332.278	465.807	9.20978	361.572
	247.144	403.911	247.687	264.011	743.705	478.212	612.025	332.256	416.923	338.408	473.18	408.41	241.671	261.418	325.725	100.958	345.014	131.215	303.664	493.226	335.807	466.229	10.4488	359.304
	252.07	405.892	250.114	274.441	747.392	475.304	611.539	336.245	418.97	336.45	474.587	407.763	244.475	258.103	324.19	100.418	338.618	131.831	303.94	499.019	332.948	464.303	9.7319	359.375
	251.354	405.655	250.683	264.998	746.216	479.584	615.569	330.144	424.66	341.542	478.441	408.54	241.728	263.061	328.442	95.7183	340.791	132.734	305.569	492.691	334.855	466.993	10.6477	363.148
	249.668	405.385	250.731	263.289	748.235	478.467	614.804	338.903	422.544	345.293	473.685	410.358	245.126	259.09	326.563	98.5439	342.832	131.809	302.339	496.184	338.459	468.174	9.69139	365.324
	250.42	406.548	251.206	262.915	747.306	478.327	615.46	331.095	421.046	339.092	475.454	410.226	244.214	259.379	331.464	99.6475	343.51	135.747	301.745	497.363	333.924	467.854	12.4921	363.587
	250.888	406.961	251.08	263.953	745.898	478.815	614.703	332.223	417.848	338.474	477.356	411.511	244.57	260.872	333.637	102.125	343.155	133.798	301.816	492.755	340.168	469.602	11.5185	363.646
	249.487	405.784	251.726	265.293	746.993	479.008	620.065	332.834	419.143	346.756	475.377	410.365	244.264	258.954	335.67	95.9032	342.335	131.169	304.206	497.725	335.228	470.018	14.938	367.742
	249.747	407.325	251.045	273.446	756.159	478.975	616.224	337.73	420.555	339.992	486.698	409.472	244.382	257.904	330.559	105.45	341.383	132.135	305.266	494.779	338.007	471.587	15.2596	367.661
	249.652	408.876	251.753	270.768	750.192	485.387	617.261	335.015	419.307	340.534	477.392	409.684	245.607	258.615	332.166	97.9704	345.178	136.444	305.948	496.464	338.347	468.651	17.2581	369.918
	259.599	407.445	250.761	266.977	750.492	483.481	616.655	341.471	423.375	344.804	481.285	411.776	245.269	260.701	333.728	98.361	343.122	139.645	302.263	494.8	337.771	470.739	14.8756	367.963
	249.866	409.111	250.552	270.303	750.46	484.386	616.081	333.615	418.857	343.466	479.681	414.964	248.857	258.91	336.87	99.2367	341.917	133.097	303.518	495.818	336.214	473.378	17.94	366.358
	250.947	425.23	255.367	264.552	751.714	483.723	617.352	336.667	420.169	341.895	479.912	411.859	242.634	260.547	337.58	102.82	344.069	135.897	305.531	502.458	337.678	470.011	20.2917	370.364
	251.479	422.904	249.47	267.336	752.497	487.631	618.307	336.884	422.213	341.218	484.207	419.657	245.619	264.277	335.378	101.946	341.703	138.007	301.399	493.905	338.962	469.714	19.0377	374.642
	253.031	423.251	253.81	270.272	753.478	492.219	618.39	340.854	423.272	345.098	483.055	424.67	247.872	261.424	336.401	101.21	346.949	134.766	301.851	501.944	338.972	472.858	20.3796	367.73
	253.58	425.788	253.109	271.335	753.37	486.874	620.362	340.359	419.698	348.497	481.345	429.333	248.322	263.355	337.609	97.7903	345.486	142.546	305.687	496.363	342.291	473.88	23.2084	367.132
	252.914	422.567	254.666	269.313	757.012	490.997	619.445	340.502	422.289	341.524	482.9	432.521	243.938	267.253	344.692	102.491	341.919	140.422	305.448	497.265	338.842	470.345	25.8322	372.221
	251.958	423.286	251.567	267.364	756.173	491.546	621.653	338.038	421.409	340.568	484.593	427.455	245.176	262.183	344.088	105.558	346.33	137.463	302.699	498.18	338.632	477.507	25.8462	366.39
	253.98	428.446	253.697	272.798	754.17	486.537	618.498	340.124	422.964	340.324	489.513	430.087	252.16	265.428	342.024	103.46	347.609	135.532	308.611	496.474	341.904	469.89	24.9119	371.763
	256.32	424.738	258.277	272.002	754.05	484.531	619.965	342.824	424.613	347.721	482.655	431.387	247.24	259.881	340.435	109.271	347.286	136.674	306.07	498.163	340.426	472.866	26.0696	368.043
	252.068	424.408	262.998	268.884	755.624	488.582	618.629	340.342	423.479	343.203	484.86	430.447	247.278	261.955	344.948	104.427	341.716	141.813	304.75	496.84	341.001	473.305	28.1559	370.454
	254.459	431.456	257.791	265.975	754.244	489.831	620.48	339.961	423.843	344.338	486.263	429.913	251.605	261.92	347.362	105.085	346.364	136.937	310.457	499.126	340.061	477.353	28.7655	367.37
	256.058	424.79	256.335	267.874	756.063	488.607	621.033	339.417	425.398	342.197	485.222	431.47	249.921	262.263	347.766	102.825	352.983	140.572	307.909	498.872	345.536	474.486	28.98	370.277
	256.558	426.81	255.564	270.851	757.742	487.527	620.84	337.305	422.603	344.605	487.81	432.211	249.271	262.88	344.774	104.141	351.186	145.422	305.601	495.642	343.699	474.516	32.9106	374.672
	253.605	427.188	256.242	270.527	754.258	494.146	620.383	343.552	423.621	342.223	488.724	434.939	249.753	262.614	344.31	102.232	344.373	143.65	309.571	500.489	342.439	473.512	32.7282	371.303
	257.368	429.364	259.281	275.451	754.539	490.339	622.053	342.098	429.999	344.558	486.335	432.172	249.046	262.312	348.039	105.839	345.734	142.004	309.326	497.81	344.9	480.928	34.0889	372.191
	254.567	427.879	258.422	271.671	757.376	490.271	621.646	350.509	430.315	345.261	489.337	432.83	248.732	263.503	346.022	108.474	342.686	139.955	308.667	501.939	341.135	471.854	32.0294	372.68
	259.106	439.113	258.172	269.618	757.583	491.609	621.215	340.614	425.463	345.433	490.909	431.406	250.57	263.591	347.571	104.72	344.331	142.245	307.677	495.278	344.066	476.51	32.8539	374.47
	256.216	429.625	261.571	271.403	757.886	492.044	623.415	345.866	424.966	346.825	491.243	434.69	246.842	265.793	349.362	108.074	347.433	141.853	309.191	498.103	347.615	474.351	33.1147	376.643
	253.92	429.663	258.697	275.857	764.597	491.946	621.23	342.987	426.147	347.213	492.601	433.352	248.397	262.937	352.105	105.872	348.299	144.5	312.659	496.638	342.451	481.04	34.4531	371.317
	254.346	428.301	255.927	278.461	758.944	495.484	624.865	345.071	426.577	345.174	496.22	435.03	251.005	264.486	351.791	108.199	349.905	143.096	309.162	501.447	340.707	473.898	36.2447	371.735
	254.827	430.812	256.749	273.302	762.261	500.073	623.907	341.481	426.42	347.776	494.204	434.48	251.208	265.25	350.269	105.786	345.69	140.868	309.176	503.877	344.013	488.661	34.2157	371.667
	253.861	439.804	261.435	285.288	760.362	494.356	626.954	343.479	428.756	350.024	491.986	433.415	253.056	267.204	355.2	108.826	349.737	143.042	311.254	500.766	342.283	474.218	38.1444	375.596
	254.289	431.819	263.507	279.107	762.606	500.413	625.019	344.604	428.962	350.573	492.543	438.226	252.964	267.242	354.183	105.507	348.951	145.88	313.538	499.239	349.475	476.793	38.1261	371.816
	255.956	433.182	264.106	279.383	766.841	500.321	624.755	343.341	430.553	350.175	495.913	437.216	251.094	264.98	354.377	111.228	348.058	146.161	311.912	502.951	342.639	472.65	40.6319	383.307
	257.67	432.163	262.59	275.939	764.67	497.709	626.847	345.392	430.085	353.753	494.927	439.062	252.692	264.376	357.05	108.14	346.56	141.868	312.682	503.82	342.267	477.535	39.3567	372.872
	258.275	434.202	264.515	282.404	762.994	505.445	628.949	346.411	431.895	348.868	497.713	440.906	255.236	265.106	360.29	108.801	348.554	144.742	311.648	501.697	344.809	484.434	38.7386	376.577
	255.327	429.712	266.89	278.537	763.866	496.977	628.812	345.593	433.22	350.938	499.166	439.844	250.721	265.873	358.928	108.932	349.855	141.556	312.382	502.648	349.744	478.399	40.2821	375.479
	256.937	432.098	262.693	280.406	768.756	501.115	628.475	350.167	432.5	350.681	498.771	438.009	253.911	271.992	358.597	113.055	348.42	144.136	310.531	499.301	342.873	479.737	39.2676	377.74
	257.397	434.275	261.775	277.212	767.889	500.819	630.158	345.397	433.662	352.146	503.645	441.469	253.33	268.775	357.765	109.852	350.972	145.176	313.358	504.236	345.953	476.671	46.526	376.177
	257.052	434.733	262.952	276.364	761.652	505.079	629.377	350.474	430.546	353.102	500.256	440.752	255.043	272.267	358.631	120.039	352.674	147.822	314.352	501.265	348.92	477.973	39.1575	375.202
	260.043	439.731	267.761	281.066	764.953	504.214	636.478	346.523	429.472	351.322	498.797	441.451	251.549	267.501	360.538	113.924	349.262	144.618	313.474	504.275	347.451	478.203	39.1601	378.217
	257.37	435.108	263.879	285.208	766.585	503.48	632.469	347.152	432.741	356.377	501.611	444.1	257.455	269.277	364.176	111.059	350.392	147.431	314.725	506.464	345.033	481.113	40.4636	378.966
	259.725	434.84	261.165	277.514	763.998	507.875	636.424	353.815	435.108	352.997	500.001	441.891	253.246	268.457	364.417	112.815	354.251	145.5	316.89	503.013	348.219	485.985	43.3036	377.229
	258.247	438.863	264.404	279.255	767.812	505.109	634.956	348.546	435.254	352.62	501.867	445.346	257.776	267.398	363.051	114.088	351.18	148.036	313.765	503.155	346.022	478.812	45.121	376.156
	261.008	437.278	269.997	281.043	767.823	509.099	636.991	348.634	433.367	352.286	502.353	443.735	257.398	267.394	368.427	121.543	355.341	148.686	314.514	504.166	348.958	479.422	44.0571	377.306
	258.273	435.404	266.681	276.936	766.252	504.384	641.3	352.755	432.883	355.528	503.702	445.561	255.674	269.437	365.609	111.915	353.213	146.314	316.268	508.442	349.205	480.227	43.9088	378.711
	260.057	434.861	266.168	281.268	767.593	505.54	637.997	353.793	434.054	353.442	501.022	448.274	253.131	278.073	368.34	111.349	349.692	145.305	316.945	507.617	350.978	481.981	42.4832	377.165
	261.584	440.157	268.193	294.142	769.104	504.403	640.585	354.632	434.492	361.403	505.441	447.395	254.19	272.988	369.962	112.415	354.698	145.605	316.736	507.141	349.845	484.577	48.3522	379.388
	257.903	439.967	266.142	276.115	770.97	505.705	641.662	353.421	435.072	353.657	503.34	444.608	253.492	270.115	367.834	114.795	353.117	153.751	316.787	505.386	348.365	479.555	46.4025	383.595
	263.347	434.808	268.435	280.42	770.468	506.619	638.027	353.928	432.482	361.073	507.373	447.433	255.685	267.539	371.562	120.395	352.734	148.66	320.477	507.912	352.718	484.956	43.769	381.128
	265.921	433.416	268.445	281.998	769.229	508.443	640.078	354.153	434.839	357.563	503.926	448.242	254.127	271.771	369.905	115.372	355.432	150.652	316.738	505.815	349.345	482.149	47.4245	384.937
	262.378	435.312	266.376	277.36	775.402	505.151	639.999	352.597	433.721	360.444	505.041	448.608	255.451	270.685	367.729	113.603	352.294	151.617	317.27	507.905	350.122	482.075	45.747	380.209
	260.231	433.914	272.549	280.401	771.385	506.49	641.705	353.505	433.905	357.003	506.267	449.964	258.033	274.611	371.359	114.984	353.679	151.681	321.956	511.144	351.306	486.466	47.724	381.214
	261.782	437.39	266.606	281.621	771.007	510.17	637.965	355.695	436.816	357.907	507.046	449.425	255.007	272.205	370.854	114.291	355.665	150.064	322.233	509.013	352.094	488.531	48.5318	385.333
	264.795	434.4	270.978	285.733	771.514	509.029	642.576	356.837	436.523	360.401	507.087	449.867	256.669	272.357	374.206	113.522	354.929	149.328	317.757	510.919	351.189	487.286	51.0659	382.572
	263.814	437.912	266.214	283.441	772.819	510.146	643.08	361.445	434.041	357.442	507.271	453.606	257.847	276.762	375.518	116.116	353.752	154.764	318.877	511.184	349.485	481.927	52.5639	384.753
	261.557	436.508	267.211	283.398	770.96	508.837	640.665	357.708	436.212	357.631	508.402	453.937	256.194	272.678	373.275	116.645	357.071	155.005	321.156	512.898	354.795	482.453	49.3977	383.556
	261.429	436.717	268.951	283.338	770.718	513.29	642.566	355.316	435.701	358.412	508.568	454.756	260.431	271.664	374.002	114.598	355.075	153.813	320.44	517.005	350.946	485.457	52.05	385.334
	266.056	440.291	270.311	286.511	772.304	512.056	645.308	359.846	437.157	357.602	510.314	454.825	255.8	274.383	372.706	114.788	354.407	153.581	322.196	521.567	351.909	486.524	51.9168	387.344
	270.8	437.046	268.166	289.328	771.356	509.422	644.029	361.666	436.456	356.858	510.354	454.313	259.781	271.827	376.679	112.603	354.878	149.213	321.833	518.714	354.308	492.121	54.6232	384.477
	264.323	437.946	271.716	282.101	770.178	510.3	647.924	360.082	436.798	356.45	511.253	455.654	257.036	273.303	377.486	113.203	356.758	151.204	320.16	524.516	357.237	493.882	54.7127	383.849
	261.784	437.015	271.991	283.205	773.295	510.828	648.755	357.525	438.197	358.788	511.82	454.009	257.342	273.904	376.405	117.786	356.06	155.767	322.907	526.951	350.865	488.932	52.7379	383.536
	267.903	442.602	267.093	284.127	779.01	510.822	648.031	363.14	440.742	362.619	512.534	454.02	258.738	272.258	376.144	115.6	356.649	154.248	321.277	525.362	353.459	487.096	56.0449	383.499
	263.533	435.606	275.489	283.401	781.246	511.016	647.723	366.519	439.01	356.628	512.815	455.994	267.429	274.903	381.153	115.373	360.587	156.639	323.62	526.335	351.469	492.888	53.7904	383.162
	266.251	439.705	268.538	290.392	779.509	515.107	645.638	361.659	439.478	357.051	515.573	459.326	260.27	272.139	378.056	116.226	358.351	164.716	321.057	526.362	356.104	488.014	53.7477	387.621
	265.402	446.152	273.644	286.517	780.534	517.001	644.948	361.573	438.094	364.013	515.478	461.308	259.876	274.371	382.531	118.391	360.926	158.248	322.115	524.937	353.28	494.401	56.3435	383.705
	266.259	436.373	272.577	295.856	779.778	513.502	648.228	360.227	438.553	358.179	515.44	460.743	263.135	273.102	378.903	119.741	359.129	158.523	325.264	525.275	355.147	485.776	54.8183	391.356
	268.184	438.301	271.907	288.197	780.808	515.744	646.796	360.555	438.725	360.443	514.759	461.028	259.916	275.635	383.652	120.824	359.361	155.02	323.47	525.75	354.076	490.695	57.6426	387.248
	267.903	442.929	280.062	288.577	777.744	513.645	649.328	361.627	439.131	360.247	518	463.064	263.83	279.133	383.645	120.694	357.612	157.058	323.548	527.18	357.059	489.262	58.2924	387.545
	272.639	442.832	273.655	286.908	784.972	515.616	647.549	360.226	439.358	364.712	519.998	461.926	265.421	277.622	388.201	118.006	358.747	156.923	322.068	525.189	360.833	486.267	55.5208	387.616
	274.29	440.573	276.767	292.885	779.335	519.625	650.31	362.452	443.363	365.05	517.389	461.708	261.806	276.867	380.457	120.949	359.255	158.934	326.682	526.16	355.37	492.774	60.8673	387.562
	266.99	438.779	273.002	293.576	780.576	518.415	650.7	361.771	453.095	361.568	518.318	464.181	261.39	278.296	382.349	124.438	363.613	154.544	321.969	525.818	355.258	490.305	58.4754	389.421
	265.827	439.929	271.752	285.749	780.102	519.471	647.613	363.594	453.541	364.027	521.06	465.046	264.425	276.298	383.074	118.444	359.799	158.631	323.179	527.477	356.812	491.383	57.9991	393.105
	269.055	442.261	276.032	288.776	780.268	519.895	650.54	363	458.748	363.549	517.586	465.355	259.601	277.11	387.855	117.941	360.055	158.428	321.433	527.654	358.479	491.952	56.6293	391.42
	266.856	445.107	276.63	291.495	782.606	521.963	655.852	370.535	453.593	364.65	517.563	467.038	259	276.964	388.543	120.637	360.757	156.78	323.621	527.714	360.106	495.012	58.7149	393.607
	269.374	440.978	275.765	288.142	786.488	523.222	653.969	363.791	459.247	363.423	522.635	468.363	264.715	277.303	393.482	121.886	362.464	157.329	323.08	528.017	361.406	491.757	62.0371	387.711
	267.635	438.932	274.814	295.914	785.5	524.324	656.171	370	457.142	363.866	522.691	465.849	259.954	277.331	389.516	134.222	360.787	160.406	324.279	525.753	361.927	492.794	64.2598	387.674
	266.439	441.579	272.33	293.2	783.664	530.786	659.76	364.405	457.358	365.526	521.801	471.216	260.659	276.038	393.375	123.786	363.947	161.212	330.796	529.53	359.474	493.441	59.6312	389.826
	271.049	440.767	274.553	287.257	782.1	526.339	660.687	366.403	456.385	365.305	521.169	465.377	263.099	279.863	392.86	121.106	362.922	161.684	325.046	523.986	359.335	496.555	61.5521	391.017
	269.504	440.453	274.081	287.089	787.214	528.784	661.352	364.229	459.552	363.013	523.803	468.308	262.742	281.008	392.787	128.638	364.964	163.699	325.725	527.511	358.706	502.931	64.6553	389.311
	273.716	444.229	272.729	291.208	784.955	531.019	658.87	363.129	458.884	366.937	520.95	470.569	263.78	280.725	391.527	120.786	360.127	158.666	332.692	527.163	356.551	493.446	64.9769	394.569
	270.409	439.468	277.675	291.993	782.46	529.398	661.478	366.378	462.654	365.151	523.635	469.451	264.452	282.091	397.721	129.79	363.549	160.851	328.753	526.137	357.793	496.613	65.1318	389.665
	269.403	446.274	278.92	288.637	786.185	534.272	662.844	367.094	460.596	363.278	522.242	474.015	265.561	278.777	392.864	126.902	362.351	160.608	325.353	528.345	360.146	493.542	63.5412	392.213
	268.707	441.098	278.098	293.381	787.402	530.183	659.966	365.232	463.611	364.421	525.851	472.372	267.81	279.932	399.776	125.629	364.415	166.847	325.481	529.312	361.558	495.213	64.8638	386.413
	270.072	442.141	277.864	293.005	786.781	530.604	661.95	370.828	466.793	368.714	522.625	473.957	264.859	279.552	397.602	123.498	361.878	163.487	328.501	526.236	361.145	495.147	62.7516	393.645
	270.468	444.141	280.064	293.805	788.64	531.885	662.272	367.691	464.246	363.759	523.808	475.98	264.755	279.787	398.053	123.992	364.112	161.938	336.302	528.301	359.862	496.049	65.3188	390.717
	271.614	451.118	282.634	293.087	786.702	529.92	665.756	366.878	463.861	368.361	525.245	474.087	266.493	277.405	398.001	123.199	363.229	167.004	328.526	526.748	361.778	494.98	64.5074	388.849
	273.609	446.716	278.693	294.594	790.111	532.071	661.575	366.841	464.004	367.201	527.346	475.721	267.446	283.697	402.88	120.935	363.392	161.556	329.67	527.907	360.41	493.998	68.3889	392.861
	270.093	453.543	280.548	292.744	787.999	534.522	660.534	366.942	466.104	365.306	530.24	482.35	264.668	278.449	400.724	124.242	365.885	164.911	326.783	529.076	359.952	499.011	66.0827	395.37
	270.049	445.676	281.215	291.932	791.715	533.932	662.115	368.766	466.507	372.939	531.477	474.678	267.303	288.411	399.636	124.129	364.898	165.142	327.86	526.815	359.339	498.16	66.9544	389.288
	271.228	447.365	285.755	289.922	788.532	533.168	661.608	375.79	469.603	371.095	531.509	477.398	264.472	282.048	402.496	124.659	364.024	165.179	332.636	526.436	362.01	501.368	65.4638	391.733
	272.477	445.925	280.102	296.832	791.876	532.05	661.311	376.23	471.306	370.736	534.139	476.726	266.152	281.285	401.813	130.012	365.877	162.953	330.017	525.895	364.199	496.096	71.3623	391.982
	270.168	449.202	280.988	291.05	790.776	530.64	662.577	370.952	470.972	375.04	534.06	474.98	269.793	279.735	401.603	129.377	365.539	165.307	327.238	528.348	362.995	498.874	67.4964	396.295
	273.574	448.566	280.878	292.22	797.165	535.327	665.809	372.704	470.608	368.938	544.454	474.644	267.851	282.233	401.588	126.338	363.566	163.762	329.124	526.117	362.152	499.671	79.2703	391.065
	276.056	452.18	279.736	293.486	790.901	534.268	666.68	373.655	473.685	373.603	545.724	476.092	267.885	286.542	400.59	127.524	366.418	164.591	330.668	529.282	366.185	501.421	70.6383	393.101
	270.961	450.19	281.254	291.083	799.41	534.88	662.4	368.859	472.25	369.145	548.654	476.536	267.033	281.321	402.601	129.787	366.623	162.053	329.945	528.471	365.828	504.395	73.9649	391.853
	270.372	449.64	287.572	294.812	796.525	533.244	668.78	371.145	473.634	374.166	545.305	480.403	272.705	283.195	408.137	129.334	364.757	165.548	331.771	527.413	369.846	500.805	71.2947	391.375
	273.689	454.059	281.043	290.846	792.782	536.265	666.013	372.403	473.215	374.2	550.075	480.049	270.442	284.12	405.339	135.635	365.081	164.935	336.4	531.107	368.983	503.135	68.9594	394.962
	273.183	449.385	283.274	302.132	793.246	534.542	668.256	371.835	474.134	371.479	546.169	483.802	268.049	285.262	402.747	130.439	365.835	163.918	331.582	529.925	365.756	502.768	73.1097	395.246
	272.863	451.358	282.631	291.855	795.237	543.646	665.481	372.567	473.102	371.171	547.135	482.972	266.754	283.948	405.476	125.014	371.03	167.365	334.239	529.443	363.86	505.956	69.3926	393.003
	273.567	450.716	284.463	293.015	794.93	534.311	668.72	377.587	472.052	372.802	546.654	484.27	271.172	286.639	401.768	132.511	370.197	169.914	334.302	531.614	365.706	501.525	72.8598	394.394
	275.65	448.004	285.378	293.25	795.587	538.832	669.758	374.585	472.912	371.181	547.69	482.678	271.832	285.81	408.02	126.097	368.255	166.531	338.5	529.542	364.575	504.922	71.5642	395.648
	273.183	451.694	286.811	297.605	796.039	539.524	668.972	374.143	475.008	378.292	548.707	480.966	268.541	282.963	406.132	132.113	369.807	168.755	336.104	530.68	368.748	503.794	77.2557	395.165
	276.004	458.742	282.417	297.846	799.592	538.712	673.838	373.858	474.164	379.181	545.055	480.883	268.361	286.799	405.188	125.784	372.736	165.966	335.716	531.019	364.14	505.514	76.7161	397.008
	272.47	454.256	283.225	298.642	797.398	536.621	674.35	380.879	478.478	379.156	546.375	483.826	276.503	286.956	406.798	128.091	373.523	168.958	335.766	531.075	363.548	505.885	73.14	395.808
	274.659	456.932	288.678	294.657	798.748	540.703	674.769	374.701	477.708	378.026	547.285	483.182	272.323	286.416	404.429	127.197	368.857	170.08	335.337	539.553	364.32	508.813	75.1806	398.784
	275.942	456.071	288.059	297.053	796.548	541.801	674.435	377.404	477.817	377.009	547.704	485.955	270.402	285.332	409.077	127.382	372.391	171.399	333.697	542.244	365.258	511.343	78.3822	397.178
	274.708	456.535	285.331	295.684	799.942	540.434	674.87	378.425	476.865	375.774	547.034	482.724	271.499	288.718	407.803	133.241	371.471	167.367	333.632	547.178	369.79	513.082	78.7036	398.181
	274.587	451.771	287.518	296.125	801.621	540.349	677.506	381.718	477.668	379.002	546.815	485.728	276.217	288.095	405.587	129.23	370.469	167.254	334.128	536.351	364.913	512.232	79.0657	395.296
	280.2	457.087	286.445	297.852	797.985	544.283	677.57	377.622	478.791	375.212	547.203	486.979	275.37	285.442	414.867	128.851	372.5	170.126	334.647	532.379	369.593	513.976	76.1088	394.696
	277.017	458.075	288.354	298.455	801.042	543.681	676.222	380.18	481.239	376.617	550.136	483.739	271.928	289.323	413.012	132.499	370.269	169.365	337.52	542.007	369.788	513.5	81.3069	397.387
	277.194	458.821	291.653	298.82	805.851	546.68	677.543	380.883	481.771	380.82	551.681	486.055	272.994	286.389	410.711	131.059	378.259	170.789	333.317	538.407	368.42	515.358	76.4354	398.856
	274.564	461.338	287.551	296.368	809.621	547.246	678.955	378.073	484.266	375.519	546.245	486.206	277.931	287.07	407.761	130.404	381.438	168.343	334.469	538.785	370.812	516.712	80.3415	399.443
	278.929	456.176	287.5	297.065	801.764	549.371	679.517	379.876	482.511	378.576	547.207	490.597	274.176	292.81	409.809	132.388	378.252	177.941	337.33	539.592	367.289	515.227	78.5752	396.653
	282.353	458.699	293.166	301.526	804.318	544.273	681.623	380.618	484.052	379.095	546.135	487.317	273.078	288.572	410.971	132.484	376.265	171.854	336.773	540.619	368.077	514.222	82.7962	399.627
	276.373	460.46	290.455	298.561	804.323	543.727	681.369	383.688	483.897	383.038	549.493	487.83	273.464	291.157	408.775	129.695	375.488	167.992	342.058	544.115	366.735	515.138	84.1537	400.655
	278.244	465.069	291.983	298.517	809.746	549.877	685.02	379.856	485.826	378.076	548.639	490.832	272.525	288.954	412.231	128.315	377.279	171.013	337.462	542.446	368.322	518.284	83.1423	401.37
	278.642	460.501	295.044	298.16	808.509	546.452	687.837	381.761	485.645	376.119	551.208	495.025	275.372	292.924	411.168	131.328	374.955	169.229	337.065	541.426	373.215	515.446	92.1306	398.689
	277.575	464.712	291.948	301.727	807.206	545.064	686.613	382.477	487.933	380.188	548.082	492.416	275.401	292.37	410.364	135.802	379.103	170.331	335.409	544.124	368.907	515.465	83.1391	401.572
	278.735	466.085	292.007	298.812	811.551	547.998	687.042	382.247	490.839	378.397	551.203	494.58	273.155	292.787	410.923	129.827	377.523	172.885	344.084	544.25	374.015	521.424	88.0165	402.132
	279.134	467.165	293.088	302.291	812.13	545.013	686.028	383.965	489.354	383.13	551.226	494.571	277.7	289.563	409.86	135.363	372.35	169.74	341.469	548.547	371.027	522.974	88.0375	403.383
	279.532	472.37	294.392	298.534	816.714	550.102	688.058	383.628	491.886	378.272	553.919	492.156	274.687	295.672	409.55	132.623	378.503	176.335	339.365	548.267	374.236	520.531	86.4786	403.22
	279.75	466.046	291.525	303.884	818.147	548.035	690.808	389.11	493.969	381.812	549.297	494.58	275.84	292.832	412.559	132.48	374.368	175.278	339.411	548.635	371.898	521.498	87.002	402.063
	281.774	467.763	294.73	300.029	810.983	550.584	691.155	388.207	492.272	377.338	550.949	491.804	278.377	292.066	415.953	132.075	375.808	178.536	343	547.752	373.079	520.086	85.5684	404.279
	278.427	471.087	292.138	298.856	813.562	551.136	692.907	386.538	495.42	381.844	554.471	497.319	274.03	293.362	410.131	136.702	377.939	176.539	341.842	549.207	375.676	522.17	85.2471	403.335
	281.297	467.549	296.048	299.925	811.037	558.4	693.779	385.421	494.556	379.828	553.271	497.716	274.924	292.11	411.976	134.289	374.388	179	343.078	549.684	372.315	521.873	86.627	415.035
	283.251	472.142	294.44	299.742	811.794	553.375	694.599	385.753	496.179	379.54	553.948	498.238	275.244	293.416	413.067	134.182	374.194	178.213	337.636	552.375	373.358	521.231	87.7973	421.539
	283.865	473.789	295.094	305.189	816.417	556.849	696.04	387.136	493.315	380.17	555.719	498.068	273.83	295.035	417.748	133.939	376.972	179.104	345.828	551.34	373.02	521.807	85.5354	427.825
	282.896	472.517	295.874	301.585	814.13	556.303	696.021	387.514	496.845	385.317	552.698	495.845	277.241	292.294	414.27	137.009	376.139	178.357	339.045	556.362	374.88	522.251	87.0529	429.493
	283.251	475.695	295.797	302.796	815.752	554.433	695.422	387.733	495.726	382.441	554.585	497.266	276.516	290.362	413.724	139.368	379.121	178.796	344.71	555.191	377.733	521.28	89.6848	433.189
	283.511	471.58	296.202	307.177	820.705	562.09	695.892	389.026	498.928	383.501	557.063	501.123	278.415	291.254	414.041	140.813	374.172	178.771	339.777	557.978	373.482	523.776	86.6481	436.915
	281.092	474.983	300.439	303.158	815.519	558.859	695.964	388.627	500.816	386.653	557.554	498.603	279.433	292.409	420.698	140.559	375.015	183.53	341.142	564.965	376.326	526.791	91.0768	444.475
	280.589	475.455	295.722	304.851	819.235	558.509	698.359	389.35	499.058	382.789	555.538	499.599	280.462	294.336	417.214	137.738	376.778	181.659	339.206	562.53	378.73	522.695	100.294	443.635
	283.262	474.239	297.17	306.011	822.643	561.067	696.448	385.476	497.49	381.831	555.59	501.062	277.992	291.514	417.461	138.207	380.333	181.879	340.297	567.239	378.992	522.277	89.43	453.268
	279.879	478.281	296.341	303.37	820.8	563.264	699.447	393.683	501.427	385.757	559.744	502.216	279.38	293.166	418.992	142.332	375.376	182.522	346.117	573.708	377.323	523.384	90.0303	451.656
	282.216	481.073	297.058	310.455	817.627	560.455	698.708	395.141	498.022	388.474	558.589	506.825	277.973	295.669	417.421	137.048	380.009	183.479	343.591	568.075	376.515	523.099	92.3334	453.007
	281.419	482.358	297.136	308.491	822.506	561.731	699.857	390.518	499.181	387.39	556.824	508.084	278.748	296.571	417.787	138.488	379.438	183.07	345.844	566.785	376.598	523.634	90.2688	452.309
	286.16	488.943	297.356	306.499	817.925	565.565	700.075	392.424	500.735	388.772	559.317	511.917	280.446	298.089	417.307	138.03	383.151	178.917	343.604	571.83	377.904	522.828	91.195	459.953
	281.839	488.546	294.916	306.43	820.833	566.74	696.279	391.253	502.488	385.141	559.497	517.187	284.807	299.073	418.254	140.672	378.168	186.795	347.561	575.338	381.451	523.015	93.54	456.573
	283.554	487.073	295.369	306.52	822.765	569.888	700.113	394.17	501.121	388.519	561.019	510.979	284.195	294.827	419.593	137.766	381.166	179.572	345.654	571.155	378.1	524.013	96.7715	462.165
	284.972	489.571	297.134	310.628	822.087	566.583	699.444	392.904	500.508	391.194	562.231	512.086	279.778	294.412	417.207	140.605	381.993	183.641	348.095	575.228	377.784	522.078	94.4595	464.184
	285.703	488.013	303.152	306.646	822.383	567.443	702.124	391.712	501.058	388.54	560.099	513.731	283.245	297.648	422.142	137.279	384.157	183.465	345.111	577.335	379.282	527.111	92.805	472.887
	284.071	494.254	299.912	305.197	826.478	570.058	702.69	391.579	503.981	386.833	561.449	522.491	282.026	294.718	418.662	137.782	383.828	185.293	351.272	575.279	379.443	523.989	94.8951	471.885
	284.273	504.109	303.779	314.437	830.004	571.097	705.101	393.677	506.146	389.469	560.461	521.211	280.871	298.958	419.651	136.7	379.58	184.548	343.555	577.145	376.751	526.909	96.048	473.574
	283.849	500.474	299.339	308.611	825.571	568.1	704.583	395.183	509.549	388.69	564.61	520.843	280.521	298.229	417.23	145.521	386.245	189.827	351.714	581.092	376.762	525.227	96.1226	475.644
	284.935	502.28	302.468	309.592	827.449	581.618	708.263	395.587	506.714	388.443	558.7	521.935	282.6	298.043	420.025	140.989	384.513	185.522	346.504	585.27	388.248	523.721	96.7709	474.485
	287.034	499.96	301.473	307.632	828.641	570.582	705.734	396.032	507.709	386.459	563.865	521.367	280.455	298.643	424.023	136.866	384.302	184.176	346.109	579.632	382.882	523.428	98.7122	478.192
	285.954	506.587	300.113	307.999	828.706	571.549	706.164	397.654	504.411	389.373	563.237	525.403	282.986	302.382	418.966	140.383	389.737	187.672	345.96	582.549	383.901	523.743	94.4937	482.95
	287.37	505.094	307.285	309.044	827.315	574.924	706.965	398.63	505.806	391.065	561.068	520.578	282.866	297.217	418.98	149.361	380.991	186.773	348.243	591.224	379.196	523.247	97.5062	484.748
	288.2	510.026	302.168	311.094	824.885	573.025	705.592	397.234	507.531	389.357	562.672	520.586	283.002	300.992	419.812	141.141	386.393	189.14	352.483	594.425	380.636	530.459	96.8248	483.665
	285.883	516.89	303.201	310.003	824.574	576.753	709.403	397.666	506.892	394.747	564.659	520.783	283.728	300.39	419.589	141.188	383.336	184.989	347.645	593.995	380.884	526.611	96.7784	484.577
	288.204	517.889	303.321	313.612	828.306	573.927	714.58	401.064	506.567	393.356	563.311	523.022	282.427	303.255	421.191	142.54	384.185	186.419	360.407	600.986	387.489	529.265	95.1934	487.239
	293.02	520.835	302.62	313.876	829.888	576.367	711.711	399.991	508.329	397.66	564.762	520.605	283.872	299.713	423.752	148.66	383.909	189.514	348.985	600.701	380.987	532.899	99.9077	488.551
	288.546	522.852	302.554	317.583	834.683	576.137	712.682	399.768	511.843	394.55	565.484	524.555	283.653	301.654	421.408	144.579	383.102	188.794	350.018	603.202	382.007	525.658	101.131	488.666
	289.864	560.835	302.922	316.125	831.206	574.758	711.883	397.884	510.392	391.248	563.04	525.152	285.051	301.436	421.182	142.226	384.277	190.711	350.563	606.673	386.164	530.531	97.4788	487.715
	290.992	567.818	305.486	311.749	833.026	578.836	716.347	397.315	509.927	399.221	564.904	528.584	282.641	299.907	426.623	143.596	384.421	188.157	352.131	632.366	383.44	531.621	101.739	513.437
	291.842	574.788	304.698	310.012	834.909	581.933	714.896	398.769	509.002	394.569	572.781	524.215	284.578	300.818	421.308	143.35	385.724	188.416	353.769	643.746	382.808	527.289	101.65	513.728
	289.396	584.835	309.409	312.068	837.666	577.609	719.205	398.685	511.314	392.931	565.161	522.212	285.888	305.239	423.955	153.659	385.254	188.474	348.713	646.719	387.214	538.801	102.806	510.992
	287.573	596.825	309.136	314.829	835.606	582.269	723.419	402.139	509.373	393.362	566.156	521.985	286.232	302.883	422.775	142.315	383.126	190.907	348.479	659.295	381.245	530.483	102.702	514.389
	289.097		308.481	317.344	840.26	581.994	720.884	403.295	515.059	391.737	567.134	523.143	287.205	300.774	423.954	143.785	385.377	190.567	348.136	690.796	384.288	533.019	103.214	511.678
	287.134	242.966	307.573	311.998	837.692	581.372	722.622	403.939	514.626	394.051	575.352	524.096	284.083	300.797	426.166	145.474	387.859	190.921	354.743	705.942	386.898	537.311	100.605	513.539
	290.358	244.014	308.554	313.276	838.312	583.787	721.443	402.044	514.531	394.085	568.658	521.543	288.172	301.541	424.899	144.471	391.485	190.635	350.175		384.559	537.983	102.649	515.208
	292.637	249.28	309.036	315.51	841.841	587.237	720.543	404.193	512.112	398.802	568.975	523.513	289.03	302.045	429.121	144.77	384.774	190.62	351.284	270.444	387.751	532.711	104.763	515.267
	295.178	255.862	308.328	312.337	841.955	586.964	723.293	403.47	514.487	396.507	570.087	522.816	284.653	303.693	427.21	143.56	386.218	197.286	350.112	275.233	386.546	539.288	103.044	514.325
	291.213	263.024	308.188	314.596	844.006	585.104	720.335	404.265	511.221	394.78	567.525	527.335	285.492	306.301	425.902	145.323	388.754	196.341	349.592	276.427	387.294	534.384	102.772	514.167
	291.713	261.776	311.232	311.857	844.362	586.173	723.904	405.039	514.311	396.351	572.069	526.428	291.411	307.72	428.296	146.068	386.305	195.641	352.753	281.735	388.833	535.654	104.471	517.858
	293.252	265.105	312.091	315.535	839.622	590.858	727.759	405.079	514.774	403.381	571.542	524.867	288.472	301.909	424.454	146.726	391.059	193.702	353.611	284.686	390.024	537.893	102.465	512.836
	291.353	267.572	312.2	314.242	846.615	594.244	725.907	406.254	514.395	398.935	573.069	530.789	292.178	302.532	429.91	146.27	386.022	191.301	351.095	284.408	388.259	536.634	106.707	512.433
	292.164	267.519	308.49	314.217	846.068	586.391	727.022	406.833	521.755	398.801	573.926	526.963	288.467	304.841	424.048	150.79	387.616	191.135	354.358	285.053	388.456	536.89	106.942	512.122
	294.199	269.64	309.206	317.941	848.081	589.547	724.565	407.478	518.062	398.041	570.071	529.67	286.442	303.58	428.961	149.086	387.988	192.624	355.871	288.027	392.823	541.401	104.839	512.609
	291.321	271.418	315.415	317.119	842.39	592.874	727.174	409.259	519.903	400.292	572.042	532.715	288.126	304.201	429.286	149.244	391.154	195.282	353.368	291.928	393.14	542.204	106.605	515.169
	293.454	270.437	312.347	312.743	845.741	590.29	726.716	407.845	520.857	398.872	573.335	528.772	293.75	304.266	427.988	148.481	390.039	194.326	364.064	294.22	388.774	541.688	107.364	516.931
	293.25	275.25	316.149	317.992	843.798	590.597	732.76	411.837	519.584	402.678	572.502	529.478	288.488	304.863	429.041	152.942	390.904	194.095	355.37	293.788	394.068	541.354	109.24	520.328
	291.87	281.216	309.184	315.199	849.611	588.821	732.955	409.502	522.263	400.059	573.676	531.401	291.413	303.905	426.483	147.366	388.645	194.951	352.418	297.2	390.223	546.674	109.345	515.924
	296.858	277.01	314.758	316.61	848.143	589.851	732.535	408.286	520.922	404.542	574.006	529.688	288.875	310.315	426.793	151.035	390.095	193.955	353.974	296.023	392.857	545.423	108.229	515.706
	298.556	281.346	309.575	313.291	849.237	592.794	737.106	409.906	522.475	396.465	577.831	530.347	288.852	311.297	427.749	149.149	395.673	192.839	357.124	298.454	391.077	543.539	111.577	521.768
	293.535	278.077	313.895	320.092	849.8	594.665	734.304	408.102	523.325	400.588	572.302	529.883	291.133	304.98	426.739	148.434	391.476	196.148	354.49	303.302	390.753	549.82	109.198	526.707
	296.106	279.624	310.49	316.092	849.727	595.244	733.428	414.079	522.922	406.394	576.18	531.331	298.64	305.701	430.087	150.154	389.266	194.742	354.638	303.741	389.967	545.493	111.207	522.432
	293.85	280.255	312.92	317.385	853.432	593.999	737.14	411.792	523.214	402.219	575.649	533.269	289.105	307.588	430.39	157.316	391.024	198.117	358.056	302.006	390.425	548.107	111.753	527.004
	297.349	279.041	313.52	314.33	850.445	593.185	739.091	410.414	522.94	399.666	580.937	532.609	289.398	308.327	428.468	152.996	392.389	200.143	354.052	308.79	395.469	555.571	114.644	527.946
	293.891	280.889	312.99	315.792	851.148	598.594	740.908	414.147	521.621	402.276	581.436	539.519	289.724	312.906	427.542	151.158	392.572	200.006	356.245	310.559	396.922	547.949	113.8	537.014
	296.641	283.304	313.725	315.082	851.154	597.574	738.113	415.807	522.33	407.121	584.241	532.207	289.187	315.352	427.215	153.635	400.241	198.955	362.654	310.325	390.312	547.515	112.319	532.015
	297.243	283.384	314.464	320.963	851.227	596.505	741.858	418.246	525.006	406.465	579.897	534.166	294.631	307.27	428.688	154.976	393.086	200.606	360.036	314.204	392.14	556.239	119.928	537.96
	300.058	282.104	312.25	317.325	851.428	599.105	741.219	419.413	526.482	404.444	586.64	532.271	291.858	313.614	425.43	148.671	395.357	196.671	358.245	317.085	393.64	553.094	115.325	540.014
	297.286	285.829	315.526	319.623	871.768	602.444	744.21	417.702	527.951	405.841	581.256	540.327	291.746	310.677	429.385	152.777	393.825	200.147	359.115	315.435	392.852	557.082	118.077	547.158
	296.421	285.515	313.386	318.375	876.663	608.238	745.191	416.22	529.664	406.914	583.549	533.984	290.46	310.57	429.244	153.756	397.224	195.37	358.316	316.215	394.259	551.757	118.784	548.153
	297.575	287.777	312.996	317.354	870.829	604.869	746.629	414.494	530.707	410.962	586.65	540.461	290.589	313.586	430.782	151.364	392.646	197.407	356.956	316.769	396.227	555.425	116.027	554.054
	296.543	285.416	322.636	318.059	868.585	605.754	748.196	418.628	536.913	414.568	583.078	538.556	289.392	312.827	428.948	157.674	396.732	195.562	357.706	321.571	395.803	554.449	115.895	545.529
	298.486	285.708	321.116	323.458	872.012	604.891	749.954	416.666	533.715	406.07	584.315	536.96	292.774	312.301	429.555	155.564	396.68	203.346	359.787	322.583	393.336	554.196	115.115	545.981
	297.267	290.929	317.982	321.191	874.756	606.813	752.302	421.991	541.639	404.898	587.289	540.376	295.825	308.652	429.739	158.816	399.701	196.608	357.015	326.359	396.921	563.611	118.256	550.147
	298.047	291.586	321.909	324.652	887.251	606.965	747.901	417.064	539.176	406.783	587.409	540.803	291.098	314.17	427.571	160.918	395.121	205.572	357.968	326.81	395.03	558.94	116.939	555.934
	300.039	288.765	319.718	319.914	883.151	610.123	749.927	420.394	543.837	410.202	587.614	537.313	291.977	312.021	430.445	154.015	395.403	199.674	366.587	321.629	395.878	555.884	118.582	562.612
	305.875	296.613	316.743	320.999	883.167	610.927	755.786	418.908	539.97	404.506	594.314	539.528	292.075	309.187	430.025	159.694	397.454	197.292	360.946	324.365	394.594	559.403	116.598	564.919
	298.986	294.858	321.049	324.497	882.165	612.045	751.775	421.297	540.872	409.052	600.732	539.487	294.35	311.433	430.17	157.2	397.022	196.65	364.553	324.288	398.04	566.655	118.772	564.423
	300.104	292.235	319.82	326.219	888.509	615.382	751.773	418.132	539.563	407.67	587.427	538.721	291.41	309.028	427.915	157.86	395.354	199.943	362.072	328.456	396.715	570.088	118.638	586.081
	300.504	294.792	318.715	324.497	891.48	616.246	752.883	420.931	544.174	407.522	589.007	542.56	293.874	317.209	433.175	153.135	397.298	198.476	363.416	325.202	401.811	562.992	122.071	574.385
	299.952	298.948	319.077	322.248	896.462	616.415	753.307	418.821	542.319	415.238	589.939	541.03	292.762	313.222	429.931	154.944	397.824	199.052	361.201	329.446	402.076	565.215	119.673	576.599
	305.453	299.771	320.076	323.151	895.244	622.439	753.564	417.497	541.598	409.038	592.994	545.539	293.084	312.837	430.353	154.483	399.523	200.436	363.026	327.75	408.725	572.516	123.926	588.638
	300.298	301.089	320.98	324.051	893.123	613.192	753.37	420.072	543.295	410.19	593.014	544.893	294.784	313.373	432.569	160.479	397.466	200.799	367.786	332.178	398.229	565.642	120.604	594.51
	299.88	298.873	327.104	321.429	896.813	620.598	761.057	421.951	543.507	408.321	587.535	546.899	293.319	310.252	431.946	154.45	398.573	200.031	369.486	331.353	400.458	565.894	119.888	599.121
	299.433	299.954	322.793	324.532	892.482	618.884	756.582	423.367	547.959	416	593.482	546.036	296.164	312.194	434.813	160.007	400.989	209.168	363.252	333.155	402.995	566.068	121.421	623.387
	300.394	301.144	321.748	322.216	898.529	618.803	755.887	420.851	549.398	416.146	591.276	543.64	300.563	321.729	428.805	157.361	396.137	203.964	362.921	335.662	399.945	568.728	120.608	613.301
	301.86	309.416	320.93	328.577	898.585	621.508	756.142	423.245	546.736	411.485	595.019	548.258	294.342	312.966	432.943	159.239	398.864	203.97	362.663	336.959	398.625	570.803	123.687	637.406
	304.51	308.313	325.668	328.615	898.542	621.312	757.006	418.705	547.593	414.812	598.023	546.595	295.391	315.45	433.512	156.906	397.785	207.496	362.869	339.712	403.049	572.152	121.785	647.541
	300.947	301.026	323.05	323.206	908.508	625.186	759.716	423.327	545.711	413.906	595.68	546.722	301.389	315.162	434.435	156.917	399.925	207.26	364.59	340.079	401.425	574.245	122.7	648.077
	300.701	305.92	321.504	326.821	908.016	625.127	757.656	421.48	550.605	415.58	598.963	546.745	294.975	315.74	432.676	159.189	400.395	202.066	367.228	349.448	402.818	572.001	126.465	654.717
	301.487	303.322	323.935	326.344	905.203	623.842	760.796	421.89	545.935	416.178	596.086	548.096	297.662	314.552	431.07	162.997	404.808	203.917	373.199	344.584	401.086	576.551	125.158	654.382
	301.833	310.012	327.265	326.296	909.493	626.953	760.86	424.066	547.42	413.112	596.725	550.919	300.905	316.418	430.736	160.47	401.783	219.951	365.407	341.72	401.069	574.787	122.747	650.963
	300.762	307.947	323.353	331.688	910.22	627.03	760.269	422.931	554.761	412.146	598.106	548.547	298.418	314.686	433.458	159.418	399.987	210.31	364.738	340.839	401.022	579.244	129.86	654.005
	301.159	307.766	328.666	328.686	910.352	630.327	762.957	422.331	551.703	418.034	598.398	553.793	298.677	313.203	430.215	163.854	401.291	202.937	369.219	343.459	399.719	576.563	124.583	662.474
	305.559	312.735	324.125	323.983	916.005	628.698	764.573	423.606	553.244	414.551	599.713	549.585	301.048	322.339	434.922	161.767	404.441	207.005	368.115	343.712	401.942	582.933	126.295	663.957
	303.009	310.202	324.008	324.427	912.08	629.246	764.721	424.541	548.465	417.838	602.965	548.528	302.837	313.667	433.304	161.686	401.135	205.97	367.359	349.08	400.714	584.997	126.053	665.47
	303.763	313.344	322.972	327.635	920.63	627.809	769.031	422.879	547.813	413.028	600.444	550.144	298.789	315.138	434.66	162.659	401.441	206.863	367.258	343.61	406.23	580.148	125.913	662.818
	303.593	312.341	325.054	326.728	918.61	636.567	768.564	424.037	550.726	415.322	604.857	551.467	303.002	316.381	435.677	163.468	403.456	204.871	367.899	344.425	401.038	587.311	127.243	671.119
	303.195	317.722	325.123	330.684	920.792	632.238	772.995	425.199	547.05	418.337	602.939	550.982	303.1	315.622	433.665	160.21	403.178	208.325	368.696	343.669	405.496	587.946	129.326	673.76
	301.946	316.903	325.065	330.411	924.58	634.455	770.385	422.554	545.382	415.626	605.006	554.383	298.873	314.044	435.318	163.151	400.879	208.461	371.644	345.283	403.228	583.596	125.22	664.901
	302.22	311.681	328.365	327.306	933.883	634.451	778.332	424.167	548.66	416.246	605.25	555.611	302.027	316.34	437.505	164.142	405.792	205.379	369.286	347.685	405.339	582.57	130.202	688.809
	304.583	313.031	328.7	328.674	934.748	638.731	776.838	424.337	550.532	418.593	605.547	552.977	301.663	317.483	435.382	164.948	401.376	211.112	367.598	346.035	404.44	587.234	128.124	686.633
	310.994	313.618	328.389	327.06	945.867	637.754	783.195	424.644	551.436	419.489	610.866	552.739	301.368	314.899	435.045	163.051	401.957	210.272	368.788	350.608	406.595	584.479	129.115	689.61
	302.775	316.241	325.282	331.149	949.98	640.408	781.61	424.612	549.327	416.241	606.321	555.08	303.584	318.537	436.484	163.714	405.125	207.95	376.984	349.743	406.196	589.334	129.69	703.503
	307.934	314.411	326.442	329.386	951.161	641.485	783.258	423.784	552.618	419.91	606.94	555.122	304.658	315.818	438.159	162.797	405.693	210.357	373.919	350.689	407.498	586.111	129.915	717.285
	303.755	313.291	327.551	329.935	947.47	642.549	782.575	422.99	547.592	418.161	605.946	554.643	302.143	319.52	436.563	164.037	403.238	212.648	370.879	352.295	404.286	591.269	131.429	724.5
	306.5	315.709	332.79	332.78	947.025	638.049	784.534	426.093	554.393	416.141	608.036	554.153	302.695	319.894	437.393	163.899	407.393	208.241	370.331	354.069	405.802	594.785	131.741	846.391
	310.735	313.605	328.906	328.708	949.178	643.727	785.449	424.992	549.332	421.685	615.065	557.219	304.806	318.645	694.719	166.673	403.801	210.568	372.418	352.576	407.476	594.538	130.369
	309.073	314.483	332.106	329.801	957.845	642.093	785.645	426.021	551.563	418.936	608.301	555.591	304.49	322.622		166.494	403.322	210.231	370.933	353.859	408.34	596.194	131.036	348.809
	307.495	319.926	329.237	331.875	1002.62	644.838	788.721	426.259	551.449	419.56	609.326	560.715	305.053	321.312	5.12194	163.107	405.726	210.269	369.021	357.972	408.67	596.992	132.865	349.063
	305.52	316.328	331.92	336.366	1302.83	641.837	787.909	426.64	555.148	419.939	610.583	558.338	305.913	319.344	9.21495	163.489	404.896	209.093	374.464	353.517	409.508	596.252	137.518	352.245
	304.112	319.473	333.922	334.192		643.595	788.825	428.771	552.88	419.204	609.331	558.543	306.123	320.752	12.0115	163.857	406.738	210.235	371.941	355.586	408.096	596.478	132.666	352.877
	308.915	319.595	331.696	331.802	186.553	646.489	787.98	428.289	556.939	417.383	610.797	556.792	309.604	320.99	8.33141	166.182	405.822	212.159	374.914	357.383	407.548	602.289	134.392	355.567
	305.898	317.78	332.251	338.874	232.246	645.082	792.421	429.88	553.836	419.97	614.208	560.64	307.933	320.811	9.68029	165.506	405.869	209.033	378.526	356.453	418.506	605.433	137.202	358.733
	306.504	324.612	337.311	332.49	240.482	646.157	791.397	434.149	555.795	419.942	611.603	564.161	308.52	320.855	11.1133	164.299	405.03	211.345	374.496	357.846	408.121	606.238	136.801	361.766
	305.692	322.306	335.368	332.391	259.551	644.805	792.731	440.367	559.047	420.431	610.941	564.882	306.324	325.558	10.9477	167.824	407.26	215.869	372.58	356.176	410.843	610.683	138.758	359.267
	306.373	327.906	331.442	332.192	268.44	647.854	793.524	436.896	557.48	419.649	611.808	562.314	305.817	321.583	11.5783	164.823	408.26	214.478	374.475	357.146	413.559	614.915	137.201	365.386
	307.145	321.514	334.663	330.263	267.875	646.848	792.279	437.869	562.714	420.178	619.801	562.146	307.098	324.407	10.8649	164.855	407.857	217.379	380.841	359.066	415.709	628.876	137.568	367.486
	307.829	320.447	333.908	330.625	271.415	646.979	792.549	438.136	563.228	420.292	612.795	562.467	308.001	320.185	13.056	164.483	409.801	212.416	378.058	358.559	414.953	628.485	134.09	370.795
	307.49	321.534	335.659	334.533	288.489	649.928	795.532	438.035	558.226	421.079	614.173	564.797	309.409	324.721	12.5564	167.441	406.772	217.584	373.716	360.608	409.75	633.834	136.616	372.071
	307.135	325.95	337.462	334.192	306.75	647.998	797.607	438.368	557.742	421.332	614.133	563.969	307.637	321.441	12.4462	174.057	409.022	214.172	374.44	359.512	409.318	642.713	136.891	374.31
	306.788	322.78	335.77	333.84	308.813	649.856	801.686	441.43	560.596	421.739	616.41	565.948	307.272	321.047	10.7534	168.83	411.243	211.485	379.691	358.229	412.667	670.127	139.328	379.385
	310.304	328.31	337.224	335.254	314.75	658.031	799.727	439.431	557.832	421.425	615.466	564.672	307.648	320.875	12.2274	169.251	407.445	218.033	375.705	361.882	419.21	680.68	136.918	380.017
	309.745	323.372	336.858	335.491	315.084	656.799	799.416	442.375	561.48	421.45	613.868	567.362	307.571	330.868	13.6584	168.702	406.785	211.981	376.173	360.194	413.882	728.617	141.991	379.5
	308.905	328.44	340.266	337.485	315.652	651.352	800.04	441.6	562.284	422.244	622.588	572.022	312.932	327.751	13.3745	168.401	410.651	215.851	375.943	361.967	413.702		143.262	383.61
	307.165	324.617	336.56	334.726	321.274	651.336	804.544	443.571	561.196	422.684	615.475	570.071	306.161	323.762	12.8994	168.726	410.805	214.907	378.245	362.765	415.559	236.289	140.529	385.516
	307.816	324.721	336.002	337.518	321.804	655.95	803.079	441.945	562.379	425.462	620.141	569.354	307.687	324.043	12.2968	168.225	408.871	213.647	375.226	363.455	415.411	238.315	141.7	383.458
	307.477	324.817	336.138	334.574	325.037	652.527	803.073	448.055	565.105	424.186	620.375	569.896	308.557	323.877	13.8424	166.509	414.062	214.429	378.404	365.135	417.016	239.819	144.319	386.914
	309.177	325.784	337.885	340.462	324.563	655.144	808.795	447.793	567.193	433.401	620.483	568.609	307.831	325.12	17.143	172.486	415.854	215.588	377.504	360.473	414.782	244.17	142.171	394.097
	309.123	329.161	337.719	341.227	327.306	653.554	803.083	446.633	564.503	435.045	621.22	572.947	312.246	324.909	15.3468	173.005	410.048	220.113	377.918	364.309	417.129	242.059	141.832	389.356
	309.005	326.06	335.651	340.41	328.994	653.74	803.143	454.712	570.514	437.083	618.081	577.39	307.628	329.848	15.0469	171.906	414.104	217.903	376.033	364.678	418.033	244.6	142.479	390.885
	311.851	330.083	341.083	337.601	332.383	656.9	805.899	449.214	569.249	435.332	617.429	571.112	308.867	326.106	15.235	170.511	412.051	218.996	378.322	363.608	412.797	243.57	139.984	393.333
	309.451	327.884	339.565	339.277	335.32	660.845	806.261	451.081	567.621	440.415	622.957	571.912	307.693	326.83	18.9642	169.253	412.348	218.798	380.084	363.604	414.179	242.869	140.017	397.416
	312.541	333.361	338.683	338.071	332.662	659.84	806.522	450.263	570.362	442.39	620.663	572.962	307.012	325.082	15.2636	172.506	411.078	217.746	378.994	362.73	413.549	246.334	143.592	397.2
	314.934	329.894	339.557	339.337	335.25	660.534	805.307	452.246	567.991	438.518	621.265	580.673	308.134	326.081	21.2128	170.775	419.643	215.898	383.741	365.266	417.799	248.766	145.908	400.717
	308.925	328.009	336.962	339.847	335.633	662.728	809.934	456.074	571.093	441.753	629.07	576.684	313.505	331.835	15.87	171.762	413	218.263	379.354	366.662	416.578	253.694	150.494	430.542
	311.111	330.685	343.305	340.526	337.962	661.301	806.473	456.731	569.904	446.143	623.419	577.394	312.844	327.351	15.5695	173.585	419.441	218.525	378.271	365.52	415.788	253.788	147.787	435.039
	313.085	338.203	342.718	343.907	337.199	665.889	809.373	457.951	566.258	444.184	624.553	577.007	310.91	330.38	17.8798	170.671	416.578	217.804	381.541	365.448	417.804	258.708	151.688	432.081
	314.621	335.025	340.446	340.06	339.537	664.358	808.054	461.532	568.44	443.026	625.536	576.285	310.557	328.284	17.0313	180.552	418.136	216.751	384.727	367.834	415.975	260.371	146.65	432.233
	311.108	332.215	339.456	340.461	340.558	663.282	811.886	462.918	569.734	445.974	625.447	574.875	310.578	330.858	21.965	173.551	414.584	222.586	379.835	367.394	414.426	261.198	144.686	434.896
	313.574	335.807	338.051	338.851	342.173	667.51	809.668	460.067	570.509	446.546	628.431	576.751	312.48	331.672	20.4828	171.949	412.497	218.247	378.655	367.477	415.71	256.291	150.217	433.932
	315.921	335.652	342.629	340.51	343.497	668.037	814.209	459.509	571.353	452.955	627.519	578.999	311.015	330.561	22.8625	174.608	415.254	217.83	386.844	368.674	416.004	260.162	149.187	431.373
	316.95	333.65	344.404	343.546	343.965	666.666	816.304	463.813	570.48	444.003	627.11	580.579	310.894	330.815	24.0909	175.588	417.566	217.868	383.943	365.224	417.413	260.651	151.972	435.041
	314.999	333.422	344.475	343.683	346.813	668.331	811.79	463.935	569.846	444.295	626.468	580.95	310.059	330.092	23.6984	173.011	420.444	222.386	381.384	373.93	418.202	261.594	150.031	432.756
	323.31	336.238	342.541	344.045	349.226	668.423	819.009	464.424	575.864	441.752	627.681	579.908	313.729	330.817	22.7943	173.195	417.744	220.079	383.876	367.08	416.06	262.85	156.52	434.459
	311.584	335.086	350.023	341.68	350.552	670.254	815.172	461.811	573.576	446.896	628.099	589.238	311.125	337.806	28.2224	173.239	414.826	219.155	386.648	364.726	417.567	267.378	149.391	435.089
	313.475	335.731	347.393	344.973	346.827	670.625	817.25	463.894	574.09	444.71	626.92	585.071	312.915	329.715	27.2979	177.591	413.269	219.606	386.014	367.502	418.103	266.199	149.941	436.264
	314.665	340.974	344.519	342.812	348.27	670.029	816.97	465.225	577.524	449.362	634.619	585.838	320.276	329.837	29.5157	177.412	413.586	219.47	383.521	369.998	419.841	265.563	152.211	435.39
	315.755	336.673	346.145	346.442	351.284	671.66	820.533	465.213	576.442	445.084	632.642	584.824	313.625	331.861	28.0795	174.402	413.137	221.682	381.639	369.701	421.849	268.924	150.14	438.375
	313.777	336.878	343.275	346.17	351.629	670.12	817.846	466.077	579.068	446.519	634.249	587.928	316.353	330.165	29.677	173.27	416.062	220.743	385.253	370.34	416.538	268.497	152.082	438.372
	315.689	335.948	346.834	341.879	351.279	670.601	817.657	470.123	581.313	448.062	638.54	589.154	313.348	337.885	28.7863	178.532	416.979	223.194	382.408	369.601	419.326	268.113	154.596	439.074
	314.277	343.215	348.139	342.891	350.568	673.017	820.234	472.422	577.861	444.882	644.904	596.535	313.379	331.173	29.6939	174.583	416.459	228.407	385.373	368.513	422.091	272.017	151.797	440.934
	315.28	344.088	346.5	341.972	352.11	677.157	820.015	472.335	577.676	446.142	639.838	595.624	314.626	331.41	33.5301	177.143	417.77	221.767	388.092	371.736	421.618	277.612	156.176	441.192
	315.822	340.887	351.406	345.345	354.431	674.626	822.183	475.902	580.024	447.456	636.108	592.308	313.83	332.272	30.2557	177.103	422.436	219.389	383.005	371.344	422.479	275.031	155.396	440.271
	315.846	339.176	345.517	346.348	354.585	681.146	821.385	474.531	578.479	446.872	637.198	593.013	316.275	334.543	36.472	175.727	417.459	221.251	385.317	374.913	419.746	275.351	154.074	442.039
	316.516	338.106	349.107	349.156	358.366	674.163	822.788	475.065	582.874	449.819	640.143	595.074	315.857	336.422	33.7824	175.596	421.112	223.005	384.74	376.522	418.048	276.514	155.133	446.929
	316.939	349.122	348.044	343.25	355.931	676	825.295	476.937	581.675	449.944	639.678	595.361	313.329	333.989	31.7801	176.526	424.048	223.317	383.726	374.865	425.051	280.485	157.662	447.476
	315.841	340.5	347.07	348.496	363.744	683.514	823.798	475.684	585.354	448.804	645.014	596.931	319.153	334.513	34.0109	172.707	420.359	223.679	384.657	377.116	420.912	277.725	153.226	445.582
	319.423	338.991	356.988	347.107	358.231	683.476	826.34	478.658	581.967	451.032	648.585	600.394	316.608	338.627	36.4735	176.815	418.148	220.731	384.506	372.105	420.69	277.995	153.6	449.456
	317.543	342.138	349.82	349.041	357.448	683.735	828.309	479.31	581.99	450.866	645.477	595.265	318.602	332.459	34.3206	177.833	417.205	223.701	385.551	373.089	423.039	277.955	155.447	451.396
	320.792	341.112	349.459	346.963	357.74	682.735	826.939	480.015	582.897	451.4	643.236	595.607	313.685	338.099	37.1516	174.738	417.885	228.543	385.052	375.523	421.963	280.502	157.245	448.655
	318.949	344.356	349.424	348.539	356.5	687.436	825.292	480.442	582.455	455.047	647.617	600.147	317.287	334.882	41.4392	178.106	421.914	224.967	384.675	375.453	423.578	281.22	158.095	450.247
	317.745	345.901	347.76	349.971	361.167	686.055	829.015	481.353	582.986	456.346	650.957	596.646	316.889	335.073	37.7869	178.571	417.037	223.349	394.413	373.478	421.291	283.319	158.911	453.152
	323.486	346.312	348.967	346.215	360.872	680.658	832.185	484.634	592.263	454.053	646.776	605.379	316.85	335.529	42.2103	176.281	422.952	227.537	398.803	380.631	421.534	282.116	155.867	451.039
	321.811	342.955	352.398	347.135	363.294	689.01	833.248	485.032	585.164	456.761	649.942	601.488	317.12	334.756	39.0597	177.201	421.428	225.391	388.53	377.173	422.994	290.248	158.969	452.89
	318.357	345.834	352.74	351.195	359.699	686.232	834.206	486.341	592.886	461.466	651.739	601.031	315.921	335.544	41.3649	177.832	419.791	229.948	391.194	380.599	422.075	288.543	156.999	452.128
	320.767	343.081	350.413	353.47	360.381	686.773	834.598	486.375	582.829	458.789	650.823	606.694	317.055	337.126	37.8865	177.929	418.89	224.338	387.525	375.6	423.765	288.034	158.826	453.372
	318.397	344.737	351.731	349.223	360.816	689.755	835.549	486.404	584.069	460.786	651.144	601.515	318.353	338.026	42.9223	184.702	419.865	223.29	387.044	379.666	424.086	292.291	159.086	454.783
	319.716	344.179	362.566	347.257	361.867	687.746	838.607	485.488	583.354	461.209	652.969	604.607	319.276	334.535	39.8993	179.848	419.951	228.222	385.201	375.714	423.421	291.295	167.225	452.92
	321.038	346.455	362.842	352.085	361.232	693.224	842.345	489.579	585.612	461.735	649.266	605.154	319.166	338.31	41.3115	178.254	421.403	225.566	391.939	379.494	425.071	293.523	159.997	453.319
	322.166	351.464	353.521	348.767	362.495	690.167	841.053	494.525	586.641	462.957	650.239	606.449	322.754	335.34	42.167	177.893	420.148	230.523	392.029	376.902	423.081	294.609	158.499	454.548
	320.42	350.928	357.673	349.029	362.965	696.252	847.372	489.432	585.387	461.442	653.169	608.231	320.662	338.223	42.4945	178.807	420.39	232.476	388.906	379.975	426.463	293.94	162.084	455.443
	322.426	347.216	353.835	353.366	361.56	697.658	846.852	490.255	589.563	463.849	653.555	607.479	321.357	336.424	41.1273	185.679	420.9	230.492	389.92	376.712	426.055	295.793	160.047	457.442
	323.551	350.749	356.751	349.406	366.386	693.042	849.084	492.387	591.735	463.089	657.652	607.421	318.706	337.706	42.1491	180.866	419.899	230.195	386.853	380.62	423.615	298.778	160.547	459.394
	323.218	349.284	355.784	352.518	365.383	695.854	852.251	493.124	592.282	464.223	655.831	614.749	323.17	338.207	47.2272	179.394	423.896	229.89	386.684	379.07	425.435	296.493	162.857	460.684
	320.978	353.39	355.843	350.106	366.669	694.63	867.268	491.711	587.756	465.641	654.538	609.956	327.744	341.15	44.4712	183.95	422.448	228.807	392.683	386.543	426.58	297.995	162.87	463.618
	324.39	347.88	356.476	351.989	374.684	697.093	874.995	496.554	591.876	465.825	662.059	611.34	323.804	338.565	44.6532	180.011	421.94	225.503	391.398	386.724	426.407	300.024	165.253	462.329
	328.227	353.427	357.316	350.687	370.76	695.987	879.652	496.788	593.026	467.926	661.859	611.57	322.888	342.628	51.014	183.456	423.013	234.747	390.003	380.566	428.93	298.959	165.454	461.308
	324.917	352.787	354.929	351.32	368.086	697.539	879.257	496.239	589.652	469.613	661.114	611.142	321.641	337.781	46.1253	182	422.526	229.214	390.929	379.33	427.862	298.763	164.364	463.569
	322.818	352.645	356.089	350.823	372.874	698.832	882.777	495.981	591.442	471.345	660.662	612.648	321.054	338.908	44.1402	182.655	420.274	231.845	394.241	390.794	426.496	301.011	168.369	463.664
	323.955	353.19	356.4	349.327	369.307	701.443	883.947	496.14	593.431	470.478	661.335	615.949	322.821	337.991	45.8737	190.501	424.472	230.853	391.09	383.996	426.342	303.236	164.92	462.037
	323.495	352.435	362.969	349.22	370.593	703.886	894.651	498.893	595.23	470.925	660.865	614.432	324.219	336.879	45.6466	180.99	425.059	228.751	391.349	386.286	424.913	305.272	165.476	464.813
	325.72	349.966	357.343	351.274	370.145	697.676	897.065	501.244	593.314	473.851	659.62	619.203	324.381	338.933	46.6719	184.3	426.231	232.676	394.055	386.107	426.135	302.258	165.428	464.157
	325.47	349.865	360.775	351.5	371.318	699.403	900.401	500.534	591.25	470.06	662.745	620.254	321.15	337.796	48.4742	183.036	423.996	232.659	397.859	380.968	426.511	302.142	168.599	464.97
	328.205	355.796	360.261	356.517	372.711	703.558	906.192	500.345	592.503	470.514	662.929	616.631	324.306	339.041	44.5543	180.982	425.171	231.465	396.89	386.027	427.764	304.769	168.024	465.204
	327.15	355.248	360.141	353.755	380.241	703.755	918.661	503.395	594.57	481.391	663.903	620.477	322.575	340.71	48.0733	190.273	426.425	235.268	393.875	384.997	428.001	305.741	164.703	469.07
	329.548	351.9	359.375	353.257	371.935	708.581	921.259	504.219	594.537	472.411	664.476	619.617	324.118	345.574	51.3498	184.23	426.06	236.272	392.923	384.857	429.375	304.635	167.304	467.003
	324.645	351.506	358.338	350.969	375.19	703.291	936.105	508.307	594.241	473.394	668.419	618.047	329.22	339.702	53.8239	183.727	426.11	233.553	399.173	383.724	429.458	305.545	169.511	468.165
	327.527	366.298	362.028	353.658	373.535	705.301	948.075	502.862	593.254	474.464	669.206	619.54	324.261	342.99	55.3114	187.331	425.157	234.349	393.428	383.911	428.025	307.839	166.928	466.679
	324.582	357.777	359.992	352.565	373.29	704.27	949.684	506.991	603.279	473.603	666.579	620.345	325.84	338.479	55.7075	187.903	426.573	234.103	392.783	383.704	427.72	314.955	168.281	468.691
	327.931	363.89	361.851	355.801	377.656	704.181	949.826	504.867	597.523	478.143	665.939	623.767	324.455	342.395	51.7619	187.321	426.728	237.034	394.639	386.664	427.232	307.114	168.229	469.427
	325.685	359.52	362.02	355.311	374.316	706.028	950.711	508.553	596.907	480.307	667.859	622.788	329.729	339.177	59.1538	183.702	428.287	236.268	397.744	384.419	429.233	307.503	170.766	467.661
	326.511	365.334	361.28	355.452	374.4	710.28	951.144	506.511	598.398	477.441	667.25	623.965	328.72	348.693	63.7735	195.239	426.324	232.051	396.051	387.925	428.401	310.192	167.181	469.14
	327.89	356.753	362.931	355.976	378.882	710.972	949.992	507.713	597.662	479.279	673.283	621.911	326.016	344.261	54.7621	183.948	427.426	233.976	394.321	382.931	429.509	308.397	168.072	472.839
	331.545	358.924	367.013	356.941	375.374	712.156	951.08	506.498	602.498	481.144	669.372	632.528	326.722	342.748	55.9431	194.955	428.844	232.607	395.612	384.173	431.135	311.944	168.643	470.519
	337.933	361.553	362.986	353.599	375.705	716.646	951.012	506.961	600.354	484.711	673.259	624.474	330.609	344.681	55.4639	188.23	427.445	242.889	396.692	383.244	431.227	315.754	168.9	473.34
	328.828	363.011	363.342	355.494	376.259	719.269	949.831	507.947	598.781	480.93	669.023	624.557	331.427	342.362	55.125	188.61	428.185	234.05	401.68	389.311	428.437	311.735	171.162	473.255
	328.975	360.581	362.551	357.66	375.519	712.618	958.989	510.838	600.431	481.453	675.038	626.827	332.048	341.205	55.5684	186.944	426.908	232.775	396.122	384.829	430.79	312.586	169.669	476.524
	333.028	360.843	366.463	353.711	377.063	717.4	955.126	508.556	602.472	480.838	674.365	626.78	328.83	342.981	58.4268	184.378	429.394	233.882	396.072	388.19	430.964	312.948	173.401	476.148
	333.623	366.935	368.344	358.364	379.436	716.096	952.91	510.376	605.695	485.189	675.765	626.042	331.324	350.283	59.0563	190.114	428.72	234.364	398.628	390.542	433.048	320.238	170.785	480.711
	329.379	357.679	368.302	358.666	382.396	717.964	962.747	510.332	607.425	489.238	677.343	628.769	330.813	343.911	56.31	190.204	429.167	236.408	400.414	384.659	433.52	319.79	174.692	480.543
	330.696	358.866	367.756	359.015	380.173	723.334	962.644	512.924	602.758	487.479	675.176	630.595	332.167	343.611	58.581	191.685	428.25	238.604	402.394	386.329	433.832	320.668	177.215	475.924
	332.065	358.645	368.262	359.061	379.619	719.202	963.724	512.207	603.397	485.953	676.074	632.04	332.372	351.115	61.4854	190.284	428.941	241.98	396.205	391.787	450.69	321.727	172.31	478.587
	330.342	360.581	367.518	359.042	378.797	720.132	966.906	514.462	603.027	490.455	683.791	630.783	329.879	348.683	58.9286	186.032	431.116	237.977	397.084	393.539	455.464	322.218	170.734	482.333
	331.113	359.822	370.551	356.833	379.638	718.169	969.824	513.403	602.373	485.38	680.099	632.552	330.791	346.61	59.0403	193.049	431.074	239.704	398.748	390.955	454.466	320.866	174.111	484.846
	328.663	361.146	369.246	357.945	381.899	727.191	973.667	514.787	603.383	488.257	683.669	637.133	333.582	344.498	62.9482	192.326	429.111	235.692	400.245	392.257	455.629	321.935	176.624	478.935
	329.283	368.42	373.867	357.86	381.488	722.695	975.225	516.505	605.832	489.101	685.442	636.753	333.69	342.7	60.855	193.357	431.656	238.575	405.229	391.086	451.913	322.681	171.75	478.118
	330.04	362.921	372.32	358.357	380.466	720.858	977.495	517.76	606.512	486.578	682.697	642.795	332.409	346.818	59.6604	188.947	430.018	237.229	396.936	392.061	455.276	323.265	171.925	479.413
	332.083	363.086	369.58	358.372	380.806	725.581	979.333	516.321	604.768	487.952	688.897	640.182	330.446	347.272	62.5619	188.708	432.695	241.53	404.345	393.622	452.147	327.234	178.252	481.164
	332.208	364.204	369.165	358.892	383.39	728.32	977.336	517.888	609.378	493.261	685.22	637.124	333.909	345.098	61.2825	190.286	433.486	239.229	401.378	388.156	452.922	326.864	174.306	481.371
	335.709	361.051	368.082	355.984	380.749	726.542	984.795	516.587	612.323	492.4	683.905	638.987	335.492	352.073	61.9299	192.213	434.318	236.83	401.154	392.189	455.43	338.723	180.12	483.034
	331.833	366.78	369.361	361.061	385.18	725.098	988.361	517.712	611.468	495.459	688.174	638.59	335.683	348.851	62.7232	191.112	435.455	237.071	399.531	389.009	454.66	333.464	174.588	482.115
	330.473	367.067	369.357	359.346	383.383	725.497	996.502	520.112	611.958	494.656	687.4	638.667	331.739	344.892	62.2078	188.498	434.976	238.201	399.222	390.082	456.125	334.284	174.856	486.08
	332.829	365.355	369.679	365.437	389.532	726.824	997.694	526.997	610.969	491.073	687.444	639.529	333.871	347.527	64.7744	190.038	454.271	240.756	403.636	388.239	455.211	337.676	177.644	487.629
	332.499	370.58	372.149	364.025	385.26	728.858	1003.12	528.808	615.263	495.848	688.974	638.168	336.691	346.847	64.851	192.146	454.659	242.605	405.06	389.077	455.996	334.156	188.157	484.207
	341.49	367.304	373.842	358.808	387.17	727.504	1002.56	525.771	615.795	492.252	688.095	640.71	333.468	349.869	65.1196	189.486	451.915	241.568	403.5	391.11	455.216	338.826	177.327	488.989
	334.176	369.951	374.213	358.723	385.067	732.825	1007.59	530.592	614.846	495.276	689.175	648.536	332.722	346.421	63.595	196.02	454.918	244.225	404.018	388.904	457.531	338.475	174.627	491.006
	334.215	366.79	371.596	362.536	387.328	731.624	1013.5	530.039	616.439	495.255	692.101	642.702	336.326	351.25	64.6496	192.8	459.183	242.093	401.852	395.37	458.602	336.185	177.496	485.373
	335.033	367.553	374.751	360.419	384.269	731.231	1011.11	530.101	619.805	494.653	692.409	641.188	335.556	349.055	67.1748	193.037	454.04	239.988	403.305	389.742	457.449	338.922	178.121	488.504
	333.341	370.958	374.531	362.828	390.356	733.2	1021.49	533.968	620.946	497.077	692.965	643.475	339.785	347.674	64.0961	197.455	455.913	246.035	402.21	391.987	454.349	338.663	174.915	491.039
	336.805	374.803	374.375	366.133	386.62	733.28	1032.46	531.501	618.322	498.604	692.446	643.76	335.473	349.245	68.8668	198.847	456.609	242.334	404.713	393.079	455.625	337.387	180.753	489.887
	333.99	375.166	371.91	362.263	385.03	735.623	1035.15	532.967	619.43	498.198	694.447	647.978	333.547	349.356	63.9729	193.738	460.498	242.001	404.516	395.147	454.353	340.205	181.802	493.214
	332.835	373.013	375.842	368.175	387.388	740.974	1042.91	531.765	617.806	500.209	693.512	650.162	335.797	348.866	71.8005	192.781	455.269	243.39	404.631	393.076	458.575	345.535	181.962	490.941
	335.162	375.178	374.906	363.583	389.719	740.449	1053.63	533.676	623.598	500.786	694.653	646.268	336.495	348.261	68.3474	196.327	455.787	240.131	404.374	394.512	458.374	347.402	177.516	491.374
	334.543	371.577	377.597	361.912	394.017	738.271	1075.75	530.948	621.345	502.372	697.279	648.235	336.87	354.713	66.815	194.667	454.656	242.116	410.77	393.16	457.547	345.044	177.053	488.354
	335.961	380.185	375.825	363.259	388.559	740.078	1078.88	531.669	624.336	503.84	701.589	650.018	335.625	353.292	68.8061	197.38	456.129	243.687	408.044	393.168	458.8	345.675	179.193	490.262
	336.349	374.825	377.787	360.483	387.622	738.967	1092.09	533.751	622.841	503.315	696.155	650.333	337.701	354.177	69.1266	198.347	457.878	244.903	413.748	394.198	456.871	347.264	178.902	489.467
	337.164	370.875	380.772	361.256	392.098	741.307	1177.68	531.439	627.079	503.03	697.536	649.382	337.718	351.737	71.2668	195.002	457.311	247.44	405.189	393.829	455.998	346.206	185.534	492.894
	338.802	381.756	376.758	359.755	393.59	748.132		531.854	622.715	503.519	702.943	657.22	337.043	353.016	68.6878	193.249	453.455	245.798	410.489	396.888	455.4	346.933	183.682	496.412
	337.751	378.343	381.09	361.295	388.064	742.697	12.903	531.513	623.377	505.481	703.22	654.773	337.765	354.964	71.3112	197.406	458.903	243.251	405.041	392.34	457.554	348.207	184.196	490.078
	337.159	371.466	376.855	366.382	390.957	742.261	12.4085	531.336	624.822	505.209	704.214	653.987	336.487	352.887	73.6123	198.259	459.274	241.752	406.319	395.523	458.68	349.144	187.564	495.814
	340.585	374.388	380.001	366.794	393.449	744.071	15.2486	531.022	623.638	505.722	705.639	653.691	337.494	352.652	75.5726	197.829	462.275	245.689	404.486	396.573	458.937	349.181	191.295	495.512
	339.233	375.634	376.05	361.544	393.478	746.181	12.6718	531.946	624.928	504.327	706.857	656.793	337.012	355.184	72.2775	201.366	455.996	246.323	408.592	393.351	457.795	349.945	183.62	492.773
	338.966	378.073	378.376	373.61	390.562	745.478	12.3139	533.713	626.298	515.127	706.034	655.415	342.805	354.44	71.0784	196.739	457.201	244.226	405.848	398.324	459.838	349.772	183.937	491.558
	337.41	378.862	378.506	362.989	391.516	749.084	16.087	530.881	627.356	512.783	707.773	659.66	338.764	356.197	73.997	196.185	456.147	244.442	408.803	396.274	457.241	351.212	188.604	495.559
	341.067	380.324	384.719	364.948	389.578	754.063	17.1201	533.162	629.329	509.822	707.347	661.146	341.282	353.028	72.8159	199.496	462.135	246.201	409.266	392.579	458.344	354.231	191.869	494.638
	343.257	378.629	384.033	362.208	394.257	752.208	18.2403	533	629.422	510.363	710.026	660.411	339.057	357.245	74.4561	198.371	457.908	252.729	412.924	396.511	460.053	353.096	182.924	494.337
	337.675	373.658	382.369	363.837	397.928	751.724	18.9356	531.27	630.253	513.51	712.124	659.799	338.67	355.529	76.0316	197.497	462.077	246.69	407.539	394.437	456.541	352.586	187.072	497.342
	337.567	382.389	385.415	368.583	398.46	761.652	22.1796	533.852	632.821	524.112	710.931	664.458	344.012	364.163	72.9429	197.685	461.764	248.374	409.431	399.001	460.086	350.484	188.565	492.837
	339.23	379.996	393.827	367.895	395.303	760.066	16.8949	531.411	633.171	524.508	712.181	660.211	338.453	355.388	83.7835	203.288	457.305	249.691	407.935	395.67	459.926	352.983	189.399	496.937
	338.675	375.303	386.209	368.103	399.084	758.491	15.1406	530.783	634.162	528.644	716.275	659.968	340.617	362.494	75.0578	198.44	461.974	246.834	409.664	396.082	464.221	351.821	188.012	497.108
	339.836	381.374	386.877	368.359	396.911	763.881	19.9868	531.124	633.583	529.067	715.771	659.308	338.671	358.471	77.4321	200.839	457.74	249.627	410.149	394.795	459.286	357.567	188.291	498.348
	341.731	384.783	384.878	368.317	398.021	764.847	22.8433	532.102	634.942	525.486	714.902	662.532	339.421	360.563	76.7267	200.572	464.879	245.042	408.432	397.906	458.978	354.168	192.172	494.638
	341.025	376.696	391.835	369.837	398.336	761.298	19.8714	534.79	632.626	529.162	714.453	662.692	339.784	360.011	80.37	203.624	461.365	245.244	410.205	397.226	461.487	354.977	186.614	496.485
	341.686	376.565	389.8	371.434	397.398	762.333	22.1627	536.375	636.574	530.253	722.264	663.102	340.609	358.15	76.13	201.106	461.261	250.949	413.805	400.241	459.445	355.341	186.348	498.059
	344.832	375.086	393.92	367.414	396.396	759.24	17.9901	534.265	634.478	530.231	716.339	667.81	339.968	358.505	79.6218	202.305	461.007	247.644	418.63	400.347	459.057	356.233	188.751	498.032
	341.298	379.912	390.051	366.306	394.896	762.077	17.2342	534.669	638.646	528.253	719.476	667.676	339.026	359.637	80.02	200.445	462.621	246.431	416.09	397.937	464.613	354.815	188.002	497.663
	341.895	378.759	390.893	365.459	395.117	762.763	15.782	535.391	635.609	527.295	720.375	666.647	340.464	357.218	82.0329	204.597	460.315	246.847	414.941	399.914	460.312	359.63	188.564	500.174
	348.897	382.974	388.768	370.281	397.026	767.218	16.7473	532.02	639.738	528.265	722.43	669.118	343.975	356.424	88.0472	200.499	460.324	251.106	416.826	398.257	463.849	357.134	189.402	501.368
	344.534	376.924	389.944	371.972	402.747	769.516	21.7474	535.506	637.889	529.882	725.205	669.947	344.441	363.494	82.4603	200.983	460.656	253.938	415.247	400.856	462.373	357.873	191.63	507.578
	342.212	378.12	389.214	367.487	397.33	768.078	20.1104	535.715	637.683	530.199	725.606	669.425	339.694	362.314	84.4716	200.078	465.191	247.689	412.19	401.274	463.859	356.792	191.883	506.826
	342.554	387.386	389.378	367.454	398.284	769.13	18.8792	537.322	637.596	529.866	727.269	670.422	340.267	361.309	93.2758	209.86	463.966	252.909	412.857	402.851	465.047	359.529	190.617	512.169
	344.066	383.654	389.951	367.954	399.766	771.823	20.19	537.682	640.234	527.805	730.788	671.883	344.245	357.848	85.6225	206.735	462.297	250.56	418.981	404.174	463.271	358.205	195.665	510.998
	345.067	379.293	394.225	366.925	396.424	769.44	17.6913	543.369	640.134	527.787	730.061	674.397	343.872	359.695	83.6546	204.722	462.76	254.741	414.55	401.707	463.205	358.332	194.916	516.173
	343.93	381.858	399.744	368.982	398.57	773.274	19.6433	542.243	641.807	531.025	729.656	678.318	346.569	360.653	82.4878	203.259	467.433	251.628	415.064	408.384	464.238	356.952	192.098	520.38
	348.597	388.623	396.196	377.3	399.357	769.233	21.9929	544.801	642.671	533.281	731.222	677.221	342.967	361.389	86.5502	210.147	466.482	247.506	416.559	411.803	462.681	359.377	190.523	521.001
	348.906	382.8	397.032	370.89	396.779	772.618	20.5563	543.669	641.991	531.653	732.687	679.599	341.171	362.721	85.56	206.146	464.032	250.634	416.068	413.894	461.931	357.653	192.825	519.523
	346.274	382.922	392.59	370.537	397.262	772.195	21.0511	544.916	641.674	529.415	733.62	679.09	350.525	359.697	84.0267	202.794	464.005	253.615	415.488	418.048	466.109	360.014	194.174	520.484
	347.867	381.037	393.312	369.813	400.772	773.21	18.9018	550.663	643.203	532.202	736.066	676.621	348.714	362.967	84.9585	207.931	463.4	255.154	420.089	419.325	463.968	362.455	194.765	525.049
	347.525	387.469	395.087	373.938	400.732	776.335	20.208	546.011	643.383	531.558	743.43	678.69	343.808	364.064	84.41	209.323	470.488	251.223	419.521	422.499	466.277	363.29	200.562	518.137
	351.32	389.072	395.79	374.676	405.454	780.231	21.8408	551.808	645.042	532.886	743.189	681.318	343.252	360.247	91.6368	203.835	463.673	250.463	422.419	425.057	467.32	360.687	192.523	520.171
	345.402	387.09	393.424	373.081	402.559	779.731	19.1789	552.452	644.384	530.895	743.018	685.288	345.016	364.784	86.3588	206.888	464.879	257.896	420.374	423.538	466.103	366.236	192.585	521.726
	348.571	387.617	397.645	376.354	403.584	783.64	22.8401	556.598	643.077	533.959	741.896	687.984	346.92	364.599	85.6315	204.268	466.061	254.431	420.26	427.21	466.198	363.931	194.657	522.603
	348.098	384.292	397.427	376.989	403.271	780.482	23.0714	555.45	647.246	535.668	746.276	683.86	345.533	363.824	88.8155	205.317	465.402	253.036	417.609	423.522	465.577	362.736	194.68	522.114
	350.351	393.779	396.564	373.495	401.991	778.933	21.9052	558.572	646.709	535.722	745.612	685.569	346.664	368.354	87.4244	205.62	465.878	256.919	417.24	427.483	465.123	366.498	198.713	518.836
	348.154	387.796	399.017	374.374	404.356	780.693	19.7318	561.716	650.612	536.494	747.632	689.96	349.382	362.803	90.5901	209.236	468.309	251.643	419.462	425.204	471.244	370.547	197.35	519.853
	348.29	387.151	397.804	370.444	403.57	782.024	22.4812	565.073	649.705	538.472	747.75	687.631	347.652	362.767	88.7955	203.374	466.901	253.271	419.663	422.899	467.453	366.87	197.923	519.616
	348.804	388.654	397.336	373.61	410.683	783.372	20.355	564.392	650.483	538.155	748.976	691.918	351.234	364.734	90.2108	208.417	468.715	259.608	422.581	424.089	470.791	367.363	199.175	524.398
	350.541	390.631	396.076	371.282	405.696	786.476	21.4898	567.085	649.454	538.526	749.303	688.069	348.615	363.991	92.926	210.2	466.865	255.3	421.512	425.108	469.475	367.964	201.16	524.938
	352.622	387.78	397.692	374.865	403.305	791.843	24.7827	565.197	650.121	537.276	755.475	688.616	346.472	364.121	92.9576	208.15	466.566	255.844	419.165	428.418	468.012	366.177	202.654	520.983
	348.386	392.938	399.342	375.908	407.146	787.964	23.295	566.16	656.142	535.915	758.071	690.189	350.53	362.852	96.0117	208.297	466.469	251.505	416.415	423.468	470.869	369.87	200.691	534.341
	346.873	394.796	399.041	376.893	408.331	787.529	21.0834	569.207	654.523	537.419	755.458	695.681	347.316	366.344	100.049	208.103	466.76	251.615	419.286	423.006	469.867	367.315	200.743	523.539
	350.842	386.659	405.188	379.118	403.001	789.647	26.4609	572.253	653.725	542.474	760.725	692.81	347.415	364.5	94.2129	209.828	468.193	262.821	420.389	428.389	471.308	369.484	203.887	523.128
	348.595	388.764	396.485	374.325	403.174	793.902	22.08	575.685	654.768	545.065	760.615	694.32	348.048	362.653	92.0265	209.714	466.293	253.768	420.337	428.317	474.353	371.504	205.626	527.2
	353.181	392.861	403.641	372.68	407.373	791.465	24.6675	572.555	651.729	542.459	764.787	694.67	348.531	362.43	91.895	215.306	473.051	253.794	418.882	425.456	471.289	369.389	202.193	523.801
	351.585	389.354	400.111	376.765	411.042	792.855	26.645	573.633	655.169	544.113	765.345	694.86	349.069	365.786	91.3577	213.432	471.848	254.328	420.939	428.329	475.393	372.296	200.433	521.801
	356.845	393.276	401.897	375.861	408.608	794.591	26.3872	578.747	656.188	544.221	768.315	696.573	350.687	367.124	92.9905	210.95	471.149	254.26	417.479	426.984	473.844	372.232	203.661	525.221
	351.781	396.923	401.269	379.447	405.55	793.303	24.1439	580.983	658.403	546.851	778.423	696.424	350.591	365.479	97.0606	210.314	472.45	259.877	419.28	423.856	471.081	374.524	201.546	523.453
	349.706	391.233	400.292	378.353	408.534	799.113	26.7628	580.275	658.378	546.506	769.839	698.049	350.949	370.421	95.4356	212.687	468.404	254.647	419.368	429.093	475.459	377.094	203.773	527.757
	351.18	388.933	401.319	378.825	411.345	796.25	28.6551	582.865	661.354	543.627	773.336	700.572	351.781	365.171	99.0251	209.802	467.447	260.521	419.771	426.956	474.218	374.641	203.003	523.833
	355.985	394.388	398.729	377.274	411.183	797.62	22.815	582.395	657.836	546.996	773.482	697.194	352.401	368.339	97.2285	209.549	471.168	254.012	420.29	431.354	475.292	375.885	203.559	521.75
	351.011	389.731	401.506	377.176	411.225	796.957	29.3007	590.873	659.551	549.931	774.753	698.299	355.667	367.145	95.4437	215.422	471.801	256.952	419.655	429.864	476.211	378.532	207.813	526.422
	352.042	390.067	400.545	374.846	409.58	798.714	25.8954	586.646	656.784	547.938	779.684	696.691	352.667	365.431	97.1147	215.912	469.2	258.134	420.627	430.609	473.396	374.232	203.427	527.861
	351.644	391.182	400.635	376.141	407.628	795.898	25.6241	588.236	658.659	549.832	777.13	701.699	353.317	365.047	95.8071	214.02	472.432	262.831	423.916	427.115	472.242	374.525	208.297	525.635
	351.301	393.092	399.855	377.246	409.006	799.183	28.5993	587.038	659.158	550.934	775.947	701.21	355.939	367.57	100.068	211.14	479.588	258.392	421.255	429.887	477.532	381.566	209.524	527.62
	356.216	391.65	402.948	379.637	414.873	798.725	30.9588	589.346	661.458	550.582	776.168	700.441	352.984	368.942	105.987	210.105	474.597	257.049	420.74	431.033	474.113	376.395	206.363	528.845
	354.814	394.947	402.212	380.227	408.546	802.14	32.3836	591.204	662.954	553.306	778.435	701.308	354.278	369.211	99.245	210.304	471.104	264.479	422.778	433.452	473.817	375.586	209.839	524.808
	356.175	395.357	403.031	379.377	411.136	806.044	27.0907	598.388	660.167	552.18	781.749	709.097	356.663	366.629	97.3393	217.14	476.293	261.038	424.566	430.875	477.825	375.97	206.129	528.412
	355.117	393.79	411.66	386.354	407.624	809.505	31.0018	594.211	660.088	551.902	785.182	704.547	352.395	373.171	100.257	214.751	473.462	260.366	425.782	430.26	476.592	374.264	206	524.78
	353.136	392.185	403.221	380.316	409.399	813.265	34.3519	594.608	661.02	554.883	781.932	705.943	353.088	368.519	103.904	212.839	476.211	258.756	422.97	427.8	477.423	374.703	208.114	526.834
	352.829	394.716	403.617	385.283	413.72	816.079	29.1909	596.495	660.565	553.565	782.781	708.236	354.482	369.905	100.837	212.736	473.888	260.125	426.281	432.055	476.813	380.68	208.173	529.38
	359.399	396.683	404.327	383.625	410.705	816.148	30.4791	596.561	663.034	557.146	788.617	707.016	354.378	370.967	100.74	217.313	477.257	261.963	424.65	434.47	479.652	376.622	208.955	534.802
	353.836	400.999	405.997	380.719	409.815	819.326	29.371	598.347	664.369	556.115	792.623	709.803	355.265	371.094	103.241	213.34	475.262	261.496	423.824	431.814	476.318	382.207	211.369	529.817
	356.966	397.769	405.844	381.302	414.116	819.798	28.5514	599.442	665.121	557.418	789.81	709.42	357.07	377.392	106.397	211.961	479.285	258.957	425.961	435.687	475.247	380.5	210.856	526.812
	361.076	394.84	405.634	384.364	412.036	825.007	30.4268	599.236	664.883	560.757	793.231	711.481	356.33	369.476	104.868	214.759	478.847	265.453	426.398	433.618	478.147	379.495	217.668	530.366
	356.18	395.729	405.428	383.592	408.435	828.367	31.4473	600.057	666.114	561.91	799.072	709.577	355.998	377.179	110.26	214.307	481.928	266.321	425.433	432.885	477.486	376.536	212.029	526.983
	355.798	398.486	408.423	384.241	419.682	826.477	34.0625	603.241	668.251	563.966	797.827	710.658	355.12	369.373	103.401	218.489	479.12	262.981	423.732	436.782	478.68	381.601	210.484	531.139
	358.999	398.601	405.935	384.94	411.294	834.561	37.0747	602.515	672.721	568.445	801.102	713.924	356.825	369.783	105.415	214.084	480.512	263.486	425.978	432.188	478.808	382.207	213.855	524.666
	357.441	395.909	409.296	382.656	414.707	830.773	32.112	602.948	671.786	566.718	805.421	714.917	357.94	374.134	104.663	213.929	490.767	264.351	427.338	439.706	477.904	380.001	216.007	526.524
	358.098	397.153	407.246	383.847	415.329	831.379	33.559	604.134	672.728	567.64	806.404	714.514	360.026	372.504	103.809	213.443	479.577	265.509	426.906	437.368	478.769	381.451	213.223	524.844
	359.013	401.588	411.605	391.247	413.798	839.301	36.1363	604.423	670.266	569.027	809.029	718.851	357.581	373.527	106.034	214.929	482.814	265.648	427.904	437.118	481.643	383.591	211.967	529.785
	357.271	398.396	409.929	385.983	415.384	847.66	34.1816	607.339	675.943	569.678	810.436	720.477	359.506	372.981	107.891	215.963	477.332	269.708	427.265	432.285	480.653	381.389	216.711	529.721
	356.04	399.538	408.507	385.918	416.027	844.513	34.9255	607.999	672.73	569.638	809.437	720.461	356.989	374.622	110.411	217.408	480.705	266.558	427.759	433.534	479.42	385.124	215.949	531.299
	359.787	397.103	409.901	387.07	414.418	840.174	38.3267	610.96	673.895	571.745	809.849	721.721	359.394	371.976	107.077	218.29	477.62	264.921	429.344	433.871	481.39	382.965	212.101	528.797
	359.639	403.349	412.176	388.097	412.793	852.125	32.315	608.256	673.772	571.283	812.173	727.501	358.863	370.284	108.008	219.296	479.043	265.735	450.053	433.998	480.941	381.182	214.368	532.42
	359.362	398.563	412.482	385.455	413.209	855.091	42.119	612.573	674.361	574.774	811.64	728.411	360.348	372.387	106.213	224.107	484.303	270.175	447.043	437.47	482.558	380.563	214.082	532.31
	357.878	400.315	413.934	395.441	419.16	870.533	37.0542	612.976	677.215	574.509	815.967	727.037	359.122	372.474	108.033	216.032	478.929	267.637	451.818	431.104	484.153	381.297	215.683	531.433
	359.639	397.91	417.046	385.82	418.765	876.453	40.292	613.075	678.022	579.837	819.631	733.961	357.42	374.416	107.323	221.215	486.361	270.147	452.846	432.67	483.775	380.603	212.741	534.496
	357.868	400.278	426.135	389.327	416.808	878.568	36.6484	615.239	675.072	580.284	824.959	736.852	361.228	371.93	111.006	216.019	484.125	269.331	450.653	438.092	485.55	383.298	214.705	533.544
	360.691	401.404	416.321	390.855	418.26	885.46	37.9086	615.627	675.216	579.312	828.515	730.295	362.094	375.906	108.734	223.117	483.635	268.079	451.152	436.784	480.938	384.282	220.179	535.521
	360.257	397.831	414.115	388.091	422.629	889.968	37.3175	616.761	678.505	580.15	829.37	730.434	358.859	374.267	110.427	217.821	481.377	267.979	449.995	432.274	484.979	382.199	216.035	536.845
	362.751	402.493	420.092	390.111	416.386	897.231	39.4568	612.914	676.424	581.433	826.781	732.661	358.283	383.593	112.712	218.284	482.481	270.331	453.714	435.149	482.27	381.281	213.697	535.903
	359.225	399.551	421.671	389.277	414.922	896.149	36.7665	616.476	678.585	581.567	833.365	734.547	361.015	373.936	110.607	220.832	483.871	269.136	453.697	437.471	484.561	386.48	220.695	537.81
	363.957	401.245	415.065	388.168	422.941	897.015	39.1006	621.082	679.059	581.32	838.439	734.903	358.518	373.162	112.961	218.55	482.038	270.386	453.556	435.698	483.483	384.86	215.046	536.074
	365.005	404.241	414.601	386.21	419.747	901.727	37.6332	622.81	679.394	583.781	842.874	738.246	362.117	377.511	112.333	217.518	484.73	272.386	452.129	437.06	490.424	388.119	218.406	538.084
	360.85	402.714	415.504	387.127	417.689	900.976	39.9985	620.666	678.88	584.222	839.352	742.294	360.747	377.306	114.518	217.455	483.416	273.689	453.024	439.87	486.186	385.717	214.835	541.874
	364.604	401.533	419.755	391.772	423.076	910.499	39.7566	620.63	679.616	584.542	841.007	744.348	364.722	377.813	112.529	221.786	487.148	268.594	449.535	438.759	487.98	383.49	219.44	534.673
	364.497	402.779	418	386.665	418.091	912.095	40.3462	623.93	681.066	591.393	843.096	744.851	366.931	384.883	114.033	223.452	487.57	270.427	453.464	443.523	487.241	387.949	216.3	537.665
	360.844	402.954	420.939	387.599	419.813	919.47	44.838	624.338	678.756	592.958	840.454	746.077	364.711	377.842	114.022	219.583	487.935	274.761	452.832	442.303	486.875	388.355	215.67	538.623
	363.964	401.41	422.959	393.457	418.232	924.691	39.8946	625.493	680.326	590.409	842.905	750.541	362.55	378.534	116.657	232.511	485.524	269.593	452.686	437.23	485.76	390.222	217.151	542.933
	362.25	403.036	417.587	393.013	423.13	930.896	40.7739	628.869	683.576	588.037	844.716	751.934	363.951	376.484	116.385	224.779	486.846	269.79	453.175	443.256	486.243	387.367	214.855	551.172
	363.15	403.889	414.827	388.181	420.885	938.173	39.7293	629.426	680.854	588.915	845.682	750.466	363.988	378.805	118.5	220.688	486.157	272.803	452.547	438.17	488.849	388.528	223.064	545.442
	361.203	402.324	418.956	387.142	422.788	941.475	46.7758	628.764	686.091	589.956	845.783	755.69	362.689	378.829	115.161	223.41	490.733	281.188	454.239	436.021	488.647	387.445	216.416	540.516
	361.351	402.615	417.925	394.05	420.419	941.335	41.2352	629.737	686.308	590.476	847.153	757.407	363.581	381.258	114.353	220.685	492.885	270.857	456.761	436.526	489.619	393.25	219.51	544.256
	364.462	405.25	417.812	390.3	421.611	936.991	40.4261	633.35	687.141	593.583	847.261	758.146	363.021	376.811	116.454	220.966	488.508	269.704	456.902	438.762	489.456	393.089	216.69	544.031
	365.021	404.745	425.211	388.186	422.06	939.297	42.7	635.28	687.576	592.688	850.515	758.94	367.207	379.354	123.146	219.526	489.575	272.061	453.804	445.687	490.457	390.622	218.415	542.488
	363.931	404.473	417.325	387.486	422.105	941.65	44.1576	636.933	689.131	593.848	871.857	762.758	367.525	378.164	114.966	222.892	488.837	270.224	456.971	442.865	489.21	385.365	217.523	543.79
	364.953	405.611	420.597	389.772	426.623	949.418	42.78	636.047	687.291	595.432	875.888	761.534	365.669	378.615	116.43	223.033	489.836	273.57	456.837	439.839	490.639	389.472	221.134	551.059
	368.642	408.041	420.631	392.781	424.412	948.465	44.2109	637.371	693.242	598.018	890.539	767.472	368.458	383.152	118.828	225.037	499.423	271.422	453.978	450.188	493.602	389.015	218.576	549.264
	366.174	424.377	423.317	390.733	426.89	953.607	43.6746	637.689	691.6	595.322	891.315	764.243	367.586	380.465	121.12	223.576	492.948	275.661	458.727	439.86	490.415	390.477	221.357	551.499
	368.272	418.51	421.765	390.247	421.209	958.56	43.4819	643.865	693.708	596.663	904.979	765.163	368.751	383.526	116.3	224.23	491.77	272.619	455.781	441.36	495.808	396.155	219.632	550.576
	366.578	433.979	420.739	390.752	424.091	971.107	42.78	646.692	695.384	600.37	934.243	766.42	368.457	383.651	117.894	226.631	491.006	281.144	458.337	441.143	489.933	395.863	217.505	550.057
	366.639	422.404	426.45	396.82	424.417	1138.16	46.6288	648.525	692.279	602.042	935.321	768.121	367.823	381.966	120.684	227.651	492.899	271.156	453.718	444.751	495.5	396.269	220.639	544.968
	367.6	422.927	418.165	390.004	425.539		45.048	650.023	693.907	605.386	953.82	770.26	366.584	380.965	117.411	227.927	492.787	273.927	454.971	443.387	490.331	390.785	219.238	548.165
	366.485	423.893	423.864	396.229	425.463	243.404	46.6387	648.054	694.507	608.525	953.181	770.134	368.575	380.885	119.955	223.131	493.244	273.453	455.504	447.595	494.002	390.055	221.222	548.497
	367.352	427.045	425.748	394.49	426.082	260.527	46.0278	648.553	700.486	607.946	951.345	771.257	367.954	380.99	120.441	224.494	492.425	275.845	459.321	447.982	494.615	393.72	221.424	556.118
	370.422	423.793	422.882	390.489	424.307	260.328	45.2069	651.149	700.562	607.919	953.659	772.484	368.972	382.617	121.322	229.741	492.961	276.676	454.02	442.899	498.18	397.305	219.236	552.686
	367.198	433.319	423.989	391.695	428.128	271.481	45.5234	655.465	699.614	608.126	951.409	772.083	373.99	381.463	121.291	224.349	494.685	280.007	454.209	443.792	496.5	391.655	222.054	551.973
	369.674	423.974	423.127	390.599	429.874	269.382	45.7712	653.517	698.091	611.783	957.67	773.951	368.841	381.852	121.49	227.222	502.27	275.865	455.968	447.942	496.14	391.205	219.42	551.619
	366.958	424.928	424.861	395.384	427.252	272.56	47.5469	655.177	699.543	613.739	953.007	771.962	371.571	385.84	121.228	226.22	496.462	277.925	456.235	445.682	497.435	390.094	221.823	552.178
	365.205	428.165	425.14	398.538	425.65	276.549	48.6792	654.528	706.825	612.409	955.557	780.827	373.054	382.354	125.998	224.703	497.356	274.824	459.008	444.865	498.545	396.734	224.467	555.756
	369.262	426.998	422.468	392.795	423.935	277.196	48.2501	658.171	702.528	612.878	956.438	781.769	372.541	389.57	121.799	227.941	493.82	282.946	456.201	449.394	506.883	394.094	220.485	562.014
	367.669	426.102	421.194	394.869	424.443	279.912	48.6774	661.518	702.412	612.502	954.218	780.267	369.391	387.025	122.032	228.271	496.251	278.899	463.378	448.468	496.127	392.416	222.849	555.872
	373.112	433.543	424.404	397.882	423.671	281.489	48.1919	662.248	700.726	616.807	954.633	779.194	371.728	385.022	121.526	229.43	498.238	279.903	459.437	451.085	508.816	396.747	223.605	555.987
	368.512	431.39	426.428	393.82	429.217	281.537	49.0326	663.829	704.205	616.306	964.7	780.616	374.458	386.143	121.869	228.974	498.514	283.896	459.809	448.401	497.931	394.133	225.593	559.723
	368.307	430.326	426.198	392.537	425.244	283.776	50.9611	665.249	707.504	620.2	964.4	782.368	373.575	385.365	123.182	227.52	496.308	278.943	457.779	455.371	497.426	395.29	224.867	567.174
	370.042	425.966	429.341	396.009	429.459	285.709	50.1961	667.421	705.415	622.739	970.803	784.032	370.136	382.83	123.254	226.703	498.49	277.194	460.088	447.101	496.8	395.204	231.018	565.097
	378.203	435.397	425.436	395.257	428.282	286.857	49.5186	669.149	708.026	619.137	972.383	782.876	373.598	386.199	125.329	230.119	500.904	282.262	460.924	448.221	499.416	397.121	229.92	558.164
	372.708	427.257	426.404	396.676	431.624	289.52	52.3355	676.816	706.82	621.833	974.577	787.098	373.509	389.211	123.143	226.606	498.574	282.674	459.431	451.644	497.762	396.551	227.959	559.919
	369.698	430.462	424.199	395.01	427.755	289.359	54.4313	673.543	711.125	630.237	975.529	787.419	372.306	383.643	121.744	228.761	504.573	281.32	460.72	450.63	498.433	394.64	222.974	559.347
	368.785	426.916	429.295	404.158	433.461	291.272	48.9232	676.383	708.467	634.678	982.905	791.708	373.764	380.953	131.057	227.523	498.863	283.562	457.38	451.378	497.908	397.132	226.138	564.342
	373.573	429.235	431.229	398.545	429.638	290.46	51.4998	676.008	709.055	630.812	979.11	791.985	372.274	382.967	124.34	230.275	499.857	280.8	460.593	450.449	497.09	395.726	228.07	568.521
	369.67	443.211	427.1	398.423	431.821	290.477	50.7976	675.508	709.729	632.794	983.182	798.886	371.776	389.72	124.463	229.666	500.867	283.834	459.266	449.865	498.884	394.887	233.798	563.101
	370.093	429.4	425.407	397.573	430.698	292.271	52.3658	678.537	712.014	638.937	985.289	799.693	375.296	388.894	126.707	231.42	503.78	278.614	463.07	452.435	503.637	395.85	225.931	568.867
	370.695	430.553	426.621	395.208	429.346	292.334	52.3231	681.62	712.041	642.364	991.138	798.846	371.302	384.259	132.479	229.557	499.314	280.908	462.816	452.454	500.966	397.061	227.02	560.311
	371.353	432.932	426.941	399.815	431.166	294.488	61.48	681.474	710.73	639.745	992.433	800.678	371.171	392.492	125.084	231.375	500.693	281.816	461.72	452.657	509.314	395.843	230.922	560.202
	375.681	435.46	427.796	396.146	430.788	294.21	54.5745	684.287	711.969	641.51	998.69	802.448	373.254	383.436	125.613	233.242	507.612	282.46	464.473	452.877	502.211	397.854	229.61	567.299
	374.147	434.563	426.588	396.809	433.139	296.337	57.3001	683.402	714.602	640.449	999.217	802.561	375.097	383.056	125.544	230.597	507.636	282.287	461.874	450.412	502.665	400.983	227.865	564.796
	371.098	433.844	431.842	396.028	431.27	296.483	54.4854	684.913	713.368	643.503	1001.84	803.158	374.826	387.635	131.322	233.943	501.005	279.455	462.621	450.397	501.312	398.901	232.45	565.276
	371.587	438.737	428.017	399.059	433.418	298.66	57.0644	684.38	713.659	641.05	1003.9	803.653	375.557	383.044	127.026	231.954	506.703	279.378	461.699	458.179	506.92	397.581	228.413	567.432
	373.997	433.133	426.617	405.116	430.001	296.183	55.8382	685.396	715.846	643.529	1011.39	805.014	376.464	387.827	128.026	232.285	506.175	288.482	464.577	458.121	504.575	398.168	230.26	564.514
	373.988	428.791	425.04	398.215	431.878	298.815	55.6517	689.389	715.654	646.12	1013.6	810.389	374.137	386.277	127.427	234.373	505.452	283.034	463.278	451.605	507.276	399.336	232.62	566.22
	371.651	431.157	428.632	400.398	432.115	302.747	56.122	686.178	715.769	644.221	1010.01	805.798	375.05	384.57	130.661	231.31	502.774	279.256	464.358	466.449	505.39	400.06	234.205	565.159
	372.702	438.854	426.842	401.532	431.738	302.715	56.3604	689.547	720.362	648.473	1014.74	808.687	379.658	385.327	128.263	234.381	503.899	286.748	466.314	456.775	501.911	401.342	234.703	566.58
	376.223	433.02	429.042	403.828	432.393	305.547	58.4662	691.007	719.018	649.102	1016.4	813.328	375.785	388.85	127.795	233.285	508.726	281.323	460.851	460.063	507.269	399.392	234.547	567.271
	375.015	438.686	426.765	405.455	433.904	305.442	57.3963	691.184	717.685	651.423	1019.53	814.142	376.024	389.711	131.07	236.37	506.767	286.245	461.314	457.072	506.386	398.637	231.856	568.061
	377.01	432.873	430.826	398.506	432.65	305.716	66.246	694.816	718.905	650.605	1018.91	814.39	376.429	388.18	135.946	233.44	505.247	284.051	464.433	458.4	506.229	402.745	232.561	569.67
	374.566	430.261	434.182	404.022	433.72	307.364	56.9322	694.799	720.004	650.002	1027.48	813.949	377.817	387.074	131.251	239.202	506.157	287.579	464.993	459.882	505.96	400.079	233.102	568.124
	376.593	435.671	434.584	398.423	432.705	307.501	56.9518	694.949	723.125	649.832	1029.45	814.52	380.717	392.882	129.762	232.152	508.114	285.002	465.234	457.624	505.182	399.74	235.406	569.311
	377.28	437.807	432.468	404.356	435.934	310.233	59.4028	699.27	721.465	651.523	1031.99	816.436	376.855	390.068	133.374	237.434	506.747	285.97	464.98	466.947	506.282	401.494	233.981	569.629
	374.172	438.594	433.106	400.281	437.208	311.095	58.2696	701.655	725.458	654.07	1036.38	816.446	379.699	388.54	130.572	236.506	508.631	283.527	465.14	463.315	505.345	403.349	233.565	569.508
	376.53	431.779	435.095	405.886	436.906	312.594	62.7481	700.977	726.362	652.311	1038.61	824.06	380.202	395.075	130.985	233.801	507.556	285.008	468.319	461.425	507.673	403.598	233.967	577.641
	375.715	435.123	435.354	401.616	435.864	314.311	63.9317	704.216	724.964	657.996	1051.08	841.964	378.374	391.171	134.256	241.647	508.595	288.435	470.065	461.69	508.928	401.747	233.541	575.593
	375.158	431.064	432.602	403.227	434.571	312.131	60.9218	706.237	721.869	662.687	1058.08	844.583	382.747	389.986	134.354	235.693	511.444	285.482	466.514	465.591	509.255	399.112	242.062	576.165
	376.776	435.948	431.94	398.751	437.482	321.464	62.075	709.548	722.206	662.798	1064.98	857.457	381.845	390.832	134.217	234.333	509.326	286.567	468.737	467.176	508.675	401.188	234.893	572.188
	377.363	432.847	433.549	407.199	437.31	315.964	62.2708	710.103	724.33	671.729	1062.92	860.73	381.055	391.019	135.28	233.593	513.235	292.282	468.722	462.084	509.161	403.972	234.638	576.074
	375.043	433.225	436.321	402.067	434.873	313.999	62.8222	712.738	725.836	674.362	1069.37	861.817	386.784	391.317	133.653	235.434	510.98	288.947	471.501	463.335	508.546	404.322	236.439	571.513
	376.139	430.88	433.865	405.093	436.386	316.7	63.833	715.947	726.18	672.196	1073.58	862.784	382.67	391.844	140.353	243.605	508.634	286.897	468.855	465.693	510.17	401.649	235.679	578.809
	380.957	430.37	434.369	404.304	438.806	316.966	61.065	715.176	729.149	674.388	1086.2	868.827	382.344	390.162	133.836	239.363	511.255	290.977	468.648	467.238	506.46	403.305	237.708	575.668
	380.75	436.045	434.577	405.77	436.538	318.738	66.016	713.863	731.551	676.686	1087.49	878.025	382.467	392.859	137.261	236.86	508.474	287.075	471.197	463.983	511.719	406.984	238.103	577.967
	379.19	435.136	437.225	407.476	439.391	321.366	68.5698	717.156	732.372	676.745	1089.78	888.465	381.639	390.421	134.58	238.691	509.768	290.255	473.559	463.393	515.372	404.885	237.901	580.31
	379.184	433.966	434.597	401.552	436.63	319.125	64.3054	717.266	735.93	677.347	1145.54	892.377	385.666	395.885	137.49	237.293	510.245	288.617	469.5	463.518	513.243	405.824	237.247	577.318
	379.321	438.282	436.934	405.784	437.475	318.911	64.1485	718.633	731.014	682.507	1146.65	892.787	384.629	392.512	136.304	241.625	512.858	291.207	475.406	460.904	510.406	406.4	236.015	572.879
	380.418	430.937	434.833	407.828	439.958	320.826	62.9625	722.528	732.639	684.553	1147.82	896.883	382.452	389.297	138.393	241.365	511.76	295.136	472.125	469.994	509.98	406.522	236.868	575.752
	379.461	435.21	437.256	408.98	439.949	322.106	66.0184	724.228	735.646	688.163	1149.12	905.275	385.138	390.87	138.88	236.873	514.129	290.621	472.138	461.639	509.91	406.363	240.334	577.297
	383.486	434.139	437.497	409.462	438.307	322.92	65.7839	725.645	733.113	690.427	1162.82	903.279	384.404	394.94	135.174	236.435	518.218	291.216	472.42	464.51	509.805	410.033	238.577	581.207
	379.193	439.514	439.474	410.711	438.779	324.322	66.9346	731.375	736.181	695.623		905	383.597	394.73	139.912	239.356	515.825	293.954	475.354	464.808	509.847	426.932	238.181	577.819
	379.893	441.171	440.764	408.494	441.35	323.511	68.2028	735.432	736.673	692.132	7.71606	926.286	384.19	394.574	140.937	241.144	515.298	290.683	471.308	467.788	509.147	430.555	237.67	586.124
	381.734	439.158	440.14	408.244	443.79	325.65	67.3742	733.995	736.305	695.529	8.37543	926.325	383.677	395.066	142.176	238.907	516.73	291.327	474.669	465.679	511.105	430.46	244.366	583.067
	382.238	435.285	441.122	407.209	441.124	325.643	70.6608	738.751	737.23	693.283	9.07598	933.04	386.428	397.729	138.495	241.354	515.791	302.473	472.917	470.125	512.03	426.372	241.419	581.009
	387.047	435.402	466.653	408.111	442.064	325.285	71.83	741.144	737.662	694.309	10.7732	936.745	384.596	396.233	144.132	241.179	515.16	301.146	475.17	476.23	508.541	428.952	240.366	581.517
	381.704	442.973	506.193	407.581	445.229	326.397	66.7986	747.886	741.228	698.104	8.24971	946.852	386.209	395.243	140.8	239.704	516.217	292.777	476.829	471.429	512.333	430.735	246.961	580.252
	384.414	444.402		407.51	445.395	330.044	67.8329	748.903	743.637	696.087	9.67953	946.072	387.372	392.337	138.923	246.347	515.381	295.13	475.891	466.065	512.909	428.952	240.992	579.562
	383.035	441.553	13.6029	406.091	458.856	332.69	69.3214	754.02	743.328	699.087	11.6342	944.134	388.276	391.901	143.836	241.466	515.758	299.56	475.046	469.918	509.31	431.615	245.189	578.21
	384.125	436.625	18.0341	407.091	461.058	334.112	68.3284	759.922	746.943	702.396	8.8861	946.448	385.483	399.138	143.667	241.412	517.816	295.054	476.263	467.682	511.875	431.071	241.387	577.827
	382.422	441.57	19.8735	411.576	463.927	331.136	67.2939	764.326	744.896	702.04	13.2751	952.587	392.606	395.066	141.413	243.606	518.903	293.065	476.878	469.165	514.023	429.04	241.081	580.768
	389.127	435.751	17.8969	410.67	460.264	334.594	68.2125	765.249	745.812	710.002	11.9646	967.261	386.501	393.745	143.663	240.465	516.551	295.74	476.964	468.907	510.637	428.087	240.098	582.348
	384.294	441.729	17.8471	410.442	463.678	335.769	72.0005	765.378	754.281	707.699	12.7048	982.495	386.341	397.266	147.651	239.116	517.692	296.698	473.88	467.096	510.255	428.248	244.485	585.192
	384.608	437.098	20.9979	410.507	463.012	337.86	72.1079	770.09	748.639	710.096	13.3523	982.227	386.285	397.429	147.806	240.852	517.516	294.166	475.571	471.193	513.231	428.187	243.866	591.205
	384.733	439.252	19.775	410.857	463.082	337.241	71.9325	768.909	749.213	711.348	12.5454	985.074	388.58	392.15	144.445	240.197	517.273	297.296	479.929	472.091	511.022	432.62	245.066	582.035
	385.52	441.131	20.4035	413.231	464.641	339.48	70.5098	772.213	749.925	713.607	17.5766	1002.25	387.004	396.769	144.101	241.216	519.852	301.789	477.336	474.148	515.527	429.514	242.018	584.731
	388.068	437.741	20.6405	412.382	466.715	338.014	72.4763	771.52	749.391	716.766	13.1123	1004.11	387.721	393.511	142.485	242.232	519.75	295.579	476.894	475.77	517.021	434.32	245.553	588.165
	385.284	441.595	22.3182	410.781	463.662	346.099	71.8551	773.226	749.115	721.316	15.5762	1027.15	388.855	397.446	144.21	244.91	518.239	297.197	481.646	478.625	515.212	435.079	246.757	591.933
	384.707	440.589	29.6628	411.37	465.182	342.895	77.9198	774.113	752.663	725.335	18.6697	1035.07	388.696	396.432	149.984	246.207	519.76	303.625	475.116	474.663	516.006	428.196	250.68	585.054
	385.57	446.698	20.2688	413.241	469.721	342.844	71.6019	773.874	749.606	725.565	14.2072	1043.28	388.207	395.1	148.419	242.751	522.613	296.914	480.398	478.221	516.779	429.535	245.054	585.301
	384.419	440.529	23.6147	414.149	467.439	342.073	73.2156	774.087	750.46	726.647	14.3038	1157.63	388.167	396.338	149.22	245.096	520.304	296.815	483.481	474.304	515.807	430.688	245.775	588.225
	385.214	439.779	19.9544	413.433	462.62	345.549	76.0678	777.688	752.907	730.063	15.7797		390.561	397.322	145.872	241.868	522.244	300.475	479.316	475.886	517.884	432.087	253.884	592.952
	387.715	444.332	27.531	415.364	465.644	349.363	75.2036	778.695	752.599	730.055	16.3654	2.76649	392.668	397.542	150.037	246.986	522.688	303.488	477.03	478.411	517.41	431.187	250.804	589.192
	384.416	446.203	23.3196	413.957	465.733	347.702	74.4379	780.752	752.528	735.522	20.2881	4.83587	393.19	396.806	146.605	252.214	523.647	301.351	476.938	476.875	516.5	430.499	248.423	590.317
	386.435	445.956	26.9361	417.019	472.473	352.348	73.3034	781.438	751.445	734.556	16.6961	6.64166	392.211	398.726	150.302	243.831	530.469	299.513	479.431	478.113	520.195	432.452	249.399	593.399
	386.406	443.678	22.8787	412.127	468.952	349.642	75.4343	783.259	757.024	735.48	20.5539	5.59921	392.628	398.039	151.287	248.161	535.947	299.951	481.886	478.935	519.452	433.665	251.022	592.148
	387.906	445.492	21.865	413.551	467.71	348.805	75.5373	782.718	755.128	737.075	17.8477	4.59181	389.879	397.071	148.017	251.975	538.742	300.476	485.263	478.388	518.507	432.186	249.226	592.246
	388.334	444.633	23.3161	416.691	465.405	348.571	75.8175	789.683	757.564	739.952	17.9132	7.80666	391.854	396.686	149.526	247.956	537.973	302.488	480.759	477.801	519.178	435.427	250.752	593.471
	386.56	446.586	22.2904	416.283	473.249	351.21	78.0249	793.304	759.779	742.002	21.1338	5.52614	390.635	398.139	154.589	250.559	537.441	300.515	480.707	476.483	518.374	435.575	254.213	590.985
	387.716	451.556	26.3156	414.998	470.446	351.886	75.0884	801.231	761.401	742.309	19.2307	6.52298	391.098	399.16	148.514	247.007	538.2	302.977	480.674	478.067	519.179	434.541	252.422	594.039
	387.869	443.675	25.2971	414.441	467.303	353.804	75.2963	801.947	759.134	747.541	20.6563	10.6145	392.303	399.673	148.329	244.852	538.635	304.524	481.794	476.875	520.322	431.297	251.452	590.663
	386.462	451.686	32.2081	417.072	472.177	351.806	74.8248	807.164	759.55	750.467	21.965	4.79695	398.913	401.301	149.973	247.809	540.514	301.008	486.105	482.999	519.449	433.623	250.274	590.794
	386.696	450.223	22.08	417.037	469.345	357.028	76.8769	805.078	762.695	763.978	19.5051	8.09287	391.072	400.435	154.86	249.323	541.22	300.532	481.946	477.608	519.384	432.943	254.328	596.913
	387.481	446.686	22.0486	420.133	468.088	355.196	79.2869	808.023	765.578	768.262	21.6438	7.98744	390.945	399.986	150.263	245.574	538.641	303.391	482.043	481.513	520.827	433.605	251.673	594.674
	388.815	448.845	28.9009	420.305	472.14	360.451	78.9695	807.686	763.223	774.135	20.5167	8.75507	391.882	402.399	150.923	247.153	540.442	303.375	482.398	476.269	521.506	434.225	250.386	595.912
	388.912	447.844	24.759	419.451	472.677	363.312	80.8538	809.167	764.919	775.654	18.8809	11.6623	392.527	402.047	152.528	251.257	537.832	302.17	483.446	481.4	520.387	434.789	249.101	600.476
	389.688	446.49	23.4082	420.23	468.815	358.701	76.3174	811.145	765.441	776.603	23.6349	6.06048	393.214	412.256	152.501	245.344	539.561	302.792	481.551	478.544	520.497	431.891	257.717	598.663
	388.325	453.938	25.2764	438.62	468.961	359.757	77.8144	816.072	764.953	785.169	21.9626	8.65377	394.407	415.725	158.372	248.248	539.182	301.916	488.537	479.742	539.596	434.762	250.345	595.005
	389.505	453.296	24.955	442.059	471.491	361.389	78.8608	818.306	768.421	792.163	21.2898	6.28804	404.73	415.738	155.285	255	540.178	305.548	485.062	480.65	540.596	433.584	252.107	601.703
	392.035	451.712	26.932	446.932	470.925	361.016	77.9446	818.707	766.98	802.351	23.5508	9.37972	396.004	419.469	153.722	249.469	538.229	304.056	481.689	483.39	540.869	432.496	252.173	598.419
	394.781	449.138	27.4572	446.99	470.677	360.318	81.693	827.134	769.102	814.052	23.3539	5.28002	396.885	422.726	156.466	246.089	540.72	303.398	483.976	491.945	540.937	437.71	252.871	603.276
	394.085	455.13	25.4751	447.674	473.245	362.125	81.4896	827.206	768.83	855.257	24.0325	6.02632	401.227	427.57	158.31	251.094	540.298	305.302	487.946	490.294	543.573	441.679	251.345	603.454
	392.078	453.878	27.5445	447.79	471.402	363.734	79.761	829.5	769.954	884.287	27.6809	7.21499	397.064	430.843	159.006	249.327	540.453	307.6	486.256	485.152	537.931	435.328	251.68	599.779
	394.85	452.985	35.0317	450.164	472.683	365.257	82.9084	832.498	772.775	950.691	24.0493	6.08677	396.514	427.253	156.222	249.553	539.683	305.203	486.878	487.411	539.491	439.579	257.686	600.532
	399.631	455.775	30.8129	455.991	471.012	366.4	80.3533	832.439	768.66	952.941	25.8145	8.96607	399.574	426.201	159.223	251.704	540.949	307.141	492.019	483.57	540.249	436.59	259.966	603.063
	392.392	458.32	34.01	455.188	471.466	366.931	85.2069	832.23	773.442		27.4299	9.93724	400.148	423.132	164.602	250.168	540.85	310.01	484.355	491.162	543.415	442.516	253.826	604.357
	392.922	458.082	33.1349	453.447	472.197	366.931	80.4636	832.494	772.033	5.12063	25.3575	8.07431	397.667	426.538	156.975	250.898	546.339	307.675	488.865	484.335	547.252	435.763	251.252	602.867
	393.603	454.475	29.9686	451.065	474.065	368.214	78.5135	832.107	774.18	8.4525	25.3821	7.05001	398.686	424.981	160.214	252.921	542.45	312.098	485.567	495.768	541.679	438.65	256.332	612.197
	393.071	456.279	31.5104	465.684	479.454	364.775	83.4567	831.865	774.964	5.25973	28.9206	14.8627	399.847	422.529	160.129	254.233	542.303	308.423	485.711	488.366	538.853	440.299	254.38	604.643
	396.567	456.657	29.6596	463.039	472.121	364.515	81.4312	832.054	776.003	4.22784	25.7415	11.9375	404.512	420.776	162.039	251.36	539.673	308.987	485.656	486.974	540.864	434.278	251.24	603.325
	395.174	474.275	32.9583	474.226	477.208	365.786	86.2685	832.518	778.484	5.73887	24.5196	8.28	400.502	424.86	162.041	251.139	545.469	311.943	488.879	488.587	542.852	443.048	253.341	606.207
	399.619	461.965	32.9198	469.257	476.085	367.248	82.8442	832.319	778.347	10.479	27.4691	12.9759	401.612	421.097	160.608	253.425	541.045	313.088	487.34	491.119	544.888	440.934	254.475	609.211
	396.356	453.675	36.9794	474.223	473.638	366.641	93.2544	832.379	776.852	5.175	27.0438	11.2204	405.161	425.617	161.91	252.181	541.786	311.047	490.407	492.168	544.892	439.551	255.594	610.879
	393.546	455.957	33.7885	473.767	473.981	366.735	85.4381	832.46	781.125	5.865	28.98	12.9527	401.591	421.649	163.403	253.156	540.777	311.101	495.918	488.633	540.089	440.735	254.682	604.08
	400.758	464.938	33.8458	473.748	473.809	368.139	85.758	832.444	777.816	7.61194	31.106	12.3791	404.299	423.229	166.91	258.515	539.304	311.774	492.298	490.664	548.181	441.955	258.001	605.657
	396.648	456.159	32.9576	481.635	476.625	369.592	88.9769	832.447	778.1	7.1464	28.037	11.255	401.542	422.974	159.618	257.314	543.525	311.194	494.68	498.988	543.546	441.028	259.465	605.745
	396.389	459.106	32.4541	486.864	478.92	372.19	87.5981	833.471	781.604	9.54836	31.8282	16.2334	402.359	421.245	166.81	252.096	545.995	313.233	493.015	490.86	543.924	446.793	254.864	610.257
	396.256	462.818	36.5389		475.975	373.808	87.83	833.831	779.862	11.7818	29.4255	21.472	402.945	425.37	166.449	257.98	539.815	312.112	492.019	491.14	542.509	442.858	257.431	607.138
	396.424	459.656	32.1268	6.47496	481.96	370.998	86.8419	835.085	782.4	9.74059	31.5912	13.5606	408.052	422.855	164.812	255.65	541.484	313.26	493.037	491.66	545.092	442.823	257.514	607.383
	398.561	457.03	30.773	6.43342	478.872	370.168	92.1394	847.326	779.425	5.08875	32.6967	11.7793	402.598	426.01	171.735	253.125	541.502	310.71	490.872	493.181	544.137	441.734	257.046	611.029
	399.629	458.959	35.9703	6.00086	479.145	370.134	87.0366	866.266	782.132	12.765	32.438	16.756	407.502	421.935	165.9	257.249	546.792	312.531	494.783	494.07	539.822	446.099	259.535	607.703
	400.838	463.265	32.2481	9.13305	478.942	377.572	89.7944	877.276	788.253	7.935	29.9115	15.7391	405.38	424.86	167.933	257.718	548.368	310.756	492.324	493.941	546.174	439.323	256.811	610.1
	397.13	463.822	36.2141	10.4093	478.909	378.191	99.7601	879.666	786.938	9.21598	35.8486	14.4138	404.901	423.282	164.048	256.859	546.318	312.915	491.793	494.487	541.861	442.036	258.072	608.586
	399.372	464.496	31.1127	7.48726	483.404	372.382	88.9182	893.579	788.4	7.21706	33.2227	15.6609	406	424.974	166.755	256.38	549.39	318.248	493.615	493.197	547.702	446.76	263.752	608.595
	399.771	470.422	31.1127	4.73271	483.816	373.665	91.3832	891.48	789.063	10.6891	31.4559	17.9379	406.373	426.516	170.72	261.043	547.219	316.25	491.892	496.457	547.063	447.531	262.388	610.906
	397.777	463.808	37.4138	5.61025	483.799	376.363	100.559	897.324	794.011	7.87345	34.6626	15.4499	408.07	426.393	164.722	255.036	560.901	316.138	494.188	492.738	547.111	451.366	259.142	617.244
	400.271	465.719	31.7488	8.6357	481.879	375.13	90.8655	896.851	790.508	11.6905	34.7793	18.0661	412.24	427.283	172.457	256.979	554.894	316.337	493.29	495.567	548.501	447.257	264.213	614.904
	399.113	472.294	41.6167	8.34272	485.642	375.326	91.3365	901.485	792.526	6.7738	34.2141	20.0052	405.461	426.698	168.823	256.597	556.212	321.15	494.136	496.505	546.976	442.145	258.764	611.469
	398.92	464.945	36.421	7.13522	485.415	376.693	93.2888	908.024	793.581	7.85675	34.95	24.8435	414.823	431.156	166.846	256.387	557.337	316.97	493.764	496.607	543.924	452.722	261.483	617.837
	397.544	469.601	36.7926	7.37044	483.426	377.881	89.24	920.787	793.45	9.02016	38.1814	17.9003	405.77	426.808	169.953	256.646	569.045	318.264	493.84	497.582	549.191	444.421	263.39	613.065
	402.035	467.726	34.9177	8.03174	485.968	378.252	91.8193	938.784	795.404	9.26477	40.4786	19.2158	411.145	426.703	168.898	261.68	559.644	318.104	497.738	496.173	544.937	444.636	263.899	622.107
	398.535	469.19	36.6526	7.16537	482.224	376.133	94.2868	939.881	796.002	13.0554	38.5478	22.0862	406.274	428.582	168.17	258.154	560.549	317.492	496.489	495.156	549.768	444.033	269.512	617.423
	399.813	470.209	38.8977	11.9833	486.471	376.007	91.8241	937.822	797.394	11.2664	43.4243	18.7413	407.42	426.234	168.932	258.165	561.715	325.056	501.752	498.491	547.801	448.607	262.429	615.379
	399.04	468.619	40.9797	8.8073	483.946	377.11	94.5205	946.69	795.188	17.697	40.0423	19.0087	409.218	434.48	169.177	260.697	564.43	318.79	497.137	498.938	546.292	453.198	263.418	619.067
	410.13	475.219	36.915	8.11764	485.819	382.325	98.9336	947.921	794.173	10.8946	40.365	29.9281	407.98	431.264	170.981	257.586	566.204	321.089	496.607	501.716	550.881	448.603	262.919	618.364
	405.647	470.187	35.719	7.16834	485.607	379.197	95.5485	960.962	799.549	16.5922	40.9479	20.12	411.677	429.453	172.041	258.71	568.282	318.738	499.658	504.581	549.741	445.601	264.603	619.258
	400.89	470.649	42.1859	10.6429	485.458	377.919	94.2374	968.34	796.572	8.625	40.48	17.7675	409.482	431.046	175.083	260.394	569.108	320.295	498.387	498.544	544.909	452.031	263.374	626.979
	401.142	475.533	38.8647	6.68851	487.45	378.087	95.842	971.58	800.369	13.1619	44.5634	22.4185	408.079	429.069	170.43	258.981	571.168	324.738	500.564	501.183	544.145	448.12	262.298	626.317
	404.953	472.103	40.6658	12.4663	491.547	381.183	96.203	973.182	803.199	10.1938	45.5517	22.5458	410.178	428.531	172.785	264.284	578.916	323.132	498.295	502.657	547.29	458.472	262.931	620.997
	403.818	477.376	38.9223	8.21528	493.85	379.354	95.3834	976.129	804.617	9.2705	43.3015	24.2867	408.337	429.671	173.08	263.555	586.525	320.942	500.616	502.114	557.697	454.978	266.917	619.462
	406.009	475.492	38.3216	12.3484	492.516	382.887	96.4249	975.55	804.479	12.5153	45.8789	23.7649	408.952	428.976	174.043	258.484	592.083	325.143	506.138	503.322	551.301	451.127	261.559	617.593
	406.177	481.568	44.6289	9.80373	488.668	379.906	94.6981	995.93	806.582	11.325	44.1067	25.3009	412.781	432.047	175.687	264.158	586.988	322.108	499.469	504.791	553.474	457.525	266.647	623.153
	402	475.259	45.3002	9.41484	489.133	382.03	97.5091		806.265	13.8	44.24	22.8894	411.622	432.349	175.351	261.863	590.418	323.813	502.139	506.319	562.45	447.854	264.187	622.591
	404.465	477.777	48.4352	12.3366	495.141	383.257	97.7623	4.05058	804.939	17.3616	43.6793	24.3907	410.632	432.556	174.831	267.366	594.807	324.943	501.762	510.453	552.194	449.72	264.882	622.519
	403.623	478.386	42.0527	10.2491	489.9	385.98	101.136	6.5432	804.195	17.5464	46.2003	28.8445	411.082	436.776	176.535	262.69	590.921	326.768	502.468	505.624	552.369	450.025	264.666	623.386
	402.319	478.385	41.4619	10.1915	492.811	385.234	102.155	5.15002	806.818	13.5945	51.2909	25.4725	409.521	433.127	173.811	260.37	596.159	330.345	503.693	508.161	550.768	455.116	262.683	627.454
	405.679	477.18	43.9635	11.3083	497.497	382.186	103.277	6.88551	807.769	16.9824	46.8625	26.7367	407.272	437.669	177.675	261.392	597.24	330.124	502.043	506.386	551.652	452.961	266.66	622.573
	407.575	483.051	43.554	9.66	494.184	385.959	99.6713	4.0986	808.579	16.1751	49.0438	26.8008	413.254	432.385	178.393	263.297	598.458	325.563	503.272	515.698	551.021	453.33	266.404	623.844
	405.909	484.132	43.7246	10.8531	491.77	387.536	99.5297	9.55823	809.182	14.8698	47.2956	29.9999	413.403	435.197	179.772	264.125	612.744	325.283	504.511	513.657	550.782	456.905	272.316	634.044
	408.558	484.142	42.8211	13.5063	493.544	384.499	100.44	5.87376	810.819	15.525	44.3021	30.3471	410.227	433.714	176.776	261.309	611.71	331.041	505.45	511.635	554.21	451.978	268.815	635.536
	405.614	480.878	46.8818	12.1533	490.935	389.233	103.184	10.3345	813.8	16.122	50.1965	28.3773	414.525	434.707	179.299	262.277	609.352	328.061	504.964	517.803	557.824	455.026	268.142	627.917
	407.296	489.06	46.548	9.69139	495.057	389.983	101.909	8.13827	818.823	13.815	49.7792	29.1989	412.653	435.973	176.259	261.663	610.855	330.707	503.572	518.912	555.493	454.253	269.073	631.083
	406.166	483.399	42.5143	15.6185	492.645	385.949	101.572	7.39107	822.987	18.9851	49.7368	30.1929	408.911	436.919	181.828	262.971	612.506	330.703	507.797	516.542	555.096	453.516	277.321	629.191
	408.196	481.082	47.0548	14.4222	496.627	386.916	104.719	7.113	821.579	15.7238	49.7966	32.404	411.925	436.696	178.65	265.321	616.237	331.63	507.503	520.385	560.499	453.03	272.764	631.786
	408.175	483.086	41.883	12.2209	500.047	387.811	104.654	9.91634	822.859	22.631	48.0794	28.635	413.113	440	180.595	267.708	614.076	332.678	507.96	517.635	558.676	453.494	268.121	631.058
	411.308	487.806	44.0765	15.8729	495.3	387.638	103.412	11.0543	821.95	23.489	50.735	30.5532	410.766	438.548	177.771	265.566	620.618	332.067	508.1	519.866	557.729	458.771	271.977	630.107
	409.249	492.851	46.3581	17.2912	498.605	392.729	103.196	8.84387	824.978	22.5177	51.6321	33.7565	410.999	440.373	179.077	262.229	624.256	333.212	509.85	518.904	557.592	454.825	270.184	633.621
	408.725	486.517	42.1886	13.7721	495.765	394.983	106.937	8.6989	827.617	19.4858	51.6864	31.0834	411.063	440.427	178.097	267.667	624.324	333.36	506.385	519.109	560.545	454.494	279.639	628.832
	407.233	486.805	45.4934	15.0723	496.501	391.337	106.705	11.258	827.369	29.0703	50.9686	32.7159	413.955	442.126	179.065	263.611	630.779	333.27	508.412	518.932	559.783	455.111	274.685	629.782
	409.315	495.442	46.2612	16.2559	498.677	392.941	106.437	10.9809	828.234	21.9731	52.5614	33.5759	410.671	443.353	179.803	264.615	634.459	334.527	507.461	524.058	561.103	454.02	269.734	633.064
	409.279	495.913	43.4177	15.404	498.676	392.163	105.063	8.45788	828.503	24.0394	51.6057	30.9873	413.73	442.354	181.199	267.936	644.701	335.219	507.174	520.977	559.518	457.83	272.783	632.71
	408.839	492.099	44.16	15.8091	497.916	392.749	110.416	11.3684	830.198	22.9576	53.3796	35.776	415.16	446.301	188.45	270.376	647.811	335.052	506.854	521.824	562.142	459.754	272.317	635.281
	411.988	493.872	47.8226	12.7374	501.951	394.844	106.891	10.1924	830.612	22.6373	59.0845	36.3465	413.055	448.658	182.491	270.74	648.477	340.798	510.201	520.555	560.673	456.291	270.549	641.114
	409.389	492.182	49.5522	13.2973	502.081	392.679	107.418	12.1745	827.576	21.0943	55.3857	36.4622	420.591	446.26	180.757	267.363	651.449	335.281	510.206	522.723	562.142	466.849	270.987	634.831
	409.396	495.796	49.012	14.0823	503.774	396.699	113.648	10.0913	831.131	24.8624	57.0449	36.2652	414.216	446.501	183.37	273.408	658.334	336.839	507.191	519.593	565.602	457.01	278.169	640.879
	409.962	496.971	52.4107	23.0862	502.194	396.458	106.407	10.3669	833.56	25.4816	59.0769	37.2984	420.224	457.658	181.598	271.992	659.544	341.294	510.758	520.757	562.04	462.968	270.687	639.033
	408.302	497.733	50.7694	15.2532	502.248	390.499	106.861	13.6423	830.956	26.7037	59.4734	36.8853	417.339	449.718	182.62	272.045	660.65	336.447	507.932	525.457	564.018	465.394	272.214	637.857
	408.52	498.562	51.475	19.8908	502.651	393.948	110.768	12.6876	834.78	23.4281	60.669	35.949	416.11	451.517	181.107	268.937	661.013	340.545	513.304	520.676	562.416	463.466	271.598	636.622
	408.182	497.708	50.3824	23.7027	504.785	390.959	110.263	10.5199	839.74	20.6872	59.1974	35.535	418.105	455.278	186.768	265.861	663.438	336.292	511.079	522.49	565.937	459.406	274.967	636.631
	409.37	500.505	54.7374	21.8063	504.1	399.073	109.938	11.1817	841.843	23.6747	59.7823	36.9474	413.8	453.665	182.371	266.028	671.085	338.408	510.667	522.142	565.818	463.066	280.069	635.975
	410.855	501.007	53.4166	16.5775	504.955	399.902	110.591	12.2099	841.593	25.0014	58.6303	44.1394	416.203	455.838	180.407	264.748	665.174	339.494	511.668	522.464	567.013	461.908	272.958	640.155
	408.09	500.504	51.7806	18.4841	504.31	396.884	109.252	12.0206	842.125	25.7699	58.4937	40.8381	418.956	456.692	184.46	265.781	667.199	338.919	509.552	521.022	567.981	462.19	276.954	638.929
	411.41	505.591	54.1858	18.6271	503.606	393.448	111.179	12.2612	841.534	31.1479	61.556	44.0926	419.6	458.781	185.358	266.022	671.059	341.9	512.978	522.479	565.849	462.907	276.325	635.582
	411.049	508.128	52.0894	19.3067	504.438	393.253	112.328	8.70614	841.216	25.7474	61.8324	44.8543	417.112	460.152	188.099	268.371	671.447	340.978	511.957	520.761	573.243	462.198	274.833	641.776
	411.722	502.268	54.6781	18.7548	503.666	393.523	116.173	10.8571	841.352	28.0261	65.2445	43.4308	416.861	464.082	185.027	273.564	686.138	341.168	510.205	520.913	566.16	464.159	275.417	642.834
	410.949	510.366	56.8145	24.3471	502.886	394.31	114.877	14.5489	844.679	30.1173	63.2398	47.7943	414.69	467.162	184.378	268.362	677.304	340.271	513.754	520.92	570.992	467.588	276.753	639.454
	414.211	509.154	53.1059	18.0323	511.912	399.226	113.276	12.9317	843.095	27.432	64.0003	41.8528	419.383	467.322	184.058	274.021	680.417	340.86	512.548	524.845	576.524	467.159	279.397	640.725
	416.893	506.136	56.2605	21.435	508.754	404.004	113.999	11.8732	846.121	26.6499	66.3957	45.4916	416.136	471.026	186.104	271.204	682.777	342.17	513.332	523.048	568.149	483.672	275.08	641.789
	410.55	512.893	56.2665	18.491	513.158	393.585	114.66	13.8781	854.892	29.0896	64.4052	47.224	417.87	471.143	185.163	273.604	692.26	341.037	516.076	524.699	569.773	465.405	278.657	645.47
	411	513.57	57.3304	19.8153	508.463	396.479	113.173	17.4046	861.56	29.1682	67.2184	53.3253	418.899	470.373	184.858	272.035	693.855	340.55	515.079	525.251	574.405	466.935	277.689	647.271
	414.983	513.601	56.0667	20.1321	512.763	395.544	113.211	15.1428	866.611	31.7949	65.2176	47.434	418.619	472.7	185.615	268.861	700.054	343.286	512.681	530.411	573.275	465.96	277.959	650.277
	412.972	512.764	59.8427	21.6626	506.969	396.084	116.459	11.9111	879.966	29.6293	64.6833	52.5763	422.101	477.067	189.167	276.896	720.48	343.605	514.74	526.66	575.92	469.351	281.528	649.082
	413.883	512.68	57.6877	20.7673	514.252	402.592	115.317	14.9122	881.618	30.02	63.6525	48.6168	421.791	476.79	187.895	268.124	720.123	346.284	515.692	526.949	572.135	467.336	282.316	647.739
	414.626	518.552	62.2025	22.0293	510.106	398.244	115.636	13.1266	889.741	33.1746	63.934	47.0053	420.143	481.238	193.156	270.4	747.778	345.739	515.436	525.204	571.989	468.395	280.894	648.04
	424.256	516.14	60.9251	26.025	515.518	396.615	118.859	11.3368	892.132	31.0648	63.7837	47.8469	418.129	482.109	187.562	273.187		347.786	515.353	526.984	578.455	467.31	280.725	651.705
	413.873	521.443	57.6803	25.5011	512.777	397.804	117.085	15.3651	893.611	29.2675	65.505	46.345	424.269	483.645	190.502	270.154	6.53982	347.07	516.465	531.761	577.955	470.324	282.555	652.696
	414.557	522.536	60.72	22.5167	512.825	401.536	116.069	14.483	897.251	29.1964	69.8948	49.1334	419.455	482.655	188.705	272.596	7.94114	347.795	517.478	529.636	585.771	474.275	286.085	648.581
	420.038	524.315	59.2378	34.4534	510.799	398.902	117.862	17.5041	901.376	30.2789	71.3015	53.2854	418.82	491.675	191.164	277.195	11.9149	347.29	515.814	526.69	578.26	473.948	284.488	649.959
	415.596	525.505	60.6498	22.7366	513.592	399.356	118.803	16.8774	912.019	33.9561	74.8836	54.9003	417.888	491.858	187.454	272.228	11.1968	350.214	517.207	528.644	585.43	469.878	280.462	648.644
	418.037	527.195	60.7731	28.8283	511.231	398.868	118.297	15.1973	910.809	35.2372	69.966	50.9808	422.009	494.985	191.771	271.662	18.1958	351.878	516.999	527.559	580.212	471.67	287.614	652.348
	416.258	526.996	65.0618	23.2368	512.502	403.361	120.846	17.4867	919.137	31.8503	71.0645	52.5701	421.03	503.529	192.301	276.401	9.05756	348.042	519.087	531.355	581.796	468.777	284.592	651.109
	417.176		62.1275	23.7937	516.151	402.137	122.153	13.5683	933.225	32.6723	73.255	50.9254	420.731	504.259	187.156	274.507	10.1133	349.312	518.335	530.09	582.161	472.408	283.767	648.137
	416.834	3.726	62.8686	22.77	516.223	400.519	121.013	15.4593	946.864	34.1363	74.2529	53.6331	420.62	513.612	188.931	275.762	14.1102	352.395	519.542	532.513	579.285	468.431	280.279	650.358
	417.806	6.965	64.2448	26.7095	513.436	401.861	121.169	16.3937	947.232	32.1951	75.6691	51.3677	420.301	514.84	190.359	276.121	12.6294	352.86	520.553	538.113	581.669	468.554	283.72	653.686
	420.532	6.61813	66.1261	28.7635	515.743	402.831	121.057	17.8468	949.759	40.1793	75.3904	54.2105	418.863	523.569	189.778	276.496	9.61549	354.923	524.491	531.208	584.376	470.329	280.8	650.435
	415.577	8.94143	62.9672	32.28	517.088	399.51	122.222	20.6053	945.902	35.1602	75.0676	53.084	419.443	1090.15	190.934	276.424	9.315	351.972	537.2	537.198	580.606	475.213	290.509	652.92
	415.035	11.7015	66.4204	25.4929	517.756	406.572	122.391	16.6227	946.7	36.5737	75.6763	57.6032	420.853	1137.57	187.919	284.947	13.6357	351.701	539.091	534.635	581.03	471.96	284.105	655.245
	418.213	8.4062	65.1306	36.3369	515.421	401.018	124.227	20.2261	946.008	40.5138	75.6578	54.974	420.378		192.115	277.793	14.4999	354.386	537.724	531.937	582.133	471.059	286.718	659.335
	416.367	8.54662	65.7917	27.4503	517.475	400.611	126.019	19.8422	948.138	39.1291	76.428	54.2092	425.369	10.3804	194.203	276.185	15.5762	356.795	536.806	538.214	583.987	482.366	293.91	657.902
	422.186	10.664	69.3413	31.1932	518.737	401.171	122.903	17.0674	947.928	38.4745	79.8989	55.965	426.054	13.5456	191.267	274.955	12.8821	354.939	537.974	538.879	581.908	476.844	282.905	659.562
	417.685	11.9089	70.7276	34.4407	519.535	407.528	126.944	18.5931	950.67	36.8702	79.8119	55.287	421.851	15.2782	191.943	274.574	12.8225	356.689	538.329	541.62	583.395	476.014	285.682	662.228
	421.328	11.1053	67.597	30.1734	520.293	406.319	124.52	17.6534	950.394	40.2694	79.2733	56.3574	423.018	12.1713	202.062	277.344	12.2869	356.676	541.579	538.241	588.646	473.635	288.112	658.563
	416.585	10.9934	67.9008	31.1792	517.451	405.384	125.055	22.7095	952.787	37.8419	76.659	56.4059	426.738	13.7884	195.264	279.422	15.7389	361.639	539.486	543.744	581.909	475.851	282.285	661.905
	416.01	19.2455	72.6677	28.6505	522.503	405.175	127.695	24.1376	954.198	35.8369	76.1823	60.944	426	19.9387	191.82	278.823	14.6186	358.828	540.6	541.334	584.605	473.685	291.28	658.64
	419.882	12.311	71.5661	29.6872	518.274	405.683	130.303	19.1917	951.036	41.4479	78.2969	59.1533	427.687	20.4243	200.154	277.668	18.3985	359.122	537.378	541.099	586.464	474.584	286.158	663.709
	417.402	12.1216	71.0376	33.0671	517.403	404.965	128.902	20.265	957.673	41.2567	84.884	57.3415	422.97	18.638	197.478	280.231	18.3109	362.351	539.621	546.387	585.774	479.948	288.576	660.24
	420.702	14.3111	70.182	35.036	521.606	402.737	129.661	19.7601	955.561	42.2441	83.8222	65.0264	421.949	19.5396	195.088	282.166	17.7681	361.485	542.546	549.462	589.052	479.63	289.179	659.935
	418.687	15.9059	74.9291	31.11	521.91	404.652	130.168	22.5642	957.339	37.7371	80.04	65.3362	424.233	18.4254	196.792	277.067	22.5634	360.264	540.366	547.393	595.72	478.238	289.832	678.193
	417.768	13.8113	75.3103	30.3186	518.454	405.658	128.391	22.6373	957.175	37.95	80.4218	59.4435	425.31	19.0038	194.102	280.054	12.6408	360.779	540.627	551.318	589.626	479.887	286.674	662.803
	424.922	16.827	70.2989	34.5371	519.661	408.93	128.345	20.6827	962.763	43.7826	83.105	61.3799	422.783	21.4241	198.27	277.772	15.1294	361.56	541.335	547.118	594.704	482.197	291.005	664.788
	421.113	20.2786	81.3042	32.897	522.719	410.534	131.615	25.793	966.21	47.4866	85.3211	57.7875	428.157	26.8521	197.191	276.246	13.0821	364.552	541.931	545.421	593.731	479.3	287.04	662.702
	419.191	14.1926	80.4049	30.3158	521.245	407.497	130.004	20.8015	971.699	45.9136	81.3912	60.4462	425.439	22.4634	197.691	277.453	13.7405	366.656	544.559	549.874	592.632	478.778	290.828	663.86
	426.986	19.0674	75.9994	31.425	522.542	408.69	136.703	24.8082	972.141	43.1057	87.1145	60.9304	426.101	23.8231	196.14	281.065	15.6462	361.905	537.275	550.249	595.097	482.572	290.664	672.506
	427	20.2572	76.4045	34.3576	523.881	407.239	131.9	25.9154	971.583	41.4482	82.1928	62.7577	424.448	20.6197	195.664	277.984	16.8375	361.003	540.279	555.25	591.787	483.389	289.205	670.033
	423.239	17.2036	75.8196	35.8149	523.987	410.004	133.679	23.5045	973.577	39.9591	86.2367	62.7857	425.365	24.3334	195.991	277.959	16.8723	368.887	540.546	552.495	597.231	482.851	290.277	673.949
	421.702	26.4814	76.8467	36.4703	521.244	409.958	135.229	23.9443	973.619	48.9169	86.1962	63.2009	427.753	25.5707	200.216	277.674	16.6547	377.048	543.786	561.673	592.751	484.038	290.555	668.063
	421.822	19.5667	73.9121	33.5591	525.816	410.524	137.108	24.3814	987.25	43.6069	89.0047	62.8632	425.784	26.4859	199.735	277.164	19.1196	367.043	542.739	556.291	592.75	484.272	292.018	668.803
	423.892	17.8209	77.3011	37.881	523.435	407.819	135.372	27.6528	982.56	44.3295	84.6564	67.7637	427.751	23.9965	194.677	276.772	18.9212	365.075	542.612	557.285	594.892	483.962	288.909	670.321
	424.095	15.7019	75.4135	35.8888	523.192	407.13	133.394	24.1238	983.868	42.8076	88.5705	63.4087	429.118	24.3259	197.695	279.45	17.7662	367.508	543.247	558.337	597.109	479.106	295.031	672.069
	420.141	17.4225	80.7784	39.0815	524.168	410.263	137.631	26.5561	985.851	44.5434	88.9737	67.9277	429.581	29.5331	198.88	280.099	16.7756	366.768	537.303	561.831	609.293	486.399	289.6	668.656
	423.583	18.6061	78.2196	36.8236	525.267	409.893	135.071	26.7018	990.094	43.0167	86.6443	66.4774	428.462	27.6559	195.374	278.319	20.3929	366.609	542.572	567.669	596.322	481.275	291.24	674.336
	423.171	18.9514	79.3055	40.4877	526.607	409.983	138.786	25.7893	996.281	44.8581	89.972	66.7738	427.522	28.0561	196.784	279.99	17.2466	368.781	540.553	567.255	597.345	483.945	289.573	672.87
	422.67	20.8488	78.4198	35.7408	525.767	408.433	133.265	27.1236	1002.4	48.7206	91.7765	65.941	427.678	28.4455	200.144	279.87	17.25	364.716	542.063	565.655	601.024	491.634	293.872	675.915
	422.708	18.3361	93.6144	34.9196	527.106	413.259	137.655	24.9098	1007.42	45.5219	87.055	68.5305	430.25	26.0873	198.055	281.369	18.3532	368.886	542.89	567.668	603.267	483.259	291.358	679.111
	422.882	21.4378	78.1791	37.9741	528.885	412.849	136.014	27.1946	1007.31	45.2204	90.1413	66.7981	431.924	28.5067	199.1	281.857	17.948	370.341	541.264	572.434	603.047	488.403	294.544	681.52
	427.99	22.5057	78.4362	35.811	528.814	410.219	138.668	27.4268	1009.91	43.585	93.6928	68.0512	430.805	32.18	208.711	279.002	21.2797	366.204	540.339	571.026	602.261	487.33	295.387	677.842
	424.472	22.6049	77.79	38.021	531.778	413.524	135.389	26.9769	1013.22	45.4424	90.8943	71.9062	429.048	31.4879	204.935	283.925	18.6919	371.101	543.607	571.46	606.059	485.294	294.237	682.091
	427.794	21.666	84.7573	39.2595	530.334	411.494	136.954	32.792	1010.61	47.8796	95.5344	73.3445	429.567	28.6543	202.586	283.022	19.4544	369.849	542.933	575.853	613.962	483.724	294.504	678.45
	421.604	21.9075	82.8316	35.0865	530.41	411.508	140.339	27.8192	1017.97	52.2318	97.0068	71.9789	430.504	33.9618	202.712	284.446	21.3369	367.398	539.689	577.561	609.776	485.904	300.602	679.725
	426.842	24.1352	84.8717	35.9409	531.677	412.076	136.045	27.0005	1014.08	45.9062	99.3633	68.7645	432.064	37.3832	201.421	282.673	19.9549	367.063	542.916	573.905	607.672	486.715	299.476	680.832
	430.355	25.3814	89.0981	36.9881	533.645	414.089	143.145	27.2381	1023.02	47.7486	99.3694	78.3819	432.084	29.2264	201.462	284.167	23.1848	373.544	544.699	576.487	605.114	486.639	295.241	682.512
	427.667	24.9887	81.8095	37.5254	534.541	414.321	137.695	27.3306	1022.96	51.4376	98.7773	74.2731	431.832	36.3031	202.645	282.082	21.7373	368.546	543.447	583.457	607.246	486.254	294.577	682.271
	429.204	24.7419	81.7526	42.526	545.893	412.884	146.337	28.9732	1020.97	54.6771	100.81	73.9579	430.541	31.2026	202.429	284.114	22.4865	368.041	540.188	578.682	605.678	485.432	296.252	686.802
	424.667	39.4579	86.631	39.2631	547.846	416.189	140.379	39.0391	1025.14	51.2153	101.284	74.8702	430.868	33.4697	201.757	283.789	20.2494	370.981	544.306	580.83	606.461	487.045	296.871	682.352
	425.31	24.2018	83.9168	45.1157	547.263	414.498	144.343	32.6732	1026.42	49.5154	98.5639	75.3601	430.508	29.7563	204.018	284.615	22.1511	368.76	546.156	585.722	607.548	491.4	302.278	683.167
	426.305	26.1011	85.0932	45.3439	548.481	418.555	142.752	33.4017	1029.08	49.6725	104.251	77.51	431.71	34.1796	204.453	285.504	19.9798	375.248	543.811	583.356	609.893	486.795	305.027	682.711
	426.367	28.449	84.915	40.6283	549.049	421.293	141.572	32.545	1033.28	47.0925	99.6441	76.8217	431.976	32.8263	207.961	291.905	21.1662	369.675	544.919	586.283	616.054	491.971	297.045	687.436
	426.825	29.7262	86.4272	41.101	546.258	423.14	143.366	33.5245	1037.87	49.5628	102.566	78.0573	432.147	33.7759	203.997	284.008	24.1084	369.594	540.68	586.332	607.702	489.86	303.928	687.106
	428.578	28.2358	86.4283	39.6547	546.422	423.927	141.444	31.8648	1036.34	52.1143	102.48	79.3155	435.425	35.3566	205.597	287.28	25.2933	370.761	548.92	590.158	611.115	493.737	296.889	691.157
	428.554	26.8841	86.0678	43.4287	548.222	422.186	144.954	35.3302	1047.63	53.42	102.501	79.016	433.219	36.7934	207.239	285.632	24.3101	374.132	541.305	593.211	621.137	491.009	300.768	693.401
	425.684	32.6631	84.7933	46.1818	549.051	428.017	145.703	39.0323	1046.76	53.1288	104.787	79.2559	658.256	36.5195	204.688	294.487	32.9398	370.833	546.231	597.003	614.609	489.752	305.319	693.844
	428.704	29.0439	87.2019	44.8811	550.292	430.15	142.404	34.3195	1047.79	52.1188	104.401	81.6916		33.4435	206.745	291.496	27.6322	372.454	543.357	601.069	612.148	488.52	300.524	702.954
	427.221	30.673	90.9412	41.7105	548.255	436.214	143.821	35.9706	1055.13	55.7541	103.086	78.2482		38.2039	207.666	287.118	29.7905	373.027	554.814	597.131	619.878	494.169	298.259	699.001
	429.441	30.2576	87.2913	44.4969	550.125	430.55	147.2	38.4075	1065.59	53.8545	107.414	80.6314	10.4441	33.7607	205.208	289.105	29.5882	373.999	543.767	604.095	616.709	491.795	301.635	693.354
	427.634	29.3453	90.8243	44.7601	547.747	432.664	148.503	36.6719	1068.01	53.8505	105.65	86.2595	11.0944	38.718	203.944	290.723	29.7253	377.487	546.851	605.672	617.053	488.899	297.878	693.466
	432.459	30.9773	88.6157	47.8805	548.754	432.865	149.045	35.9532	1068.39	56.5545	108.692	81.9243	11.4369	35.535	207.158	289.331	24.5891	377.867	548.508	603.943	617.828	494.124	297.073	694.76
	427.827	30.3479	89.5107	45.9312	546.642	436.211	149.098	36.9311	1080.8	52.212	104.949	85.839	13.5299	35.3477	206.783	287.75	28.0866	384.774	551.21	633.59	618.096	491.344	300.653	695.077
	426.363	29.8981	88.1229	43.4454	548.635	435.022	150.063	38.4464	1091.88	54.1298	106.601	88.665	14.3629	39.0735	204.987	288.109	26.1391	373.378	548.254		623.811	491.558	302.643	698.747
	433.89	31.5966	94.1348	47.2352	547.495	433.134	152.09	39.2568	1105.72	56.4859	106.999	88.6858	12.075	34.6518	211.391	289.859	27.5271	381.014	552.882	208.198	619.054	493.949	302.006	699.433
	427.864	29.4906	88.6437	45.7317	550.679	437.219	147.577	38.2578	1113.34	54.0769	108.932	86.1052	12.1958	41.8916	210.445	291.832	27.2778	376.088	548.439	239.214	619.471	493.271	308.444	697.129
	432.014	35.1051	88.9443	43.6404	547.834	443.269	152.266	37.0718	1134.18	52.555	113.55	90.321	12.765	39.6481	206.836	289.399	25.47	378.837	560.282	243.381	619.795	496.102	300.813	698.775
	430.752	31.4925	89.9256	48.2458	551.625	438.756	150.108	37.3175	1173.69	53.6615	111.873	88.5465	13.5824	38.6124	210.09	290.411	38.5834	386.065	554.967	249.84	619.377	494.157	301.567	700.871
	431.859	33.025	89.9226	45.3153	552.873	437.132	156.567	41.1309	1177.82	53.3836	111.4	90.4421	14.7512	36.8	210.563	288.447	30.39	375.916	558.77	251.434	620.877	493.941	300.454	711.191
	431.843	33.7922	89.0471	45.4594	548.808	439.235	150.232	38.0947		57.1224	113.431	87.9894	16.0035	40.6005	208.704	289.012	30.3113	379.005	555.971	253.752	625.077	494.635	305.386	711.933
	432.586	32.6243	90.5744	45.9101	550.414	437.863	148.873	38.9003	14.0137	54.105	111.473	89.9372	13.1695	41.8258	213.185	294.972	31.7543	379.448	551.746	259.957	624.653	496.196	304.28	706.883
	433.358	35.15	92.0092	51.2967	551.431	439.454	151.006	39.0078	15.0663	57.109	116.331	88.7833	17.3957	39.3459	209.338	299.346	25.9658	377.015	553.464	264.24	628.275	494.498	301.831	703.413
	432.32	34.8398	89.989	44.827	549.179	442.73	148.33	41.7634	16.2832	59.9821	115.257	91.9954	15.6131	37.743	211.373	292.454	32.2062	376.756	553.744	263.524	636.269	494.749	303.479	705.462
	430.846	39.4978	98.999	48.7631	549.016	444.059	148.35	40.6261	16.4628	55.0654	117.077	90.735	15.0765	39.7141	208.694	289.334	29.8762	376.368	556.531	265.48	628.456	496.05	302.514	713.258
	435.775	37.1263	93.9314	45.6118	550.362	438.99	154.471	40.2814	18.7962	61.1743	116.731	90.4915	14.8467	41.9296	212.048	289.054	30.4814	377.033	555.578	266.3	630.802	501.388	303.619	711.66
	432.163	35.9269	97.6509	50.3879	550.501	440.955	149.409	42.1153	16.0438	58.6821	119.786	90.9946	17.5223	42.365	210.596	291.914	27.136	383.345	563.026	266.858	629.259	496.335	306.473	706.629
	433.04	36.1264	92.6052	45.3697	549.293	442.845	153.483	41.2152	16.581	55.591	118.801	94.3873	15.6295	45.1962	214.561	293.581	28.98	377.029	559.468	271.783	627.202	498.732	306.14	710.437
	432.077	34.3118	96.0394	48.2598	549.748	440.17	151.982	44.9585	19.0392	59.7445	122.466	92.928	16.7497	43.9931	211.695	292.633	31.2028	385.503	558.256	274.655	629.699	494.963	305.268	710.236
	434.921	35.5071	96.9621	51.4592	549.563	442.878	151.999	40.9382	15.2375	58.8856	121.672	95.3684	18.9054	40.596	210.65	299.529	29.3718	380.992	561.821	271.904	631.788	499.382	307.193	712.146
	435.064	36.6206	100.58	50.9281	549.969	442.226	153.979	40.2709	20.2871	60.0085	122.149	93.375	19.1343	42.526	212.55	295.602	33.093	377.947	559.337	275.492	625.265	499.084	305.478	712.518
	436.233	36.866	100.241	48.9634	549.459	444.815	153.69	41.055	16.7367	59.1572	128.94	94.1036	19.0055	40.4185	210.057	295.98	34.5	382.931	566.511	277.313	630.078	500.897	308.238	710.743
	435.781	35.88	97.0077	50.4865	547.89	443.839	154.74	43.3177	19.3822	62.1922	127.358	94.793	17.747	48.5729	214.293	292.122	33.7061	383.501	557.934	279.085	629.508	501.502	312.101	710.676
	436.181	40.8706	99.8218	50.186	549.882	448.399	151.474	42.5166	19.941	60.475	124.186	93.1192	17.94	38.0754	214.307	296.546	35.8026	381.186	565.205	281.64	628.823	499.398	304.947	713.827
	437.621	39.8398	97.0189	54.7658	552.924	447.012	154.957	52.936	18.9806	62.5929	125.895	91.0938	31.7471	42.5604	217.523	294.552	34.736	388.631	563.917	280.704	629.741	498.321	307.163	717.322
	437.37	38.2824	99.1436	48.1808	549.121	444.088	157.094	44.5913	19.7156	62.5616	128.469	91.6933	20.8744	43.1518	213.535	294.263	36.4855	383.342	560.988	282.798	633.548	499.267	305.527	719.313
	437.93	38.9689	96.6595	53.7296	549.898	444.055	156.224	45.6686	21.6859	62.4656	126.679	96.4962	19.9936	41.4074	217.688	299.628	33.35	383.744	566.237	284.126	637.81	500.783	308.831	724.725
	435.987	44.3526	99.6949	53.9403	551.515	445.19	154.923	48.8713	20.1874	64.3343	130.591	91.8686	20.3953	42.9348	220.65	295.505	32.7446	379.493	565.273	283.645	638.382	498.599	307.793	715.06
	437.967	38.8273	97.98	47.7668	553.022	442.962	157.546	46.9866	20.8027	64.9984	127.92	95.0198	23.9598	43.5953	215.362	295.648	33.8281	384.346	566.336	284.032	632.144	498.525	308.768	719.921
	436.824	43.5457	104.239	49.1075	552.283	444.561	158.284	48.4882	23.6563	62.3588	129.493	93.5826	28.0493	39.8853	214.868	297.341	34.865	379.236	562.3	284.28	634.9	500.707	306.327	721.681
	437.05	40.1701	105.404	55.4708	553.052	445.458	157.615	46.3227	24.4909	62.6952	130.073	97.7353	24.7446	41.5488	215.405	298.242	32.499	381.081	565.666	288.303	635.605	504.079	307.104	727.473
	437.853	42.998	100.165	53.4154	552.086	443.704	155.467	48.2644	18.975	64.8354	134.274	94.2577	24.3656	48.8019	225.876	295.58	33.5083	379.303	565.359	287.94	654.919	504.022	309.997	722.982
	438.75	42.9798	103.356	54.2395	549.742	443.177	160.072	46.805	19.8274	63.6565	131.324	98.6363	29.5595	43.6268	216.736	295.123	36.8102	382.078	567.624	286.576	638.208	501.094	313.433	722.578
	438.923	41.6136	105.23	53.0545	555.517	444.824	158.573	48.304	20.4913	63.8812	132.229	99.351	27.4131	43.2661	219.293	299.285	37.36	380.295	566.82	288.12	635.242	504.281	312.892	724.832
	439.605	44.6383	105.156	54.9911	557.7	447.76	159.683	44.325	23.9649	66.7799	131.943	99.3029	25.1719	43.2697	219.311	299.023	40.4491	382.382	574	291.124	639.158	501.285	309.598	740.093
	439.836	44.5939	105.03	49.565	550.347	446.228	157.665	47.6317	26.4805	64.1222	134.51	99.0054	30.6579	44.6151	218.801	297.768	33.5495	382.95	569.404	291.907	637.77	501.704	311.664	727.771
	440.388	49.4957	106.181	52.165	554.039	444.976	160.854	48.7691	24.6579	65.9123	135.103	100.064	25.906	45.955	221.458	299.853	36.2436	382.858	573.134	292.681	642.196	503.955	309.063	724.947
	439.102	49.6972	109.304	53.4175	551.286	449.738	158.355	49.4809	26.8923	64.3552	135.155	102.961	26.1231	43.2285	223.731	299.721	35.7529	382.821	579.355	289.583	641.53	502.718	310.465	729.794
	438.193	44.2319	106.788	51.926	554.259	449.363	161.257	49.8607	25.9646	67.3761	133.515	103.351	28.1036	45.7527	219.375	298.243	34.5839	385.448	575.204	291.509	641.779	507.454	310.849	730.871
	441.004	46.5838	109.162	54.0728	552.069	446.643	162.83	49.6754	24.549	66.6945	136.261	103.668	28.2936	43.8421	220.237	304.507	35.8952	384.107	574.904	297.852	639.436	504.68	309.465	732.607
	440.443	47.3524	109.064	56.1184	552.023	451.59	161.149	60.4975	25.2702	70.133	138.086	102.039	24.8784	51.1325	222.161	297.214	34.5616	394.626	574.524	292.99	648.021	507.341	312.199	731.755
	441.058	50.1741	111.633	58.1192	551.541	449.76	160.261	48.7809	26.9724	70.5757	137.06	104.077	26.1337	44.7297	221.358	300.228	40.9536	384.526	579.905	297.966	638.924	507.773	310.268	736.416
	441.892	46.9644	113.527	56.6636	553.821	452.216	163.847	49.1303	24.8644	70.4891	137.391	101.775	27.3418	45.2196	224.576	297.39	34.8795	387.096	587.56	296.158	644.2	509.103	312.627	739.529
	464.746	50.8013	113.476	56.1358	551.541	450.108	161.281	52.3646	33.2658	70.0455	137.412	104.707	28.0155	48.1568	219.971	299.769	37.3959	394.651	586.46	297.323	645.747	507.526	313.724	739.273
	463.557	45.3277	113.718	60.3149	556.853	453.815	163.659	48.4339	25.7459	72.5463	142.446	106.343	31.0163	46.4025	219.971	301.165	43.6862	388.32	591.971	297.964	642.497	507.745	315.781	734.798
	469.838	49.4446	123.246	52.8096	554.221	454.78	164.198	52.5872	26.1349	73.8429	138.345	101.997	27.255	46.8404	223.819	299.783	40.6378	391.757	583.527	295.686	647.852	507.091	318.964	738.944
	472.898	59.1702	113.042	55.4599	556.302	454.483	162.544	50.3305	26.3814	71.1319	138.904	106.864	26.933	49.1605	221.392	301.893	40.2302	394.708	585.084	298.166	644.858	507.342	313.347	744.198
	472.029	51.4151	114.284	61.8486	554.157	450.553	171.697	57.6656	25.2924	70.1222	140.277	105.921	30.9168	55.8567	225.796	299.375	40.8362	389.218	588.138	298.307	649.779	508.423	312.4	741.405
	479.942	48.6389	118.794	61.0154	561.869	451.036	167.055	54.0939	26.3785	72.2793	139.882	106.862	33.4807	49.6042	226.295	303.991	45.3129	391.965	584.108	296.425	645.046	519.411	323.709	745.419
	489.169	49.335	113.16	56.1142	556.629	452.455	165.544	60.564	26.5338	74.7937	142.845	108.05	32.2087	50.3595	224.548	298.443	37.095	387.04	584.743	300.578	645.615	513.409	320.516	740.684
	516.897	53.9802	117.688	61.3467	554.809	452.673	167.878	54.6397	25.438	74.7287	142.639	105.915	36.2957	50.7015	222.71	301.152	43.6429	385.575	592.184	298.868	649.29	525.456	314.673	742.877
	543.789	51.3227	116.516	62.4796	564.616	457.277	166.727	54.4246	29.2568	70.1524	143.604	109.411	30.8473	47.4336	227.282	298.974	42.6934	390.556	585.577	302.565	654.15	515.204	317.802	742.898
	683.1	50.5679	117.225	62.391	561.445	451.081	169.529	53.2355	31.556	70.3058	142.894	107.731	35.1243	51.1104	224.977	299.221	39.7174	390.832	594.955	301.13	650.001	523.884	314.856	744.609
		49.2908	118.099	60.502	562.907	454.02	167.862	53.0566	29.4143	72.6663	146.681	108.85	36.8679	51.9087	223.505	298.362	40.6136	389.312	592.953	302.3	655.266	517.94	315.096	747.67
	14.2468	48.9054	116.996	61.6374	558.041	457.742	169.142	58.0106	32.0333	74.3515	148.513	107.993	33.4097	56.5057	226.474	300.24	44.7749	388.791	589.398	302.743	651.05	519.51	316.568	754.572
	15.9975	53.9973	118.655	58.5778	564.442	456.111	168.125	59.306	32.8369	71.415	146.95	112.491	33.3664	51.1615	226.298	302.834	41.6027	395.036	594.78	303.829	658.763	522.982	318.291	748.276
	17.1193	52.4421	118.264	69.7469	565.027	456.603	170.456	56.6965	34.083	73.8657	146.119	108.665	34.6077	50.2263	228.904	302.746	45.5473	396.192	590.967	309.514	649.458	523.371	315.841	743.902
	17.3476	50.94	116.87	61.4179	560.657	457.908	171.626	56.9526	35.7695	72.4007	148.941	111.81	40.7958	52.095	226.561	304.003	44.1221	398.098	605.145	307.68	652.079	523.331	320.287	749.908
	16.8142	53.4339	117.18	61.4614	562.498	459.793	170.701	56.5115	34.0957	75.6479	148.781	106.887	35.0175	50.1517	228.011	304.252	43.2078	390.614	592.908	305.174	653.044	522.503	317.425	753.169
	19.54	50.7741	122.432	61.2798	563.025	459.409	170.846	58.2886	35.8078	77.2606	149.783	110.792	40.5737	51.3174	225.571	302.348	45.4326	389.045	593.729	306.497	653.062	523.619	320.53	754.494
	19.6256	53.1168	123.553	60.3527	563.997	459.401	170.281	63.8315	34.503	75.7135	154.226	109.963	36.3008	51.8914	229.017	304.05	45.2427	392.13	606.497	305.463	659.191	524.578	322.015	754.798
	23.5421	50.4057	122.416	63.684	567.17	458.215	172.305	57.6965	31.4443	78.2383	152.915	109.257	44.4543	49.0245	227.956	308.698	46.954	391.673	593.368	310.801	653.535	521.337	323.466	764.741
	23.8982	61.1569	119.613	61.7587	561.859	459.335	170.981	59.3511	34.9173	78.61	152.65	111.483	36.5726	52.5715	227.036	303.015	46.0453	395.337	592.188	312.474	656.128	523.758	320.57	760.788
	24.9956	52.2177	119.467	65.0947	563.789	460.657	175.227	57.3474	34.8522	80.3229	154.601	111.926	35.9431	53.4456	227.737	303.066	46.8128	398.034	601.685	310.083	651.36	519.902	320.295	760.674
	27.8141	52.5584	122.826	66.4187	564.185	462.097	173.504	61.6508	31.7714	80.6688	154.735	109.483	37.5259	51.8493	227.941	306.452	45.2488	398.444	597.562	307.907	657.92	523.457	323.139	769.891
	25.7217	53.7304	126.127	62.9126	565.939	458.909	171.371	58.9141	39.3735	80.4518	153.944	112.256	44.133	50.3236	231.456	303.907	45.6736	391.021	599.549	310.173	655.031	524.81	322.248	762.795
	28.732	52.6723	121.424	61.7353	569.912	466.886	173.151	59.2129	37.1193	80.1308	155.3	114.891	37.9245	55.3234	227.918	305.429	45.609	394.785	604.08	312.333	654.171	523.851	321.728	772.793
	37.6029	54.789	124.271	63.5228	564.639	459.515	176.947	59.0093	40.5941	78.2594	155.595	118.706	37.204	50.8248	228.94	309.476	44.4858	392.795	602.885	315.728	656.741	519.998	322.828	770.718
	35.7865	57.5746	124.116	60.4156	568.041	461.914	177.004	64.3754	37.9186	84.256	158.732	116.88	36.9373	57.2161	234.632	306.064	48.4619	392.173	607.514	310.533	654.381	523.936	326.102	771.867
	32.9327	55.9245	124.534	63.3287	569.636	462.423	175.142	70.1718	44.6599	82.5941	157.464	118.531	41.0384	53.45	233.816	306.151	48.4118	396.739	605.397	312.91	661.392	523.443	323.027	774.006
	36.161	56.3448	125.895	62.9147	570.092	460.52	172.97	61.0029	39.4436	79.8365	159.907	114.869	39.1148	55.2246	230.805	309.005	46.0292	393.731	617.913	313.774	653.421	525.559	323.084	774.551
	36.296	54.6699	126.052	70.6343	570.523	462.848	177.947	63.4815	42.0272	83.0983	159.753	117.202	40.3124	55.8218	234.356	313.964	46.2814	396.243	609.363	315.545	656.75	523.255	327.633	775.262
	39.5217	56.4843	126.891	64.2146	572.306	461.088	181.698	63.9023	38.7849	82.4956	161.61	116.977	41.7251	52.3155	229.358	304.698	45.8137	398.079	614.691	315.386	656.281	523.999	320.965	778.367
	39.2079	57.4196	131.017	65.508	569.982	461.743	182.587	60.6337	40.9184	84.5881	159.179	117.772	45.3275	53.5453	231.112	305.752	46.6833	397.675	611.742	313.377	663.054	524.787	324.358	784.355
	40.6262	56.741	126.829	64.2544	569.58	466.593	178.909	68.7152	39.9092	86.3236	162.385	116.328	49.0288	56.5374	232.474	306.465	48.7326	395.19	609.32	314.643	659.038	522.617	326.079	783.736
	39.33	58.8885	131.153	61.4506	578.019	467.413	184.023	63.9694	42.4772	83.26	162.647	124.217	42.6673	54.1023	232.728	306.697	50.524	397.475	610.773	314.638	670.848	527.612	324.383	786.806
	43.9043	57.4753	127.009	64.5534	572.678	463.252	178.512	66.2497	43.0163	85.6167	164.011	119.754	45.2052	62.8845	233.809	307.008	48.7197	396.846	616.601	314.115	662.901	525.497	325.185	785.699
	43.0428	60.6671	130.66	67.5736	572.639	463.632	182.299	66.3559	38.7308	83.6591	160.149	120.444	39.3752	60.3302	232.333	306.055	50.7777	397.891	611.924	315.272	661.925	523.08	327.938	788.311
	48.7042	58.7409	129.702	63.9317	572.463	467.467	186.246	63.6163	40.9757	87.1283	162.653	119.004	43.9043	55.8084	231.739	307.871	50.442	397.679	612.704	316.543	660.388	525.285	324.057	787.238
	44.4833	63.18	128.64	64.6765	572.587	466.01	185.096	66.289	42.1571	88.915	166.772	122.017	41.6338	54.7877	234.746	311.617	52.5171	400.899	615.113	314.266	663.264	526.059	324.953	791.558
	43.0762	58.5836	130.39	68.0884	576.887	482.703	182.162	68.2392	40.1667	89.7609	167.132	119.322	51.0958	55.8659	233.039	310.589	52.695	399.421	614.1	315.635	669.855	524.694	326.281	795.638
	48.4228	62.5506	129.375	65.2913	578.472	468.584	179.85	67.6665	42.6791	86.3369	162.698	123.503	40.2088	54.5695	234.501	311.166	52.603	397.961	619.237	318.2	661.632	524.31	329.155	794.269
	48.1458	58.65	135.067	67.7609	576.448	467.883	182.233	66.7164	44.733	88.7841	165.812	121.785	47.0064	56.577	234.391	309.91	52.9867	396.748	619.63	318.805	663.531	525.354	335.049	801.804
	46.4349	61.8546	135.098	67.0935	581.574	469.702	185.735	66.7891	43.0091	92.7002	167.209	120.442	47.4036	56.1352	234.085	310.95	51.175	398.438	627.381	316.184	664.933	535.221	328.224	801.957
	48.908	60.823	130.591	67.1226	576.896	468.306	182.393	72.6115	43.9963	86.2186	169.207	126.695	45.5125	60.0557	235.554	311.576	53.5032	396.412	619.419	323.18	665.412	525.865	328.988	801.202
	47.1117	63.4763	133.45	67.5961	578.151	467.714	187.359	66.4579	43.7018	89.1724	167.601	123.972	44.5191	58.5098	238.091	314.697	53.9962	398.272	621.127	318.981	665.749	524.476	328.796	797.64
	48.5788	63.9079	135.93	67.9734	577.629	472.852	185.202	67.5471	44.6792	89.1825	167.83	122.361	43.5045	66.0472	237.278	310.741	53.7894	399.496	625.718	319.81	667.562	527.637	326.191	804.433
	48.7714	61.6409	134.14	68.2434	579.405	468.942	184.569	68.2563	50.4223	87.3361	169.564	122.088	44.838	59.8797	234.975	312.809	53.4188	400.477	622.734	322.032	665.026	523.981	336.659	800.565
	50.3163	60.9356	135.362	70.0158	578.123	469.351	184.238	69.6624	48.5755	95.9303	170.665	128.673	45.7597	61.2269	239.929	314.462	53.1382	396.312	635.141	319.527	667.075	524.642	332.779	808.605
	57.3783	60.1554	137.43	70.9263	578.873	474.894	183.482	69.914	46.1797	89.7	171.88	123.354	43.0757	60.843	236.866	317.197	56.0493	398.935	626.248	319.79	668.653	527.956	335.017	811.332
	55.9157	62.9092	137.866	71.2607	577.177	481.077	185.563	74.9872	48.7849	92.9024	170.945	122.278	46.4165	59.0961	239.432	317.115	56.4956	397.14	627.407	324.617	667.345	528.099	337.15	817.855
	58.9757	64.801	137.718	73.0129	579.373	473.542	183.295	69.1697	46.812	92.2802	170.368	126.844	48.3952	65.9641	239.798	311.844	59.0056	400.989	626.146	320.99	673.484	528.179	332.112	819.515
	53.9756	62.768	136.049	73.4417	582.313	472.472	186.317	74.658	51.6781	93.6407	172.32	124.119	45.1317	59.1942	238.828	313.121	54.7758	399.969	625.898	321.281	672.761	530.008	331.749	853.582
	57.9136	63.549	135.881	71.6199	579.909	470.215	184.561	72.0237	49.721	97.6984	173.321	122.542	49.6201	63.7757	240.708	313.516	59.6427	399.284	629.802	323.561	668.394	524.895	332.008	885.522
	58.0975	66.6708	139.776	75.1385	595.772	471.053	185.18	71.9241	48.0215	95.006	174.492	124.763	45.1097	64.0067	238.477	312.54	58.5514	400.297	625.033	325.811	674.355	526.862	331.735	927.638
	55.89	66.8944	141.94	76.228	583.57	473.904	184.736	74.3851	50.1324	94.4469	177.522	127.451	47.2216	60.0772	242.414	311.916	56.3691	401.505	627.833	326.615	669.93	528.08	332.564	948.489
	60.5396	65.205	140.404	70.7093	588.24	477.64	187.795	74.1014	51.7781	93.5831	174.225	128.542	49.5012	61.6647	239.982	315.509	60.9367	400.98	627.406	325.605	672.671	525.343	332.076	961.399
	59.2679	67.0811	143.871	72.5398	591.174	475.708	193.967	72.9728	49.4264	95.6199	178.491	126.02	45.84	60.2983	238.524	319.821	60.6846	403.368	627.716	324.354	671.597	534.726	335.491
	58.8646	65.9571	141.813	79.3745	586.845	474.055	186.785	73.9855	50.1947	93.035	177.368	127.926	49.5368	60.3526	241.228	315.499	57.055	401.4	630.3	324.841	672.683	528.938	336.588	333.011
	60.7756	64.4105	141.395	73.6322	584.127	476.223	185.647	72.5317	49.2723	94.7051	176.165	131.383	46.9974	61.9706	238.602	315.047	58.2311	397.964	633.101	324.063	675.624	528.492	333.08	335.997
	58.8225	67.8036	141.998	74.4273	582.427	472.267	187.599	70.449	51.9446	99.4445	179.135	131.879	46.1437	62.8041	237.828	322.095	60.9569	400.862	628.444	323.068	681.232	527.866	336.452	336.982
	57.2799	67.3639	141.18	71.6121	583.962	475.53	187.902	75.9972	57.6269	94.4879	181.229	133.121	51.4465	61.2802	245.026	315.485	56.58	402.21	638.516	326.797	679.584	530.441	333.72	338.79
	58.9477	66.4102	140.875	72.1947	583.657	476.614	192.362	73.8832	53.82	97.3444	178.254	133.799	50.1164	65.5234	242.015	315.459	59.0156	402.572	633.625	327.905	673.014	535.207	335.555	342.723
	60.9259	67.2466	142.221	76.0539	588.875	475.425	189.977	75.4378	55.4525	96.2661	180.599	134.739	48.5785	69.9141	244.2	316.508	59.5422	401.85	630.022	326.902	675.558	534.794	334.995	344.033
	57.3034	68.7258	145.523	77.0956	588.659	477.428	192.889	76.9518	55.0285	97.0699	179.326	133.548	54.2945	62.5166	240.777	313.408	62.6229	401.536	634.411	327.685	681.645	538.203	337.483	353.458
	59.5591	68.1673	142.715	73.1016	584.176	479.39	197.112	78.5566	56.0757	97.2599	183.156	139.446	48.1496	62.0984	242.683	314.884	62.4943	402.037	635.019	328.004	674.407	534.157	341.091	359.584
	63.3772	68.1665	142.616	75.5987	587.354	481.33	194.089	74.2719	56.838	96.5927	180.408	137.304	57.4952	64.019	246.706	314.235	67.1209	405.641	636.192	329.242	675.142	534.261	335.59	357.584
	61.3885	73.6503	144.374	76.6504	588.72	474.135	192.996	77.7709	56.2581	102.134	181.143	135.369	53.9045	63.8547	244.911	318.881	62.3084	403.063	645.242	333.619	679.389	541.48	335.218	359.929
	65.5027	67.6095	146.349	77.2053	588.435	477.41	191.565	83.2291	59.6784	98.7471	184.033	138.233	49.7447	60.927	247.929	316.072	64.0865	404.734	652.95	329.329	676.98	541.189	338.654	360.497
	62.1863	73.3071	146.353	76.6249	587.506	475.027	191.804	77.8182	59.0313	100.649	182.505	139.066	56.9776	59.835	243.333	317.836	63.8774	401.757	641.318	330.672	682.317	542.271	337.493	364.698
	61.5506	72.628	145.58	77.7224	588.336	474.553	190.765	78.7761	56.8483	104.055	186.199	139.489	54.1499	66.9521	242.518	315.574	64.0232	403.995	641.766	329.932	678.908	542.673	339.537	364.624
	60.6707	74.596	145.682	74.1903	589.271	483.114	192.001	80.1489	60.766	101.037	183.863	139.961	53.2436	63.6477	254.119	318.875	63.1801	406.597	640.819	335.87	681.115	539.41	340.335	368.028
	62.7168	71.1778	151.223	73.5195	592.302	478.384	196.4	77.0682	65.6095	100.844	190.827	138.621	51.3337	66.7798	243.61	317.985	64.3781	405.584	642.313	337.887	678.693	554.886	340.101	367.415
	64.6518	71.6605	145.579	80.0962	592.208	481.969	199.107	82.3349	60.9109	101.514	185.931	136.928	52.6257	65.9262	246.619	319.226	65.6213	406.262	639.708	333.848	679.89	555.802	337.372	367.839
	65.803	75.2776	145.844	77.0089	594.309	478.724	193.234	82.3837	60.1423	101.422	186.741	136.861	57.7568	66.406	244.547	317.006	71.1482	406.238	642.553	335.096	680.641	548.306	339.454	370.421
	70.8387	70.7601	145.935	77.8312	593.909	478.497	193.043	79.8731	59.1675	103.196	188.35	142.632	56.2271	75.781	248.311	318.276	68.2482	408.738	647.163	332.384	683.582	557.41	342.011	373.115
	66.3221	72.1292	149.501	80.6133	593.213	481.483	201.48	83.9361	61.7341	103.155	187.666	142.828	55.094	71.306	248.456	317.366	65.5427	407.246	652.211	333.96	684.135	569.001	348.017	371.634
	67.344	72.3568	149.241	75.6346	595.513	478.852	196.571	80.6359	60.6228	106.056	188.824	141.812	56.0625	64.4528	246.48	317.763	68.7686	406.443	647.565	332.942	683.333	557.511	339.888	372.17
	66.7	74.8302	151.869	79.2643	595.738	482.395	196.296	84.2579	64.0607	106.011	191.446	143.191	57.2443	65.8592	246.262	319.416	68.7542	408.102	647.453	336.811	682.902	561.137	346.677	372.704
	69.624	75.0318	149.122	79.5491	592.667	485.387	198.883	83.5048	65.9458	106.26	189.218	141.58	63.0865	64.975	249.843	318.063	68.0403	406.347	647.393	334.986	682.972	560.371	340.741	375.083
	66.815	72.2056	153.113	78.296	594.892	482.954	195.327	88.0556	61.1417	105.824	191.516	143.206	54.5176	69.998	247.209	317.907	67.689	408.382	646.08	336.917	684.526	559.234	347.537	374.34
	69.067	74.1422	154.344	78.9391	595.643	480.988	198.548	81.4693	62.3732	107.741	192.994	144.444	53.4535	69.8674	247.029	324.564	70.0598	409.362	650.124	340.456	683.639	569.678	342.944	375.674
	68.7334	78.058	152.052	81.4566	596.679	488.778	196.47	85.6985	60.375	108.229	192.984	144.545	59.5901	68.4542	247.688	319.359	66.8823	409.948	655.653	335.481	684.38	561.027	341.115	376.296
	68.9127	77.4099	156.04	80.6132	596.055	483.658	201.455	85.6537	62.6895	107.686	191.626	143.765	61.1352	65.3115	249.765	322.159	74.6092	422.774	654.733	337.302	683.166	574.421	343.226	378.454
	72.8488	74.9901	154.899	77.024	595.796	492.074	196.081	85.9577	63.3742	110.978	191.203	144.298	60.1627	71.8562	248.855	322.652	65.5914	440.795	650.593	345.82	683.962	571.124	343.081	379.736
	72.922	74.5584	155.629	81.3275	599.419	484.549	198.28	86.94	59.745	114.242	193.315	148.396	64.6784	67.7944	250.602	320.474	68.0639	442.157	655.845	337.345	686.36	568.041	345.555	378.651
	73.8655	77.6299	160.661	80.2671	600.005	485.91	198.359	87.0575	62.5619	113.339	193.208	149.08	59.4502	64.89	252.795	323.615	67.9224	441.874	663.382	339.319	687.094	569.634	342.166	378.81
	73.9007	72.8812	155.483	78.5565	597.59	484.538	200.223	85.857	62.2646	113.694	196.38	146.479	58.7597	69.8695	250.237	324.611	69.4453	446.299	657.076	339.369	686.829	567.194	345.663	380.079
	73.1221	79.4152	156.427	82.3328	598.811	486.468	199.089	87.3748	65.1637	111.924	196.532	145.774	58.3323	65.1005	256.263	323.516	70.6376	445.844	658.605	335.38	691.153	571.18	344.552	383.471
	75.0285	74.5526	157.421	87.2765	605.294	491.629	198.022	85.3731	67.275	116.26	199.947	149.825	59.254	74.0598	252.499	324.895	71.7113	457.588	670.212	336.209	688.544	571.777	344.095	380.957
	72.0222	77.28	158.435	79.9365	602.838	489.622	203.968	90.6281	71.1778	116.168	205.418	147.248	59.0506	66.4125	251.88	323.76	71.4648	454.123	661.015	343.006	690.063	592.133	345.376	382.628
	75.1607	75.3008	158.971	81.0077	600.403	486.594	202.17	86.2617	66.6836	113.377	203.168	151.561	55.9658	71.1727	253.873	327.681	71.6285	451.354	661.126	336.471	691.888	587.395	345.24	383.419
	76.7426	77.5652	158.985	87.5683	600.964	486.243	204.176	86.7841	66.3694	115.689	203.47	148.418	60.4646	73.0042	250.083	326.191	74.438	454.192	665.229	339.358	691.542	581.744	346.897	388.598
	77.6042	76.8903	160.465	82.6432	604.37	490.332	204.519	89.3903	69.3311	117.819	204.843	151.65	61.8456	70.0242	256.58	326.33	79.5271	452.024	665.337	346.088	692.258	595.724	348.476	385.119
	77.0684	76.1926	161.875	86.0491	598.849	493.132	203.949	94.6973	67.6924	115.269	206.061	159.787	61.9957	69.4735	254.833	325.642	72.5481	459.612	668.565	340.367	695.33	597.076	348.884	391.564
	79.8456	79.1479	162.483	82.2288	607.577	490.579	202.935	92.4168	68.8798	114.509	206.998	151.857	60.7477	68.624	252.726	325.32	72.7025	461.988	669.791	342.623	694.066	596.743	353.189	388.285
	76.2603	78.038	160.247	83.2097	604.127	498.182	201.825	88.6271	74.2492	118.53	209.91	154.519	59.363	71.8542	252.226	324.578	72.5897	465.252	668.881	339.71	695.332	602.111	346.725	391.03
	77.1199	77.5281	162.318	83.1529	601.769	491.576	204.359	89.4594	70.5114	117.471	209.935	153.447	64.8416	72.4296	252.738	327.483	70.725	465.6	668.237	347.331	700.442	598.726	347.53	389.256
	78.289	86.3581	163.054	87.5222	607.177	490.498	206.652	91.6764	68.8196	117.645	212.209	151.117	65.6474	69.2823	252.461	328.379	73.1723	469.917	672.429	342.336	700.682	605.549	349.358	387.095
	80.868	81.0055	165.227	84.6383	603.674	491.28	205.63	89.851	68.9726	122.009	213.136	155.495	61.3684	69.4779	253.649	327.182	73.8653	474.006	674.79	344.49	697.845	610.039	351.228	387.371
	80.3712	80.1483	165.85	83.5749	603.86	500.473	205.185	90.9083	74.3153	118.515	217.714	153.643	60.7003	68.2304	252.646	327.86	73.8122	472.747	672.345	349.355	699.537	606.585	347.838	390.866
	84.5648	80.4332	168.037	87.3169	604.247	491.946	205.08	95.2222	69.345	122.146	214.496	158.753	61.2819	72.9575	255.288	328.048	76.8815	474.15	674.379	344.431	699.823	618.33	350.663	390.028
	81.2989	79.6795	165.275	84.6605	610.875	494.954	206.564	89.7862	72.6273	120.03	212.471	158.738	63.1594	68.0143	253.794	328.172	76.9027	480.619	679.7	343.686	699.097	613.832	353.685	389.399
	85.5887	80.2343	164.836	88.0392	605.402	494.498	208.041	93.4084	73.8181	119.418	215.485	157.177	62.9962	67.856	253.757	329.802	73.3257	480.996	694.292	347.213	700.206	613.832	352.151	390.69
	83.2939	79.35	167.212	87.3374	608.956	496.019	205.582	93.7149	72.9548	122.707	214.092	158.875	61.7064	71.2073	259.43	331.545	76.6406	481.675	680.159	346.692	701.451	625.263	353.012	390.356
	84.6279	79.6341	166.279	86.0866	607.193	493.788	212.734	94.9619	75.1914	124.064	215.694	160.455	64.9861	72.1474	260.603	326.45	82.3661	489.382	681.832	351.352	714.533	625.482	354.418	392.709
	87.9141	83.6809	169.324	85.9767	608.068	498.467	206.981	93.9143	73.4623	120.75	216.689	162.877	61.5933	71.84	255.538	328.003	80.5146	499.008	685.32	344.582	701.04	624.795	355.832	394.466
	82.3823	84.0264	169.413	88.094	607.91	501.395	209.113	98.3162	74.1797	120.97	214.59	158.215	64.67	75.4893	256.238	330.99	76.3312	502.165	680.846	347.842	704.237	628.903	355.693	393.055
	83.2679	81.1496	168.482	91.3525	610.684	497.172	210.691	97.5712	71.685	124.856	219.517	162.739	64.6968	74.175	257.162	333.362	76.9744	498.071	686.769	349.103	703.8	632.216	355.459	395.046
	84.9765	84.1674	168.471	86.595	608.772	499.908	211.415	101.449	77.6486	127.353	218.719	162.936	64.34	73.5268	258.439	328.06	79.6416	500.753	683.837	346.567	703.787	632.461	354.75	394.965
	90.5858	85.1133	169.458	89.5884	612.101	495.995	210.865	97.4176	77.9141	128.512	220.559	162.847	67.3595	73.255	254.696	330.993	81.2067	502.414	687.301	345.832	707.824	639.285	353.331	393.891
	83.0811	82.0595	172.687	89.065	611.248	498.132	212.901	97.3448	74.359	126.368	220.455	162.73	69.4264	74.2428	260.822	331.894	78.8736	507.174	684.899	349.145	702.568	644.433	354.04	394.881
	85.0425	90.0096	169.74	88.335	622.736	504.111	209.559	98.3526	75.9607	125.176	222.519	162.095	66.355	75.1159	264.073	328.595	80.9217	510.224	689.018	355.185	707.948	654.933	359.223	398.546
	89.4397	82.1053	170.975	90.8565	609.575	502.77	214.65	98.2398	79.2534	127.085	221.924	164.759	65.9562	74.6114	257.924	330.134	81.1314	526.988	689.399	348.304	707.581	645.836	351.9	396.436
	84.8616	83.2077	172.662	88.9945	611.399	503.344	208.38	99.1883	80.7497	125.173	223.468	162.874	68.31	73.6342	257.33	329.98	79.2559	527.146	695.873	348.318	712.576	657.188	354.481	395.801
	88.6707	87.9782	173.727	92.4432	609.586	505.765	209.76	98.4756	84.396	128.697	224.993	168.048	66.8636	76.2187	259.428	330.936	83.8843	528.554	689.462	349.457	707.767	662.75	354.037	398.069
	88.4914	90.3757	172.507	87.2357	611.05	501.121	213.237	105.067	80.5941	132.364	224.791	165.701	66.102	75.8196	260.549	331.392	81.4608	528.712	692.056	354.715	716.418	686.835	354.728	401.88
	97.2534	86.2557	181.778	91.8752	612.744	504.571	212.502	100.105	83.3951	128.575	228.055	164.775	71.31	75.2999	260.408	331.027	83.4737	531.471	693.712	351.478	707.951	701.847	360.04	400.739
	84.9936	87.7029	175.205	89.7981	616.608	507.505	216.65	100.217	82.7395	131.568	228.993	167.047	68.9219	79.8118	261.932	329.924	81.1387	532.886	694.34	350.279	707.816		355.472	401.799
	91.8605	84.6416	173.937	90.8856	620.976	501.475	211.771	99.8065	83.5358	127.772	227.712	164.591	70.4168	77.8144	262.667	330.295	80.1933	527.891	694.621	348.327	706.195	237.073	353.416	401.235
	88.7878	83.8894	175.459	91.2209	610.5	510.324	212.064	105.702	85.6036	127.73	226.179	164.531	66.6126	79.8189	259.983	332.542	82.949	532.781	699.436	348.692	714.057	242.562	356.844	420.744
	91.1358	88.3967	174.404	94.1385	610.101	504.412	214.866	99.8731	85.5968	129.898	227.535	169.897	69.0031	83.0945	261.514	331.567	81.4328	531.594	702.551	354.55	709.726	248.336	357.387	426.928
	85.1523	85.8666	177.657	94.5216	613.847	507.684	214.529	100.963	84.8911	131.659	224.66	167.518	71.4747	83.1358	258.685	333.455	85.0879	531.513	705.918	351.834	712.859	251.481	360.133	430.905
	92.6858	88.5603	179.03	93.3597	615.723	505.538	217.875	101.951	83.9079	132.09	227.964	166.18	68.6707	79.2247	258.877	332.012	86.3718	535.918	703.455	352.395	711.443	256.714	360.888	428.755
	85.905	83.72	174.735	93.9715	614.817	508.166	214.338	100.378	83.0683	132.667	228.68	166.271	67.528	75.3427	260.655	334.44	84.0822	544.275	704.671	357.415	714.425	257.654	357.429	431.63
	90.6519	93.375	176.859	96.0947	619.015	509.463	215.232	101.386	87.1324	130.309	234.165	166.409	74.8362	76.5037	264.096	333.083	84.9539	562.759	706.131	351.267	712.103	258.405	362.187	434.506
	86.8414	88.9128	182.056	92.4255	617.246	508.108	216.352	107.691	83.6256	132.579	231.978	168.116	75.242	77.4164	264.265	334.163	89.1971	648.406	705.566	353.919	717.323	267.706	361.033	436.025
	86.8339	89.3405	178.099	95.773	617.559	508.936	216.464	103.808	84.7956	136.203	230.281	167.941	69.8152	80.268	260.801	332.134	89.802		707.068	352.916	713.136	272.92	359.011	435.461
	90.4169	89.8656	178.529	93.9164	617.407	510.573	218.767	107.334	88.1276	136.174	233.155	170.643	73.0342	86.595	262.545	335.551	87.5206	9.26008	706.851	354.927	716.181	273.93	358.343	436.48
	91.693	93.6164	179.442	90.183	615	513.069	220.041	106.748	85.8557	134.815	231.753	170.749	70.4883	79.2439	263.637	333.625	86.8135	4.61313	707.511	350.951	714.998	279.49	361.294	438.377
	89.2421	89.9729	176.381	97.1055	619.304	509.648	224.071	104.457	88.8783	136.016	231.511	169.145	69.345	81.3184	264.685	336.512	89.0484	4.491	716.603	352.259	715.305	280.748	364.387	440.499
	90.7804	99.6784	180.017	94.4531	616.745	509.653	217.998	105.754	89.7249	143.794	233.481	171.845	71.8885	84.3655	271.961	335.51	88.1229	7.1406	717.042	354.11	715.769	284.922	360.287	439.277
	89.9601	100.169	179.905	91.9356	620.776	508.916	219.984	104.982	88.1295	135.724	232.485	166.566	71.5569	78.0435	271.724	336.342	94.3538	6.57949	714.775	356.974	718.655	283.543	359.49	438.867
	98.5329	94.9138	182.723	97.0693	615.713	510.353	218.155	111.378	91.8559	135.304	234.255	171.556	70.9988	79.5696	264.287	337.449	92.3363	13.2682	718.615	359.193	719.679	285.828	362.301	441.788
	93.3118	89.3196	182.767	98.6791	620.269	508.724	219.91	104.081	88.4418	141.876	233.397	170.684	74.0066	80.1972	264.945	333.758	89.9171	3.6225	722.85	354.592	724.487	289.062	364.718	443.548
	93.1259	94.9345	181.461	97.0191	618.756	507.84	219.579	110.367	91.208	139.298	236.961	176.033	71.7199	81.1423	261.687	337.568	87.1184	7.24721	716.778	355.089	722.299	288.6	360.741	442.46
	92.3804	92.5576	184.498	100.646	619.119	511.352	223.383	110.365	93.4682	137.881	237.149	172.657	79.2829	80.0104	269.36	336.01	88.0032	5.59721	716.801	357.852	722.546	290.312	361.72	444.14
	92.5454	91.4949	183.625	97.0771	619.192	508.56	221.074	109.619	91.0917	140.497	238.1	168.758	72.4621	84.5683	268.541	337.956	92.5059	4.05127	723.323	360.681	718.612	294.117	359.96	445.058
	101.203	94.8504	183.195	97.1499	621.468	509.927	218.808	108.921	94.3345	138.552	234.963	172.447	76.1354	82.6752	266.848	336.136	89.405	6.44888	733.979	358.771	721.191	294.343	360.077	445.674
	99.255	92.5684	184.181	97.4762	620.924	510.584	222.371	108.429	91.5195	135.322	238.929	171.847	74.2183	80.6466	268.825	339.576	90.1152	10.9368	724.921	355.034	722.634	295.999	363.084	451.401
	105.448	92.9048	184.671	103.168	629.815	510.853	221.425	108.689	97.2433	136.988	238.908	173.637	72.435	81.9447	265.531	338.482	92.2179	7.72082	723.819	356.959	723.989	294.881	365.893	452.016
	97.3602	93.7073	186.719	100.681	620.329	510.192	224.253	114.757	94.3417	139.721	242.501	170.328	76.0174	81.8521	270.81	338.398	90.42	7.797	729.914	356.582	721.623	295.841	364.978	450.333
	95.6931	94.1764	188.522	98.5898	622.958	512.926	219.322	109.671	96.2661	139.974	241.129	172.324	72.2657	87.3595	266.518	335.258	94.1089	8.25564	728.698	358.944	726.679	297.382	363.819	456.355
	97.2232	95.8058	190.684	97.2946	622.774	514.574	221.813	112.278	95.5712	141.944	244.132	173.544	73.5396	87.8221	267.984	343.698	96.4235	14.4173	733.103	356.514	725.945	296.264	366.355	460.255
	101.411	99.0305	186.344	99.5226	630.622	514.319	223.072	110.306	95.5529	141.767	241.431	174.108	74.2492	82.6425	270.763	337.123	95.02	7.04242	730.716	362.758	723.151	295.608	363.697	460.438
	97.7534	94.7756	187.88	100.158	625.966	514.298	221.426	112.121	97.3756	140.006	245.123	176.373	72.4285	81.853	267.467	337.728	94.8418	16.0842	738.22	359.353	727.765	297.558	367.995	459.755
	98.4442	99.9063	189.882	101.873	623.748	515.324	221.85	113.301	95.3473	144.298	244.408	173.88	75.1283	91.9654	271.688	340.613	97.8586	10.1823	746.361	363.57	726.773	299.485	365.753	459.6
	97.2852	97.3892	191.228	101.767	624.186	514.524	223.953	110.043	94.3599	144.89	244.488	183.733	76.0618	83.4399	270.416	339.544	94.4834	8.00986	743.685	360.378	733.319	304.196	365.104	464.911
	106.639	100.089	187.939	98.9696	626.419	518.539	228.594	121.192	95.5256	145.941	246.416	180.494	73.9807	86.876	269.859	339.672	98.6286	13.6418	749.47	360.279	730.646	312.976	367.191	461.707
	97.8846	95.0644	192.622	104.676	629.421	516.785	226.56	110.599	99.9436	144.301	247.974	180.776	76.774	83.7572	268.081	340.809	95.9438	13.4242	753.218	359.855	729.32	304.773	366.102	462.942
	100.08	95.2514	189.133	100.801	623.206	517.886	227.287	111.013	94.8907	141.676	245.849	179.842	71.99	83.2865	268.316	340.509	97.8201	11.4518	749.515	363.69	732.388	306.643	366.459	462.83
	101.508	97.2126	187.406	105.291	623.085	515.112	224.105	111.889	98.4584	145.886	244.334	180.555	75.645	85.5781	276.228	343.882	98.7427	7.8867	750.481	359.321	726.796	307.832	370.722	462.33
	100.774	98.0264	193.727	104.056	623.837	518.953	225.96	114.363	97.8495	143.393	248.386	182.408	77.3055	88.3157	269.551	343.576	96.715	9.76571	755.233	359.477	729.324	305.354	365.626	465.937
	106.465	98.7651	189.553	105.11	623.958	522.548	224.453	113.203	98.0114	142.948	247.776	179.227	76.3873	87.2731	271.075	340.86	96.7646	10.2803	750.77	365.319	731.482	306.454	369.328	466.142
	101.19	99.6592	188.468	103.334	626.88	517.155	224.869	115.657	100.733	158.741	247.998	184.431	75.2366	87.1265	270.98	340.084	98.3076	7.7358	753.353	361.977	730.352	313.687	369.011	464.509
	105.329	96.4142	188.204	102.037	630.632	524.435	227.618	115.658	98.5561	153.704	247.777	182.401	72.795	85.0501	270.232	340.272	98.5179	8.90997	748.617	368.711	733.104	314.844	368.992	467.776
	105.235	97.5051	189.992	103.643	626.167	522.612	232.126	116.187	99.429	149.495	248.782	182.282	76.1892	85.6512	269.1	343.303	97.7096	14.2519	752.743	362.984	739.13	313.288	368.555	469.374
	105.216	100.18	190.993	106.178	628.927	522.231	228.735	115.693	97.635	147.754	246.803	182.921	80.0818	87.0027	268.455	342.284	101.277	12.4344	755.44	365.815	732.866	315.198	366.617	471.587
	103.164	99.0098	190.227	101.268	627.852	520.91	228.415	119.41	104.127	146.055	248.494	187.146	76.9589	91.9121	273.194	345.104	100.285	16.1303	751.86	363.451	737.398	317.653	368.942	469.337
	104.38	97.7824	191.112	105.029	628.169	520.799	227.73	118.812	99.6555	147.738	249.468	182.689	75.2134	86.401	275.726	345.592	102.3	13.9087	758.704	366.751	735.736	315.763	367.1	470.737
	105.078	101.22	189.75	105.364	634.451	522.818	229.342	115.23	102.397	147.51	250	188.749	76.7018	88.7981	270.974	343.519	101.648	15.6351	763.673	365.411	735.392	317.709	372.559	471.598
	106.035	102.749	193.51	107.895	636.574	522.62	229.08	120.166	103.084	148.005	249.718	185.67	75.1068	89.8545	275.942	341.717	100.019	13.2955	755.398	362.365	735	321.112	369.361	475.991
	105.602	102.821	193.127	107.985	630.335	524.655	231.784	115.917	100.017	148.15	249.841	181.833	74.7406	88.6807	273.146	347.517	101.31	11.2596	764.041	366.248	739.907	323.764	370.816	473.137
	103.548	100.533	193.05	113.297	632.766	524.306	232.022	117.761	107.022	151.496	259.219	187.705	84.648	85.4833	272.828	343.606	102.95	12.4644	757.708	363.742	736.605	327.87	375.915	481.125
	109.767	101.382	192.05	105.483	634.954	525.509	230.076	115.946	104.306	150.765	253.102	186.1	79.4079	88.0343	279.213	340.745	99.4671	18.4789	764.201	365.139	745.722	327.139	374.461	477.368
	104.023	98.636	192.484	105.117	641.148	531.609	234.281	122.5	101.775	154.669	252.674	183.885	78.1586	90.221	277.479	344.675	104.105	13.9192	758.155	362.696	735.261	327.726	370.978	479.086
	112.212	102.74	198.984	107.728	633.632	528.526	231.364	122.53	108.473	153.895	254.644	192.63	78.3874	92.4675	277.673	345.642	102.721	15.0573	762.922	367.836	739.413	328.008	370.961	477.25
	104.151	100.987	196.915	111.884	639.274	535.172	231.743	123.222	108.178	155.552	256.954	183.306	76.9218	87.2432	271.648	342.191	109.336	16.9982	766.816	366.382	738.858	325.84	369.945	482.664
	107.354	105.552	196.989	105.49	643.199	529.281	234.114	117.281	105.414	157.646	253.984	186.837	78.8336	91.3665	278.054	347.874	103.764	12.5261	771.928	369.23	740.206	329.878	371.826	483.234
	106.768	105.706	198.492	109.374	636.681	528.229	233.043	118.758	105.688	157.115	255.517	188.846	78.1204	88.6172	275.585	346.046	104.333	17.83	772.175	366.089	743.54	325.687	372.203	484.97
	108.427	102.674	194.925	107.328	639.64	533.252	233.322	122.846	108.678	158.103	253.575	191.726	82.2504	89.1791	271.847	344.824	105.083	21.2692	773.56	370.653	741.665	325.954	371.05	491.157
	103.776	104.106	196.67	109.119	637.183	530.218	236.222	124.419	106.892	159.702	256.561	190.144	83.8616	90.5853	273.466	347.205	106.908	16.7173	774.05	365.102	740.799	327.476	373.431	485.115
	105.289	106.621	197.008	109.674	635.924	533.935	234.731	123.583	107.355	162.997	258.3	190.596	80.796	91.5289	275.85	345.713	107.352	19.0065	771.787	367.031	748.029	328.613	371.274	489.358
	104.085	107.085	199.459	114.9	636.609	534.581	233.646	126.322	106.801	161.089	259.372	189.264	77.05	93.3287	274.092	347.836	106.762	17.159	773.497	366.496	741.488	330.787	374.872	487.538
	110.006	122.125	201.342	111.709	636.943	533.765	236.874	122.212	109.645	163.806	257.505	189.388	79.6735	91.1149	275.774	345.996	111.315	19.6775	776.099	369.006	747.327	330.161	372.57	491.369
	105.774	107.317	200.755	108.883	635.435	536.531	236.955	121.222	108.231	163.235	258.56	190.386	84.2567	89.2541	279.174	348.09	111.248	15.1853	776.721	369.714	747.653	328.88	373.738	487.441
	108.601	105.154	195.967	110.057	638.073	533.688	233.925	126.819	111.227	161.924	261.036	188.37	80.545	92.6963	280.658	349.753	108.169	16.05	778.013	370.209	749.564	330.027	372.559	489.013
	106.605	106.744	199.601	110.174	640.512	535.44	234.277	124.918	111.854	163.892	259.223	192.026	82.2998	90.873	275.878	347.6	112.097	17.8168	774.985	373.936	748.389	331.319	380.356	489.884
	110.044	107.376	198.519	107.117	640.23	535.268	242.72	124.013	111.578	166.414	260.621	192.301	81.0908	90.4059	274.838	345.821	110.867	16.2978	787.958	370.818	745.372	333.783	377.598	492.416
	111.613	108.795	199.287	110.311	638.446	532.02	233.828	124.264	114.924	165.556	257.326	193.92	84.0423	92.6738	275.551	350.305	113.819	18.3902	785.902	374.663	746.354	338.949	378.88	489.561
	108.696	108.514	200.776	111.321	637.696	535.226	234.765	124.686	113.488	166.635	259.416	195.007	85.5784	92.3291	278.995	348.833	113.044	17.6276	793.432	371.996	749.565	334.41	374.403	489.121
	111.461	112.635	201.878	114.519	646.618	534.715	237.847	125.865	113.141	165.23	258.076	197.48	81.4791	93.4893	279.403	349.994	113.931	15.8828	785.366	370.313	747.591	335.922	380.389	492.44
	112.554	109.156	200.007	110.102	639.357	533.765	241.219	126.253	110.65	172.112	260.711	197.813	85.8536	94.4288	278.491	352.083	115.903	22.5645	794.075	369.605	748.401	336.159	379.573	492.245
	111.161	106.715	199.534	112.137	640.132	537.302	237.1	123.216	111.523	167.017	265.336	198.573	84.1147	91.1732	279.827	349.789	112.364	18.7371	794.9	370.898	752.684	335.878	378.569	494.239
	112.302	110.859	200.204	108.968	642.181	535.508	238.444	124.665	112.324	166.834	263.877	200.254	82.5502	96.169	279.842	349.932	111.316	25.6267	795.471	371.717	753.286	336.307	378.428	491.198
	112.265	110.191	197.88	111.351	640.48	535.149	238.964	128.746	113.131	170.688	262.205	202.481	88.2694	93.978	277.81	350.632	113.16	20.9636	796.692	371.412	751.396	339.141	379.388	491.841
	114.898	110.008	203.805	114.837	640.801	534.814	245.203	131.888	112.482	170.335	262.414	200.204	87.1976	96.771	280.232	350.214	114.913	21.505	798.025	375.306	756.41	339.752	381.393	494.861
	114.459	109.573	204.716	109.117	642.794	538.277	240.307	130.171	112.273	170.61	264.6	199.99	84.0548	99.126	282.707	350.002	119.577	21.2801	801.082	378.487	754.643	342.717	380.361	495.839
	115.087	113.043	200.913	111.764	648.499	533.878	237.993	126.328	118.902	171.495	267.793	202.31	85.1328	96.1395	283.186	352.079	112.759	22.5458	800.858	373.823	759.419	338.196	377.623	493.408
	119.574	110.621	201.63	114.302	643.298	536.094	237.637	131.001	117.835	169.349	263.517	199.338	86.3435	98.0986	282.794	352.152	115.893	22.9199	811.066	373.631	757.178	339.909	375.59	493.773
	117.006	110.457	205.167	113.993	643.299	538.486	239.805	130.99	118.474	174.945	265.803	206.091	84.6066	96.37	281.912	357.029	117.93	28.0362	811.297	372.193	755.528	342.108	379.468	496.216
	119.28	113.183	203.454	114.386	643.174	534.234	238.08	130.329	117.99	175.075	267.399	205.256	84.387	95.6065	280.918	353.422	117.444	25.2997	811.576	376.234	759.72	349.127	383.699	495.49
	113.225	114.034	200.741	115.302	645.621	536.216	244.691	128.859	117.428	171.2	267.871	204.294	83.6171	94.737	283.493	354.924	116.561	20.2748	815.341	374.686	763.378	343.668	377.701	499.695
	112.777	117.512	201.611	114.186	653.671	534.723	243.684	132.418	121.452	175.854	267.077	204.831	86.05	93.15	282.739	353.792	119.848	23.115	814.496	376.851	755.257	345.456	376.188	499.066
	116.622	114.432	203.726	117.416	645.027	537.547	247.126	131.828	125.899	172.653	271.383	202.077	86.4026	98.0122	284.749	352.364	118.569	28.8641	822.246	374.16	759.626	340.745	380.917	499.385
	116.298	116.136	202.162	117.198	643.581	537.154	247.027	128.287	125.288	170.683	270.596	202.937	83.8507	95.5034	286.83	353.343	115.23	24.2712	824.163	374.241	757.838	343.714	380.698	503.769
	113.643	116.994	204.675	115.872	645.719	534.771	242.977	134.951	124.173	172.256	267.436	206.669	85.5347	97.5251	285.654	352.708	116.955	23.6767	821.243	373.565	758.216	341.458	380.564	507.983
	112.874	116.661	203.464	117.509	650.435	533.675	241.704	131.641	127.498	173.792	268.802	207.945	89.0242	98.0676	284.063	358.42	117.535	27.0953	822.038	373.717	761.514	342.944	380.995	517.615
	111.953	114.732	204.852	119.717	646.251	536.927	244.171	134.469	125.336	180.53	273.071	202.331	84.9121	98.7648	287.421	357.864	121.541	24.8392	821.54	377.019	760.355	341.588	387.706	511.798
	117.83	113.189	204.961	118.139	650.732	536.635	243.583	142.247	129.003	175.807	277.871	207.867	84.4387	102.447	285.6	355.575	116.179	26.6235	827.427	375.118	761.708	345.46	381.445	511.328
	114.23	115.958	212.992	123.641	648.303	537.493	244.138	133.442	123.275	176.6	271.65	207.978	85.9296	97.9205	289.915	353.31	119.539	25.6304	830.628	374.637	758.377	342.681	380.323	516.984
	113.942	119.48	208.474	115.726	656.119	535.433	244.264	133.851	125.774	180.858	270.825	203.205	87.8327	97.3671	288.145	354.788	120.551	27.6787	832.344	376.412	760.089	343.593	381.169	517.375
	118.228	116.327	210.6	116.198	650.012	538.817	246.375	134.636	126.481	177.983	275.373	208.882	88.4397	99.4471	286.886	354.932	119.703	23.9377	834.258	382.102	762.367	346.882	388.267	516.316
	114.845	118.772	208.493	124.41	649.378	534.162	250.304	135.09	125.777	176.488	273.465	204.585	92.6677	100.487	284.021	357.32	118.898	25.6271	836.33	378.206	764.218	345.493	382.03	517.658
	122.157	121.176	207.31	119.669	650.999	537.791	247.998	139.09	126.374	176.992	274.32	208.192	88.7814	102.705	285.641	356.126	121.956	29.7888	839.886	381.229	766.995	347.577	382.841	519.027
	116.597	119.199	208.184	119.001	653.767	535.977	246.926	137.783	131.035	179.512	274.735	208.883	93.8042	96.7288	286.866	360.09	120.094	33.9121	840.306	384.511	771.463	343.965	386.129	517.396
	118.285	115.512	205.632	119.33	649.839	545.454	244.753	139.189	125.021	179.927	273.47	215.856	91.8145	100.586	290.357	357.545	120.898	27.2651	841.728	379.86	766.662	344.298	383.459	517.303
	118.278	117.171	207.655	121.899	657.09	538.349	245.687	139.537	125.689	181.383	275.222	210.188	93.4422	102.062	289.943	356.538	124.324	25.2468	842.436	380.279	768.211	345.198	386.84	517.221
	116.115	120.131	207.569	122.23	656.305	539.227	245.236	142.619	130.692	184.827	277.525	208.526	91.7663	98.7747	289.763	357.524	123.29	25.2526	865.521	380.402	765.462	347.514	387.953	518.329
	122.409	117.987	212.454	121.699	659.726	542.82	249.025	144.335	133.498	182.451	275.35	208.938	89.2155	98.1996	289.206	358.821	126.442	25.9467		389.077	769.189	350.687	388.288	519.654
	116.476	117.412	208.848	121.672	655.66	540.652	250.725	140.88	133.378	190.42	278.234	212.352	91.8197	99.9579	287.487	359.45	127.646	29.9773	6.92394	386.529	771.165	347.52	391.128	519.163
	118.42	119.595	208.542	122.903	655.045	545.886	250.803	139.705	132.271	185.899	276.512	212.515	89.869	101.218	288.235	359.793	127.135	28.2992	10.4259	378.361	774.434	347.367	388.277	518.257
	117.028	116.983	209.544	122.932	655.082	541.169	249.654	140.145	132.614	184.592	278.233	210.631	92.46	101.181	289.08	358.983	125.523	27.9507	12.5882	383.154	772.917	352.969	394.71	521.085
	119.871	116.833	208.1	122.861	652.96	542.485	248.179	144.654	134.184	183.028	277.166	211.03	91.9441	105.504	289.41	364.119	124.897	29.9263	11.5282	382.169	775.15	350.148	390.896	517.914
	118.597	125.778	209.44	124.634	653.563	549.828	248.2	139.61	138.133	182.803	278.514	210.915	94.3841	103.799	291.637	361.092	126.353	31.3898	9.82939	389.236	772.491	350.595	390.559	518.438
	121.117	117.105	211.307	129.73	653.345	543.909	248.745	140.778	141.812	185.356	279.081	212.676	90.6924	99.4645	293.308	362.578	125.925	32.4031	7.935	383.246	772.173	355.345	392.24	520.404
	120.63	116.931	216.312	125.823	658.955	546.361	253.692	141.621	140.655	184.871	279.208	213.794	95.5933	101.337	288.018	365.271	127.259	27.9155	8.89134	382.781	778.394	349.443	392.994	520.964
	118.588	118.254	209.983	125.775	654.73	546.061	251.325	142.042	136.413	190.03	282.774	213.561	92.4888	104.904	290.353	364.423	130.68	26.945	10.3179	381.022	784.58	355.847	392.116	519.535
	120.63	121.728	209.185	126.474	657.807	546.303	250.364	141.087	144.641	189.121	281.203	217.398	93.5743	103.697	292.366	365.522	128.485	34.649	9.38635	384.806	780.134	353.036	389.18	519.924
	119.477	122.965	210.367	126.791	654.671	546.21	253.28	141.714	143.474	190.195	281.109	213.091	92.4125	105.023	294.801	361.471	130.57	27.3226	15.065	391.498	780.601	352.209	395.9	525.179
	117.95	127.405	215.159	125.362	655.798	547.447	252.102	142.185	140.76	187.565	283.292	217.433	94.2904	108.787	289.846	362.825	133.578	27.3034	13.7524	382.802	784.805	356.16	391.807	522.066
	122.839	119.861	213.186	127.665	660.293	548.17	250.4	145.809	144.575	188.696	282.596	216.43	92.9128	105.085	294.75	363.647	130.76	27.738	20.8596	381.852	776.902	355.281	390.992	518.535
	123.409	127.524	211.103	126.627	658.127	548.436	250.647	144.568	145.201	190.902	283.842	216.019	96.2253	109.586	289.955	365.547	130.377	40.748	23.8334	385.668	778.508	353.034	392.729	528.809
	121.1	120.175	211.915	130.303	661.669	547.048	260.752	147.462	143.919	191.238	286.526	218.832	93.4103	103.277	289.191	363.221	131.054	33.4237	26.5106	384.728	784.49	355.824	395.21	521.561
	118.859	119.567	212.15	126.105	660.604	548.696	250.868	142.892	147.108	191.08	286.746	216.718	95.8364	104.514	291.87	366.395	133.809	35.0958	24.2798	385.008	786.994	355.889	391.06	524.316
	123.472	121.272	215.12	130.932	659.24	555.754	259.495	144.179	147.901	201.871	286.633	218.242	96.4521	105.936	295.892	365.91	132.068	34.7833	25.0292	389.915	781.229	353.487	392.282	523.066
	122.366	123.541	212.451	128.621	660.425	548.364	252.87	146.401	148.262	191.097	283.995	221.628	97.7463	106.112	291.881	366.965	130.745	32.374	23.6989	384.577	784.621	354.716	396.111	523.081
	123.229	119.314	212.553	133.447	661.97	548.041	258.055	145.739	145.051	190.617	285.871	217.845	94.5076	107.18	291.897	363.63	133.814	35.0388	25.245	388.119	785.464	358.381	392.542	521.637
	122.355	130.05	222.017	125.046	663.427	555.918	253.146	145.753	147.892	191.958	286.842	221.694	97.1015	113.172	297.405	366.935	133.826	32.3952	26.6434	384.822	787.626	361.237	396.336	523.674
	126.739	121.174	213.379	128.369	661.737	551.701	256.102	144.416	147.73	193.158	285.771	216.635	93.9764	105.83	292.745	365.022	134.97	34.0049	29.1542	392.571	787.933	357.227	395.816	522.822
	122.566	122.841	212.498	127.778	662.242	556.499	257.225	142.485	150.848	195.867	287.795	226.006	93.495	109.193	306.234	364.161	135.633	32.0677	29.8027	391.569	787.308	358.988	395.546	522.824
	123.649	127.209	221.991	125.499	666.046	552.318	258.698	149.3	148.148	194.018	286.35	225.926	99.2635	107.937	294.175	368.694	135.336	34.8534	29.8187	391.113	789.009	356.377	395.417	524.836
	123.831	129.999	215.254	129.439	664.63	551.052	258.612	150.643	149.108	197.432	291.502	221.804	96.6406	107.029	300.207	368.591	137.059	40.089	30.9235	385.137	790.138	360.135	395.298	522.578
	123.902	125.541	216.746	129.24	667.397	555.767	252.77	148.958	151.225	195.312	294.749	221.418	97.4321	105.225	294.486	365.6	137.327	34.0179	30.5517	384.668	788.75	356.876	401.579	525.443
	123.855	126.392	218.213	127.031	664.68	554.028	257.483	149.023	151.897	195.195	291.616	222.946	96.7058	106.174	297.434	370.649	136.371	35.6995	32.5076	387.63	792.928	358.719	397.183	529.14
	124.906	125.754	222.81	133.563	664.21	558.885	257.706	150.857	152.227	193.812	294.062	220.631	99.8132	108.151	296.616	369.789	138.192	39.6515	32.7849	391.562	792.907	357.953	401.853	525.8
	123.284	125.532	215.902	131.69	668.105	556.043	257.154	149.306	152.865	194.419	291.525	228.172	100.808	112.43	297.118	366.188	134.895	38.0224	34.6599	387.699	799.229	361.193	400.778	527.894
	127.572	126.522	214.912	129.225	666.293	555.513	258.221	149.111	152.815	199.249	292.992	222.655	98.4324	105.835	300.906	368.675	138.913	36.8671	33.81	389.987	803.684	359.433	395.854	529.096
	125.789	125.134	216.269	130.656	667.45	563.789	257.803	154.36	156.249	196.659	293.879	225.25	100.078	109.869	295.696	371.345	137.803	39.7194	35.0559	388.938	802.957	362.793	399.264	525.282
	128.724	128.924	218.006	133.284	665.654	557.277	262.747	152.9	153.606	194.858	292.956	222.541	97.1043	108.451	294.452	370.808	138.741	36.1597	33.3336	392.322	805.992	374.997	398.119	535.488
	123.51	124.983	219.444	127.362	668.908	555.845	259.952	149.115	155.962	196.931	298.689	224.13	100.197	110.134	295.609	368.335	139.011	38.1618	36.0186	392.173	803.069	360.574	396.026	532.251
	126.571	126.811	217.881	133.868	667.508	560.818	259.279	155.156	161.987	196.411	297.928	230.451	99.7492	110.758	299.666	377.065	140.415	36.8016	36.9836	389.72	807.511	363.012	396.75	527.168
	128.897	127.829	219.065	132.413	667.359	558.502	258.565	150.19	153.967	197.66	297.353	227.627	100.384	108.518	299.889	372.343	141.28	42.5975	38.4757	390.157	807.933	360.685	397.989	533.297
	125.376	127.429	216.823	131.771	674.509	562.201	260.385	152.916	156.799	198.851	299.422	224.423	101.512	112.372	299.174	372.04	141.89	40.0482	38.4502	389.459	807.737	360.991	403.701	536.072
	126.238	129.247	220.258	131.007	670.536	557.811	260.1	153.774	154.248	203.237	297.855	226.738	99.4301	112.639	298.509	371.076	141.48	42.1562	40.2062	390.779	808.42	362.869	396.222	527.114
	125.705	128.595	217.005	130.488	672.376	564.286	259.945	155.29	160.278	202.992	299.158	232.21	101.568	112.463	300.766	370	145.357	41.0358	40.934	388.205	808.66	365.48	400.946	530.61
	128.632	128.137	220.532	134.796	671.614	560.84	261.087	154.774	161.069	210.577	299.488	229.128	103.761	111.586	300.943	371.67	141.901	36.5915	43.6164	392.274	809.904	367.357	399.516	542.491
	130.332	125.465	219.173	129.888	670.651	565.155	262.578	155.52	161.353	206.097	299.553	227.18	98.4783	114.948	302.372	370.348	144.842	42.2575	43.208	391.233	811.942	366.471	397.403	531.391
	129.678	125.211	221.595	135.636	675.621	559.116	259.585	158.887	160.593	206.756	302.462	229.851	101.211	114.378	299.226	371.5	143.49	39.8877	40.71	392.512	812.593	362.459	400.1	532.264
	128.417	130.997	220.277	130.286	672.025	561.536	264.53	161.695	161.873	205.312	304.041	228.67	102.478	113.02	301.113	370.875	144.112	41.0168	42.4127	393.341	815.025	373.251	409.511	532.929
	130.859	131.583	225.049	129.26	672.326	562.803	263.531	159.162	161.602	207.208	309.726	228.788	101.531	113.301	302.394	372.391	150.699	44.0741	44.0469	391.856	819.89	372.074	403.889	536.226
	131.173	129.03	221.705	134.237	672.005	563.051	259.056	157.634	161.951	207.105	300.615	230.249	101.354	114.345	302.829	374.101	147.028	41.055	43.47	393.409	822.825	365.598	398.548	533.989
	130.655	127.353	222.394	133.13	672.912	562.186	270.032	158.055	163.467	209.726	301.616	230.895	101.428	115.041	301.311	376.364	152	44.4584	42.885	391.464	827.356	368.122	400.591	537.963
	134.995	128.062	221.3	133.538	674.858	562.325	265.346	159.373	168.64	205.212	303.72	232.099	102.199	115.718	303.289	371.703	145.475	46.6843	48.8824	391.659	827.555	368.137	404.694	539.361
	130.542	132.692	223.224	135.598	678.025	566.58	266.355	161.103	168.168	208.905	301.862	233.175	103.352	124.075	299.104	374.391	146.055	40.275	47.9262	394.061	827.929	370.424	401.472	547.278
	131.441	132.129	224.689	136.664	674.559	565.513	265.286	160.186	173.602	208.838	305.687	240.054	103.157	114.632	301.77	376.101	148.826	42.3144	49.4554	391.295	832.346	366.869	404.704	548.504
	130.206	131.978	223.962	136.085	677.424	568.861	267.483	159.765	170.777	208.308	305.073	232.815	104.297	114.938	301.332	372.255	145.59	42.366	48.6042	393.848	833.194	371.813	403.561	540.659
	132.075	132.165	223.178	134.095	674.445	573.081	263.974	160.353	167.752	207.141	302.762	238.322	101.262	113.229	301.997	375.795	149.011	45.0703	50.0058	396.615		369	403.161	540.683
	136.286	132.125	227.152	138.739	677.312	574.212	265.672	162.117	167.697	214.754	307.625	237.717	104.206	117.422	300.997	375.753	149.519	46.2096	48.3243	397.536	12.8277	375.002	410.885	538.532
	135.728	142.035	224.484	138.114	680.45	569.761	268.141	162.751	169.323	212.911	306.812	237.495	102.422	113.726	300.558	372.434	146.28	45.0237	49.68	395.699	15.3117	372.484	408.382	555.916
	133.381	134.838	227.044	135.739	676.969	569.924	268.055	162.349	174.972	213.33	305.66	241.036	101.951	116.75	301.974	374.288	149.791	47.8011	51.7773	396.301	15.3577	370.374	406.506	545.9
	133.038	139.015	224.1	145.706	678.162	572.764	267.767	162.342	173.858	210.666	308.169	236.938	107.892	112.585	303.562	376.251	149.589	46.2328	51.06	396.457	17.1986	366.855	406.419	545.171
	134.67	140.38	225.43	135.143	678.54	573.888	267.336	162.656	172.836	215.209	311.512	240.014	104.322	116.337	303.051	377.472	148.716	57.5712	51.9203	394.759	22.645	370.818	406.74	543.654
	136.628	131.938	231.976	136.959	682.367	571.072	267.867	164.515	174.748	214.793	305.265	236.213	102.135	112.273	303.676	377.779	148.505	52.725	54.0359	394.972	25.7878	365.687	410.719	550.592
	135.378	133.801	224.896	140.384	681.297	573.943	273.566	163.451	176.211	218.304	305.478	239.069	102.566	116.123	306.391	379.186	148.62	44.6693	54.7627	395.383	35.2253	369.158	408.289	545.686
	136.547	134.93	227.646	138.248	680.301	576.625	270.326	165.659	179.034	212.911	305.148	238.814	105.236	114.994	302.134	377.467	153.204	49.0159	52.6909	394.253	36.1905	372.371	407.121	552.312
	133.047	138.151	227.651	142.211	689.202	574.045	270.337	165.344	174.26	213.555	306.295	240.276	104.575	116.18	303.846	376.514	149.217	47.2432	56.0617	400.177	41.1074	369.75	409.074	548.388
	133.107	135.021	228.325	142.049	682.005	573.854	271.117	168.899	176.658	217.056	310.03	242.302	106.677	116.368	304.654	376.332	151.398	49.3302	56.4744	398.714	43.4386	374.921	410.842	548.263
	133.982	137.479	226.727	147.942	689.437	575.046	271.672	167.989	178.51	214.758	309.262	240.183	108.652	117.347	304.943	382.887	152.904	55.1714	55.2314	398.33	46.1664	373.598	413.413	551.167
	134.607	140.22	224.871	137.933	685.414	573.408	270.724	168.093	175.007	214.315	312.397	237.472	108.542	114.452	306.023	378.596	150.608	49.2665	55.4013	397.927	49.68	368.745	407.466	551.625
	140.364	135.813	228.697	142.499	686.162	578.216	269.382	166.339	180.441	216.813	311.96	239.733	105.214	114.195	304.054	379.39	153.498	48.9398	58.4936	400.594	52.2409	373.937	409.462	551.985
	136.367	136.658	228.905	143.754	684.621	580.764	271.35	169.34	176.232	217.945	309.173	237.598	106.622	117.141	305.189	378.087	155.052	52.3509	59.814	398.355	52.06	372.905	411.619	556.435
	139.661	134.411	226.774	145.958	694.743	578.63	271.133	166.078	178.329	221.564	313.936	239.696	109.107	117.161	304.585	381.367	152.615	52.3929	61.1232	399.301	52.886	380.53	411.634	554.392
	138.145	134.921	229.665	140.539	690.464	575.743	274.014	170.126	179.372	217.289	312.322	240.496	110.757	121.039	305.747	377.603	152.677	51.4209	62.2214	398.614	54.4552	378.067	407.757	564.146
	135.897	134.299	228.478	141.81	692.298	577.619	274.375	167.187	183.332	219.679	309.571	242.757	108.792	117.927	310.721	380.528	155.34	53.4652	58.8277	401.153	53.889	371.012	411.354	553.247
	141.286	134.71	228.872	138.764	687.998	579.851	272.275	168.432	183.654	222.332	314.538	246.1	109.859	118.685	306.863	382.385	160.698	54.7466	62.1252	401.388	56.8387	381.745	412.099	554.093
	139.162	134.936	228.421	140.607	693.085	579.863	274.502	171.133	184.502	216.588	316.02	244.847	107.164	115.954	304.665	379.096	157.263	54.5491	59.2856	402.353	58.7623	374.699	410.294	554.525
	136.122	136.226	231.688	142.432	689.47	578.598	276.414	171.354	188.797	221.173	314.593	244.789	113.134	124.341	304.603	382.693	155.11	50.4756	61.8194	400.933	61.2801	381.205	412.158	552.923
	136.912	138.929	231.548	140.291	691.45	583.015	277.312	168.996	183.202	223.268	315.561	246.392	109.564	119.004	308.648	381.441	157.32	57.6644	62.7832	402	62.3038	380.522	413.626	561.543
	136.75	135.615	230.393	144.384	688.859	581.624	273.683	169.077	185.262	220.912	313.73	249.408	110.573	122.268	305.403	380.971	154.78	53.0683	60.3146	403.399	63.365	378.496	411.741	557.917
	136.768	136.6	236.618	142.271	686.736	580.027	277.4	171.683	184.683	226.85	313.912	242.239	109.177	117.089	308.013	381.471	156.678	51.1698	61.0457	401.514	65.2817	379.521	411.159	566.718
	136.92	143.945	230.553	144.474	696.871	582.684	273.691	175.72	185.058	226.141	313.087	245.407	110.302	116.348	306.929	382.082	164.226	53.6073	63.8572	403.853	69.5786	376.431	412.918	562.735
	139.356	140.109	232.337	148.251	694.324	584.925	280.324	171.584	184.368	229.09	316.331	242.944	112.432	123.873	307.524	384.675	159.343	53.0827	65.4791	402.319	73.1514	377.489	410.873	563.354
	139.564	137.669	231.668	144.937	689.542	585.577	276.687	171.946	185.329	227.798	317.245	245.426	111.037	122.368	309.469	385.475	156.433	51.5157	62.1	405.364	71.4659	374.083	413.759	572.426
	135.93	149.845	230.918	141.824	691.258	581.621	286.268	174.017	187.835	231.333	318.358	248.075	112.943	123.719	307.671	390.331	156.724	54.3692	62.6559	407.523	72.6245	377.712	413.921	563.335
	139.491	142.916	232.009	143.358	698.062	585.225	276.314	176.78	189.831	225.893	316.236	246.899	115.145	120.126	313.659	385.142	161.28	55.6765	65.8179	411.633	73.4426	380.274	412.978	568.747
	137.906	142.938	238.788	149.484	694.459	585.542	275.864	175.014	187.393	225.205	319.738	248.856	112.872	123.565	308.254	382.515	164.735	56.127	64.6823	413.105	74.2261	377.753	411.489	563.492
	138.75	138.926	230.896	151.399	691.843	581.417	282.513	175.033	188.025	227.278	316.135	250.389	110.755	121.144	308.591	384.772	163.224	54.6866	70.8523	416.274	76.0015	380.94	418.672	566.786
	139.889	141.907	232.39	145.633	695.868	583.859	276.765	173.068	194.946	231.71	317.055	250.059	112.23	123.703	312.481	384.714	159.505	57.0333	73.6926	414.125	79.5177	376.233	414.565	568.237
	139.906	139.514	232.133	146.528	695.017	582.811	279.952	171.452	188.887	226.483	325.916	246.553	114.126	123.316	308.326	393.571	162.208	52.5308	70.2298	417.893	81.1101	375.643	415.24	565.916
	139.956	140.743	232.255	144.17	695.45	588.689	283.208	175.199	192.909	229.653	322.999	254.072	112.019	123.793	308.293	382.538	161.359	58.8959	70.6523	421.146	84.6723	378.29	413.936	564.817
	143.85	146.452	237.486	148.992	695.838	586.001	280.848	177.778	189.649	231.976	324.353	252.095	112.397	121.937	309.436	381.633	163.468	57.5341	69.8953	418.37	86.2422	379.594	413.774	566.132
	140.23	149.46	234.732	147.639	694.186	584.654	283.552	176.885	192.702	230.081	327.01	248.998	112.01	126.691	309.903	393.304	163.759	57.9361	70.7845	419.574	84.1376	380.433	417.488	573.113
	140.837	144.949	241.095	151.178	694.468	584.837	278.668	175.699	192.54	234.076	322.514	253.257	114.977	124.912	312.957	382.329	163.932	57.0962	69.9212	417.59	84.18	381.957	417.298	571.044
	141.558	143.821	233.365	147.611	701.303	590.828	283.697	176.208	196.092	229.496	326.36	249.598	112.607	130.468	311.587	387.343	162.586	56.9966	73.6812	416.565	88.8108	379.31	416.295	574.972
	139.919	143.832	233.94	147.214	698.008	586.981	281.845	177.414	194.773	231.681	327.307	250.899	117.519	124.219	312.958	385.086	164.318	56.9068	70.1134	417.822	88.2886	379.352	415.232	570.345
	144.892	147.96	236.976	152.037	701.272	589.387	281.545	177.675	196.37	234.508	328.884	251.538	113.679	130.868	312.615	393.665	165.984	58.1986	74.1438	419.865	90.5892	377.935	417.381	573.711
	143.231	143.343	238.38	150.592	697.679	590.942	280.349	176.098	195.442	238.044	326.122	250.125	115.362	131.357	311.909	388.086	166.579	55.1113	73.6064	423.023	89.5975	383.017	418.37	573.793
	141.977	147.621	233.545	150.203	696.412	590.993	280.778	182.372	200.753	237.757	326.855	251.542	116.585	129.076	312.733	388.034	168.141	57.3231	72.9597	425.466	90.6036	379.363	421.143	574.388
	142.34	144.926	235.397	150.829	700.008	587.041	286.672	181.088	199.169	240.153	327.428	254.715	112.493	130.776	311.486	388.549	169.154	56.7	72.2242	419.731	91.379	375.188	419.753	581.833
	144.122	144.847	238.258	149.359	701.218	591.672	286.16	177.8	199.118	237.923	332.748	254.928	119.671	129.773	311.394	389.554	172.014	59.4177	73.6848	423.613	94.4408	382.098	423.112	580.309
	146.14	143.987	240.047	150.196	701.299	588.548	285.337	180.956	201.474	239.839	329.374	258.913	127.41	127.161	315.064	391.98	172.92	69.2468	71.355	428.325	92.115	381.767	423.633	577.949
	140.809	142.899	237.1	148.198	705.087	591.748	282.993	185.999	200.072	243.32	332.314	257.379	116.464	127.202	315.424	388.785	171.08	56.792	72.3422	428.398	94.5488	378.125	422.28	578.574
	143.151	144.077	237.421	148.99	698.625	590.544	284.97	179.214	198.314	243.887	332.032	268.17	117.457	127.275	315.556	390.767	171.534	61.7337	74.1009	426.969	96.1357	385.579	425.869	579.288
	145.195	143.802	236.595	148.883	707.136	594.01	288.256	181.251	200.79	241.385	333.396	262.709	115.549	129.613	312.433	393.696	169.984	60.7792	73.5746	425.608	99.5375	379.751	422.74	581.223
	143.345	150.08	242.196	151.565	700.053	594.124	286.153	181.164	202.834	242.474	331.89	255.825	115.269	130.429	314.915	387.502	172.604	67.9812	76.981	423.654	100.654	388.959	424.903	586.26
	148.899	145.313	240.154	151.825	700.621	595.521	284.655	187.817	206.496	240.81	332.011	258.954	120.701	135.864	318.042	387.077	172.888	59.9916	77.7017	431.09	102.407	387.526	423.951	578.407
	142.771	149.362	238.344	155.066	703.646	591.369	287.672	192.018	204.638	241.917	340.953	255.204	115.851	127.947	315.499	386.277	169.891	60.1875	78.3835	423.072	102.075	382.698	424.591	583.671
	146.817	147.175	239.524	155.947	705.791	595.976	291.894	185.075	203.633	243.406	335.578	257.862	122.479	129.63	313.014	390.531	170.854	60.4448	79.1631	424.15	106.727	381.382	425.817	583.631
	143.848	152.384	243.818	151.676	701.452	602.571	289.39	187.255	206.024	246.675	333.382	260.517	116.796	130.757	317.045	391.461	169.559	59.1124	79.6878	420.975	104.853	384.546	427.033	583.514
	144.896	149.385	239.541	155.051	704.882	595.652	287.931	185.36	208.585	244.225	333.146	261.741	121.125	133.732	316.077	392.826	173.758	60.3241	88.3483	421.015	107.979	381.977	425.826	585.805
	146.485	147.056	244.231	156.214	706.43	598.904	291.35	187.082	203.854	247.034	337.05	260.051	117.923	129.445	317.377	389.743	173.159	63.8675	82.7903	421.926	111.468	390.397	429.302	584.848
	146.081	150.794	237.674	152.436	704.607	597.287	288.318	188.31	207.169	246.265	338.251	261.988	119.174	129.038	317.388	394.694	172.5	60.7311	81.5793	431.46	109.352	385.809	426.889	587.821
	147.365	154.631	238.388	153.508	705.75	600.516	289.108	186.151	208.987	244.89	335.639	259.422	119.356	133.775	317.575	394.562	174.711	65.9636	83.8508	423.053	109.995	388.681	426.807	587.92
	143.78	153.494	241.857	154.282	702.935	599.826	288.359	190.51	206.871	244.835	338.067	262.813	116.955	129.287	320.741	391.073	175.243	62.8426	82.8	430.522	115.113	385.015	432.317	589.369
	149.936	149.732	240.227	154.082	711.144	595.992	289.721	196.855	209.068	245.964	340.339	265.571	119.198	133.397	317.605	393.339	175.317	64.1231	83.4479	426.307	115.653	387.57	445.633	589.775
	146.821	150.132	242.275	153.914	707.909	598.799	288.654	188.108	207.999	246	340.755	263.793	119.668	130.394	317.665	396.132	176.319	65.2155	86.8834	427.948	120.624	389.327	444.877	587.551
	147.275	151.297	242.508	159.874	709.239	604.449	293.445	186.563	208.44	248.133	338.718	261.203	124.658	132.193	317.97	397.59	174.57	65.181	87.8017	427.703	117.867	391.539	449.317	591.418
	146.035	150.841	243.281	162.51	711.124	601.235	294.585	185.809	208.99	247.992	337.114	262.696	122.634	133.684	328.625	396.853	179.018	63.756	89.9027	422.216	120.478	386.432	449.392	595.868
	148	160.653	243.936	155.901	709.111	600.764	290.938	193.089	211.112	245.7	339.172	265.901	121.372	131.899	319.648	395.662	178.721	65.3655	88.5787	427.911	122.705	388.344	454.338	591.575
	147.935	152.085	241.618	153.264	710.132	600.958	288.305	187.335	214.431	249.197	338.644	265.818	122.692	131.072	319.68	395.497	178.52	68.871	87.3504	427.294	123.689	387.503	455.654	592.08
	144.843	152.961	242.444	155.46	712.402	602.829	291.273	187.973	213.712	248.745	342.921	262.425	122.38	129.898	317.548	397.282	180.291	66.4104	88.1721	426.603	124.623	388.116	455.601	591.854
	147.078	150.912	241.155	153.737	712.565	605.14	291.901	188.909	213.256	246.847	344.499	268.013	119.652	131.432	316.675	396.221	179.424	70.0413	88.6774	425.055	125.309	389.586	456.106	604.594
	150.862	151.141	242.355	160.753	713.996	606.873	290.847	188.063	215.386	249.185	348.626	267.2	125.294	132.403	319.235	395.063	177.974	67.2374	89.1014	433.365	126.685	391.729	458.14	591.58
	149.796	151.364	245.797	155.85	709.607	607.979	291.942	191.057	214.617	250.781	348.994	266.627	123.054	131.4	318.255	395.704	183.615	68.253	88.7161	424.219	127.739	388.639	459.865	593.75
	150.606	154.503	244.669	155.633	711.028	608.606	295.164	187.345	215.526	250.933	345.644	265.93	123.664	133.091	323.857	397.476	179.524	68.5581	91.7809	426.888	129.247	388.762	458.675	596.698
	147.803	157.211	247.878	157.056	711.26	606.723	296.501	190.268	215.743	248.255	343.937	266.761	123.855	133.77	319.65	396.886	180.884	75.7701	93.0918	428.181	129.478	392.56	459.68	597.415
	153.861	151.088	243.252	155.418	714.791	607.298	294.089	196.015	216.443	248.892	346.602	274.467	124.156	130.479	318.743	391.845	179.006	69.1228	93.564	427.074	132.649	388.315	458.472	593.227
	147.815	151.527	246.708	158.706	713.425	608.14	298.638	189.405	216.456	249.929	348.405	266.619	125.433	135.124	319.201	395.421	181.849	68.1208	90.0813	425.7	132.728	388.068	460.417	601.026
	147.822	152.265	245.548	154.88	721.374	607.115	294.984	189.529	217.705	250.784	346.648	267.85	122.729	138.33	319.613	396.875	181.006	72.0224	91.8691	428.332	137.696	392.098	460.324	603.465
	149.367	151.853	242.813	158.099	716.048	611.434	300.096	194.119	217.785	255.891	347.498	267.352	124.912	142.376	322.524	392.161	183.741	71.3768	91.9381	433.232	137.01	392.29	461.117	599.265
	150.401	155.386	248.603	158.72	716.151	608.692	293.557	196.847	215.878	253.975	349.083	270.121	121.992	132.054	321.177	397.59	180.791	74.392	90.735	436.269	142.929	390.441	461.87	597.692
	156.753	154.353	248.433	158.339	716.09	608.317	297.116	195.592	219.714	252.571	351.863	271.963	123.812	134.377	321.007	398.519	187.248	71.8431	93.3529	425.909	140.551	389.792	463.213	608.688
	150.505	156.651	246.698	157.987	714.797	611.251	296.098	193.714	222.394	257.362	353.831	272.968	127.198	135.27	322.581	398.868	184.173	73.025	93.7999	442.169	139.82	392.918	464.025	600.294
	149.618	156.165	247.208	155.898	717.188	613.629	299.999	196.989	220.309	257.452	352.987	269.044	127.251	142.916	321.714	399.779	185.259	77.2313	95.8587	435.352	139.035	389.934	463.694	600.725
	151.396	155.468	247.413	164.153	716.08	610.326	295.594	195.97	221.099	255.718	352.374	269.173	125.504	136.383	322.615	394.849	185.124	74.6056	92.7864	428.294	143.02	391.499	463.126	599.908
	153.91	162.297	245.061	161.993	719.53	614.476	294.855	195.682	219.788	257.04	353.598	269.261	125.867	132.579	319.982	399.405	188.393	73.8974	94.699	431.052	143.517	390.092	464.641	600.295
	151.085	157.066	245.843	156.745	718.345	621.635	298.19	193.545	221.616	261.986	355.614	271.073	125.282	137.124	324.3	399.541	189.385	74.5288	97.0864	430.014	142.811	389.464	469.875	599.819
	152.315	156.983	244.979	162.046	724.146	623.895	298.662	199.765	223.681	256.25	355.85	274.318	126.33	134.792	321.489	395.157	189.926	74.3	95.888	427.406	142.204	396.073	468.22	605.9
	153.24	158.412	246.453	165.217	722.139	620.783	299.825	197.561	223.4	258.035	355.155	270.135	126.679	137.319	322.439	399.712	194.383	77.1325	98.2628	433.332	141.844	396.318	471.525	598.644
	150.047	159.161	248.879	166.357	722.282	617.617	304.664	201.738	223.412	258.054	354.075	276.818	124.07	134.642	320.85	399.046	191.166	72.9277	98.6271	427.058	145.233	390.39	470.235	603.138
	152.061	162.099	249.428	160.699	722.565	620.319	298.265	198.089	223.743	256.462	356.646	274.708	128.15	137.265	329.021	399.774	187.825	78.7108	98.8137	428.213	144.999	392.785	471.189	603.163
	156.841	166.242	250.795	161.7	721.009	617.216	297.045	195.94	228.648	260.168	357.522	273.625	126.746	138.485	325.82	399.313	190.227	78.897	97.6488	435.222	147.242	398.105	473.505	603.215
	154.946	158.975	250.612	164.73	728.142	618.259	300.859	196.435	224.773	256.743	354.739	277.152	127.315	141.837	324.44	398.806	189.265	76.6653	100.266	434.712	146.924	397.541	473.238	604.663
	153.538	158.248	248.189	160.998	725.212	616.46	299.325	199.474	224.746	264.903	355.22	275.29	127.392	139.363	326.114	396.819	187.565	87.8089	99.7625	433.708	148.669	394.111	475.846	604.376
	154.529	155.831	253.001	166.065	730.664	617.225	301.6	200.018	225.114	261.967	355.088	277.181	128.42	141.073	326.908	396.071	188.377	75.771	100.571	434.037	148.662	394.007	482.919	617.194
	152.113	159.584	252.243	163.727	723.167	619.409	309.042	201.457	224.739	265.465	357.232	276.496	127.116	138.617	325.897	399.698	187.856	78.4718	102.235	436.457	149.819	394.822	478.501	610.904
	159.181	157.966	253.945	164.648	729.473	619.956	301.726	200.897	223.146	263.421	359.889	275.124	129.263	139.088	324.195	400.09	188.745	82.4062	99.7492	431.514	153.18	396.506	478.579	605.51
	160.02	158.813	250.629	161.639	727.284	620.969	305.951	199.035	225.238	263.418	364.064	277.855	126.442	139.2	323.229	399.284	189.37	76.3097	98.8425	431.346	158.573	395.192	477.557	614.26
	153.996	160.162	255.521	165.758	727.454	624.264	304.462	204.292	227.487	264.036	358.999	282.255	127.081	139.28	323.545	401.101	196.768	81.3973	101.944	432.005	157.356	397.267	477.26	615.061
	154.812	160.649	249.858	165.839	724.737	618.442	303.017	202.02	230.671	263.175	359.716	276.361	132.653	144.004	329.144	398.307	191.201	80.6791	101.477	435.88	160.624	397.99	482.911	615.008
	153.306	157.796	249.642	165.161	730.044	622.807	303.681	202.928	228.972	269.698	360.781	277.824	126.746	141.126	330.687	401.217	191.369	79.7818	103.043	435.86	160.554	397.822	479.711	610.661
	156.948	161.844	249.387	168.335	725.044	623.662	301.458	206.87	230.817	267.605	359.49	278.765	132.16	142.706	326.489	400.333	190.124	85.8998	101.828	435.637	162.905	399.69	483.872	615.983
	156.884	159.919	251.862	163.553	726.886	626.59	307.433	202.475	230.935	265.241	360.724	278.69	133.78	146.59	326.052	401.347	196.135	80.4784	107.267	442.567	164.161	393.52	482.396	615.812
	157.222	164.692	251.83	166.32	732.17	622.38	309.188	202.066	232.562	265.296	363.269	277.168	128.287	141.155	325.053	402.203	193.863	79.028	103.845	434.167	165.089	395.747	484.33	610.177
	153.994	161.672	257.263	168.874	728.745	624.329	309.79	203.448	231.93	265.316	369.584	276	131.517	138.855	326.907	401.119	195.501	80.5863	102.785	437.884	164.617	398.97	486.554	616.03
	154.606	162.633	255.712	165.172	729.841	636.063	307.459	203.616	230.837	265.394	367.96	279.452	127.677	139.895	327.116	401.941	194.398	78.2668	106.732	435.552	164.142	397.042	484.07	613.807
	154.884	165.228	254.364	166.242	727.164	630.452	309.297	205.645	235.301	267.887	367.998	278.673	133.836	143.785	330.214	402.138	196.22	83.0964	109.338	442.601	169.673	398.842	484.344	619.382
	154.905	161.443	253.772	166.572	727.005	630.264	307.527	205.158	231.118	270.527	365.965	280.844	134.372	147.646	330.514	401.803	197.54	82.8964	107.55	440.563	168.06	399.673	484.896	622.465
	155.929	164.856	255.742	168.573	730.013	629.056	311.036	206.332	233.74	267.533	368.03	277.005	131.565	139.901	330.64	403.742	197.281	83.7243	108.207	439.572	169.336	400.597	485.722	618.21
	155.361	165.212	252.929	165.372	729.154	629.726	313.142	205.496	235.859	268.706	366.199	278.111	131.215	141.655	326.514	425.169	196.368	83.661	106.441	449.549	172.656	400.195	486.371	617.54
	157.022	161.184	258.095	167.554	733.179	631.105	308.236	205.952	233.335	270.99	368.66	279.105	129.876	141.332	328.56	426.867	200.41	84.3652	108.563	437.927	174.632	401.19	484.469	618.077
	161.437	165.778	257.2	171.99	733.447	630.795	311.554	204.891	233.72	270.895	368.685	280.647	135.409	145.844	328.968	430.266	199.51	81.7301	108.687	439.359	176.241	402.087	486.509	619.335
	156.094	167.567	256.616	172.036	730.595	633.116	312.846	207.294	235.943	269.589	370.245	283.958	131.057	141.603	329.776	430.146	201.252	84.0437	109.874	438.62	172.505	399.962	485.772	622.771
	154.748	162.541	259.582	170.177	729.867	635.804	309.705	206.521	236.062	270.808	366.286	283.337	133.996	140.685	330.391	430.772	200.638	81.075	109.806	437.182	172.751	399.047	489.279	625.863
	165.02	172.06	251.285	169.484	732.008	634.288	309.574	207.345	233.311	272.262	367.639	283.712	132.102	142.875	330.53	431.956	201.165	88.4979	109.262	443.44	176.291	403.034	488.906	621.521
	157.743	167.178	254.852	173.022	737.393	632.74	311.353	206.494	236.435	277.221	370.657	282.457	135.93	144.219	331.423	432.729	203.434	83.91	111.128	441.796	177.796	401.152	491.134	624.31
	156.226	167.294	255.8	169.157	732.813	637.464	311.41	209.265	236.811	272.594	372.714	278.695	137.943	143.125	332.891	433.354	202.914	84.8554	114.203	442.15	179.705	399.525	493.846	627.304
	160.288	173.011	254.504	166.008	733.641	632.7	312.764	210.173	234.584	273.999	373.711	283.702	132.016	144.4	329.647	433.858	204.854	87.629	112.024	441.153	180.159	402.934	494.856	628.623
	160.397	169.11	264.998	170.108	731.731	638.347	312.012	210.047	241.442	275.185	371.387	281.297	133.509	146.418	331.795	435.858	202.73	82.225	112.068	449.512	182.123	399.96	494.143	630.778
	160.155	163.995	255.024	171.472	738.351	643.505	315.852	209.809	235.73	278.645	374.12	283.006	133.357	146.382	330.893	435.735	202.493	88.1454	110.848	439.865	183.144	400.767	495.844	630.65
	164.614	168.127	259.748	172.779	734.585	642.348	309.583	207.589	235.82	277.678	377.689	286.269	131.47	145.497	330.043	442.885	203.765	86.7088	113.854	445.311	186.259	401.661	498.067	631.746
	159.971	176.014	255.99	168.866	735.609	637.857	313.557	212.017	237.195	278.109	373.524	285.472	134.164	143.865	333.78	437.144	201.284	83.2313	113.207	450.142	186.599	401.922	495.056	627.848
	160.194	171.182	258.746	171.118	739.294	639.145	312.624	208.572	236.675	274.008	374.965	285.605	133.105	144.539	334.714	438.203	205.695	85.6298	115.804	441.49	190.214	401.431	498.077	629.997
	168.823	168.783	260.81	172.599	737.529	642.045	313.925	213.842	243.994	273.585	377.734	289.571	132.953	144.21	332.415	441.093	203.2	85.8028	114.318	446.364	188.37	403.915	499.026	625.062
	171.375	172.393	257.015	172.384	740.55	646.101	314.633	210.335	240.273	279.976	377.401	288.051	138.103	146.445	332.489	445.335	201.072	90.6651	111.293	447.549	189.247	403.702	497.598	628.825
	162.281	170.038	255.894	173.381	739.566	645.943	314.878	211.278	238.042	276.752	379.753	288.24	135.321	149.488	331.581	447.321	203.372	89.7544	115.294	442.886	192.426	404.148	499.905	631.143
	164.592	174.05	262.809	171.877	740.282	645.623	311.568	214.12	241.487	277.389	376.445	289.352	136.047	150.189	333.603	451.75	203.625	88.6829	115.101	442.531	193.722	400.972	501.401	630.425
	161.207	173.422	260.347	171.729	736.105	643.378	313.528	214.891	241.254	279.663	377.299	288.946	134.924	144.469	336.066	452.387	209.248	87.264	118.462	444.711	191.51	402.812	503.712	630.512
	165.573	167.115	258.777	176.413	741.758	646.82	316.835	217.206	243.483	280.02	378.22	288.96	138.033	147.635	334.68	453.86	203.658	88.0181	115.532	447.642	192.531	403.879	504.673	633.014
	165.291	172.274	255.173	172.088	739.378	647.17	316.797	218.806	240.667	279.305	377.278	297.597	139.557	149.832	334.517	488.595	204.93	86.9674	118.793	446.526	195.063	404.605	502.311	634.176
	162.067	175.145	258.288	174.572	741.352	645.97	316.194	215.92	241.868	277.56	380.817	290.325	136.191	150.565	337.059		208.086	89.8748	115.827	443.999	197.11	404.918	503.436	634.896
	168.328	168.999	259.74	173.787	742.14	652.346	316.59	219.951	243.984	276.265	378.885	289.302	140.917	146.959	336.441	133.081	206.449	94.1886	117.582	447.172	196.716	403.208	505.363	636.759
	162.961	173.532	261.049	175.867	742.915	644.223	315.512	217.051	241.966	277.38	378.802	290.695	140.673	147.765	336.323	167.683	205.092	94.0955	117.816	444.592	198.35	406.538	509.617	636.343
	169.193	174.241	257.652	179.47	742.763	649.188	319.704	218.161	247.478	280.966	379.399	288.508	140.979	149.221	336.67	170.353	206.243	90.0291	119.089	443.67	200.912	406.732	505.951	640.157
	165.202	171.95	260.551	175.801	744.792	646.882	320.688	218.106	244.052	283.632	379.433	291.963	141.524	147.578	337.221	181.491	208.584	92.0623	119.757	445.439	198.72	411.71	504.711	642.415
	170.77	175.316	263.329	176.295	746.457	648.172	316.93	218.155	244.353	278.29	381.393	291.07	141.819	148.766	336.091	187.155	209.031	92.6655	117.898	449.559	200.445	408.526	511.893	641.29
	169.126	176.438	258.9	175.644	743.537	649.384	321.787	218.231	245.099	280.457	380.846	288.382	139.37	150.994	341.414	189.405	208.522	89.5922	119.68	448.586	203.45	410.313	511.138	645.351
	164.036	173.057	259.521	181.197	741.531	649.143	316.921	217.478	244.788	280.792	382.545	291.066	137.973	150.623	337.995	202.109	209.138	90.584	118.702	448.158	200.955	413.035	510.654	641.319
	165.945	172.845	261.223	175.149	743.529	647.04	318.598	220.297	245.571	285.089	386.787	291.099	142.455	151.316	336.647	205.016	208.375	90.9491	121.363	455.512	203.102	427.83	512.392	649.766
	167.59	177.848	261.093	178.423	746.902	659.136	318.774	217.695	241.908	281.079	384.15	293.866	138.376	147.86	339.084	213.17	213.099	91.3623	121.809	452.033	202.688	429.345	512.975	643.043
	173.582	173.759	261.881	180.723	743.82	648.875	318.552	219.607	247.27	280.476	383.136	299.313	142.383	148.571	340.17	213.931	207.419	96.7668	119.814	453.382	206.946	435.239	514.187	644.094
	167.167	175.825	258.577	174.93	744.581	654.931	320.739	217.675	243.8	287.076	386.738	293.679	142.602	153.43	340.445	215.024	213.735	96.758	120.854	449.691	207.012	435.289	514.498	640.128
	167.479	174.308	263.79	179.167	745.408	653.623	320.661	220.417	244.514	281.95	386.852	293.541	140.092	151.342	339.363	213.982	210.785	104.437	121.991	450.743	206.993	431.434	516.067	648.964
	170.605	175.689	261.042	178.772	743.577	655.279	322.789	225.674	244.074	287.279	382.454	297.137	140.474	147.983	340.941	216.805	215.718	95.6269	121.044	451.185	208.134	432.167	516.879	642.134
	167.265	174.141	267.063	177.573	747.447	653.886	323.938	218.855	245.874	285.215	386.699	294.985	145.883	152.048	342.542	229.976	210.486	95.4021	120.666	454.254	208.899	435.356	535.323	649.855
	167.857	177.794	261.287	175.048	746.035	655.04	323.198	220.094	247.004	284.738	387.486	294.502	143.658	155.414	339.158	227.768	212.848	96.485	122.811	455.487	207.97	434.993	536.054	645.06
	168.052	180.534	261.747	179.363	745.256	655.724	323.424	221.303	249.205	283.085	392.233	295.06	143.181	149.701	340.178	232.165	209.169	96.485	126.479	455.529	211.046	436.49	533.774	648.595
	168.789	175.972	261.68	179.874	743.531	657.103	332.228	223.464	249.727	286.581	387.556	297.7	141.317	154.456	340.915	230.432	217.277	97.9517	122.465	461.319	210.686	435.987	532.77	646.175
	166.076	179.114	266.156	180.525	745.267	655.665	323.728	222.645	248.888	290.127	390.619	299.221	144.536	149.825	341.403	242.819	213.485	98.6309	122.506	453.787	213.854	442.81	541.502	651.846
	169.287	174.784	265.41	176.242	747.057	660.467	326.738	224.059	249.095	285.984	388.116	298.676	144.041	149.065	340.86	244.688	211.075	101.564	127.686	464.562	212.52	440.637	533.655	646.009
	167.544	178.56	267.237	180.264	746.644	658.965	326.234	221.211	248.487	284.341	389.838	300.606	143.429	151.84	340.29	243.57	213.827	104.141	126.748	456.548	215.319	440.303	536.059	649.285
	168.6	176.685	266.216	184.68	748.167	661.057	331.406	222.003	250.202	283.141	392.165	298.561	142.74	150.627	341.134	244.937	212.719	106.504	123.51	460.623	217.548	436.107	540.117	653.481
	170.182	181.762	268.92	182.141	748.848	661.159	326.586	223.203	249.103	286.04	391.961	300.14	145.036	151.541	340.904	244.365	219.386	98.5748	129.137	461.659	214.95	442.767	537.153	651.941
	167.619	177.233	268.833	184.643	750.698	659.222	330.361	223.767	248.59	288.845	391.002	297.981	145.685	153.54	344.672	248.664	215.95	99.0618	127.909	455.721	214.59	444.705	537.363	657.438
	168.93	180.024	270.137	182.378	749.218	662.373	327.004	228.167	248.615	285.275	392.886	299.285	142.44	154.718	339.308	248.852	214.784	100.176	127.901	454.291	213.9	444.493	536.26	655.226
	170.449	182.522	266.842	179.4	746.76	675.21	324.613	226.542	250.833	286.248	390.742	299.536	142.209	152.971	344.138	249.349	212.831	102.175	135.551	460.344	214.104	443.735	537.054	653.775
	177.416	178.181	269.3	188.366	750.546	665.632	326.536	231.731	248.306	288.218	393.819	301.019	145.22	157.901	344.251	255.459	212.318	105.071	125.703	459.976	216.928	448.256	536.311	658.313
	176.112	182.667	270.99	182.699	747.314	662.1	326.12	227.942	252.35	290.613	394.472	303.061	144.107	158.069	339.825	252.122	215.71	103.428	129.163	459.379	219.518	448.552	536.6	657.288
	169.162	182.775	274.348	182.391	753.58	666.934	332.382	231.568	250.408	290.186	392.981	302.493	150.382	150.835	341.335	257.814	213.107	104.163	130.345	458.323	219.879	449.707	536.732	662.697
	172.61	178.44	272.551	180.773	749.628	664.21	326.219	232.4	250.086	292.523	392.145	299.037	143.454	154.866	340.83	261.902	213.636	102.395	127.905	459.896	219.236	457.298	538.007	665.849
	172.421	182.402	269.153	181.349	750.914	665.567	328.159	225.86	253.755	287.097	394.855	299.46	148.078	153.611	343.472	261.844	221.1	101.792	134.16	460.318	220.582	455.745	539.762	658.564
	169.846	181.643	272.146	182.127	756.053	664.36	327.635	224.993	256.016	292.183	396.413	304.01	146.27	151.365	345.18	263.125	215.553	103.16	128.133	464.929	219.276	459.201	536.187	655.323
	171.501	183.306	269.001	183.57	754.285	666.663	332.126	227.694	255.718	287.125	395.617	306.818	146.709	155.464	343.687	267.153	214.215	102.189	130.998	461.012	220.419	459.729	541.204	669.976
	173.18	180.703	271.767	183.096	758.188	671.217	329.21	225.67	255.513	290.094	398.961	305.081	145.173	160.189	345.645	265.97	221.571	104.078	129.464	467.477	221.952	458.182	541.549	658.948
	171.465	187.357	268.187	185.554	754.226	672.956	328.785	230.429	259.028	288.802	397.573	304.516	145.971	155.657	343.425	264.486	217.803	102.957	132.532	460.97	223.401	456.665	540.963	667.676
	171.461	182.275	271.139	181.503	759.626	671.92	329.743	227.667	261.472	293.346	398.692	304.939	144.994	154.56	344.6	265.155	214.475	102.817	132.654	461.688	222.551	458.05	539.678	661.824
	171.81	182.316	268.394	190.581	757.918	673.688	327.87	229.502	257.478	291.63	396.065	304.314	149.371	156.958	346.448	266.693	218.089	103.457	136.249	458.091	223.564	465.967	538.84	663.008
	172.821	180.703	270.383	184.143	757.999	682.543	328.044	229.059	259.811	291.928	396.156	308.506	145.852	155.275	346.259	266.589	215.391	106.31	140.026	464.121	221.715	468.192	538.152	663.373
	172.628	183.897	277.27	191.747	756.941	671.939	331.785	234.725	258.766	293.616	397.451	305.073	146.65	155.112	343.965	268.166	216.65	105.459	130.589	462.932	226.138	464.62	537.54	671.443
	173.096	185.168	269.324	188.997	758.038	677.421	330.798	226.108	260.097	290.735	397.607	305.517	147.577	162.295	345.355	266.685	219.818	106.056	132.273	463.483	228.359	471.349	542.26	675.642
	174.297	189.37	272.811	189.164	758.937	672.097	331.714	229.319	260.588	292.238	400.048	306.377	149.3	158.849	346.798	265.699	220.535	106.129	131.335	461.517	228.356	476.282	540.823	672.355
	172.374	186.14	279.061	184.786	756.953	676.132	329.892	234.439	261.743	290.824	398.445	307.176	150.965	157.999	346.838	270.155	219.73	106.568	131.445	465.066	229.614	471.638	542.339	668.658
	172.854	189.598	273.601	188.14	756.776	671.444	340.28	226.145	259.062	292.838	400.367	305.889	149.097	160.397	350.937	275.425	220.161	105.966	133.584	470.516	227.7	470.078	542.822	668.621
	173.301	184.125	271.046	193.376	760.382	672.419	336.77	230.428	262.291	291.502	400.403	303.255	147.801	158.512	346.131	280.101	220.953	104.65	133.555	464.536	226.32	469.112	544.072	670.555
	179.638	187.573	271.306	184.218	759.215	676.847	332.686	231.36	263.747	292.39	403.412	309.18	147.7	158.207	349.08	275.182	225.202	109.158	134.017	466.924	231.193	475.751	539.933	669.645
	175.869	183.433	271.695	186.178	758.844	681.691	334.248	230.993	264.943	292.511	403.506	308.575	147.648	160.192	351.643	275.298	223.205	105.438	134.271	467.201	230.312	474.415	542.894	672.75
	175.428	187.731	272.211	183.885	759.291	675.957	337.343	230.131	264.59	294.697	403.024	310.38	151.478	159.23	348.046	278.065	221.751	113.944	137.685	468.129	230.624	473.725	546.688	670.838
	174.053	185.395	271.391	190.073	761.945	674.13	335.317	232.14	267.806	293.894	405.314	311.233	151.856	160.475	348.345	278.185	219.084	108.412	135.772	468.591	232.614	474.495	539.364	671.793
	174.708	186.786	274.719	185.189	760.683	677.516	335.645	234.533	265.286	294.426	402.84	312.846	149.631	161.198	350.344	283.676	219.851	106.985	135.867	475.445	233.073	478.988	547.47	672.389
	176.183	186.195	271.352	197.769	759.482	678.185	333.328	235.123	263.168	296.231	402.563	311.288	149.171	161.546	350.765	280.582	227.003	107.64	135.28	474.69	234.491	475.989	542.217	675.969
	174.675	191.67	275.41	185.955	760.219	678.846	336.526	234.275	268.248	297.721	403.355	309.911	153.643	166.617	349.091	278.206	226.381	111.756	140.805	471.398	237.772	480.253	544.986	676.299
	176.935	188.816	275.53	187.478	766.438	680.503	334.521	238.762	271.329	294.438	405.03	312.589	152.135	165.524	350.804	279.096	226.435	109.365	135.865	473.16	237.008	482.744	537.855	675.052
	174.448	187.412	275.147	190.386	761.061	681	342.059	235.698	264.756	295.51	411.927	311.849	160.089	161.293	352.179	286.075	224.317	112.986	136.144	468.267	235.882	478.86	541.392	676.784
	179.654	186.5	273.396	188.889	760.978	683.922	333.226	235.445	267.365	297.94	406.48	312.06	152.408	166.898	351.453	286.864	221.539	115.044	136.597	469.399	238.736	484.518	544.152	681.778
	179.779	189.958	275.643	192.712	761.373	681.703	340.117	238.95	267.805	300.023	406.252	314.287	155.076	164.834	351.674	282.465	222.893	111.729	136.227	469.203	241.023	481.46	545.339	681.72
	175.671	187.799	275.154	189.816	763.3	684.713	337.763	238.781	267.462	299.711	408.143	312.252	150.787	164.537	356.693	285.417	227.406	112.26	137.377	470.305	242.767	483.898	543.216	686.933
	179.065	187.138	280.091	191.173	765.014	688.145	334.967	237.951	267.751	304.18	406.115	312.448	154.408	167.805	353.136	283.156	223.709	115.532	136.916	470.438	237.421	494.803	543.258	701.562
	180.076	190.58	280.869	197.307	764.522	685.751	337.034	246.261	272.724	302.704	406.253	314.764	155.303	166.915	350.436	283.983	223.753	110.252	140.719	471.954	237.725	487.914	547.192	677.376
	180.456	190.531	275.184	192.656	765.833	688.736	333.701	241.32	270.621	305.716	406.167	314.044	154.783	164.345	356.034	285.173	226.637	112.857	135.723	473.45	238.536	490.457	543.775	680.658
	177.815	190.703	278.564	192.777	764.889	688.537	341.193	241.182	269.121	302.491	406.065	315.656	152.707	166.613	355.305	286.644	224.76	117.206	137.668	473.881	237.36	496.778	545.93	681.175
	182.192	192.843	277.2	196.857	768.242	686.935	339.614	237.429	271.99	305.7	410.876	314.491	158.843	168.506	354.57	286.702	228.616	117.46	139.374	473.953	239.097	492.08	548.722	689.963
	179.745	193.428	277.497	191.451	765.149	691.309	337.371	244.916	268.41	303.922	411.23	311.771	159.132	166.204	351.808	288.192	226.19	116.563	137.813	474.375	239.362	491.632	546.793	679.926
	178.68	189.587	282.115	189.352	767.483	689.344	339.275	241.986	271.015	308.511	409.705	317.125	156.482	163.476	354.439	290.861	225.458	115.376	140.776	474.949	238.734	490.353	547.977	691.487
	178.119	188.454	278.854	190.447	768.642	690.2	340.199	241.823	270.672	304.469	411.217	312.024	156.745	165.505	354.755	286.833	228.016	119.476	140.01	481.09	238.142	493.243	550.261	682.439
	180.807	189.405	281.654	193.906	771.442	690.907	342.766	242.839	271.031	307.485	411.65	319.641	152.567	165.447	354.382	290.114	225.724	121.081	140.51	477.549	240.766	495.861	546.798	691.466
	178.661	189.75	280.706	193.354	777.806	692.287	342.03	243.858	272.456	307.974	409.76	317.878	157.709	166.065	353.859	288.45	228.586	116.454	142.171	476.801	240.206	495.009	549.863	687.036
	181.032	191.557	283.025	189.656	769.747	690.246	343.109	247.687	273.949	309.368	413.939	316.749	152.813	162.685	353.921	289.185	227.858	116.947	143.756	475.459	238.533	494.491	544.652	697.481
	184.181	190.717	278.145	189.015	769.673	697.208	342.701	241.619	273.312	306.089	413.195	316.93	156.752	167.982	353.995	292.04	231.626	117.423	141.922	477.718	242.052	499.002	547.424	691.53
	183.805	196.07	278.07	193.351	768.301	693.658	343.167	244.211	274.145	317.432	416.412	317.836	159.152	165.38	355.653	294.929	226.983	118.427	144.125	481.139	241.732	496.469	551.016	689.364
	181.76	192.279	285.268	192.86	771.739	691.43	342.125	243.391	274.668	312.089	416.004	317.308	161.745	164.851	357.53	294.428	229.339	122.359	146.05	478.443	242.607	494.328	547.745	688.697
	180.699	192.454	278.689	193.062	772.694	693.394	343.334	245.501	275.479	310.217	414.778	316.549	156.14	169.154	356.352	297.271	231.274	118.696	143.361	481.745	244.852	500.541	557.704	691.234
	184.334	192.957	278.474	192.969	769.984	697.893	343.335	243.736	277.67	310.752	415.793	315.884	157.821	166.254	357.447	299.034	230.575	121.809	142.727	483.027	242.811	498.022	550.191	694.792
	185.623	199.036	279.931	194.992	770.97	700.486	342.555	247.573	274.156	312.938	417.233	316.437	158.624	166.901	356.544	300.518	230.818	122.967	145.395	478.95	244.621	497.62	550.998	690.368
	181.364	196.546	282.434	194.814	777.267	696.306	342.314	244.579	274.211	309.178	422.202	323.617	162.44	171.045	356.369	297.82	231.93	120.931	145.171	477.825	249.748	496.336	549.655	701.754
	181.24	193.934	284.213	191.917	779.573	704.593	342.745	244.997	274.649	312.161	418.236	321.289	158.497	169.318	357.461	304.341	233.677	121.335	144.78	482.383	245.495	500.37	548.41	694.51
	182.608	196.329	281.539	194.965	773.891	707.404	343.972	246.722	276.077	315.477	419.518	323.741	160.335	168.619	356.699	301.346	232.342	120.993	144.102	484.874	246.229	498.896	554.196	697.569
	182.413	195.502	281.939	192.51	775.56	704.846	346.476	242.831	277.778	314.04	422.099	319.791	159.265	171.487	359.9	303.198	232.786	123.821	147.079	483.529	247.714	499.119	554.891	698.206
	184.011	198.161	281.463	199.744	777.039	709.049	347.358	248.838	277.922	313.962	419.299	321.921	159.259	168.424	360.016	301.559	230.396	120.06	142.994	480.596	248.855	504.253	550.965	703.354
	186.222	194.29	286.434	192.792	775.23	704.227	345.949	254.998	277.195	315.332	419.991	321.673	159.176	175.189	361.595	301.138	234.397	119.945	147.707	487.452	252.204	506.868	557.562	706.144
	186.332	194.491	280.742	197.221	774.643	704.932	349.581	250.637	281.031	314.338	421.9	324.39	158.104	169.756	358.188	302.825	233.83	122.173	143.882	482.843	251.153	506.608	554.576	702.244
	186.171	198.248	279.983	202.106	775.539	705.433	350.842	249.044	276.764	314.295	425.142	319.815	157.558	169.121	359.291	303.779	235.635	122.835	147.614	486.296	250.236	512.819	554.2	701.56
	185.306	194.79	286.332	200.556	779.213	707.039	348	246.767	280.473	319.599	420.697	319.556	161.014	170.73	365.042	303.541	236.678	120.639	144.9	487.146	250.043	520.817	559.784	703.691
	183.953	197.342	282.258	198.497	781.12	709.159	348.115	249.976	279.983	313.605	421.563	324.458	162.124	172.655	361.35	304.819	233.629	122.13	151.794	486.821	250.923	516.266	564.116	712.519
	186.089	196.366	283.613	194.5	774.792	708.301	348.389	249.507	282.66	321.18	419.918	325.403	167.122	173.554	360.618	310.465	235.823	128.629	147.024	487.679	252.543	520.023	564.511	710.771
[truncated: 4,503 more rows]
