# Supplementary material for: Modelling EWS::FLI1 protein fluctuations reveal determinants of tumor plasticity in Ewing sarcoma
Source: EMBO Mol Med. 2026 Jan 3;18(2):646–76. doi: 10.1038/s44321-025-00364-7 (PMC12905378; doi:10.1038/s44321-025-00364-7)
Supplement: Supplementary file 17 — Source data Fig. 6 [file 44321_2025_364_MOESM17_ESM.zip › 6C/6C Quantification.xlsx]

## Sheet: A2.2
Fig 6C
Number of colonies per biological replicate (n), where each biological replicate is the mean of technical replicates. Data were log₁₀+1 transformed for statistical analysis and then plotted as antilog (colony counts)
Biological replicate/dTAGV-1	DMSO		1.5 nM		5 nM		15 nM		50 nM		150 nM
	dTAGV-1	no dTAGV-1	dTAGV-1	no dTAGV-1	dTAGV-1	no dTAGV-1	dTAGV-1	no dTAGV-1	dTAGV-1	no dTAGV-1	dTAGV-1	no dTAGV-1
n:1	828.67	847	420	594	11.67	379.33	0	306	0	188	0	43.33
n:2	993	1099.67	159	445	13.67	248.33	0	414	0	581	0	744
