# Supplementary material for: Modelling EWS::FLI1 protein fluctuations reveal determinants of tumor plasticity in Ewing sarcoma
Source: EMBO Mol Med. 2026 Jan 3;18(2):646–76. doi: 10.1038/s44321-025-00364-7 (PMC12905378; doi:10.1038/s44321-025-00364-7)
Supplement: Supplementary file 18 — Appendix Figure S1 Source Data [file 44321_2025_364_MOESM18_ESM.zip]

Archive with 2 entries (2 files):
- EMM-2025-22180-V3-Figure_S1_Source_Data-sd.tif
- __MACOSX/._EMM-2025-22180-V3-Figure_S1_Source_Data-sd.tif
